# Supplementary material for: Defective Integrator activity shapes the transcriptome of patients with multiple sclerosis
Source: Life Sci Alliance. 2024 Jul 19;7(10):e202402586. doi: 10.26508/lsa.202402586 (PMC11259605; doi:10.26508/lsa.202402586)
Supplement: Supplementary file 1 [file LSA-2024-02586_TableS1.xls]

## Sheet: 1A MS LoCBX5 vs SCs
1A_DESeq2_MS_Low_CBX5_expression_vs_Symptomatic_control
	baseMean	log2FoldChange	lfcSE	stat	pvalue	padj
DDX11L1	7.03778	0.0931179	0.628172	0.148236	0.882156	0.932518
WASH7P	597.134	-0.0423321	0.18198	-0.232619	0.816057	0.89097
MIR1302-10	0.194751	1.43622	4.12811	0.347913	0.727905	NA
FAM138A	0	NA	NA	NA	NA	NA
OR4G4P	0	NA	NA	NA	NA	NA
OR4G11P	0	NA	NA	NA	NA	NA
OR4F5	0	NA	NA	NA	NA	NA
RP11-34P13.7	15.207	0.450766	0.501571	0.898707	0.368809	0.532289
RP11-34P13.8	0	NA	NA	NA	NA	NA
CICP27	0.820334	1.53608	1.39174	1.10371	0.269717	NA
AL627309.1	1541.1	0.489649	0.283335	1.72816	0.0839594	0.184696
RP11-34P13.15	54.3466	-0.381523	0.522031	-0.730843	0.464875	0.624372
RP11-34P13.16	0	NA	NA	NA	NA	NA
RP11-34P13.14	143.192	0.333194	0.313402	1.06316	0.287711	0.447115
RP11-34P13.13	486.916	0.481714	0.298326	1.61472	0.106371	0.220253
RNU6-1100P	20.901	0.628662	0.577759	1.0881	0.276549	0.435915
RP11-34P13.9	0.126403	1.43622	4.5491	0.315715	0.752219	NA
AP006222.2	33.4607	-0.292173	0.516515	-0.565662	0.571624	0.713125
AP006222.1	0	NA	NA	NA	NA	NA
RP4-669L17.10	21.5672	0.449044	0.834377	0.538179	0.590453	0.727865
RP4-669L17.8	4.83457	-1.17338	0.883817	-1.32763	0.184302	0.327986
CICP7	0.0660536	0.282078	4.5491	0.0620074	0.950557	NA
RP4-669L17.4	0	NA	NA	NA	NA	NA
OR4F29	0	NA	NA	NA	NA	NA
WBP1LP7	0	NA	NA	NA	NA	NA
AL732372.1	0	NA	NA	NA	NA	NA
RP4-669L17.2	0	NA	NA	NA	NA	NA
RP5-857K21.15	0	NA	NA	NA	NA	NA
RP4-669L17.1	0.0455165	0.859149	4.5491	0.188861	0.850202	NA
RP5-857K21.1	1.21194	2.51208	1.22933	2.04345	0.0410078	0.10862
RP5-857K21.2	0	NA	NA	NA	NA	NA
RP5-857K21.3	0.0905113	1.43622	4.5491	0.315715	0.752219	NA
RP5-857K21.4	3.33002	-0.664566	0.767967	-0.865357	0.386843	0.550574
RP5-857K21.5	0.0351625	-0.130117	4.5491	-0.0286029	0.977181	NA
MTND1P23	24.0238	0.429218	0.420369	1.02105	0.307231	0.46757
MTND2P28	1129.91	0.352109	0.660213	0.533326	0.593808	0.730655
hsa-mir-6723	343.816	0.793425	0.323262	2.45443	0.0141108	0.0477845
RP5-857K21.7	23.3954	0.4374	0.527163	0.829724	0.406695	0.569547
MTATP8P1	0.278999	0.0347639	2.87533	0.0120904	0.990353	NA
MTATP6P1	1872.88	0.416664	0.305656	1.36318	0.172826	0.313616
RP5-857K21.11	14.848	0.717016	0.539981	1.32785	0.184226	0.327874
WBP1LP6	0	NA	NA	NA	NA	NA
OR4F16	0.0313251	0.282078	4.5491	0.0620074	0.950557	NA
CICP3	0.0325721	0.282078	4.5491	0.0620074	0.950557	NA
RP11-206L10.1	171.487	0.23071	0.297974	0.774262	0.438776	0.600189
RP11-206L10.3	200.528	0.178182	0.274715	0.648604	0.516594	0.66923
RNU6-1199P	5.47337	-1.01069	0.682482	-1.4809	0.138632	0.267612
RP11-206L10.5	16.1584	0.332308	0.438391	0.758019	0.448439	0.609217
RP11-206L10.4	0	NA	NA	NA	NA	NA
RP11-206L10.2	335.849	0.309873	0.174167	1.77917	0.0752119	0.171068
RP11-206L10.9	186.476	-0.581593	0.297776	-1.95312	0.0508048	0.12799
RP11-206L10.8	145.252	0.0458891	0.265582	0.172787	0.862819	0.920501
AL669831.1	62.3326	-0.215024	0.260293	-0.826085	0.408756	0.571253
RP11-206L10.10	38.7758	0.201356	0.247178	0.814621	0.415289	0.577434
FAM87B	10.5812	-0.282306	0.422494	-0.668188	0.504014	0.658936
LINC00115	185.25	-0.0918477	0.140924	-0.651752	0.514561	0.667581
LINC01128	406.886	0.620388	0.269634	2.30085	0.0213999	0.0660768
FAM41C	1.07532	-0.667958	1.32288	-0.504927	0.61361	0.746647
TUBB8P11	0.804634	1.50683	1.70459	0.883985	0.376704	NA
AL645608.2	0.0327997	0.282078	4.5491	0.0620074	0.950557	NA
RP11-54O7.16	1.16181	-1.78014	1.29525	-1.37436	0.169329	0.30932
RP11-54O7.1	7.42719	-1.10001	0.621044	-1.77122	0.0765234	0.173096
RP11-54O7.2	0.106886	-0.130117	4.5491	-0.0286029	0.977181	NA
RP11-54O7.3	0.377436	-0.0963302	3.1143	-0.0309316	0.975324	NA
SAMD11	1.4875	2.92441	1.26646	2.30912	0.0209372	0.0649431
AL645608.1	0.472055	1.57653	2.71386	0.580918	0.561296	NA
NOC2L	1787.92	-0.395316	0.194234	-2.03526	0.0418246	0.110216
KLHL17	353.265	-0.0813627	0.220968	-0.36821	0.712717	0.820001
PLEKHN1	70.3364	0.518698	0.312431	1.6602	0.0968739	0.205744
C1orf170	1.22135	0.811521	1.15874	0.700347	0.483711	0.641954
RP11-54O7.17	73.2252	0.360536	0.327432	1.10111	0.270851	0.429648
HES4	290.321	-0.233976	0.471232	-0.496519	0.619528	0.751331
RP11-54O7.10	0.219239	-1.74828	4.52726	-0.386167	0.699373	NA
RP11-54O7.11	1.72313	0.200556	0.953518	0.210332	0.833408	0.902289
ISG15	951.12	-2.49745	0.689553	-3.62184	0.000292513	0.00217057
AGRN	656.984	-0.785307	0.477027	-1.64625	0.0997118	0.210349
RP11-54O7.14	0	NA	NA	NA	NA	NA
RP11-465B22.3	99.392	3.64505	0.803918	4.53411	5.78467e-06	9.03815e-05
RP11-54O7.18	4.36859	3.39685	1.07223	3.16803	0.00153475	0.00829352
RNF223	1.42227	2.01731	1.06902	1.88706	0.0591523	0.143072
C1orf159	445.704	-0.43451	0.160811	-2.70199	0.00689257	0.0272008
RP11-465B22.5	0.686497	0.571533	1.70306	0.335592	0.737178	NA
MIR200B	0.699919	-1.5876	1.44706	-1.09712	0.27259	NA
MIR200A	0.509539	1.50891	1.85801	0.812109	0.416729	NA
MIR429	0.693144	-0.953002	1.63535	-0.582753	0.56006	NA
RP11-465B22.8	1.55388	-0.580436	1.09375	-0.530685	0.595637	0.732127
TTLL10-AS1	0.436388	2.06516	2.10247	0.982258	0.325973	NA
TTLL10	0.756894	0.19964	1.7729	0.112606	0.910343	NA
TNFRSF18	21.3214	1.38709	0.510536	2.71694	0.00658894	0.0262536
TNFRSF4	53.9725	1.14435	0.415355	2.75512	0.00586704	0.0239576
SDF4	3021.4	0.103276	0.206587	0.499914	0.617136	0.749468
B3GALT6	463.969	-0.951602	0.318702	-2.98587	0.00282772	0.0134651
FAM132A	101.488	0.91476	0.359474	2.54472	0.0109366	0.0391381
RP5-902P8.12	131.843	0.123532	0.443654	0.278442	0.780673	0.868354
UBE2J2	2313.47	0.0837591	0.17588	0.476229	0.633911	0.761447
RP5-902P8.10	22.2409	-0.345467	0.376219	-0.918262	0.358482	0.522451
SCNN1D	113.972	-0.00997501	0.256338	-0.0389135	0.968959	0.983702
ACAP3	3778.5	-0.262858	0.24016	-1.09451	0.27373	0.432885
PUSL1	239.498	-0.508189	0.267443	-1.90017	0.0574103	0.140218
CPSF3L	2335.53	-0.189763	0.184983	-1.02584	0.304967	0.465098
RP5-890O3.9	148.499	-0.601008	0.289453	-2.07635	0.0378612	0.102341
GLTPD1	243.522	-0.829685	0.216508	-3.83213	0.000127041	0.00110962
TAS1R3	27.8537	-0.97746	0.358032	-2.73009	0.00633166	0.0254748
DVL1	861.685	-0.133893	0.180186	-0.743082	0.457432	0.617151
MXRA8	2.63904	0.228185	1.06575	0.214106	0.830464	0.900404
AURKAIP1	784.616	-0.092779	0.227523	-0.407778	0.683436	0.798881
RP5-890O3.3	0.257125	1.02403	2.53445	0.404045	0.68618	NA
CCNL2	4720.47	0.344861	0.142687	2.4169	0.0156531	0.0517206
RP4-758J18.2	174.852	-0.862168	0.245504	-3.51182	0.000445043	0.00305152
MRPL20	1062.51	-0.151961	0.167945	-0.904826	0.365558	0.528981
RN7SL657P	0	NA	NA	NA	NA	NA
RP4-758J18.13	51.2016	-0.181715	0.333113	-0.545507	0.585405	0.724202
ANKRD65	7.2147	0.108008	0.684155	0.157871	0.874559	0.927586
RP4-758J18.7	0.571616	-0.767527	2.06562	-0.371571	0.710212	NA
TMEM88B	0	NA	NA	NA	NA	NA
RP4-758J18.10	0.183623	-0.954507	4.5491	-0.209823	0.833806	NA
VWA1	1.32784	-0.766151	1.18753	-0.645163	0.518822	0.671022
ATAD3C	3.6688	0.357413	0.697409	0.512487	0.60831	0.742474
ATAD3B	1026.12	-0.0939664	0.247782	-0.379231	0.704517	0.814136
ATAD3A	294.224	-0.449745	0.230738	-1.94916	0.0512757	0.12886
TMEM240	1.02037	-2.3968	1.3792	-1.73782	0.082243	NA
SSU72	1712.48	-0.126628	0.13567	-0.933355	0.350637	0.513872
AL645728.2	0	NA	NA	NA	NA	NA
AL645728.1	53.4116	0.142532	0.268235	0.531369	0.595163	0.731685
AL645728.3	0.2416	-0.542312	2.575	-0.210606	0.833194	NA
C1orf233	150.89	0.149452	0.199781	0.748081	0.454411	0.614444
RP11-345P4.9	254.537	0.102618	0.175303	0.585376	0.558295	0.702021
MIB2	1139.58	-0.334021	0.260116	-1.28412	0.1991	0.346022
MMP23B	5.40228	-0.114178	0.927168	-0.123147	0.901991	0.943044
CDK11B	1745.02	0.649232	0.222587	2.91675	0.00353696	0.0161268
RP11-345P4.10	27.9968	0.38873	0.356197	1.09133	0.275126	0.434264
SLC35E2B	2490.08	-0.702242	0.214482	-3.27413	0.00105989	0.00612821
RP11-345P4.7	1.6504	-1.29472	1.26987	-1.01957	0.307932	0.468328
RP11-345P4.6	0.107246	-0.130109	4.5491	-0.028601	0.977183	NA
MMP23A	6.06256	0.598288	0.723473	0.826966	0.408256	0.570868
CDK11A	395.673	0.324995	0.267057	1.21695	0.223623	0.375067
RP1-283E3.8	392.776	-0.0412254	0.28162	-0.146387	0.883616	0.933054
RP1-283E3.4	10.2292	0.45806	0.469993	0.974611	0.329753	0.492285
SLC35E2	317.296	-0.600994	0.329282	-1.82516	0.0679764	0.158845
NADK	8815.01	-0.965596	0.221126	-4.36673	1.26122e-05	0.000169629
GNB1	12146.5	0.216012	0.105469	2.0481	0.0405502	0.10779
RP1-140A9.1	12.4705	0.129719	0.365279	0.355123	0.722497	0.8267
CALML6	4.96798	-0.451877	0.684559	-0.660099	0.50919	0.66325
TMEM52	1.30353	1.09354	1.10041	0.993751	0.320344	0.482022
C1orf222	0.750193	0.378821	1.40069	0.270453	0.786812	NA
RP11-547D24.1	0.181862	-0.377436	4.20497	-0.0897596	0.928478	NA
GABRD	0.645912	-0.218965	1.57616	-0.138923	0.889511	NA
RP11-547D24.3	0.0794123	0.859149	4.5491	0.188861	0.850202	NA
PRKCZ	110.664	-1.05368	0.284355	-3.70552	0.000210955	0.00167161
RP5-892K4.1	19.0123	-0.791206	0.437985	-1.80647	0.0708453	0.163774
RP11-181G12.2	23.5319	0.196404	0.343168	0.572326	0.567101	0.709538
C1orf86	843.479	0.45156	0.224239	2.01374	0.0440364	0.11472
AL590822.2	32.3598	-0.193107	0.482107	-0.400548	0.688753	0.80303
AL590822.1	1.36309	0.818371	1.28304	0.637839	0.523579	0.674638
RP11-181G12.5	0	NA	NA	NA	NA	NA
RP11-181G12.4	0.991632	-1.95507	1.59417	-1.22639	0.220052	NA
SKI	4054.52	0.607299	0.194822	3.11719	0.00182582	0.00950321
MORN1	136.712	-1.25111	0.264285	-4.73393	2.20218e-06	4.14831e-05
RP4-713A8.1	1.25455	0.563892	1.19691	0.471123	0.637553	0.763644
AL589739.1	0.515992	-0.954513	2.23138	-0.427768	0.66882	NA
RP4-740C4.6	11.2212	-1.12443	0.435999	-2.57897	0.00990941	0.0363445
RP4-740C4.5	0	NA	NA	NA	NA	NA
RP4-740C4.7	11.5299	-1.72413	0.512956	-3.36116	0.000776156	0.00477167
RP4-740C4.9	4.59205	-1.8748	0.783883	-2.39168	0.0167715	0.0546287
RP4-740C4.8	5.29362	-2.26343	0.774965	-2.92069	0.00349262	0.0159623
AL513477.1	0.475192	2.81828	2.54657	1.10669	0.268426	NA
RER1	2198	-0.394017	0.124259	-3.17094	0.00151949	0.00822293
PEX10	302.263	-0.18049	0.140325	-1.28623	0.198363	0.345284
PLCH2	43.4392	-1.77737	0.681919	-2.60643	0.0091492	0.0340945
RP3-395M20.2	5.52415	0.179554	0.55866	0.321401	0.747906	0.844905
RP3-395M20.3	8.03765	-1.01385	0.515531	-1.96661	0.0492284	0.124859
PANK4	1098.75	-0.882031	0.211033	-4.17959	2.92036e-05	0.000334377
HES5	0.447576	0.502238	2.35837	0.212959	0.831359	NA
RP3-395M20.12	160.542	0.398564	0.264133	1.50895	0.131311	0.257583
RP3-395M20.8	121.109	-0.146102	0.273864	-0.533486	0.593697	0.73059
TNFRSF14	6479.13	0.536942	0.1557	3.44857	0.000563566	0.0036817
RP3-395M20.7	69.153	1.52227	0.241302	6.30859	2.81584e-10	2.83933e-08
RP3-395M20.9	8.14386	0.207913	0.522495	0.397923	0.690687	0.804364
FAM213B	238.185	-0.0176529	0.226454	-0.0779539	0.937865	0.964856
MMEL1	18.8161	0.404823	0.355215	1.13966	0.25443	0.411602
RP13-436F16.1	0	NA	NA	NA	NA	NA
TTC34	77.0976	-1.13235	0.335235	-3.37778	0.000730747	0.00455746
RP11-740P5.2	0	NA	NA	NA	NA	NA
RP11-740P5.3	0	NA	NA	NA	NA	NA
ACTRT2	0	NA	NA	NA	NA	NA
LINC00982	1.32422	0.362752	1.46284	0.247979	0.804151	0.884115
AL008733.1	0	NA	NA	NA	NA	NA
PRDM16	3.50191	-1.05014	0.992718	-1.05784	0.290129	0.449663
RP1-163G9.2	0	NA	NA	NA	NA	NA
RP11-22L13.1	0.359795	1.02403	2.81564	0.363695	0.716086	NA
ARHGEF16	0.609694	-1.04001	1.6632	-0.625308	0.531769	NA
RP11-168F9.2	0.0337526	-0.130117	4.5491	-0.0286029	0.977181	NA
MEGF6	637.769	-0.691768	0.327557	-2.1119	0.0346949	0.0955686
MIR551A	0.137413	-0.130117	4.51207	-0.0288376	0.976994	NA
RP11-46F15.2	2.20092	-1.15707	0.904778	-1.27884	0.200953	0.348196
TPRG1L	750.416	-0.644744	0.126609	-5.09241	3.53535e-07	9.73828e-06
WRAP73	887.508	-0.573903	0.202457	-2.83469	0.00458706	0.019758
TP73	7.79537	-0.454374	0.764968	-0.593978	0.552527	0.697288
RP5-1092A11.5	0.695947	0.19964	1.66361	0.120004	0.90448	NA
RP5-1092A11.2	0.130306	1.43622	4.5491	0.315715	0.752219	NA
TP73-AS1	500.622	-0.245941	0.191864	-1.28185	0.199894	0.346928
CCDC27	0.102943	-0.130117	4.5491	-0.0286029	0.977181	NA
SMIM1	13.3643	-0.148773	0.526576	-0.282528	0.777539	0.866307
LRRC47	1455.79	-0.306544	0.217198	-1.41136	0.158139	0.29476
RN7SL574P	1.57818	-0.79403	1.12091	-0.708383	0.478708	0.637542
RP1-286D6.5	3.60603	-0.710472	0.686137	-1.03547	0.300451	0.460604
CEP104	1106.35	-0.821864	0.201693	-4.07483	4.60474e-05	0.000485501
DFFB	297	-1.0993	0.234197	-4.6939	2.68052e-06	4.83448e-05
AL691523.1	0	NA	NA	NA	NA	NA
C1orf174	710.037	0.124039	0.142504	0.870426	0.384068	0.547881
LINC01134	29.5889	-0.629631	0.33749	-1.86563	0.062093	0.148579
RP13-614K11.1	0.0665522	-0.130117	4.5491	-0.0286029	0.977181	NA
RP13-614K11.2	0	NA	NA	NA	NA	NA
RP11-374C13.1	0	NA	NA	NA	NA	NA
RP5-1166F10.1	0	NA	NA	NA	NA	NA
RP1-37J18.1	0	NA	NA	NA	NA	NA
RP1-37J18.2	0	NA	NA	NA	NA	NA
AJAP1	32.8978	-1.74859	0.631694	-2.7681	0.00563845	0.0232762
RP11-542C10.1	0	NA	NA	NA	NA	NA
RP1-58B11.1	0	NA	NA	NA	NA	NA
MIR4417	0	NA	NA	NA	NA	NA
RP11-154H17.1	0	NA	NA	NA	NA	NA
AL356693.1	0	NA	NA	NA	NA	NA
MIR4689	2.36739	-3.03826	1.1684	-2.60036	0.00931269	0.0346175
NPHP4	874.684	-0.708808	0.202808	-3.49498	0.000474099	0.00320925
AL356261.1	4.96283	-1.63777	0.668545	-2.44975	0.0142954	0.0482874
KCNAB2	12449.5	0.411478	0.131538	3.12819	0.00175884	0.00923579
AL035406.1	3.14319	1.17483	0.953583	1.23201	0.217945	0.368434
CHD5	44.5556	0.0944287	0.595037	0.158694	0.87391	0.927284
RPL22	3551.26	0.513596	0.106538	4.82077	1.43008e-06	2.91943e-05
RP1-120G22.11	2.03466	2.12871	0.896874	2.37348	0.0176212	0.0568435
RNF207	179.641	0.0486739	0.392072	0.124145	0.9012	0.94245
ICMT	693.328	-1.3242	0.249471	-5.30803	1.10817e-07	3.84815e-06
LINC00337	0.824076	0.758338	1.50392	0.504242	0.614092	NA
HES3	0.0305405	0.282078	4.5491	0.0620074	0.950557	NA
GPR153	158.469	-0.198808	0.382696	-0.519493	0.603417	0.738983
ACOT7	113.484	0.0999163	0.267982	0.372847	0.709263	0.817635
RP1-202O8.3	16.6423	0.696993	0.436492	1.59681	0.110309	0.22633
HES2	0.370974	-0.24439	2.75468	-0.0887183	0.929306	NA
ESPN	0.515989	-0.433583	1.85875	-0.233266	0.815555	NA
MIR4252	0	NA	NA	NA	NA	NA
RP1-202O8.2	0.040148	-0.130117	4.5491	-0.0286029	0.977181	NA
TNFRSF25	75.2109	0.12563	0.420896	0.298482	0.765335	0.857327
PLEKHG5	4.97372	-0.803265	0.651087	-1.23373	0.217304	0.367595
NOL9	1587.54	0.269682	0.131611	2.04908	0.0404545	0.107693
RNU6-731P	0.0328775	0.282078	4.5491	0.0620074	0.950557	NA
RP11-58A11.2	0.387166	-0.130113	2.73881	-0.0475072	0.962109	NA
TAS1R1	0.419783	0.199638	3.13804	0.0636187	0.949274	NA
ZBTB48	1227.06	-0.0468593	0.169463	-0.276516	0.782152	0.869357
KLHL21	2012.05	0.820606	0.240931	3.40598	0.00065926	0.00418507
PHF13	317.084	1.02976	0.282584	3.6441	0.000268333	0.00202359
THAP3	159.113	0.0566629	0.262	0.21627	0.828777	0.899341
DNAJC11	876.243	-0.722161	0.144103	-5.01141	5.4032e-07	1.34121e-05
RP11-242F24.1	0.0423684	0.859149	4.5491	0.188861	0.850202	NA
snoU13	3397.56	0.370522	0.158966	2.33082	0.0197629	0.0621891
RP11-312B8.1	32.0327	1.02196	0.394817	2.58844	0.00964124	0.0356101
CAMTA1	611.657	0.290196	0.167749	1.72995	0.0836397	0.1842
RP11-312B8.2	0.09944	0.859149	4.5491	0.188861	0.850202	NA
RP11-334N17.1	0	NA	NA	NA	NA	NA
RNU1-8P	0.0793875	0.859149	4.5491	0.188861	0.850202	NA
CAMTA1-IT1	0.170559	-0.542314	3.61532	-0.150004	0.880761	NA
RP3-453P22.2	0	NA	NA	NA	NA	NA
RP4-549F15.1	0	NA	NA	NA	NA	NA
RP11-338N10.1	0.0380508	0.282086	4.5491	0.0620092	0.950555	NA
RP11-338N10.2	0.128974	1.43622	4.5491	0.315715	0.752219	NA
RP11-338N10.3	0.580059	-0.725701	2.12367	-0.341719	0.732562	NA
VAMP3	4606.94	0.464205	0.157218	2.95263	0.0031508	0.0147037
RP3-467L1.6	251.893	0.0534837	0.235972	0.226653	0.820694	0.893923
PER3	305.54	-0.18177	0.255881	-0.710368	0.477476	0.636234
RP3-467L1.4	7.46565	0.114687	0.691353	0.165887	0.868246	0.923468
UTS2	1.58807	-0.654769	0.901508	-0.726304	0.467653	0.626821
TNFRSF9	67.4975	0.517352	0.414173	1.24912	0.211621	0.361149
RP5-892F13.2	0.128506	1.43623	4.5491	0.315717	0.752217	NA
PARK7	1551.61	-0.0147506	0.112418	-0.131211	0.895608	0.938878
Y_RNA	5339.16	0.296216	0.137567	2.15325	0.0312994	0.0884234
ERRFI1	70.1802	2.08014	0.381178	5.45715	4.83843e-08	1.98946e-06
RP11-431K24.1	0.834174	0.442764	1.49771	0.295628	0.767514	NA
CTA-215D11.4	0	NA	NA	NA	NA	NA
RP11-431K24.2	0	NA	NA	NA	NA	NA
RNU1-7P	0	NA	NA	NA	NA	NA
RP11-431K24.3	0.220719	-0.730296	3.40955	-0.214191	0.830398	NA
RP11-431K24.4	0.250857	2.00368	3.89229	0.51478	0.606707	NA
RN7SL729P	0	NA	NA	NA	NA	NA
RNU6-991P	0	NA	NA	NA	NA	NA
SLC45A1	24.0331	-0.140207	0.420461	-0.333461	0.738786	0.838585
RERE	4983.12	-0.181472	0.139398	-1.30182	0.192978	0.338596
RP5-1115A15.1	22.4469	-0.707673	0.37364	-1.894	0.0582254	0.141559
SNORA77	22.7479	-0.919892	0.42455	-2.16675	0.0302543	0.0863039
RP5-1115A15.2	0.0313251	0.282078	4.5491	0.0620074	0.950557	NA
RPL7P11	0.113687	0.859149	4.5491	0.188861	0.850202	NA
RPL7P7	32.114	-0.579975	0.312792	-1.85419	0.0637123	0.151524
RP4-633I8.3	0	NA	NA	NA	NA	NA
RP4-633I8.4	22.7413	-0.744423	0.381965	-1.94893	0.0513034	0.128902
RP11-185B14.1	0.0337526	-0.130117	4.5491	-0.0286029	0.977181	NA
ENO1	16115.2	0.746921	0.144827	5.15733	2.50494e-07	7.36399e-06
ENO1-IT1	464.988	1.48391	0.240825	6.16179	7.19285e-10	6.37883e-08
ENO1-AS1	9.00412	1.89776	0.473911	4.00446	6.21587e-05	0.000621727
RNU6-304P	0	NA	NA	NA	NA	NA
HMGN2P17	0.270581	0.611836	2.85466	0.214329	0.830291	NA
RP3-477M7.5	0.50884	3.56457	2.40592	1.48158	0.138451	NA
RP3-477M7.6	0	NA	NA	NA	NA	NA
CA6	0.0780886	0.859149	4.5491	0.188861	0.850202	NA
RN7SL451P	0	NA	NA	NA	NA	NA
SLC2A7	0.099534	0.282086	4.5491	0.0620092	0.950555	NA
SLC2A5	89.1205	2.53432	0.539512	4.69743	2.63462e-06	4.7829e-05
SCARNA16	0	NA	NA	NA	NA	NA
GPR157	221.997	0.553891	0.339668	1.63068	0.102957	0.215301
MIR34A	0.633103	1.56154	1.75678	0.888865	0.374076	NA
RP3-510D11.1	2.95624	2.87983	1.20664	2.38664	0.0170032	0.0552631
RP3-510D11.2	1.70236	0.848589	1.33187	0.637141	0.524033	0.674853
H6PD	4413.89	-0.467098	0.151867	-3.0757	0.0021001	0.0106276
Z98044.1	0.874443	-0.760289	1.47489	-0.51549	0.606211	NA
SPSB1	114.753	1.76897	0.560156	3.15801	0.00158852	0.00853157
RNA5SP40	0	NA	NA	NA	NA	NA
RP13-392I16.1	0.200878	-1.58441	4.53253	-0.349564	0.726666	NA
SLC25A33	881.586	0.746901	0.257918	2.89588	0.00378091	0.0169991
RP13-15M17.1	111.955	0.345001	0.388248	0.88861	0.374213	0.538045
TMEM201	304.422	-0.332101	0.211571	-1.56969	0.116487	0.23574
PIK3CD	9971.29	-0.212641	0.161348	-1.3179	0.187536	0.332024
C1orf200	18.1086	-0.36893	0.390847	-0.943925	0.345208	0.508657
RP11-558F24.2	0.0706229	0.282086	4.5491	0.0620092	0.950555	NA
RP11-558F24.4	0.830357	-1.23641	1.32308	-0.934496	0.350048	NA
CLSTN1	2693.85	0.015234	0.104522	0.145749	0.884119	0.933176
RP11-558F24.6	0.138191	-0.130117	4.50493	-0.0288833	0.976958	NA
CTNNBIP1	994.046	0.153972	0.130543	1.17947	0.238209	0.392904
RP11-84A14.5	0.368486	-0.139377	2.18774	-0.063708	0.949203	NA
LZIC	669.899	-0.115564	0.141853	-0.814679	0.415256	0.577434
RP11-84A14.4	5.9264	0.0247979	0.500506	0.0495457	0.960484	0.979182
NMNAT1	315.602	-1.01391	0.323971	-3.12962	0.0017503	0.00919478
RN7SKP269	5.31288	-0.14183	0.617968	-0.229511	0.818472	0.892323
MIR5697	1.3614	2.36325	1.26114	1.87389	0.0609455	0.146395
RP11-807G9.2	0	NA	NA	NA	NA	NA
RBP7	586.708	0.260935	0.208186	1.25337	0.210069	0.3592
AL590639.1	0.169203	0.282078	4.5491	0.0620074	0.950557	NA
UBE4B	3038.84	-0.336227	0.119857	-2.80524	0.00502792	0.0212646
RP11-496H15.2	0.0718034	-0.130109	4.5491	-0.028601	0.977183	NA
PGAM1P11	42.8513	-0.0995732	0.290405	-0.342878	0.731691	0.833557
RNU6-828P	19.2498	-1.44745	0.438443	-3.30135	0.0009622	0.00566765
KIF1B	6401.66	0.0374722	0.189518	0.197724	0.843261	0.907782
MIR1273D	37.8171	0.135074	0.366392	0.368659	0.712382	0.819779
RNU6-37P	28.5828	0.0643316	0.389422	0.165197	0.868789	0.92393
RN7SL731P	0	NA	NA	NA	NA	NA
RN7SL721P	38.1946	-0.887763	0.607368	-1.46166	0.143835	0.275193
PGD	7873.41	0.26186	0.118704	2.20599	0.0273846	0.0799029
RP4-736L20.3	1.12616	1.00055	1.1499	0.870121	0.384234	0.547934
APITD1	8.97277	-0.276301	0.505734	-0.546337	0.584834	0.723671
APITD1-CORT	0	NA	NA	NA	NA	NA
CORT	0.77725	-0.191729	1.68978	-0.113464	0.909663	NA
DFFA	742.34	-0.79918	0.219157	-3.64661	0.000265727	0.0020087
RP5-1113E3.3	0.365577	0.199638	3.20654	0.0622597	0.950356	NA
PEX14	446.476	-0.158851	0.149353	-1.06359	0.287513	0.447106
RN7SL614P	14.4897	-0.10623	0.384647	-0.276174	0.782414	0.869456
CASZ1	377.635	0.13266	0.217306	0.610479	0.541545	0.688709
RP4-734G22.3	8.521	-1.62156	0.729507	-2.22281	0.0262286	0.0772918
HSPE1P24	0	NA	NA	NA	NA	NA
C1orf127	72.6425	-0.227884	0.314668	-0.724207	0.468939	0.628015
CFL1P6	0.988906	-2.37944	1.4281	-1.66616	0.0956818	NA
AL713997.1	0.502571	0.0347613	1.75125	0.0198494	0.984163	NA
TARDBP	3563.62	-0.156673	0.0860061	-1.82165	0.0685086	0.159824
MASP2	2.65124	1.1299	0.873522	1.2935	0.195838	0.342006
RP4-635E18.8	181.982	0.00860043	0.184205	0.0466894	0.962761	0.980638
SRM	387.992	-0.178525	0.206769	-0.863402	0.387917	0.551579
EXOSC10	1869.59	0.152084	0.114092	1.33299	0.182534	0.32591
RP4-635E18.7	7.77521	-1.05968	0.549897	-1.92706	0.0539727	0.134034
RP4-635E18.6	3.73447	-0.108256	0.671665	-0.161176	0.871955	0.926098
MTOR	3703.12	-0.163933	0.0774174	-2.11753	0.0342152	0.0945441
MTOR-AS1	0.744075	-1.92126	1.87909	-1.02244	0.306572	NA
RNU6-537P	0	NA	NA	NA	NA	NA
ANGPTL7	0.659756	-0.753852	2.15525	-0.349774	0.726508	NA
RNU6-291P	0	NA	NA	NA	NA	NA
RPL39P6	0	NA	NA	NA	NA	NA
UBIAD1	468.729	-0.427373	0.128657	-3.32181	0.000894369	0.00534605
UBE2V2P3	0.136145	-0.954507	4.5491	-0.209823	0.833806	NA
RP11-149P14.1	0	NA	NA	NA	NA	NA
PTCHD2	1.18541	0.309357	1.12574	0.274804	0.783467	0.870357
RP1-69M21.2	0.0341318	0.282078	4.5491	0.0620074	0.950557	NA
FBXO2	2.82128	-0.814597	0.875659	-0.930268	0.352232	0.515646
FBXO44	238.121	-0.115354	0.250039	-0.461343	0.644553	0.769617
FBXO6	420.465	-0.283606	0.272239	-1.04175	0.297527	0.457562
MAD2L2	517.566	0.548079	0.194303	2.82075	0.00479117	0.0204777
DRAXIN	14.8262	0.159927	0.412823	0.387398	0.698461	0.809896
AGTRAP	2747.19	-0.273365	0.1643	-1.66382	0.0961486	0.204615
C1orf167	7.09125	1.1871	0.513389	2.31228	0.020762	0.0645693
RP11-56N19.5	6.45347	2.88303	0.787148	3.66263	0.000249642	0.00190807
MTHFR	6739.65	0.485689	0.170893	2.84207	0.00448217	0.0194014
CLCN6	2763.24	0.249341	0.0992999	2.51099	0.0120394	0.0422164
NPPA-AS1	149.543	-0.658141	0.190875	-3.44802	0.000564708	0.00368746
NPPA	0.337059	-0.454314	2.41756	-0.187923	0.850937	NA
NPPB	0.108965	-0.130117	4.5491	-0.0286029	0.977181	NA
RP5-934G17.6	0.435729	1.92584	2.29038	0.840837	0.400439	NA
RNU5E-1	350.278	0.462624	0.918181	0.503849	0.614368	0.747425
RNU5E-4P	217.803	1.01275	0.379867	2.66607	0.00767427	0.0295187
KIAA2013	1844.7	-0.459033	0.27319	-1.68027	0.0929055	0.199345
PLOD1	1682.77	-0.102127	0.17849	-0.572171	0.567206	0.709586
MFN2	4324.56	0.744628	0.201651	3.69265	0.000221929	0.00173481
RP5-1077B9.5	0	NA	NA	NA	NA	NA
MIIP	1420.85	-0.355756	0.252266	-1.41024	0.158469	0.295173
RN7SL649P	0	NA	NA	NA	NA	NA
TNFRSF8	630.845	-0.522654	0.338062	-1.54603	0.122097	0.244124
RNU6-777P	0	NA	NA	NA	NA	NA
RP11-426M1.2	0.0337526	-0.130117	4.5491	-0.0286029	0.977181	NA
TNFRSF1B	34328.6	0.530613	0.199187	2.6639	0.00772411	0.0296492
MIR4632	108.066	0.0445391	0.412166	0.108061	0.913947	0.950608
RP5-1118D24.2	0	NA	NA	NA	NA	NA
SNORA70	24.7572	0.0134169	0.335858	0.039948	0.968135	0.983239
VPS13D	10138.7	-0.00285628	0.0911404	-0.0313394	0.974999	0.986432
SNORA59A	20.1641	-0.256898	0.352355	-0.729089	0.465947	0.625169
RP5-888M10.2	18.1039	-0.494789	0.371101	-1.3333	0.182434	0.325798
DHRS3	402.934	4.21806	0.800567	5.26884	1.37286e-07	4.54975e-06
RNU6ATAC18P	8.43848	4.43575	1.17658	3.77002	0.000163234	0.00136039
RP11-474O21.5	31.238	5.09283	1.04102	4.89214	9.97461e-07	2.16986e-05
AADACL4	0	NA	NA	NA	NA	NA
RP11-474O21.2	0	NA	NA	NA	NA	NA
AADACL3	0	NA	NA	NA	NA	NA
C1orf158	0.132586	0.859149	4.5491	0.188861	0.850202	NA
PRAMEF12	0	NA	NA	NA	NA	NA
PRAMEF1	0.109547	-0.542312	4.5491	-0.119213	0.905107	NA
RP5-845O24.8	0	NA	NA	NA	NA	NA
PRAMEF11	0.0385559	-0.130117	4.5491	-0.0286029	0.977181	NA
RP5-845O24.3	0	NA	NA	NA	NA	NA
HNRNPCL1	0.147204	0.859161	4.5491	0.188864	0.8502	NA
PRAMEF2	0.0385559	-0.130117	4.5491	-0.0286029	0.977181	NA
PRAMEF4	0.0385559	-0.130117	4.5491	-0.0286029	0.977181	NA
PRAMEF10	0.0290476	0.282078	4.5491	0.0620074	0.950557	NA
PRAMEF7	0.0380508	0.282086	4.5491	0.0620092	0.950555	NA
RNU6-1072P	0	NA	NA	NA	NA	NA
RP11-450I1.2	0.100039	-0.130117	4.5491	-0.0286029	0.977181	NA
PRAMEF6	0	NA	NA	NA	NA	NA
RP11-450I1.4	0	NA	NA	NA	NA	NA
PRAMEF22	0	NA	NA	NA	NA	NA
WI2-3308P17.2	0.0386669	0.859149	4.5491	0.188861	0.850202	NA
PRAMEF23	0	NA	NA	NA	NA	NA
RP13-221M14.6	0.0670984	0.282086	4.5491	0.0620092	0.950555	NA
PRAMEF25	0	NA	NA	NA	NA	NA
RP13-221M14.2	0	NA	NA	NA	NA	NA
RP13-221M14.3	0	NA	NA	NA	NA	NA
RP13-221M14.4	0	NA	NA	NA	NA	NA
HNRNPCP5	0.0767177	0.859157	4.5491	0.188863	0.8502	NA
WI2-2994D6.1	0	NA	NA	NA	NA	NA
PRAMEF26	0.0380508	0.282086	4.5491	0.0620092	0.950555	NA
PRAMEF3	0	NA	NA	NA	NA	NA
RP11-248D7.2	0	NA	NA	NA	NA	NA
PRAMEF5	0	NA	NA	NA	NA	NA
RP11-219C24.8	0	NA	NA	NA	NA	NA
RNU6-771P	0	NA	NA	NA	NA	NA
PRAMEF8	0	NA	NA	NA	NA	NA
RP11-219C24.6	0	NA	NA	NA	NA	NA
PRAMEF9	0	NA	NA	NA	NA	NA
RP11-219C24.10	0	NA	NA	NA	NA	NA
PRAMEF13	0	NA	NA	NA	NA	NA
PRAMEF18	0	NA	NA	NA	NA	NA
PRAMEF16	0	NA	NA	NA	NA	NA
PRAMEF21	0	NA	NA	NA	NA	NA
XX-FW84067D5.1	0	NA	NA	NA	NA	NA
XX-FW84067D5.2	0	NA	NA	NA	NA	NA
PRAMEF15	0	NA	NA	NA	NA	NA
PRAMEF14	0	NA	NA	NA	NA	NA
PRAMEF19	0	NA	NA	NA	NA	NA
PRAMEF17	0	NA	NA	NA	NA	NA
PRAMEF20	0	NA	NA	NA	NA	NA
LRRC38	0.169366	-0.95451	3.62306	-0.263454	0.7922	NA
RP4-597A16.2	0	NA	NA	NA	NA	NA
RP4-597A16.3	0	NA	NA	NA	NA	NA
PDPN	0.152226	0.859149	4.5491	0.188861	0.850202	NA
RNA5SP41	0.226278	2.76853	4.50185	0.614976	0.53857	NA
AL359771.1	0	NA	NA	NA	NA	NA
CTA-520D8.2	0.0386669	0.859149	4.5491	0.188861	0.850202	NA
SCARNA11	17.3742	0.610143	0.351297	1.73683	0.0824172	0.182323
PRDM2	6263.46	0.391212	0.174973	2.23584	0.0253621	0.0751912
RNU6-1265P	0	NA	NA	NA	NA	NA
RP11-344F13.1	0	NA	NA	NA	NA	NA
RP4-704D23.1	0	NA	NA	NA	NA	NA
KAZN	3.29531	0.729698	0.727821	1.00258	0.316064	0.477445
TBCAP2	0	NA	NA	NA	NA	NA
TMEM51-AS1	6.81972	0.943824	0.548491	1.72076	0.0852936	0.186936
TMEM51	113.778	1.25309	0.402296	3.11484	0.00184042	0.00955713
C1orf195	0.322909	2.78643	3.09594	0.900026	0.368106	NA
RP1-21O18.3	0.0455165	0.859149	4.5491	0.188861	0.850202	NA
FHAD1	38.5921	0.464482	0.374073	1.24169	0.214351	0.364221
RP3-467K16.2	0.68718	-0.376435	1.74179	-0.216119	0.828895	NA
RP3-467K16.7	0.0726877	-0.130117	4.5491	-0.0286029	0.977181	NA
RP3-467K16.4	62.4407	1.68602	0.284025	5.93617	2.91759e-09	2.00699e-07
EFHD2	13753.3	0.472173	0.16981	2.78059	0.00542595	0.0226136
CTRC	62.6249	1.78693	0.328802	5.43468	5.48951e-08	2.23193e-06
CELA2A	0.667918	2.64537	1.60342	1.64983	0.0989776	NA
CELA2B	1.25434	3.3919	1.22364	2.77197	0.00557176	0.0230815
CASP9	1101.06	0.423815	0.192741	2.19889	0.027886	0.0811299
DNAJC16	1007.04	-0.510054	0.158758	-3.21278	0.00131458	0.00731816
SCARNA21	641.845	0.468993	0.185639	2.52637	0.0115247	0.0408021
RP4-680D5.8	0.442889	-0.377432	2.30364	-0.163842	0.869856	NA
AGMAT	3.94265	-0.295598	1.01736	-0.290555	0.771391	0.862024
RP4-680D5.2	2.53658	0.575286	0.915495	0.628388	0.52975	0.679294
CHCHD2P6	2.53412	0.836636	0.852964	0.980858	0.326663	0.488755
RNU7-179P	0	NA	NA	NA	NA	NA
RP4-680D5.4	0.0936531	0.282078	4.5491	0.0620074	0.950557	NA
DDI2	2253.75	0.191592	0.111817	1.71344	0.0866315	0.189339
RSC1A1	0	NA	NA	NA	NA	NA
RP4-680D5.9	9.49525	1.66382	0.409932	4.05876	4.93335e-05	0.000513133
PLEKHM2	5807.35	1.25998	0.245176	5.13907	2.76104e-07	7.95856e-06
AL121992.1	0	NA	NA	NA	NA	NA
RP11-288I21.1	2.40266	0.944684	0.947225	0.997317	0.318611	0.480206
SLC25A34	165.59	1.07454	0.318802	3.37054	0.000750198	0.00465028
RP11-169K16.4	0.702797	2.51116	1.93534	1.29753	0.194448	NA
TMEM82	0.552659	1.39771	1.85904	0.751844	0.452145	NA
FBLIM1	0.40353	-0.377437	2.21746	-0.170211	0.864844	NA
RP11-169K16.6	0.0452556	0.859149	4.5491	0.188861	0.850202	NA
RP11-169K16.7	17.1593	0.193329	0.333117	0.580364	0.561669	0.704729
RP11-169K16.8	0	NA	NA	NA	NA	NA
RP11-169K16.9	287.547	0.51554	0.194533	2.65015	0.00804569	0.0306129
SPEN	11986.2	0.683792	0.126704	5.39677	6.78527e-08	2.60088e-06
RP1-134O19.3	4.87134	2.5556	0.687651	3.71642	0.000202067	0.00161679
ZBTB17	1834.43	0.991847	0.216332	4.58485	4.54322e-06	7.45545e-05
RP11-5P18.1	2.20765	-1.37315	0.964369	-1.42388	0.15448	0.289852
RP11-5P18.3	0.176088	0.0347599	3.5912	0.00967919	0.992277	NA
TBC1D3P6	1.15306	0.00904069	1.01659	0.00889318	0.992904	0.99608
C1orf64	0.0708505	0.282086	4.5491	0.0620092	0.950555	NA
RP11-5P18.5	0	NA	NA	NA	NA	NA
HSPB7	0.154401	-0.542304	4.5491	-0.119211	0.905108	NA
CLCNKA	3.00166	0.376453	0.87448	0.430488	0.666841	0.786727
RP11-5P18.10	0	NA	NA	NA	NA	NA
CLCNKB	0.117371	0.0347587	4.5491	0.00764079	0.993904	NA
FAM131C	0.55277	-1.98154	2.09245	-0.946994	0.343642	NA
EPHA2	99.4996	-0.51775	0.496397	-1.04302	0.296941	0.456937
RP11-276H7.2	0.756535	1.36378	1.62203	0.840787	0.400467	NA
RP11-276H7.3	0.277802	-1.36499	3.31841	-0.41134	0.680823	NA
ARHGEF19-AS1	0	NA	NA	NA	NA	NA
ARHGEF19	123.894	-0.900277	0.281295	-3.20047	0.00137202	0.00758319
ANO7P1	36.5276	0.998426	0.375718	2.65739	0.00787494	0.0301041
C1orf134	29.9585	1.63652	0.32617	5.01738	5.23815e-07	1.30707e-05
RSG1	100.58	1.00528	0.323911	3.10357	0.00191202	0.00985146
MT1XP1	47.9071	1.07668	0.306199	3.51627	0.000437652	0.00300732
FBXO42	3052.8	0.478104	0.110913	4.31063	1.62791e-05	0.000208313
SZRD1	5030.41	0.519768	0.149468	3.47746	0.000506195	0.00338184
RP11-430L17.1	0.705507	1.24609	2.36705	0.526432	0.598588	NA
SPATA21	11.9737	0.681144	0.487583	1.39698	0.16242	0.30032
NECAP2	2620.51	-0.577448	0.193281	-2.98761	0.00281164	0.0134061
RP4-798A10.2	417.001	-0.168747	0.304119	-0.554872	0.578983	0.718842
CROCCP3	271.273	-1.25481	0.314028	-3.99585	6.44632e-05	0.000641657
RNU1-1	602.236	1.03776	0.312892	3.31666	0.000910995	0.00542278
RP4-798A10.7	3.73569	1.52584	0.698207	2.18536	0.0288624	0.0832226
RP4-798A10.4	0.697986	-0.562983	1.63523	-0.344284	0.730633	NA
U1	59.3182	1.45839	0.542674	2.68741	0.00720081	0.0281528
FAM231B	0.0380508	0.282086	4.5491	0.0620092	0.950555	NA
RP5-875O13.6	0.311445	-0.542315	2.24641	-0.241415	0.809234	NA
AL355149.1	0	NA	NA	NA	NA	NA
NBPF1	1164.9	-0.892384	0.205722	-4.33781	1.43908e-05	0.000188606
RP5-1182A14.5	0.0347963	-0.130117	4.5491	-0.0286029	0.977181	NA
CROCCP2	1284.97	-0.731117	0.237175	-3.08261	0.00205196	0.0104349
MST1P2	31.4837	-0.245063	0.399022	-0.61416	0.53911	0.686552
RNU1-3	56.7374	1.12539	0.482685	2.33152	0.0197261	0.0620956
FAM231A	0	NA	NA	NA	NA	NA
AL021920.1	0.0867541	1.43622	4.5491	0.315715	0.752219	NA
EIF1AXP1	11.7645	-0.265305	0.371678	-0.713804	0.475348	0.634047
ESPNP	0.459974	0.0981244	2.69817	0.036367	0.97099	NA
FAM231C	0	NA	NA	NA	NA	NA
CROCC	1084.35	-0.568518	0.283173	-2.00767	0.0446786	0.115977
RNU1-4	146.698	0.703768	0.420708	1.67282	0.0943628	0.201654
CROCCP4	0.62824	1.20767	1.57829	0.765176	0.444167	NA
MST1L	13.1736	-0.492166	0.560726	-0.87773	0.38009	0.543761
RP11-108M9.1	0	NA	NA	NA	NA	NA
RP11-108M9.2	0.151976	0.282078	4.5491	0.0620074	0.950557	NA
MIR3675	0	NA	NA	NA	NA	NA
RP11-108M9.4	103.421	-0.0792723	0.246069	-0.322155	0.747336	0.844458
RP11-108M9.5	0.160075	0.446954	4.32428	0.103359	0.917678	NA
RNU1-2	157.957	0.52418	0.294147	1.78203	0.0747437	0.170235
RP11-108M9.6	3.51622	2.83745	0.854513	3.32055	0.000898417	0.00536521
MFAP2	0.852622	0.778465	1.38358	0.562644	0.573677	NA
RP1-37C10.3	1.38603	-0.203461	1.0481	-0.194123	0.846079	0.909649
ATP13A2	1462.88	-0.151114	0.20149	-0.749984	0.453265	0.613508
SDHB	1383.7	0.107631	0.123113	0.874249	0.381983	0.545641
PADI2	2699.25	-0.083527	0.348405	-0.239741	0.810531	0.88791
RP11-380J14.1	0.147322	0.446954	4.42509	0.101005	0.919547	NA
PADI1	0.410659	2.35361	2.63036	0.894787	0.370901	NA
PADI3	0.479546	-0.377437	1.96984	-0.191608	0.848049	NA
MIR3972	0	NA	NA	NA	NA	NA
PADI4	2382.42	-0.461283	0.335685	-1.37415	0.169394	0.309395
AC004824.2	0.531042	0.611841	1.99445	0.306772	0.759017	NA
PADI6	12.745	0.558128	0.938771	0.59453	0.552158	0.696939
RP1-20B21.4	2.32548	0.334701	1.12387	0.297811	0.765848	0.857712
RCC2	7676.7	0.109585	0.162375	0.674889	0.499747	0.655651
AC004824.1	0	NA	NA	NA	NA	NA
ARHGEF10L	3537.38	-0.484522	0.194499	-2.49113	0.0127337	0.0440292
RP11-473A10.2	0.295108	-0.542315	2.53177	-0.214204	0.830388	NA
ACTL8	0.374697	-0.317448	2.78689	-0.113908	0.909311	NA
RP11-174G17.2	0	NA	NA	NA	NA	NA
IGSF21	0.214443	1.02404	3.45532	0.296364	0.766952	NA
RP11-174G17	0	NA	NA	NA	NA	NA
RP11-422P22.1	0	NA	NA	NA	NA	NA
KLHDC7A	0.409729	-0.813721	1.85374	-0.438961	0.66069	NA
RP1-8B22.1	0	NA	NA	NA	NA	NA
RP1-8B22.2	0	NA	NA	NA	NA	NA
PAX7	0.0324356	0.282078	4.5491	0.0620074	0.950557	NA
TAS1R2	0.221052	0.446961	2.961	0.150949	0.880016	NA
RP13-279N23.2	5.97736	0.219964	0.515223	0.426929	0.669431	0.788777
ALDH4A1	149.817	0.118822	0.176193	0.674384	0.500067	0.655865
MIR4695	0	NA	NA	NA	NA	NA
MIR1290	9.86012	0.763759	0.49299	1.54924	0.121325	0.243069
IFFO2	1535.86	1.36874	0.314536	4.35163	1.35131e-05	0.000179413
RP5-1126H10.2	147.968	0.779328	0.282482	2.75886	0.00580033	0.0237691
UBR4	22951.4	0.543559	0.158755	3.42389	0.000617308	0.00396574
AL137127.1	48.9763	0.650399	0.271857	2.39243	0.0167372	0.054538
RP1-43E13.2	49.6365	0.751151	0.226132	3.32174	0.000894595	0.00534615
EMC1	1843.41	-0.473356	0.109968	-4.30447	1.67383e-05	0.000212799
MRTO4	272.127	-0.841532	0.23173	-3.63152	0.000281755	0.00210611
AKR7L	34.7395	0.154712	0.257971	0.599724	0.54869	0.693892
AKR7A3	46.4727	0.0836838	0.247981	0.33746	0.73577	0.836318
RP4-657E11.10	0	NA	NA	NA	NA	NA
AKR7A2	531.343	-0.27702	0.163519	-1.69412	0.090243	0.194997
RNU6-1099P	6.79471	-0.0584965	0.483373	-0.121017	0.903677	0.943838
PQLC2	500.391	-0.132837	0.197545	-0.672437	0.501306	0.656812
RN7SL85P	1.72264	1.01562	1.2027	0.844445	0.398421	0.561309
CAPZB	7825.73	0.359282	0.126643	2.83697	0.00455441	0.0196622
RN7SL277P	0.0380508	0.282086	4.5491	0.0620092	0.950555	NA
RNU4-28P	1.01163	1.58093	1.303	1.2133	0.225016	NA
RP5-1056L3.1	4.23518	1.03842	0.875219	1.18646	0.23544	0.389877
MINOS1-NBL1	0.364058	0.0347608	2.48548	0.0139855	0.988842	NA
MINOS1	465.808	0.74186	0.162032	4.57847	4.6839e-06	7.6273e-05
RPS14P3	129.612	0.781703	0.203744	3.8367	0.000124699	0.00109405
NBL1	4.91113	0.334728	0.792052	0.422608	0.672581	0.791133
HTR6	0.141703	-0.954508	4.47339	-0.213375	0.831035	NA
TMCO4	612.524	-0.440018	0.161702	-2.72117	0.00650521	0.0260045
RNF186	0	NA	NA	NA	NA	NA
RP11-91K11.2	0.0380508	0.282086	4.5491	0.0620092	0.950555	NA
OTUD3	585.218	-0.180305	0.155705	-1.15799	0.246867	0.403343
PLA2G2E	0	NA	NA	NA	NA	NA
RN7SL304P	0	NA	NA	NA	NA	NA
PLA2G2A	0	NA	NA	NA	NA	NA
PLA2G5	0.471153	0.693085	1.82311	0.380167	0.703822	NA
PLA2G2D	2.09224	0.465625	0.988756	0.47092	0.637698	0.763744
PLA2G2F	0.311869	1.02404	3.15326	0.324756	0.745366	NA
RP3-340N1.2	27.8462	1.59521	0.462273	3.4508	0.000558922	0.00365605
PLA2G2C	24.6999	0.478604	0.471671	1.0147	0.31025	0.470729
UBXN10-AS1	3.37054	2.00451	0.767948	2.61022	0.0090484	0.0337883
UBXN10	114.697	1.41914	0.44139	3.21516	0.00130374	0.00727559
RP3-340N1.6	0.0455165	0.859149	4.5491	0.188861	0.850202	NA
VWA5B1	0.11065	-0.542312	4.5491	-0.119213	0.905107	NA
RP4-745E8.2	0.0633401	0.282078	4.5491	0.0620074	0.950557	NA
LINC01141	0.0337526	-0.130117	4.5491	-0.0286029	0.977181	NA
RP4-749H3.2	0.136054	-1.27882	4.54383	-0.281442	0.778372	NA
CAMK2N1	4.62801	-0.639303	0.864315	-0.739665	0.459503	0.619257
MUL1	798.686	0.661262	0.155771	4.24508	2.18511e-05	0.000263664
RPS4XP4	0	NA	NA	NA	NA	NA
FAM43B	0	NA	NA	NA	NA	NA
CDA	1301.37	0.256818	0.205895	1.24732	0.212279	0.361762
PINK1	935.321	-0.216171	0.159115	-1.35859	0.174278	0.315572
PINK1-AS	252.845	0.169385	0.21828	0.776001	0.437748	0.599267
AL391357.1	0	NA	NA	NA	NA	NA
DDOST	3101.18	0.146445	0.13053	1.12193	0.261892	0.419833
KIF17	7.28195	0.370592	0.524761	0.706211	0.480057	0.638938
RP5-930J4.5	0.155651	0.446954	4.35796	0.10256	0.918312	NA
SH2D5	14.7869	0.0205322	0.457918	0.0448382	0.964236	0.981513
RP5-930J4.2	0.943773	3.17981	1.50455	2.11346	0.0345614	NA
HP1BP3	6990.36	-0.0551489	0.107215	-0.514377	0.606988	0.741653
RP5-930J4.4	2.68098	0.290617	1.07505	0.270329	0.786907	0.872353
EIF4G3	3860.61	0.220616	0.111829	1.9728	0.0485181	0.123501
RNU7-200P	0	NA	NA	NA	NA	NA
MIR1256	35.9731	0.987123	0.276204	3.57389	0.000351714	0.00252662
RPS15AP6	47.3108	0.921434	0.305523	3.01593	0.00256195	0.0124535
RP11-487E1.2	61.1818	1.12372	0.295916	3.79742	0.000146209	0.00124583
HSPE1P27	1.0351	1.75818	1.62688	1.08071	0.279826	0.439393
AL031005.1	4.61233	0.385847	0.833262	0.463056	0.643324	0.768502
ECE1	5284.89	0.31839	0.252201	1.26244	0.206789	0.354974
RP3-329E20.2	3.173	-0.370143	0.770031	-0.480685	0.63074	0.759122
RP5-1071N3.1	7.48882	1.30671	0.598464	2.18343	0.0290041	0.0835175
PPP1R11P1	0	NA	NA	NA	NA	NA
RP11-293F5.8	0.0455165	0.859149	4.5491	0.188861	0.850202	NA
RP11-293F5.1	0.0313251	0.282078	4.5491	0.0620074	0.950557	NA
NBPF2P	3.15847	-0.476999	1.41566	-0.336944	0.736159	0.836518
HS6ST1P1	4.66106	-0.0919911	0.618797	-0.148661	0.881821	0.932297
CROCCP5	0	NA	NA	NA	NA	NA
NBPF3	82.7384	-0.768773	0.852129	-0.90218	0.366961	0.530526
PFN1P10	0	NA	NA	NA	NA	NA
ALPL	2.86129	3.33603	1.20651	2.76503	0.00569172	0.0234524
RP11-63N8.3	0.203427	2.03047	3.4477	0.588936	0.555905	NA
AL359815.1	0.0480872	0.859149	4.5491	0.188861	0.850202	NA
RAP1GAP	14.4263	-0.176878	0.407998	-0.433526	0.664632	0.785231
USP48	4379.48	-0.533047	0.155506	-3.42782	0.00060845	0.00392256
RP11-132G19.3	0.0455165	0.859149	4.5491	0.188861	0.850202	NA
LDLRAD2	37.4795	-0.17287	0.45098	-0.383321	0.701482	0.811957
HSPG2	146.989	-0.672944	0.404687	-1.66288	0.0963371	0.204894
RP11-26H16.1	0	NA	NA	NA	NA	NA
CELA3B	0	NA	NA	NA	NA	NA
RN7SL421P	0	NA	NA	NA	NA	NA
RN7SL386P	0	NA	NA	NA	NA	NA
RNU6-1022P	0	NA	NA	NA	NA	NA
CELA3A	0.0973068	0.282078	4.5491	0.0620074	0.950557	NA
RN7SL768P	0	NA	NA	NA	NA	NA
RN7SL186P	0.0452556	0.859149	4.5491	0.188861	0.850202	NA
RNU6-776P	0	NA	NA	NA	NA	NA
RP1-224A6.3	6.74483	2.09383	0.764874	2.73749	0.00619108	0.0250398
LINC00339	204.121	-0.500804	0.227761	-2.19881	0.0278912	0.0811299
CDC42	16883	0.571748	0.203394	2.81104	0.00493812	0.020965
CDC42-IT1	981.085	0.560503	0.308963	1.81414	0.0696555	0.161773
RP1-224A6.8	0.953933	0.441309	1.51282	0.291713	0.770506	NA
RP1-224A6.9	236.906	0.252545	0.238367	1.05948	0.28938	0.448963
WNT4	0.792167	-1.31395	1.53384	-0.856637	0.391645	NA
MIR4418	0	NA	NA	NA	NA	NA
RP11-415K20.1	0	NA	NA	NA	NA	NA
ZBTB40	2366.46	-0.681377	0.136268	-5.00028	5.72483e-07	1.40355e-05
ZBTB40-IT1	46.7553	-0.264498	0.197716	-1.33777	0.180972	0.323781
EPHA8	1.8315	0.354441	0.77485	0.457432	0.647361	0.771919
C1QA	269.76	-0.11383	0.468675	-0.242877	0.808101	0.886385
C1QC	47.4696	-0.611896	0.51165	-1.19593	0.231725	0.384902
C1QB	82.375	-0.642783	0.550948	-1.16669	0.243337	0.399137
EPHB2	373.383	-0.482074	0.281786	-1.71078	0.0871219	0.190027
MIR4684	2.53659	-0.982207	0.814715	-1.20558	0.227978	0.380417
AL611946.1	0	NA	NA	NA	NA	NA
RP11-69E9.1	0	NA	NA	NA	NA	NA
MIR4253	0.0675052	-0.542312	4.5491	-0.119213	0.905107	NA
RP1-74M1.3	17.6361	-0.418164	0.422349	-0.99009	0.32213	0.483936
LACTBL1	0	NA	NA	NA	NA	NA
C1orf234	0.454081	0.395937	2.17415	0.182111	0.855495	NA
KDM1A	1940.99	-0.00290211	0.142881	-0.0203114	0.983795	0.991351
RP1-184J9.2	0.225491	0.282079	3.42347	0.0823958	0.934332	NA
MIR3115	11.2478	-0.462462	0.479923	-0.963617	0.335238	0.498072
MIR4419A	0.329762	-0.377437	2.81854	-0.133912	0.893472	NA
LUZP1	1637.58	0.52673	0.218933	2.40589	0.0161329	0.0530031
RP5-979D14.1	1.457	0.285072	1.12004	0.254521	0.799093	0.881066
RNU6-514P	0.0423684	0.859149	4.5491	0.188861	0.850202	NA
RNU6-135P	0.226475	2.49261	4.51132	0.552525	0.580589	NA
HTR1D	0	NA	NA	NA	NA	NA
RP5-1057J7.1	0.0290476	0.282078	4.5491	0.0620074	0.950557	NA
RP5-1057J7.6	42.3277	-0.530362	0.394129	-1.34566	0.178413	0.320487
HNRNPR	4094.71	0.0887641	0.150014	0.591704	0.554049	0.698585
ZNF436	205.371	-0.0993671	0.172255	-0.576862	0.564033	0.706554
C1orf213	19.092	0.351639	0.34557	1.01756	0.308886	0.469275
RP5-1057J7.7	0.275612	0.859155	2.8783	0.298494	0.765326	NA
TCEA3	14.7015	0.1005	0.439833	0.228496	0.819261	0.893012
RP4-654C18.1	0	NA	NA	NA	NA	NA
ASAP3	41.5602	-0.0564062	0.398903	-0.141403	0.887551	0.935325
E2F2	481.381	-0.0676682	0.228814	-0.295734	0.767433	0.858882
RP1-150O5.3	0.339345	1.53117	2.17955	0.702516	0.482357	NA
ID3	70.8991	1.36444	0.425756	3.20475	0.0013518	0.00749261
MDS2	1.22548	2.21195	1.39219	1.58883	0.112098	0.229056
RP11-223J15.2	0.0997272	0.282078	4.5491	0.0620074	0.950557	NA
RPL11	6616.38	0.556466	0.197914	2.81166	0.00492864	0.0209352
RP5-886K2.1	0.0385559	-0.130117	4.5491	-0.0286029	0.977181	NA
RN7SL532P	0.26997	0.446958	2.53869	0.176059	0.860248	NA
TCEB3	1838.95	0.231694	0.158057	1.46589	0.142679	0.273516
RP5-886K2.3	33.5885	-0.239422	0.283906	-0.843316	0.399052	0.561887
PITHD1	919.252	0.637645	0.120907	5.27384	1.33596e-07	4.46231e-06
LYPLA2	1121.02	-0.0992738	0.143778	-0.690467	0.489901	0.647301
GALE	308.953	0.549468	0.155254	3.53915	0.00040142	0.00281304
HMGCL	621.6	-0.224949	0.209489	-1.0738	0.282914	0.442523
FUCA1	1106.72	-0.714495	0.265349	-2.69266	0.00708837	0.0277815
CNR2	43.7901	-0.627579	0.480592	-1.30585	0.191605	0.336884
RN7SL24P	1.08067	0.19964	1.63251	0.12229	0.902669	0.943405
RP11-4M23.2	9.02284	-0.65631	0.694132	-0.945512	0.344397	0.507856
RP11-4M23.3	0.101901	-0.130117	4.5491	-0.0286029	0.977181	NA
MIR378F	0.0695925	-0.542312	4.5491	-0.119213	0.905107	NA
RP11-4M23.4	0	NA	NA	NA	NA	NA
PNRC2	700.347	0.775263	0.239646	3.23504	0.00121627	0.00687769
SRSF10	763.23	0.648861	0.191837	3.38235	0.000718688	0.00449436
RP11-4M23.7	0	NA	NA	NA	NA	NA
RP11-293P20.2	0.0423684	0.859149	4.5491	0.188861	0.850202	NA
MYOM3	0.11312	0.446954	4.5491	0.098251	0.921733	NA
RP11-293P20.4	0	NA	NA	NA	NA	NA
IL22RA1	0.0385559	-0.130117	4.5491	-0.0286029	0.977181	NA
IFNLR1	39.792	-0.297269	0.51479	-0.577456	0.563632	0.706287
RP11-10N16.2	0	NA	NA	NA	NA	NA
AL590683.1	0	NA	NA	NA	NA	NA
AL590683.2	0	NA	NA	NA	NA	NA
RP11-10N16.3	0.357	0.0347634	2.4853	0.0139876	0.98884	NA
GRHL3	2.96069	-0.990787	0.872387	-1.13572	0.256074	0.413152
STPG1	20.8782	-0.339219	0.301751	-1.12417	0.260941	0.418771
NIPAL3	480.017	-0.632732	0.147028	-4.30348	1.68137e-05	0.00021365
RCAN3	903.174	0.138419	0.14713	0.940797	0.346809	0.510024
RN7SL857P	0	NA	NA	NA	NA	NA
RP4-594I10.3	0.81683	1.39292	1.52099	0.915796	0.359774	NA
NCMAP	0.351295	1.02404	2.41449	0.424121	0.671477	NA
RP11-496D1.2	0.160568	0.446962	4.32636	0.103311	0.917716	NA
SRRM1	5904.09	0.415517	0.125415	3.31314	0.000922533	0.00547713
CLIC4	2708.36	0.506474	0.238016	2.1279	0.0333452	0.0928384
RNU6-1208P	0.141691	2.08877	4.52883	0.461216	0.644643	NA
RUNX3	3790.67	0.745126	0.244626	3.04598	0.00231923	0.0115226
RP11-84D1.1	7.87347	0.129146	0.765728	0.168659	0.866065	0.922498
RP11-84D1.2	0.0455165	0.859149	4.5491	0.188861	0.850202	NA
MIR4425	8.87439	2.2411	0.760261	2.94781	0.00320035	0.0148899
RP4-799D16.1	0.409831	-0.277154	2.21492	-0.125131	0.90042	NA
RP4-781L3.1	0	NA	NA	NA	NA	NA
RP4-706G24.1	0.0313251	0.282078	4.5491	0.0620074	0.950557	NA
SYF2	1291.98	0.740301	0.146372	5.05767	4.24401e-07	1.11705e-05
C1orf63	6811.57	0.0841125	0.162504	0.517604	0.604735	0.739915
RP3-465N24.6	6.9421	0.937433	0.537149	1.7452	0.0809502	0.180094
RP3-465N24.5	42.824	-1.38551	0.607094	-2.2822	0.0224774	0.0686047
RHD	12.6866	-0.337221	0.786437	-0.428796	0.668071	0.787794
SDHDP6	21.5289	-1.63031	0.767298	-2.12475	0.0336079	0.093377
RP11-335G20.7	37.0478	-0.727281	0.468251	-1.55318	0.120379	0.241727
TMEM50A	2998.95	-0.0101346	0.182683	-0.0554763	0.955759	0.976006
RNU6-1171P	24.4764	-0.0441195	0.398777	-0.110637	0.911904	0.949311
RHCE	2.58463	1.30857	0.805966	1.62361	0.10446	0.217624
RP3-469D22.1	2.55595	-3.64653	1.59273	-2.28948	0.0220512	0.0676447
AL031284.1	0	NA	NA	NA	NA	NA
TMEM57	1310.94	0.838849	0.235833	3.55696	0.000375173	0.00266061
LDLRAP1	655.872	-0.478368	0.209647	-2.28178	0.0225026	0.0686507
RP11-70P17.1	8.39508	-0.87784	0.500894	-1.75255	0.0796801	0.17785
MAN1C1	729.549	-1.31353	0.253331	-5.18501	2.16004e-07	6.52939e-06
RP1-187B23.1	0.539506	-0.215755	1.69831	-0.127041	0.898908	NA
SEPN1	2023.98	0.264956	0.125949	2.10367	0.0354069	0.0970571
RP1-317E23.6	0	NA	NA	NA	NA	NA
RP1-317E23.3	13.8843	-0.00616518	0.358791	-0.0171832	0.98629	0.992451
MTFR1L	1090.66	-0.351518	0.118397	-2.96898	0.00298788	0.0140803
AL020996.1	23.6863	0.562931	0.251085	2.24199	0.0249619	0.0743128
RP1-317E23.7	0.253205	2.44626	4.51309	0.542037	0.587793	NA
AUNIP	46.9448	0.0444529	0.33348	0.1333	0.893956	0.938538
RP1-125I3.2	63.1896	0.169461	0.280989	0.603088	0.54645	0.692211
PAQR7	787.762	0.187649	0.166944	1.12402	0.261003	0.418776
STMN1	124.141	-0.605973	0.296492	-2.04381	0.0409724	0.108583
SNRPFP2	0	NA	NA	NA	NA	NA
RP1-125I3.4	0.037262	-0.130117	4.5491	-0.0286029	0.977181	NA
MIR3917	0	NA	NA	NA	NA	NA
AL033528.1	0	NA	NA	NA	NA	NA
PAFAH2	344.771	-0.378362	0.215116	-1.75887	0.0785988	0.176069
RNU6-110P	0	NA	NA	NA	NA	NA
SCARNA17	401.241	0.210912	0.354673	0.594665	0.552067	0.696916
SCARNA18	105.664	-0.0158545	0.282218	-0.0561782	0.9552	0.975631
EXTL1	0.596121	2.38442	1.50699	1.58224	0.113595	NA
SLC30A2	0.119503	1.43622	4.5491	0.315715	0.752219	NA
TRIM63	1.11272	0.859157	1.82032	0.47198	0.636941	0.763285
AL391650.1	0	NA	NA	NA	NA	NA
PDIK1L	487.791	-0.706875	0.200622	-3.52341	0.000426026	0.00294173
FAM110D	0.378405	-1.40743	3.20484	-0.439157	0.660548	NA
ZNF593	181.071	0.641078	0.253831	2.52561	0.0115497	0.0408624
RP11-96L14.7	1.31607	1.06314	1.02257	1.03967	0.298491	0.458602
CNKSR1	27.9638	-0.492684	0.380234	-1.29574	0.195065	0.341135
CATSPER4	0.124587	1.43622	4.5491	0.315715	0.752219	NA
RP11-231P20.2	0.618218	0.348205	2.23839	0.155561	0.876379	NA
CEP85	1194.7	0.999297	0.226314	4.41553	1.00762e-05	0.000141534
RP11-231P20.5	7.78926	0.767201	0.448822	1.70937	0.0873832	0.19032
SH3BGRL3	8333.46	0.653557	0.169261	3.86124	0.000112813	0.00100996
UBXN11	8509.59	-0.0151083	0.122842	-0.12299	0.902115	0.943097
CD52	2142.98	0.262901	0.468783	0.560816	0.574923	0.715793
AIM1L	7.23241	-0.359455	0.600996	-0.598099	0.549774	0.694813
RP11-569G9.7	29.4208	0.288108	0.53583	0.537685	0.590794	0.728108
RN7SL490P	0	NA	NA	NA	NA	NA
ZNF683	16.9674	-1.88427	0.841844	-2.23826	0.0252041	0.0748273
LIN28A	0.120163	0.446954	4.5491	0.098251	0.921733	NA
DHDDS	940.778	-0.161479	0.0847778	-1.90473	0.0568146	0.139123
RP3-476K8.4	29.5226	-1.71552	0.40928	-4.19154	2.77063e-05	0.000319955
RP3-476K8.3	80.1109	-1.09553	0.293283	-3.7354	0.000187414	0.00152252
HMGN2	5400.04	0.487454	0.122899	3.96629	7.30001e-05	0.000710244
DPPA2P2	0.0328775	0.282078	4.5491	0.0620074	0.950557	NA
RPS6KA1	5712.57	0.0334472	0.13175	0.253869	0.799597	0.881277
MIR1976	0.166992	0.446955	4.27409	0.104573	0.916715	NA
RN7SL679P	0.0626502	0.282078	4.5491	0.0620074	0.950557	NA
RP11-492M19.3	0	NA	NA	NA	NA	NA
RP4-785J1.1	0.0385559	-0.130117	4.5491	-0.0286029	0.977181	NA
RP5-968P14.2	21.1601	-0.423734	0.333111	-1.27205	0.203356	0.351332
ARID1A	9843.42	0.193135	0.122194	1.58056	0.113978	0.231874
RN7SL501P	56.8702	0.00561068	0.402809	0.0139289	0.988887	0.993965
PIGV	265.602	-0.181713	0.215784	-0.842108	0.399728	0.562449
RN7SL165P	4.11829	-0.958427	0.738919	-1.29707	0.194608	0.340581
ZDHHC18	1838.05	0.611576	0.181539	3.36885	0.000754836	0.00467561
SFN	19.2379	1.15799	0.389329	2.97432	0.00293641	0.0138903
RP1-50O24.6	0.202542	0.03476	3.49612	0.00994243	0.992067	NA
GPN2	800.782	0.176616	0.152418	1.15876	0.246553	0.403006
GPATCH3	674.955	0.184833	0.149574	1.23572	0.216561	0.36685
NUDC	758.348	0.150441	0.123821	1.21499	0.224371	0.375851
NR0B2	0	NA	NA	NA	NA	NA
C1orf172	0.369068	2.50407	3.08	0.813009	0.416213	NA
RP11-344H11.4	0.061081	0.282078	4.5491	0.0620074	0.950557	NA
RP11-344H11.5	0	NA	NA	NA	NA	NA
OSTCP2	0.076057	0.859149	4.5491	0.188861	0.850202	NA
TRNP1	164.472	1.90246	0.332126	5.72815	1.01534e-08	5.65478e-07
FAM46B	23.9082	0.845819	0.40855	2.0703	0.0384247	0.10351
SLC9A1	1858.04	0.670402	0.187958	3.56676	0.000361426	0.00258617
RP11-40H20.5	0	NA	NA	NA	NA	NA
CHCHD3P3	0.340397	-0.542315	2.48542	-0.218198	0.827275	NA
NPM1P39	2.53173	-0.267012	0.896843	-0.297725	0.765913	0.857747
SNRPEP7	0	NA	NA	NA	NA	NA
RP11-40H20.4	0.127105	1.94108	4.53653	0.427878	0.66874	NA
WDTC1	2552.25	-0.64211	0.133351	-4.81518	1.4707e-06	2.98742e-05
RP11-4K3__A.3	24.2965	0.0630362	0.353569	0.178285	0.858499	0.917682
TMEM222	442.46	-0.0743321	0.136079	-0.546243	0.584899	0.723716
RNU6-48P	14.7903	0.444293	0.376658	1.17957	0.238173	0.392895
RP11-4K3__A.5	31.9947	0.237958	0.241538	0.985178	0.324536	0.486518
SYTL1	1599.91	-0.679393	0.280107	-2.42547	0.0152884	0.0508541
MAP3K6	550.008	-0.346326	0.299859	-1.15496	0.248106	0.404665
FCN3	0.382	-0.954513	2.44976	-0.389635	0.696806	NA
CD164L2	1.43619	1.15216	1.16444	0.989457	0.32244	0.484287
RP1-144C9.2	0.0657549	0.282078	4.5491	0.0620074	0.950557	NA
GPR3	7.55814	2.67344	0.863951	3.09443	0.00197191	0.0101025
WASF2	13031	-0.223329	0.115921	-1.92656	0.0540344	0.134158
RP4-752I6.1	0.778098	2.02049	1.99539	1.01258	0.31126	NA
RP1-159A19.4	4.78252	0.00885151	0.645857	0.0137051	0.989065	0.99403
AHDC1	635.499	1.19909	0.294009	4.07841	4.53452e-05	0.000479488
FGR	26669.5	-0.0743593	0.122049	-0.609257	0.542354	0.689166
RP1-159A19.3	0.213791	-0.542315	2.97707	-0.182164	0.855454	NA
RP11-288L9.1	1.69963	0.0506136	0.946806	0.0534572	0.957368	0.977139
IFI6	2255.31	-2.16993	0.701586	-3.09288	0.00198221	0.010145
RP11-288L9.4	0.214446	-1.38211	4.04923	-0.341328	0.732857	NA
RNU6-949P	0	NA	NA	NA	NA	NA
CHMP1AP1	0	NA	NA	NA	NA	NA
RNU6-424P	0	NA	NA	NA	NA	NA
FAM76A	685.693	0.273232	0.151185	1.80728	0.0707192	0.163542
RP3-426I6.2	16.4621	0.739019	0.395844	1.86694	0.0619093	0.148261
RPEP3	21.7346	0.496393	0.356855	1.39102	0.164219	0.302395
STX12	2854.03	0.449657	0.16021	2.80667	0.00500567	0.0211945
RP3-426I6.5	93.5892	0.490206	0.192519	2.54627	0.0108881	0.0390042
RP3-426I6.6	59.3601	0.663993	0.22518	2.94872	0.00319095	0.0148611
RNU6-1245P	12.1016	0.560238	0.394224	1.42112	0.155283	0.291057
PPP1R8	712.13	0.160658	0.13859	1.15923	0.246361	0.4028
SCARNA1	16.0216	0.083102	0.333643	0.249075	0.803303	0.883534
AL109927.1	2.60185	-0.141161	0.95244	-0.14821	0.882177	0.932518
THEMIS2	23739.8	0.0928674	0.143687	0.646316	0.518075	0.670499
RPA2	571.404	-0.0994506	0.203198	-0.489428	0.624539	0.754677
SMPDL3B	23.4597	0.259375	0.365728	0.709203	0.478199	0.636997
RP11-460I13.2	3.94174	-0.996002	0.736836	-1.35173	0.176462	0.318279
XKR8	868.927	-0.0959413	0.316743	-0.302899	0.761967	0.854983
EYA3	1037.11	-0.736365	0.170841	-4.31023	1.63083e-05	0.000208526
RP11-460I13.6	20.2096	-0.0128806	0.40141	-0.0320885	0.974401	0.98617
RN7SL559P	31.3268	0.0120828	0.342952	0.0352317	0.971895	0.985318
SPCS2P4	42.1173	-0.0960144	0.247482	-0.387966	0.698041	0.809558
RP5-1053E7.2	0.1093	0.859149	4.5491	0.188861	0.850202	NA
RP5-1053E7.3	29.2876	0.340406	0.296381	1.14854	0.250746	0.40782
RNU6-176P	10.9012	1.0156	0.534351	1.90062	0.0573512	0.140127
RNU7-29P	25.9557	1.12083	0.450731	2.4867	0.0128934	0.0444968
PTAFR	7657.84	-0.100844	0.209435	-0.481507	0.630156	0.758799
DNAJC8	1378.46	0.294128	0.192164	1.53061	0.125866	0.249879
AL353354.1	4.91884	0.463589	0.55603	0.833748	0.404423	0.567159
AL353354.2	0.39526	-0.377435	2.01707	-0.18712	0.851566	NA
ATPIF1	214.304	0.0545563	0.206385	0.264343	0.791516	0.875708
RP5-1092A3.4	38.084	0.108384	0.365392	0.296624	0.766753	0.858378
RP5-1092A3.5	0.943965	-0.684471	1.38546	-0.494038	0.621279	NA
SESN2	866.987	1.56797	0.246104	6.37118	1.87581e-10	2.0579e-08
MED18	219.505	0.020449	0.259294	0.078864	0.937141	0.964596
PHACTR4	1955.12	0.230349	0.121811	1.89104	0.0586185	0.142203
RP1-308E4.1	37.4489	0.0453415	0.31877	0.142239	0.886891	0.934977
RNU6ATAC27P	10.7635	-0.333057	0.450487	-0.739327	0.459708	0.6195
RCC1	469.024	-0.0926501	0.123564	-0.749812	0.453368	0.613526
SNHG3	1482.56	0.947032	0.230772	4.10375	4.06506e-05	0.000439337
SNORA73B	1499.71	0.736462	0.321748	2.28894	0.022083	0.0676852
PRDX3P2	0.0324356	0.282078	4.5491	0.0620074	0.950557	NA
TRNAU1AP	471.386	0.00690679	0.141543	0.0487963	0.961082	0.979437
SNHG12	187.892	0.47833	0.236466	2.02282	0.0430913	0.112777
SNORD99	4.02365	-0.247784	0.703867	-0.352032	0.724814	0.828415
TAF12	357.87	0.139899	0.22488	0.622105	0.533873	0.682443
RAB42	4.06871	1.76598	0.600674	2.94	0.00328217	0.0151776
RP11-442N24__B.1	5.19953	1.71976	0.63282	2.71761	0.00657556	0.0262116
RNU11	1132.09	0.615499	0.394972	1.55833	0.119154	0.239817
GMEB1	1287.05	0.449175	0.159774	2.81131	0.00493404	0.0209546
SCARNA24	68.6352	-0.570408	0.249999	-2.28164	0.0225105	0.0686645
YTHDF2	2608.39	0.460307	0.19901	2.31298	0.0207235	0.064489
OPRD1	0.180561	0.446955	4.21198	0.106115	0.915491	NA
RP1-212P9.2	0	NA	NA	NA	NA	NA
RP1-212P9.3	2.06061	0.563262	0.971162	0.579988	0.561923	0.704917
EPB41	3960.96	-0.346021	0.10755	-3.21731	0.001294	0.00723802
RP4-604A21.1	0.0321152	0.282078	4.5491	0.0620074	0.950557	NA
TMEM200B	1.78976	-0.374795	1.00265	-0.373805	0.70855	0.817053
RP11-242O24.3	50.1336	-0.234529	0.24957	-0.939731	0.347356	0.510651
SRSF4	3367.35	0.41576	0.155338	2.67649	0.00743974	0.0288082
RP11-242O24.5	1.02547	0.0203669	1.38027	0.0147558	0.988227	NA
MECR	100.49	-0.688134	0.211019	-3.26101	0.00111018	0.00636688
RP11-467D18.2	0.163899	-0.130117	4.32392	-0.0300924	0.975993	NA
PTPRU	22.0191	-0.415968	0.48752	-0.853232	0.393531	0.556886
AL645859.1	0	NA	NA	NA	NA	NA
RP3-437I16.1	0	NA	NA	NA	NA	NA
AL139151.1	0	NA	NA	NA	NA	NA
RP11-810H18.1	0	NA	NA	NA	NA	NA
AC092265.1	0	NA	NA	NA	NA	NA
RP4-656G21.1	0	NA	NA	NA	NA	NA
AL645944.1	0	NA	NA	NA	NA	NA
RP11-179G8.1	0	NA	NA	NA	NA	NA
RP11-111I12.1	0	NA	NA	NA	NA	NA
RP5-893G23.1	0.0313251	0.282078	4.5491	0.0620074	0.950557	NA
RP3-357I16.1	0	NA	NA	NA	NA	NA
RP4-591L5.1	0	NA	NA	NA	NA	NA
RP4-591L5.2	0	NA	NA	NA	NA	NA
MATN1	9.3894	0.984804	0.510301	1.92985	0.0536255	0.133367
MATN1-AS1	104.174	0.649809	0.286104	2.27124	0.0231327	0.0701006
LAPTM5	47066.7	0.726288	0.218627	3.32204	0.000893617	0.00534532
MIR4420	401.743	1.02293	0.249648	4.09747	4.17686e-05	0.000449511
RP5-1125N11.1	0	NA	NA	NA	NA	NA
RP1-65J11.1	0.0480872	0.859149	4.5491	0.188861	0.850202	NA
RN7SKP91	0	NA	NA	NA	NA	NA
RP1-65J11.5	0	NA	NA	NA	NA	NA
SDC3	427.533	0.0156578	0.380529	0.0411474	0.967178	0.982631
PUM1	5671.76	0.305064	0.135515	2.25115	0.0243762	0.073008
SNORD103A	12.6709	0.365049	0.422043	0.864957	0.387062	0.550733
SNORD103B	23.8875	0.480659	0.316008	1.52104	0.128251	0.25316
SNORD85	21.0749	0.637605	0.366308	1.74062	0.0817496	0.181316
RP11-201O14.1	0.287721	1.63859	2.79855	0.585513	0.558203	NA
RP11-201O14.2	0.141179	-0.130105	4.5491	-0.0286003	0.977183	NA
SEPW1P	0	NA	NA	NA	NA	NA
RP11-490K7.1	0.0642026	0.282078	4.5491	0.0620074	0.950557	NA
NKAIN1	1.04105	-0.931033	1.52999	-0.608523	0.542841	0.689441
SNRNP40	1001.02	0.113307	0.113151	1.00138	0.316645	0.477994
RP11-490K7.4	53.0274	0.182298	0.335194	0.543859	0.586539	0.72497
ZCCHC17	549.885	0.461116	0.127338	3.62118	0.000293258	0.00217419
RP11-266K22.2	0.733341	1.92364	1.52536	1.2611	0.207272	NA
FABP3	1.20802	2.56138	1.27859	2.00328	0.0451471	0.11686
SERINC2	270.873	1.13192	0.248409	4.55668	5.19679e-06	8.30834e-05
AC114494.1	0.0784776	0.282078	4.5491	0.0620074	0.950557	NA
RP11-439L8.2	0.117203	0.859149	4.5491	0.188861	0.850202	NA
RNU6-40P	0	NA	NA	NA	NA	NA
RP11-439L8.3	25.5768	-1.46996	0.688798	-2.13409	0.0328351	0.0917164
RP11-439L8.4	44.3944	-0.786381	0.473327	-1.66139	0.0966348	0.205427
RP11-73M7.1	0.223766	-0.130117	3.41283	-0.038126	0.969587	NA
TINAGL1	15.8819	3.14942	0.819695	3.84219	0.000121942	0.00107319
HCRTR1	5.20432	3.69715	0.729832	5.06575	4.06786e-07	1.08074e-05
PEF1	1585.69	-0.0314647	0.123843	-0.254069	0.799443	0.881235
RP11-73M7.6	27.8241	0.599389	0.385235	1.55591	0.11973	0.240652
RP11-73M7.9	5.44981	0.429533	0.594036	0.723076	0.469633	0.628747
COL16A1	0.488541	1.98867	2.36436	0.841104	0.40029	NA
BAI2	3.80765	-0.477326	0.943507	-0.505906	0.612923	0.746055
MIR4254	0	NA	NA	NA	NA	NA
RP11-84A19.3	0.377697	0.0921824	2.3715	0.038871	0.968993	NA
SPOCD1	27.0965	0.162698	0.455649	0.357069	0.72104	0.825673
RP11-84A19.2	0.1948	0.282079	3.53668	0.0797582	0.93643	NA
RP11-84A19.4	556.544	0.704321	0.230206	3.05953	0.00221684	0.011096
PTP4A2	19804.5	0.634296	0.17514	3.62165	0.000292725	0.00217151
AL136115.1	2.65067	0.942306	0.813223	1.15873	0.246566	0.403006
RP4-534N18.2	5.31098	1.20592	0.697591	1.72869	0.0838646	0.184567
KHDRBS1	5026.4	0.183158	0.0897817	2.04004	0.0413467	0.109214
RP11-277A4.4	1.63754	0.817101	1.07973	0.756762	0.449193	0.609882
TMEM39B	680.747	-0.461815	0.109255	-4.22696	2.36873e-05	0.000281568
MIR5585	10.827	-1.50119	0.562024	-2.67105	0.00756148	0.0292085
KPNA6	3620.8	0.287916	0.0990015	2.90819	0.00363522	0.0164897
RP4-622L5.2	0	NA	NA	NA	NA	NA
TXLNA	2119.68	-0.376309	0.114048	-3.29957	0.000968346	0.00569978
CCDC28B	48.6701	-0.0834826	0.284898	-0.293026	0.769502	0.860352
RP4-622L5.7	224.28	-0.507299	0.221512	-2.29016	0.0220118	0.0675727
IQCC	9.53258	0.74639	0.450521	1.65673	0.0975749	0.206922
DCDC2B	1.65753	0.714894	1.14405	0.624882	0.532049	0.681241
TMEM234	529.184	-0.381412	0.141684	-2.69199	0.00710267	0.0278247
EIF3I	2090.92	0.486148	0.127502	3.81288	0.000137359	0.0011823
MTMR9LP	3.67016	0.876277	0.824221	1.06316	0.287711	0.447115
FAM167B	0.710752	1.43925	1.45883	0.98658	0.323849	NA
LCK	84.7348	-1.34331	0.738162	-1.8198	0.0687888	0.160268
HDAC1	2134.84	-0.414379	0.100436	-4.12581	3.69427e-05	0.000404764
MARCKSL1	1515.73	1.26894	0.219133	5.79071	7.00895e-09	4.15832e-07
RP4-811H24.9	3.3344	0.244134	0.672205	0.363184	0.716468	0.822996
TSSK3	24.6768	0.708565	0.288111	2.45934	0.0139192	0.0472802
FAM229A	565.289	0.31098	0.164518	1.89025	0.0587246	0.142375
BSDC1	2344.7	0.454573	0.0986824	4.60643	4.09642e-06	6.83237e-05
GAPDHP20	0	NA	NA	NA	NA	NA
RP11-395N6.4	0.0324356	0.282078	4.5491	0.0620074	0.950557	NA
LRRC37A12P	0.0480872	0.859149	4.5491	0.188861	0.850202	NA
RN7SL122P	0	NA	NA	NA	NA	NA
RP1-27O5.3	0	NA	NA	NA	NA	NA
ZBTB8B	0.222577	1.43623	3.41886	0.420089	0.67442	NA
ZBTB8A	20.5209	1.01798	0.510301	1.99486	0.046058	0.118651
ZBTB8OS	618.414	-0.206699	0.113552	-1.82031	0.0687123	0.160188
RBBP4	5272.47	-0.303839	0.103139	-2.94593	0.0032199	0.0149686
SYNC	11.785	0.225341	0.526354	0.428117	0.668566	0.788203
RP11-114B7.6	0.0392678	0.282078	4.5491	0.0620074	0.950557	NA
KIAA1522	316.045	-0.185304	0.226417	-0.818419	0.413118	0.57528
YARS	2371.07	0.732379	0.170269	4.30129	1.69805e-05	0.000215555
S100PBP	1210.61	-0.63931	0.185753	-3.44172	0.000578031	0.00375499
FNDC5	0.236742	-0.130118	2.94994	-0.0441086	0.964818	NA
HPCA	1.60331	-1.60129	1.11132	-1.44088	0.149617	0.283175
TMEM54	0.638897	-0.880202	1.90731	-0.461488	0.644449	NA
AL031602.1	0	NA	NA	NA	NA	NA
RNF19B	3125.06	0.0697703	0.146077	0.477627	0.632916	0.760682
FKSG48	2.55921	0.753925	0.901984	0.835852	0.403238	0.566059
RP4-803A2.1	0.0718034	-0.130109	4.5491	-0.028601	0.977183	NA
RP4-803A2.2	0.438777	0.298715	1.80145	0.165819	0.8683	NA
RP1-117O3.2	1.12935	1.56985	1.08242	1.45032	0.146969	0.279382
AK2	2666.51	-0.337536	0.145963	-2.31247	0.0207516	0.0645527
ADC	35.6692	-0.663115	0.638639	-1.03833	0.299119	0.459233
TRIM62	656.568	0.209803	0.1641	1.27851	0.20107	0.348329
ZNF362	720.304	0.293828	0.127136	2.31114	0.0208252	0.0647184
RP11-415J8.7	114.256	-0.0574169	0.247403	-0.232078	0.816477	0.891199
AL513327.1	0	NA	NA	NA	NA	NA
A3GALT2	63.1233	1.25516	0.325311	3.85836	0.000114153	0.00101837
RP11-415J8.3	2.38097	0.937265	0.699127	1.34062	0.180043	0.322594
PHC2	4468.35	0.849155	0.15571	5.45343	4.94071e-08	2.02498e-06
MIR3605	39.924	0.830134	0.378115	2.19546	0.0281308	0.0815844
RN7SKP16	120.135	0.600722	0.337016	1.78247	0.0746718	0.170149
RP11-415J8.5	1.88672	0.0481916	0.912258	0.0528266	0.95787	0.977456
AL138837.1	0	NA	NA	NA	NA	NA
TLR12P	0.157658	1.43622	4.5491	0.315715	0.752219	NA
ZSCAN20	53.521	-1.87523	0.334204	-5.61104	2.0112e-08	9.67187e-07
RP4-580O19.2	0	NA	NA	NA	NA	NA
CSMD2	0.240517	0.446961	2.93182	0.152452	0.878831	NA
HSPD1P14	0	NA	NA	NA	NA	NA
HMGB4	0	NA	NA	NA	NA	NA
RP5-1007G16.1	0	NA	NA	NA	NA	NA
RNA5SP42	0	NA	NA	NA	NA	NA
C1orf94	0.0386669	0.859149	4.5491	0.188861	0.850202	NA
AC115286.1	0	NA	NA	NA	NA	NA
RP4-657M3.2	0	NA	NA	NA	NA	NA
MIR552	0	NA	NA	NA	NA	NA
SMIM12	915.603	0.183171	0.109259	1.67649	0.0936428	0.200572
GJB5	0.0614832	0.282078	4.5491	0.0620074	0.950557	NA
GJB4	0.0455165	0.859149	4.5491	0.188861	0.850202	NA
RP1-34M23.5	2.42937	-1.14938	0.929473	-1.23659	0.216239	0.366498
AL121988.1	0.727137	-0.130118	2.01576	-0.06455	0.948532	NA
GJB3	0.0380508	0.282086	4.5491	0.0620092	0.950555	NA
GJA4	1.41285	0.460093	1.38698	0.331724	0.740097	0.839175
RP5-997D16.2	0.690448	-0.541895	1.74636	-0.3103	0.756333	NA
DLGAP3	53.3404	-0.461698	0.321879	-1.43438	0.151463	0.285621
SNORD112	125.045	0.749882	0.239447	3.13172	0.00173784	0.00914817
RP11-244H3.1	111.358	-0.305385	0.199548	-1.53038	0.125922	0.249913
RP11-244H3.4	0.256275	-0.797413	3.32786	-0.239618	0.810627	NA
ZMYM6NB	3.32458	-0.842742	0.782765	-1.07662	0.281649	0.441195
ZMYM6	2050.41	0.221893	0.161667	1.37253	0.169899	0.310113
RP11-248I9.2	0.230164	2.05793	4.53037	0.454252	0.649648	NA
ZMYM1	397.64	-0.812746	0.228993	-3.54921	0.000386382	0.00272302
EFCAB14P1	0.575	-1.41976	1.87384	-0.757676	0.448645	NA
SFPQ	21987.6	0.626847	0.161091	3.89126	9.9727e-05	0.000913837
RN7SL136P	0.0455165	0.859149	4.5491	0.188861	0.850202	NA
ZMYM4	3066.42	-0.541008	0.186534	-2.90032	0.00372777	0.0168218
RN7SL503P	0	NA	NA	NA	NA	NA
SNORA62	12.0476	0.224339	0.365835	0.613226	0.539727	0.687099
RPL5P4	31.1448	0.301237	0.295342	1.01996	0.307747	0.468076
ZMYM4-AS1	1.88276	-0.669867	1.25343	-0.534426	0.593047	0.730178
RNY5P1	7.85457	-2.34546	0.708198	-3.31187	0.000926736	0.00549564
KIAA0319L	2879	-1.07081	0.195182	-5.4862	4.10683e-08	1.74794e-06
RP4-728D4.3	0.131909	-0.130117	4.5491	-0.0286029	0.977181	NA
NCDN	467.047	-1.38649	0.282076	-4.91531	8.86432e-07	1.98081e-05
RP4-728D4.2	77.475	-0.485442	0.2486	-1.9527	0.0508549	0.128104
TFAP2E	82.4701	-0.913097	0.229345	-3.98132	6.85333e-05	0.000672941
PSMB2	1709.92	0.366368	0.131509	2.78589	0.00533811	0.0223096
RN7SL281P	0.460859	0.446957	3.03192	0.147417	0.882803	NA
C1orf216	203.21	-0.683154	0.197375	-3.46119	0.00053779	0.00354424
CLSPN	46.2074	-0.000268549	0.251558	-0.00106754	0.999148	0.999541
RP11-435D7.3	0.066687	-0.542312	4.5491	-0.119213	0.905107	NA
AGO4	9516.57	-0.0788803	0.119148	-0.662037	0.507947	0.662091
AGO1	8124.31	0.605701	0.161091	3.75998	0.000169927	0.00140513
RP4-789D17.4	0	NA	NA	NA	NA	NA
RP4-789D17.5	9.01588	0.452614	0.549184	0.824156	0.409851	0.572186
AGO3	3894.99	-0.637258	0.144066	-4.42338	9.71686e-06	0.000137473
RP4-665N4.8	0.888693	0.453255	1.47149	0.308024	0.758064	NA
RP4-665N4.4	1.04708	-1.80232	1.58436	-1.13757	0.255301	0.412452
TEKT2	21.4626	-0.108044	0.337578	-0.320055	0.748927	0.845682
ADPRHL2	537.467	-0.0796266	0.209944	-0.379275	0.704483	0.814135
COL8A2	265.311	-0.257835	0.252302	-1.02193	0.306813	0.467241
TRAPPC3	790.32	-0.322168	0.131348	-2.45279	0.0141754	0.0479586
MAP7D1	6710.71	0.862001	0.190147	4.53334	5.80586e-06	9.06569e-05
RN7SL131P	0.93747	1.11518	1.72742	0.645574	0.518555	NA
THRAP3	5545.33	0.367165	0.154432	2.37752	0.0174296	0.0563897
UBE2V2P4	0.46011	0.611841	2.12155	0.288393	0.773046	NA
SH3D21	322.931	3.79474	0.475593	7.97896	1.47566e-15	1.56493e-12
EVA1B	215.053	0.547153	0.248507	2.20176	0.0276822	0.0806417
RP11-268J15.5	47.4458	2.46322	0.449298	5.48237	4.19657e-08	1.78018e-06
STK40	4305.72	0.360004	0.182735	1.97009	0.0488279	0.124116
LSM10	624.301	0.00339266	0.15593	0.0217576	0.982641	0.99062
RNU4-27P	0	NA	NA	NA	NA	NA
OSCP1	16.7997	1.11136	0.447625	2.4828	0.0130354	0.0448832
SNORA63	1.54712	-0.701211	0.93394	-0.750809	0.452768	0.613231
MRPS15	793.533	0.440913	0.153764	2.86746	0.00413779	0.0182585
CSF3R	28779.5	0.398287	0.11729	3.39574	0.000684443	0.00432591
FTLP18	0.436112	0.199642	1.83354	0.108883	0.913295	NA
RP4-614N24.1	0	NA	NA	NA	NA	NA
GRIK3	0.846646	-2.59648	2.29392	-1.13189	0.257679	NA
MIR4255	0	NA	NA	NA	NA	NA
RNU6-636P	0	NA	NA	NA	NA	NA
RP5-1180C18.1	0	NA	NA	NA	NA	NA
RNA5SP43	0	NA	NA	NA	NA	NA
RPS29P6	0	NA	NA	NA	NA	NA
LINC01137	42.921	0.103813	0.255401	0.40647	0.684398	0.799763
ZC3H12A	1863.63	1.07377	0.258483	4.15413	3.26528e-05	0.000365953
MEAF6	994.874	-0.0148911	0.183199	-0.0812835	0.935216	0.963299
MIR5581	17.8989	-0.791618	0.509468	-1.55381	0.120229	0.241502
SNIP1	1323.09	0.878316	0.189956	4.62379	3.76788e-06	6.36363e-05
FTH1P1	0.63818	-0.156961	1.9156	-0.0819383	0.934696	NA
RP3-423B22.5	0.755518	1.99915	1.36688	1.46256	0.143587	NA
DNALI1	0.90069	2.43729	1.48791	1.63806	0.101408	NA
GNL2	2041.86	0.0358256	0.170768	0.209791	0.833831	0.902567
RSPO1	0.473003	-1.14431	2.0924	-0.546886	0.584457	NA
C1orf109	127.406	-0.834297	0.214209	-3.89479	9.82844e-05	0.000904061
CDCA8	22.0188	0.701072	0.336754	2.08185	0.037356	0.10118
EPHA10	1.31905	1.4346	1.24633	1.15106	0.249707	0.406521
ACTN4P2	0	NA	NA	NA	NA	NA
RP11-109P14.2	0.0651443	0.282078	4.5491	0.0620074	0.950557	NA
MANEAL	9.80859	-0.765062	0.415455	-1.8415	0.0655477	0.154847
RP11-109P14.9	8.7725	-0.821832	0.488198	-1.6834	0.0922981	0.198343
YRDC	682.881	-0.184367	0.207818	-0.887154	0.374996	0.538988
C1orf122	243.843	0.393857	0.25484	1.54551	0.122223	0.244308
MTF1	3088.15	0.213781	0.170156	1.25638	0.208977	0.357812
AL929472.1	21.1379	0.477018	0.374758	1.27287	0.203065	0.3509
RP11-109P14.8	0.0380508	0.282086	4.5491	0.0620092	0.950555	NA
RP11-109P14.10	3.41255	2.83381	0.997777	2.84013	0.00450955	0.0194967
INPP5B	2179.57	0.191922	0.137605	1.39473	0.163097	0.301076
RNU6-584P	0.0785357	0.282078	4.5491	0.0620074	0.950557	NA
SF3A3	2541.69	0.497142	0.178667	2.78251	0.00539402	0.0225122
RNU6-510P	0.822571	1.6266	1.43056	1.13704	0.255522	NA
FHL3	1161.2	0.287153	0.244198	1.1759	0.239634	0.394646
UTP11L	413.642	0.398833	0.13844	2.8809	0.00396538	0.0176507
POU3F1	0.959353	-0.988716	1.44871	-0.682479	0.494936	NA
RP5-884C9.2	0.103561	-0.130117	4.5491	-0.0286029	0.977181	NA
RP5-884C9.3	0	NA	NA	NA	NA	NA
MIR3659	0	NA	NA	NA	NA	NA
RP11-214L19.1	0	NA	NA	NA	NA	NA
RNU6-753P	0	NA	NA	NA	NA	NA
RP11-329N22.1	0.825657	2.16401	1.50287	1.43992	0.149889	NA
RP11-334L9.1	1.34972	2.70727	1.18548	2.28369	0.0223898	0.0683947
RRAGC	1165.3	0.255448	0.179844	1.42039	0.155495	0.291334
RP5-864K19.4	39.3962	0.490455	0.300444	1.63243	0.102588	0.214779
MYCBP	350.631	-1.29129	0.226522	-5.7005	1.19458e-08	6.3875e-07
GJA9	0.0337526	-0.130117	4.5491	-0.0286029	0.977181	NA
RHBDL2	0.144287	-0.130117	4.5491	-0.0286029	0.977181	NA
RNU6-605P	0.290933	0.28208	2.83687	0.0994335	0.920794	NA
RP11-781D11.1	0	NA	NA	NA	NA	NA
AKIRIN1	3060.67	0.748827	0.166444	4.49898	6.82794e-06	0.000103382
NDUFS5	414.115	0.529484	0.174327	3.03731	0.00238702	0.0117901
MACF1	21221.7	-0.329785	0.116582	-2.82878	0.0046726	0.0200619
RNU6-608P	0.0327997	0.282078	4.5491	0.0620074	0.950557	NA
RNA5SP44	0	NA	NA	NA	NA	NA
RP11-416A14.1	21.2255	1.37073	0.477299	2.87184	0.00408092	0.0180703
RP11-420K8.1	1.55341	1.74274	1.22875	1.41831	0.156101	0.292053
HSPE1P8	0.0353398	0.282078	4.5491	0.0620074	0.950557	NA
KIAA0754	899.253	-0.516184	0.140498	-3.67396	0.000238818	0.00184027
BMP8A	6.26533	-0.534689	0.516284	-1.03565	0.300366	0.460593
OXCT2P1	3.04107	0.805949	0.938791	0.858497	0.390618	0.554242
RP11-69E11.4	245.398	0.136974	0.315494	0.434155	0.664176	0.784887
PPIEL	140.964	0.633746	0.25932	2.44388	0.0145302	0.0488539
PABPC4	10351.3	1.32632	0.163828	8.09582	5.68819e-16	7.61978e-13
RP11-69E11.8	9.25687	2.16968	0.636736	3.40751	0.000655597	0.00416812
SNORA55	205.95	1.38687	0.263454	5.26418	1.40817e-07	4.63656e-06
HEYL	9.70863	-0.723476	0.436038	-1.6592	0.0970746	0.206084
RP1-144F13.3	0	NA	NA	NA	NA	NA
NT5C1A	0.235795	0.446957	3.38422	0.132071	0.894928	NA
HPCAL4	10.2756	1.95456	0.50322	3.8841	0.00010271	0.000934299
PPIE	776.183	-0.226158	0.275542	-0.820775	0.411774	0.573958
RP1-144F13.4	0	NA	NA	NA	NA	NA
RNU7-121P	0	NA	NA	NA	NA	NA
BMP8B	102.869	-0.4447	0.275972	-1.61139	0.107094	0.221359
OXCT2	16.4601	-0.256515	0.348392	-0.736284	0.461558	0.621235
RP1-118J21.25	5.13918	-1.73973	0.862145	-2.01791	0.0436003	0.113852
RP1-118J21.24	0.235002	1.02403	3.37251	0.303641	0.761402	NA
TRIT1	919.682	-0.953656	0.183587	-5.19458	2.05183e-07	6.26928e-06
MYCL	1980.9	-0.857929	0.207454	-4.13551	3.54168e-05	0.000391755
RP1-118J21.5	0.642767	1.53711	1.85861	0.827023	0.408224	NA
MFSD2A	758.682	0.523292	0.231224	2.26314	0.0236272	0.0711417
RP3-342P20.2	94.8647	0.29522	0.271208	1.08854	0.276358	0.435723
CAP1	13634	-0.221812	0.205324	-1.0803	0.280009	0.439528
PPT1	8837.62	0.0882815	0.249467	0.35388	0.723428	0.827388
RP11-115D7.3	0	NA	NA	NA	NA	NA
RLF	4332.98	1.5582	0.244393	6.37582	1.81987e-10	2.02335e-08
RNU6-1237P	68.1961	1.09374	0.298536	3.66369	0.000248609	0.00190132
TMCO2	1.49305	2.21068	1.13226	1.95245	0.0508849	0.128165
RP1-39G22.7	70.2604	0.232454	0.193344	1.20229	0.229253	0.381893
ZMPSTE24	1313.67	-0.618612	0.197276	-3.13576	0.00171407	0.00904551
RP1-39G22.4	0	NA	NA	NA	NA	NA
COL9A2	407.7	-0.0540644	0.333614	-0.162057	0.871261	0.925631
RP1-228H13.1	0.22896	0.446955	3.95374	0.113046	0.909994	NA
SMAP2	12778.7	-0.417412	0.193905	-2.15265	0.0313458	0.0885217
RP1-228H13.2	230.41	-0.828538	0.385621	-2.14858	0.0316677	0.0891797
ZFP69B	40.6888	-1.23254	0.31636	-3.89599	9.77965e-05	0.000900549
RP1-228H13.5	30.8428	-1.29496	0.392707	-3.29753	0.000975381	0.0057307
ZFP69	123.485	-1.04415	0.206081	-5.06669	4.04801e-07	1.08074e-05
RP11-656D10.3	5.88533	-0.493826	0.58157	-0.849126	0.395811	0.558994
EXO5	139.293	-0.684038	0.218382	-3.1323	0.00173443	0.00913213
RP11-656D10.5	0.226742	1.52888	4.53653	0.337016	0.736105	NA
RP11-656D10.6	0.356574	-0.954513	2.22579	-0.428843	0.668038	NA
ZNF684	127.297	-0.440376	0.293375	-1.50107	0.133338	0.260561
RP1-63P18.2	0.235567	-0.259398	4.53868	-0.0571526	0.954424	NA
GTF2F2P2	0.0327997	0.282078	4.5491	0.0620074	0.950557	NA
RIMS3	147.746	-0.469139	0.342463	-1.3699	0.170718	0.311016
RP4-739H11.3	31.9867	-0.0720875	0.399641	-0.180381	0.856854	0.91656
NFYC-AS1	278.228	0.805102	0.202799	3.96995	7.18888e-05	0.00070104
NFYC	2212.24	-0.209628	0.131371	-1.5957	0.110557	0.226689
MIR30E	12.4627	-0.310281	0.373301	-0.831182	0.405871	0.568626
MIR30C1	10.217	-0.355064	0.484338	-0.733091	0.463503	0.622931
KCNQ4	30.0596	-0.579378	0.265591	-2.18147	0.0291489	0.0838062
RN7SL326P	0.933871	0.067284	1.47293	0.0456804	0.963565	NA
CITED4	294.303	0.433962	0.473753	0.916009	0.359662	0.523541
RP5-1066H13.4	0	NA	NA	NA	NA	NA
RP11-348A7.1	0.124208	1.02402	4.5491	0.225105	0.821898	NA
UBE2V1P8	0.0327997	0.282078	4.5491	0.0620074	0.950557	NA
CTPS1	603.312	-0.533039	0.16491	-3.2323	0.00122799	0.00692705
SLFNL1	9.60881	-0.0945001	0.487289	-0.19393	0.846231	0.909671
SCMH1	420.396	0.623208	0.149984	4.15516	3.25065e-05	0.000364635
RP4-635E8.1	0.657001	1.96121	1.54902	1.2661	0.205478	NA
RP11-399E6.1	10.757	1.33316	0.76163	1.7504	0.0800495	0.178502
RP11-399E6.2	0	NA	NA	NA	NA	NA
FOXO6	12.8853	0.710136	0.476699	1.48969	0.136305	0.264635
RP11-399E6.4	0.404786	1.02404	2.21425	0.462474	0.643741	NA
RNA5SP45	0	NA	NA	NA	NA	NA
EDN2	9.94552	2.00195	0.443615	4.5128	6.3976e-06	9.8269e-05
HIVEP3	2432.51	0.710942	0.260634	2.72774	0.00637693	0.0256205
RP11-486B10.3	0.14449	0.446954	4.5491	0.098251	0.921733	NA
RP11-486B10.4	1.611	2.74234	1.26669	2.16496	0.0303904	0.0865789
AL451006.1	0	NA	NA	NA	NA	NA
HNRNPFP1	0	NA	NA	NA	NA	NA
RP11-319C21.1	0	NA	NA	NA	NA	NA
GUCA2B	0.0718034	-0.130109	4.5491	-0.028601	0.977183	NA
GUCA2A	0.385192	-0.542314	3.0956	-0.175189	0.860931	NA
FOXJ3	3444.01	0.603874	0.139227	4.33732	1.44232e-05	0.000188934
RP11-223A3.1	0.455402	2.37453	2.18896	1.08478	0.278021	NA
RIMKLA	2.08025	3.36746	1.15601	2.913	0.00357977	0.0162788
RP11-157D18.2	0	NA	NA	NA	NA	NA
ZMYND12	10.8155	0.659684	0.398836	1.65402	0.0981232	0.207842
PPCS	888.025	-0.136639	0.138583	-0.985968	0.324149	0.486051
CCDC30	164.439	-1.63241	0.300766	-5.42749	5.7152e-08	2.298e-06
RP11-163G10.2	0.23022	1.43623	2.9335	0.489597	0.624419	NA
TMSB4XP1	5.80943	-0.835897	0.752932	-1.11019	0.266917	0.425396
RNU6-536P	0.749613	-0.954514	1.49373	-0.639015	0.522813	NA
RP11-163G10.4	1.64176	-2.34697	1.19083	-1.97087	0.0487386	0.123938
PPIH	300.632	-0.0532147	0.0952929	-0.558433	0.576549	0.716905
RP5-994D16.3	2.46919	-1.31958	0.94304	-1.39928	0.161729	0.299347
YBX1	9058.38	0.579599	0.231858	2.4998	0.0124264	0.0432864
CLDN19	0.622331	2.38686	1.83612	1.29995	0.193619	NA
LEPRE1	882.526	-0.685309	0.213017	-3.21716	0.00129467	0.00723852
C1orf50	220.547	0.0402751	0.128019	0.314603	0.753063	0.848884
RP5-994D16.9	0.604375	1.02404	1.71478	0.597184	0.550384	NA
CCDC23	194.616	0.813191	0.183472	4.43223	9.32655e-06	0.000133209
ERMAP	1016.11	-0.279459	0.103383	-2.70313	0.00686891	0.0271345
RP11-342M1.3	5.43665	0.334555	0.55867	0.598843	0.549278	0.694278
ZNF691	73.9291	-0.556135	0.285	-1.95135	0.0510151	0.128393
RP11-342M1.7	0.0809243	0.446954	4.5491	0.098251	0.921733	NA
RP11-342M1.6	0.207835	-0.954512	2.99659	-0.318532	0.750081	NA
ATP6V1E1P1	0	NA	NA	NA	NA	NA
SLC2A1	711.768	2.53276	0.41915	6.04261	1.51645e-09	1.19494e-07
SLC2A1-AS1	4.71798	1.86612	0.891566	2.09308	0.0363418	0.099044
RNU6-880P	0.0341318	0.282078	4.5491	0.0620074	0.950557	NA
RNU6-870P	0	NA	NA	NA	NA	NA
FAM183A	0.0580953	0.282078	4.5491	0.0620074	0.950557	NA
EBNA1BP2	278.343	-0.839073	0.231847	-3.61909	0.000295644	0.00218933
WDR65	6.94315	-0.449592	0.789722	-0.569303	0.56915	0.711199
RNA5SP46	0	NA	NA	NA	NA	NA
TMEM125	0.415414	-1.71081	1.69557	-1.00899	0.312981	NA
C1orf210	0.595191	0.774771	1.55684	0.497656	0.618726	NA
TIE1	8.5989	-0.486713	0.516576	-0.94219	0.346095	0.509464
MPL	58.892	0.377459	0.506721	0.744904	0.45633	0.616187
RP1-92O14.3	13.2833	0.3967	0.458084	0.866	0.38649	0.550319
CDC20	4.68198	0.0510569	0.763707	0.0668541	0.946698	0.970491
ELOVL1	1325.85	-0.160127	0.0865162	-1.85084	0.0641931	0.152368
MED8	579.502	-0.0473331	0.12875	-0.367636	0.713144	0.820382
RP1-92O14.6	6.5982	0.204133	0.625296	0.326459	0.744077	0.841967
SZT2	5337.16	-0.360235	0.151729	-2.37419	0.0175874	0.0567727
SZT2-AS1	2.0628	0.188984	0.822476	0.229774	0.818267	0.892323
HYI	91.7522	0.157241	0.290904	0.540524	0.588836	0.726702
HYI-AS1	23.0485	0.0386543	0.356148	0.108535	0.913572	0.950318
PTPRF	26.4318	1.33206	0.578472	2.30272	0.0212946	0.0657996
KDM4A	2503.47	-0.121812	0.105647	-1.15301	0.248906	0.405684
KDM4A-AS1	3.91523	1.41402	0.669154	2.11315	0.0345883	0.0953783
ST3GAL3	221.463	-0.324987	0.189145	-1.71819	0.0857622	0.187783
RP11-184I16.4	0.109864	-0.542312	4.5491	-0.119213	0.905107	NA
RNU6-1058P	9.5117	0.625989	0.40272	1.5544	0.120088	0.241257
RP11-184I16.3	11.4215	-0.0551099	0.403709	-0.136509	0.891419	0.936963
SHMT1P1	0.0392388	0.282078	4.5491	0.0620074	0.950557	NA
ARTN	6.75443	-0.330175	0.585195	-0.564212	0.57261	0.71382
RP11-7O11.3	3.09421	-0.6012	0.888519	-0.676632	0.49864	0.654701
IPO13	516.34	-1.14478	0.234361	-4.88469	1.03592e-06	2.23443e-05
DPH2	313.191	-0.87162	0.211763	-4.11601	3.85491e-05	0.000419655
ATP6V0B	6220.95	0.773634	0.147424	5.24767	1.54032e-07	4.97517e-06
B4GALT2	28.9161	0.248194	0.305846	0.811501	0.417078	0.579289
CCDC24	55.1235	-0.537881	0.310605	-1.73172	0.0833232	0.183741
SLC6A9	2.21818	0.312559	1.06242	0.294196	0.768608	0.859744
RP5-1198O20.4	0.404563	-0.865825	2.70791	-0.319739	0.749166	NA
RP5-1198O20.5	0	NA	NA	NA	NA	NA
KRT8P47	0.0677146	0.859149	4.5491	0.188861	0.850202	NA
RN7SL479P	0	NA	NA	NA	NA	NA
KLF17	0	NA	NA	NA	NA	NA
RP11-570P14.1	0.0341318	0.282078	4.5491	0.0620074	0.950557	NA
RP4-675G8.2	0	NA	NA	NA	NA	NA
RP4-675G8.3	0.0351625	-0.130117	4.5491	-0.0286029	0.977181	NA
OOSP1P1	0	NA	NA	NA	NA	NA
RP5-891H21.1	0	NA	NA	NA	NA	NA
RP5-891H21.5	0.570143	1.14615	1.63303	0.701854	0.48277	NA
DMAP1	1067.45	-0.0466223	0.124901	-0.373274	0.708944	0.817398
ERI3	525.563	-0.248646	0.125622	-1.97932	0.0477799	0.12211
ERI3-IT1	36.1762	-1.04884	0.361374	-2.90238	0.00370337	0.0167417
AL390776.1	7.32672	-2.11506	0.701775	-3.01387	0.00257935	0.0125214
RNU6-369P	0	NA	NA	NA	NA	NA
RNF220	2238.27	-0.0898174	0.138301	-0.649434	0.516058	0.669012
MIR5584	0.489238	-0.214366	1.75913	-0.12186	0.90301	NA
TMEM53	78.5461	-0.468396	0.207136	-2.26129	0.023741	0.0713998
C1orf228	522.341	0.122065	0.218696	0.558148	0.576743	0.717076
RNU5F-1	906.423	0.291346	0.27484	1.06006	0.289118	0.448757
RNU5D-1	100.597	-0.807401	0.563048	-1.43398	0.151578	0.285772
KIF2C	12.811	-1.10768	0.534599	-2.07198	0.0382675	0.103165
RP11-269F19.2	13.3433	0.304892	0.351864	0.866507	0.386212	0.550077
RPS8	13774.9	0.624573	0.107667	5.80095	6.59421e-09	3.95006e-07
SNORD55	0	NA	NA	NA	NA	NA
SNORD46	41.5487	0.530151	0.282689	1.87538	0.0607399	0.146065
SNORD38A	0.333796	0.611836	2.75961	0.221711	0.824539	NA
SNORD38B	0	NA	NA	NA	NA	NA
RPS15AP11	0.282804	1.02403	2.48464	0.412146	0.680232	NA
BEST4	16.4267	1.19909	0.425088	2.82081	0.00479024	0.0204772
PLK3	6778.79	1.56118	0.28733	5.4334	5.52892e-08	2.23888e-06
TCTEX1D4	221.478	1.65426	0.332725	4.97185	6.63175e-07	1.56144e-05
BTBD19	1857.65	1.56928	0.366876	4.27742	1.89073e-05	0.000235205
PTCH2	106.663	0.0507064	0.222149	0.228254	0.819449	0.893102
RNU5E-6P	0	NA	NA	NA	NA	NA
RP5-882O7.1	5.35696	-1.27862	0.604375	-2.11561	0.0343778	0.0949109
EIF2B3	373.113	-1.10169	0.191516	-5.75248	8.79439e-09	5.03e-07
AL136380.1	4.88098	-0.54619	0.66453	-0.821919	0.411123	0.573427
RNA5SP47	0	NA	NA	NA	NA	NA
CCNB1IP1P1	0	NA	NA	NA	NA	NA
RP5-882O7.4	0	NA	NA	NA	NA	NA
MRPS17P1	0.130365	0.859149	4.5491	0.188861	0.850202	NA
HECTD3	1290.45	-0.363478	0.126748	-2.86772	0.00413443	0.0182532
UROD	543.551	-0.319704	0.136429	-2.34338	0.01911	0.0605563
ZSWIM5	6.36697	-0.871396	0.597343	-1.45879	0.144624	0.276266
AL359473.1	0.040148	-0.130117	4.5491	-0.0286029	0.977181	NA
OSTCP5	0.0423684	0.859149	4.5491	0.188861	0.850202	NA
AL592294.1	0.819594	-1.08715	1.72415	-0.630542	0.52834	NA
HPDL	3.4542	0.229046	0.654184	0.350125	0.726245	0.829268
MUTYH	564.549	-0.257651	0.141828	-1.81664	0.0692724	0.161133
TOE1	698.88	0.25098	0.125148	2.00547	0.0449128	0.116419
TESK2	423.176	0.0726413	0.168986	0.429867	0.667293	0.787095
RP11-291L19.1	0.273851	1.98941	3.22539	0.616798	0.537368	NA
CCDC163P	43.5917	-0.518628	0.676643	-0.766472	0.443396	0.604305
MMACHC	30.0833	-1.13173	0.369034	-3.06673	0.00216412	0.0108834
PRDX1	1536.91	-0.488349	0.207184	-2.35708	0.0184194	0.0588958
HMGB1P48	0.0887198	-0.130117	4.5491	-0.0286029	0.977181	NA
AKR1A1	1616.41	-0.512838	0.174423	-2.94019	0.00328006	0.0151734
NASP	1422.23	-0.798145	0.123472	-6.4642	1.01839e-10	1.28956e-08
CCDC17	452.805	-0.277916	0.276948	-1.0035	0.315622	0.476918
GPBP1L1	5660.92	0.13403	0.139192	0.962913	0.335591	0.498481
RPS15AP10	101.278	-0.191691	0.28913	-0.662993	0.507335	0.661612
RP11-767N6.2	263.948	0.167813	0.172261	0.974182	0.329966	0.49254
TMEM69	458.269	-0.00998132	0.214022	-0.0466369	0.962803	0.980642
IPP	104.776	-0.0558734	0.201859	-0.276794	0.781938	0.869292
RP11-767N6.7	9.39516	-1.38343	0.60427	-2.28942	0.0220547	0.0676472
RP11-630I5.1	0.0385559	-0.130117	4.5491	-0.0286029	0.977181	NA
MAST2	893.296	-0.35915	0.0997142	-3.6018	0.000316022	0.00230933
TMA16P2	0.105556	-0.542304	4.5491	-0.119211	0.905108	NA
PIK3R3	48.7039	-1.52741	0.354445	-4.30931	1.63762e-05	0.00020924
RP4-533D7.4	3.16523	-3.2132	1.10711	-2.90233	0.00370393	0.0167417
RP4-533D7.3	0.25485	0.611837	2.53919	0.240957	0.809588	NA
RP4-533D7.5	0.12391	1.43622	4.5491	0.315715	0.752219	NA
TSPAN1	0.928399	-0.231513	1.61194	-0.143624	0.885797	NA
RP11-322N21.2	0	NA	NA	NA	NA	NA
POMGNT1	345.279	-1.16572	0.176181	-6.61661	3.67522e-11	5.57035e-09
LURAP1	2.86848	-0.460352	0.97014	-0.474521	0.635129	0.76219
RAD54L	8.31228	-0.763761	0.54501	-1.40137	0.161103	0.298645
LRRC41	1681.84	0.126065	0.0877443	1.43673	0.150795	0.284773
UQCRH	985.297	0.293933	0.131672	2.23232	0.025594	0.0757905
NSUN4	1581.92	-0.0778899	0.20582	-0.378437	0.705106	0.814476
RP4-603I14.3	20.472	-0.0116426	0.522195	-0.0222955	0.982212	0.990344
FAAH	845.704	-0.512147	0.247725	-2.0674	0.0386964	0.104013
RP5-1109J22.1	20.0162	-1.23929	0.465088	-2.66463	0.00770738	0.0296148
RP5-1109J22.2	0	NA	NA	NA	NA	NA
LINC00505	0.105526	-0.130109	4.5491	-0.028601	0.977183	NA
DMBX1	0.228697	0.0347594	3.98502	0.00872252	0.993041	NA
MKNK1-AS1	2.71022	-0.184055	0.845913	-0.217581	0.827756	0.898692
KNCN	0.489767	0.805742	2.11845	0.380346	0.703689	NA
MKNK1	2791.49	0.0436669	0.0925923	0.471605	0.637209	0.763394
MOB3C	1344.69	-0.391311	0.124103	-3.15311	0.00161543	0.00864519
ATPAF1	591.08	-0.371851	0.126795	-2.93269	0.00336042	0.015458
EFCAB14	5192.31	-0.502031	0.104566	-4.8011	1.57798e-06	3.16491e-05
RP11-8J9.1	17.006	0.0260877	0.320563	0.081381	0.935139	0.963298
TEX38	0.541269	0.138669	1.71656	0.0807829	0.935615	NA
EFCAB14-AS1	2.00674	1.59949	0.848283	1.88556	0.0593547	0.143452
RP11-8J9.5	0	NA	NA	NA	NA	NA
CYP4B1	0.109972	0.446954	4.5491	0.098251	0.921733	NA
CYP4Z2P	0.062986	0.282078	4.5491	0.0620074	0.950557	NA
RP11-346M5.1	0	NA	NA	NA	NA	NA
CYP4A11	0.100039	-0.130117	4.5491	-0.0286029	0.977181	NA
CYP4X1	0.0385559	-0.130117	4.5491	-0.0286029	0.977181	NA
CYP4A26P	0	NA	NA	NA	NA	NA
CYP4A43P	0	NA	NA	NA	NA	NA
CYP4A27P	0	NA	NA	NA	NA	NA
CYP4A44P	0	NA	NA	NA	NA	NA
CYP4Z1	0	NA	NA	NA	NA	NA
RP11-184J23.2	0.0313251	0.282078	4.5491	0.0620074	0.950557	NA
CYP4A22-AS1	0.860342	-0.230662	1.43458	-0.160788	0.872261	NA
CYP4A22	0.126354	0.282078	4.5491	0.0620074	0.950557	NA
MTND1P34	0	NA	NA	NA	NA	NA
LINC00853	4.8433	0.853391	0.731394	1.1668	0.243291	0.399133
PDZK1IP1	43.0944	0.0126966	0.639011	0.0198692	0.984148	0.991504
TAL1	436.152	0.56829	0.409194	1.3888	0.164892	0.303209
RP1-18D14.7	0.641964	1.494	1.65593	0.902211	0.366945	NA
STIL	142.916	0.155419	0.229794	0.676338	0.498826	0.654878
CMPK1	3539.18	0.271738	0.11704	2.32175	0.0202464	0.0633528
RP11-511I2.2	1.1597	1.4438	1.42973	1.00984	0.312571	0.473432
FOXE3	0.46164	-1.51583	2.40169	-0.631151	0.527942	NA
FOXD2-AS1	45.1334	0.462893	0.28085	1.64819	0.0993145	0.209684
FOXD2	19.5768	0.0682359	0.376172	0.181396	0.856057	0.916174
RP4-666O22.3	0	NA	NA	NA	NA	NA
RPL21P24	0	NA	NA	NA	NA	NA
AL356458.1	0	NA	NA	NA	NA	NA
ATP6V0E1P4	0	NA	NA	NA	NA	NA
AL591415.1	0	NA	NA	NA	NA	NA
RP11-543D5.1	0	NA	NA	NA	NA	NA
TRABD2B	0.0648712	0.282078	4.5491	0.0620074	0.950557	NA
RP11-543D5.2	0	NA	NA	NA	NA	NA
FLJ00388	0	NA	NA	NA	NA	NA
RP11-330M19.1	0	NA	NA	NA	NA	NA
RP4-683M8.2	0	NA	NA	NA	NA	NA
RP11-193P11.3	0.0753104	-0.542312	4.5491	-0.119213	0.905107	NA
CYP46A4P	0	NA	NA	NA	NA	NA
SKINTL	2.83153	-0.485148	0.749249	-0.647513	0.5173	0.669868
AL109659.1	0	NA	NA	NA	NA	NA
RP5-1024N4.2	0	NA	NA	NA	NA	NA
SLC5A9	9.41379	-1.39249	0.496911	-2.80229	0.0050742	0.0214066
RP5-1024N4.4	23.7566	-1.71503	0.413202	-4.1506	3.31611e-05	0.000370834
SPATA6	1067.57	-0.818741	0.24119	-3.39459	0.000687312	0.00433973
PPP1R8P1	48.0312	-2.03733	0.372935	-5.46296	4.68249e-08	1.94102e-06
RNU6-723P	0	NA	NA	NA	NA	NA
RP11-329A14.1	1.58969	-0.834156	0.988759	-0.843639	0.398871	0.5617
RNU4-61P	0	NA	NA	NA	NA	NA
RP11-329A14.2	0	NA	NA	NA	NA	NA
AGBL4	1.11584	1.32976	1.2968	1.02542	0.305167	0.465291
BEND5	13.5273	0.176768	0.51084	0.346034	0.729317	0.831545
RP11-141A19.1	0	NA	NA	NA	NA	NA
RP11-141A19.2	0	NA	NA	NA	NA	NA
AGBL4-IT1	0.0664876	-0.130117	4.5491	-0.0286029	0.977181	NA
RP5-926E3.1	0	NA	NA	NA	NA	NA
ZNF859P	0.0614832	0.282078	4.5491	0.0620074	0.950557	NA
AL645730.1	0	NA	NA	NA	NA	NA
AL645730.2	0	NA	NA	NA	NA	NA
MTND2P29	0	NA	NA	NA	NA	NA
ELAVL4	5.26723	0.961037	0.566661	1.69597	0.0898925	0.194487
RP11-492I2.1	0.0423684	0.859149	4.5491	0.188861	0.850202	NA
RP11-567C20.2	0	NA	NA	NA	NA	NA
RP11-567C20.3	0.0347963	-0.130117	4.5491	-0.0286029	0.977181	NA
RP11-183G22.1	0	NA	NA	NA	NA	NA
HMGB1P45	0.0931962	0.282078	4.5491	0.0620074	0.950557	NA
FCF1P6	0.159833	1.02403	4.32609	0.236709	0.812882	NA
DMRTA2	0.968903	-1.10738	1.27354	-0.869529	0.384558	NA
RP5-850O15.4	8.93926	-1.24738	0.584201	-2.13519	0.0327459	0.0915374
FAF1	1392.6	-0.141534	0.101879	-1.38923	0.164763	0.303067
RP5-850O15.3	0.175695	-0.954501	4.25017	-0.224579	0.822307	NA
RNU6-1026P	0.140876	-0.542312	4.5491	-0.119213	0.905107	NA
RNU6-1253P	0.121573	1.43622	4.5491	0.315715	0.752219	NA
PHBP12	1.20681	-3.13892	1.46265	-2.14605	0.0318691	0.0896575
MRPS6P2	0	NA	NA	NA	NA	NA
CDKN2C	122.997	0.486955	0.16685	2.91851	0.00351705	0.0160423
MIR4421	0	NA	NA	NA	NA	NA
C1orf185	0.0337526	-0.130117	4.5491	-0.0286029	0.977181	NA
CFL1P2	0.0324356	0.282078	4.5491	0.0620074	0.950557	NA
AL162430.2	0	NA	NA	NA	NA	NA
AL162430.1	0	NA	NA	NA	NA	NA
RP11-296A18.3	1.55612	0.446067	0.946376	0.471342	0.637397	0.763544
RNF11	3411.26	1.1804	0.218627	5.39916	6.69526e-08	2.58649e-06
RP11-296A18.5	1.75273	0.0123767	1.0734	0.0115303	0.9908	0.994983
RP11-296A18.6	1.77171	-3.02788	1.30154	-2.32639	0.0199979	0.0627377
TTC39A	36.6948	-1.66606	0.619812	-2.68802	0.00718782	0.028115
RP11-275F13.1	6.66124	-0.642229	0.866422	-0.741243	0.458546	0.618327
EPS15	6984.22	-0.0987189	0.114483	-0.8623	0.388523	0.552271
RP11-275F13.3	0.289657	-0.130107	3.72108	-0.0349649	0.972108	NA
RNU6-877P	0.0816363	0.859149	4.5491	0.188861	0.850202	NA
RP11-253A20.1	0.0539235	0.282078	4.5491	0.0620074	0.950557	NA
RP11-191G24.1	2.05041	0.146872	0.927187	0.158406	0.874137	0.927447
RNU6-1281P	0	NA	NA	NA	NA	NA
CALR4P	0.177248	-0.542303	4.20878	-0.12885	0.897476	NA
OSBPL9	3702.28	0.321375	0.177124	1.81441	0.0696145	0.161737
GAPDHP51	0.564877	1.83358	2.24353	0.817275	0.413771	NA
SLC25A6P3	47.7945	0.323552	0.300271	1.07753	0.281241	0.440719
SNORA26	4.47937	0.437242	0.728709	0.600022	0.548491	0.693714
NRD1	5140.87	-0.574082	0.158285	-3.62688	0.000286863	0.00213736
RP4-657D16.3	245.213	0.0257423	0.233434	0.110277	0.91219	0.94949
RP4-657D16.6	27.1329	0.106996	0.346132	0.309119	0.757231	0.851938
MIR761	0	NA	NA	NA	NA	NA
TSEN15P2	0.0321152	0.282078	4.5491	0.0620074	0.950557	NA
AL589663.1	0	NA	NA	NA	NA	NA
RAB3B	0.534949	0.611837	2.17103	0.281819	0.778082	NA
RNA5SP48	0	NA	NA	NA	NA	NA
RP11-91A18.1	0	NA	NA	NA	NA	NA
RN7SL290P	0	NA	NA	NA	NA	NA
TXNDC12	1371.28	-0.0592276	0.122997	-0.481536	0.630136	0.758799
KTI12	322.68	0.0342032	0.142914	0.239326	0.810853	0.887997
RP11-91A18.4	2.19393	0.506091	0.918599	0.550938	0.581676	0.721181
TXNDC12-AS1	0.157042	0.282078	4.5491	0.0620074	0.950557	NA
BTF3L4	1917.74	0.131902	0.156053	0.845233	0.397981	0.560959
ZFYVE9	24.4744	2.04286	0.452407	4.51553	6.31573e-06	9.71287e-05
RN7SL788P	6.29459	3.72478	0.816304	4.56298	5.0432e-06	8.09329e-05
RP4-800M22.1	0.0392388	0.282078	4.5491	0.0620074	0.950557	NA
RP4-800M22.2	0.13004	1.43622	4.5491	0.315715	0.752219	NA
PDCL3P6	3.50114	3.0937	0.993046	3.11536	0.0018372	0.00954901
RP4-800M22.4	0	NA	NA	NA	NA	NA
DNAJC19P7	0	NA	NA	NA	NA	NA
ANAPC10P1	0.388659	1.63375	2.16191	0.755697	0.449831	NA
CC2D1B	2154.06	0.243937	0.143848	1.6958	0.0899246	0.194523
RP11-155O18.6	1.27249	0.58682	1.5047	0.389991	0.696543	0.808522
PLA2G12AP1	0.767652	-0.197081	1.51642	-0.129964	0.896595	NA
ORC1	40.9623	-0.215683	0.313844	-0.687229	0.491939	0.648949
PRPF38A	2012.07	0.0503662	0.168334	0.299204	0.764785	0.857043
ZCCHC11	2189.64	0.514404	0.158224	3.2511	0.00114958	0.00656917
RP11-25O10.2	1.06413	1.30846	1.19804	1.09217	0.27476	0.433934
EEF1GP7	0.111988	-0.130117	4.5491	-0.0286029	0.977181	NA
GPX7	39.3657	0.144137	0.376375	0.382961	0.701749	0.812155
FAM159A	26.8625	0.810811	0.571391	1.41901	0.155895	0.291818
COA7	170.044	0.220654	0.171281	1.28826	0.197657	0.344337
NDUFS5P3	0.14876	0.446954	4.41313	0.101278	0.91933	NA
RN7SL62P	0	NA	NA	NA	NA	NA
ZYG11B	2570.09	-0.128715	0.140109	-0.918679	0.358263	0.522222
RNU2-30P	3.28144	-1.11483	0.871229	-1.27961	0.200682	0.347963
RP11-159C21.4	2.70532	0.338332	0.833893	0.405727	0.684944	0.800164
RNU6-969P	0.11732	0.446962	4.5491	0.0982529	0.921731	NA
ZYG11A	3.19492	-0.606542	0.955966	-0.634481	0.525767	0.676294
RP4-631H13.2	0	NA	NA	NA	NA	NA
ECHDC2	280.432	-1.18876	0.437286	-2.7185	0.00655782	0.0261611
RP4-631H13.6	0.0392678	0.282078	4.5491	0.0620074	0.950557	NA
RP4-631H13.4	1.04135	-0.061831	1.44058	-0.0429209	0.965765	0.982104
SCP2	2163.1	-0.198286	0.170618	-1.16216	0.245169	0.401371
MIR1273F	0.802127	-1.68288	1.46331	-1.15005	0.250122	NA
MIR5095	0.115685	0.446954	4.5491	0.098251	0.921733	NA
MIR1273G	0.781406	-0.997744	1.45724	-0.68468	0.493546	NA
RP4-631H13.5	0	NA	NA	NA	NA	NA
RP11-334A14.2	0.13887	-0.542304	4.5491	-0.119211	0.905108	NA
TUBBP10	1.84627	-0.6489	1.0474	-0.619532	0.535566	0.683818
PODN	3.40528	-0.564051	0.860198	-0.655722	0.512003	0.665505
RP11-334A14.5	0	NA	NA	NA	NA	NA
HIGD1AP11	0	NA	NA	NA	NA	NA
SLC1A7	2.92476	-0.332834	0.928636	-0.358412	0.720035	0.825199
RP11-334A14.8	0.0713938	-0.130117	4.5491	-0.0286029	0.977181	NA
CPT2	421.462	-0.337336	0.194374	-1.7355	0.0826514	0.182656
RP5-1024G6.2	13.0664	-1.03356	0.444184	-2.32688	0.0199715	0.0626775
C1orf123	435.099	-0.385319	0.167578	-2.29934	0.0214859	0.0662698
RP5-1024G6.7	3.57446	0.713035	0.712742	1.00041	0.317112	0.478488
MAGOH	469.82	0.203102	0.226257	0.89766	0.369367	0.532883
RP5-1024G6.5	4.33339	0.689256	0.546386	1.26148	0.207135	0.355448
RP5-1024G6.8	91.1692	0.512408	0.278958	1.83687	0.0662297	0.155966
LRP8	545.644	0.0181003	0.177071	0.10222	0.918582	0.953108
RP4-784A16.1	0.295479	0.611839	2.5032	0.244423	0.806903	NA
RP4-784A16.2	0.22581	-1.71961	3.37984	-0.508785	0.610903	NA
RP4-784A16.3	8.39382	-0.551608	0.455832	-1.21011	0.226236	0.378279
RP4-784A16.4	0.198834	-0.95451	3.48179	-0.274143	0.783974	NA
RP4-784A16.5	3.0027	-1.40117	0.886638	-1.58032	0.114034	0.231913
RP11-117D22.1	0.419298	-0.954507	2.70997	-0.35222	0.724673	NA
RP11-117D22.2	30.224	-0.323182	0.441122	-0.732636	0.463781	0.62314
SLC25A3P1	0	NA	NA	NA	NA	NA
DMRTB1	0	NA	NA	NA	NA	NA
GLIS1	0.133693	-0.954507	4.5491	-0.209823	0.833806	NA
RNU7-95P	0	NA	NA	NA	NA	NA
NDC1	559.137	-0.558231	0.181498	-3.07569	0.00210014	0.0106276
SNORA58	17.7459	-0.345809	0.382611	-0.903814	0.366094	0.529644
AL049745.1	0	NA	NA	NA	NA	NA
RP4-654H19.2	0	NA	NA	NA	NA	NA
YIPF1	724.742	-0.259897	0.133635	-1.94483	0.0517959	0.12978
DIO1	2.00315	0.984276	0.845746	1.1638	0.244507	0.400642
HSPB11	323.506	-0.345508	0.185202	-1.86557	0.0621014	0.148581
LRRC42	233.223	-0.0240349	0.13943	-0.172379	0.863139	0.920653
HNRNPA3P12	1.01375	-0.295693	1.38829	-0.212991	0.831334	NA
LDLRAD1	0.068587	-0.130117	4.5491	-0.0286029	0.977181	NA
AL353898.1	0	NA	NA	NA	NA	NA
RP4-758J24.5	120.394	0.315805	0.200206	1.5774	0.114703	0.232847
TMEM59	3556.97	0.0819964	0.142694	0.574631	0.565541	0.707885
AL353898.2	102.471	-0.459555	0.403025	-1.14026	0.254177	0.411351
TCEANC2	359.018	-1.16369	0.265141	-4.38893	1.13909e-05	0.000156292
MIR4781	0.0642304	0.282078	4.5491	0.0620074	0.950557	NA
RP4-758J24.4	1.18446	-1.00292	1.17195	-0.85577	0.392125	0.55552
AL353898.3	0.0925905	0.859149	4.5491	0.188861	0.850202	NA
AL161915.1	46.4453	-1.44317	0.315381	-4.57598	4.74003e-06	7.70296e-05
CDCP2	1.42779	-0.478796	1.35984	-0.352097	0.724766	0.828407
RP11-446E24.4	1.15239	-0.487313	1.35182	-0.360487	0.718483	0.824213
AL357673.1	28.6785	-1.36631	0.366637	-3.72661	0.000194075	0.00156763
CYB5RL	78.6117	-0.859053	0.300708	-2.85677	0.00427977	0.018742
MRPL37	665.525	0.252202	0.115848	2.17701	0.02948	0.0844674
SSBP3	1118.56	0.474403	0.173923	2.72766	0.00637851	0.0256228
SSBP3-AS1	6.46897	1.99704	0.558717	3.57433	0.000351128	0.00252384
RP5-997D24.3	0.0708505	0.282086	4.5491	0.0620092	0.950555	NA
RP4-705F19.1	0.0325721	0.282078	4.5491	0.0620074	0.950557	NA
AC099796.1	0	NA	NA	NA	NA	NA
RP5-866L20.1	0	NA	NA	NA	NA	NA
RP5-866L20.2	0.0385559	-0.130117	4.5491	-0.0286029	0.977181	NA
HNRNPA1P63	0	NA	NA	NA	NA	NA
ACOT11	227.228	-0.14999	0.241059	-0.622213	0.533802	0.682443
FAM151A	0.479183	0.199642	1.72797	0.115535	0.908021	NA
RP11-240D10.4	0.0777947	-0.130117	4.5491	-0.0286029	0.977181	NA
MROH7-TTC4	2.01686	1.20285	0.861774	1.39579	0.162779	0.300722
MROH7	24.9708	-0.236476	0.341586	-0.692288	0.488756	0.646301
TTC4	36.4414	0.160151	0.29892	0.535766	0.59212	0.729354
PARS2	21.9744	-0.54374	0.487458	-1.11546	0.264654	0.422859
TTC22	17.2655	-1.55977	0.85869	-1.81645	0.0693015	0.161172
RP11-67L3.2	0	NA	NA	NA	NA	NA
C1orf177	3.11692	0.0225374	1.07612	0.0209431	0.983291	0.991048
DHCR24	79.5255	-0.94057	0.364389	-2.58123	0.00984502	0.0361842
RP11-67L3.5	0.115863	0.859149	4.5491	0.188861	0.850202	NA
RP11-67L3.4	0.10165	-0.542312	4.5491	-0.119213	0.905107	NA
TMEM61	0.116375	1.43622	4.5491	0.315715	0.752219	NA
RP11-12C17.2	0.105019	-0.130117	4.5491	-0.0286029	0.977181	NA
BSND	0.175917	-0.954507	4.5491	-0.209823	0.833806	NA
PCSK9	0.211796	-0.130114	2.9903	-0.043512	0.965293	NA
USP24	9832.78	0.347716	0.138981	2.5019	0.0123528	0.0430807
RP11-101C11.1	0.636154	1.50786	1.65428	0.911488	0.362038	NA
GYG1P3	0.539274	1.10604	1.80324	0.61336	0.539638	NA
MIR4422	0.0631794	0.282078	4.5491	0.0620074	0.950557	NA
GOT2P1	0.0922271	0.282078	4.5491	0.0620074	0.950557	NA
RP4-633H17.2	0	NA	NA	NA	NA	NA
RN7SKP291	0	NA	NA	NA	NA	NA
RNU6-830P	0	NA	NA	NA	NA	NA
RP11-466L17.1	1.29123	0.56026	1.10403	0.507466	0.611828	0.745226
RP11-90C4.1	1.02612	1.41173	1.55031	0.91061	0.362501	NA
RP11-90C4.2	0	NA	NA	NA	NA	NA
PIGQP1	0	NA	NA	NA	NA	NA
RP11-90C4.3	0	NA	NA	NA	NA	NA
RP1-158P9.1	0	NA	NA	NA	NA	NA
RP4-710M16.1	0.0614832	0.282078	4.5491	0.0620074	0.950557	NA
RP11-504A18.1	0.246215	-0.542309	3.37257	-0.1608	0.872251	NA
AC119674.1	0.0341318	0.282078	4.5491	0.0620074	0.950557	NA
RP4-710M16.2	0	NA	NA	NA	NA	NA
PPAP2B	141.816	4.9055	0.729102	6.72813	1.71853e-11	3.01715e-09
RPL21P23	0	NA	NA	NA	NA	NA
RP11-377K22.3	0	NA	NA	NA	NA	NA
RP11-377K22.2	0.0695925	-0.542312	4.5491	-0.119213	0.905107	NA
PRKAA2	0.0290476	0.282078	4.5491	0.0620074	0.950557	NA
C1orf168	0.0614832	0.282078	4.5491	0.0620074	0.950557	NA
RP11-378I13.1	0	NA	NA	NA	NA	NA
C8A	0.0966512	-0.130117	4.5491	-0.0286029	0.977181	NA
C8B	0.248219	-0.130107	3.87255	-0.0335974	0.973198	NA
RP5-1103B4.3	0	NA	NA	NA	NA	NA
AL161740.1	0	NA	NA	NA	NA	NA
DAB1	3.29935	-2.09652	0.909351	-2.30551	0.0211381	0.0654002
RP6-102O10.1	0	NA	NA	NA	NA	NA
RPS20P5	0.07184	0.282078	4.5491	0.0620074	0.950557	NA
AL137855.1	0	NA	NA	NA	NA	NA
DAB1-AS1	0	NA	NA	NA	NA	NA
HNRNPA1P6	0.262868	-1.27137	3.92119	-0.32423	0.745764	NA
RPS26P15	1.38468	0.725436	1.0852	0.668481	0.503826	0.658889
RP11-393I23.4	0	NA	NA	NA	NA	NA
RP11-393I23.3	0.0321152	0.282078	4.5491	0.0620074	0.950557	NA
RP11-414C16.1	1.11231	-1.96553	1.43022	-1.37429	0.169352	0.309341
OMA1	630.835	-0.638424	0.238216	-2.68002	0.00736185	0.0285892
RP4-592A1.4	0	NA	NA	NA	NA	NA
RN7SL713P	0	NA	NA	NA	NA	NA
TACSTD2	29.7194	-0.671291	0.99961	-0.671553	0.501869	0.657166
RP4-592A1.2	13.1726	-1.89519	0.634241	-2.98813	0.00280693	0.0133887
MYSM1	4161.03	0.675139	0.221347	3.05015	0.00228731	0.0113949
AL136985.1	0.0745239	-0.542312	4.5491	-0.119213	0.905107	NA
JUN	14484.4	2.93475	0.391738	7.49161	6.80318e-14	3.46924e-11
LINC01135	21.3878	2.8426	0.476286	5.96826	2.39798e-09	1.71442e-07
RP11-63G10.3	0.59157	1.24643	1.78239	0.699303	0.484363	NA
RP11-63G10.2	0.0455165	0.859149	4.5491	0.188861	0.850202	NA
RP4-794H19.1	9.45035	1.65579	0.554051	2.98851	0.00280342	0.0133769
PHBP3	0	NA	NA	NA	NA	NA
RP4-794H19.4	1.06485	-0.584106	1.43297	-0.407618	0.683554	0.798945
RP11-145M4.1	0	NA	NA	NA	NA	NA
RP11-145M4.2	0.213804	1.98927	4.51486	0.440605	0.659499	NA
RP11-145M4.3	0.158016	0.61183	4.5491	0.134495	0.893011	NA
RP11-470E16.1	0.802111	2.77313	1.63123	1.70002	0.0891264	NA
RP11-467C18.1	1.64421	2.17309	1.20373	1.80529	0.071029	0.164129
FGGY	208.628	-0.53834	0.217052	-2.48024	0.0131294	0.0451579
MIR4711	0	NA	NA	NA	NA	NA
RP4-782L23.2	0	NA	NA	NA	NA	NA
RP4-782L23.1	2.30297	-1.7275	1.07948	-1.6003	0.109531	0.225185
HOOK1	9.66472	-0.426672	0.622856	-0.685025	0.493328	0.650041
CYP2J2	0.474564	-1.40402	1.7274	-0.812792	0.416337	NA
RN7SL475P	0	NA	NA	NA	NA	NA
C1orf87	1.39542	1.91997	1.28745	1.4913	0.135883	0.264109
PGBD4P8	0	NA	NA	NA	NA	NA
RP11-575B7.3	0.127105	1.94108	4.53653	0.427878	0.66874	NA
RP11-776H12.1	0.550868	0.763718	1.81271	0.421312	0.673527	NA
RP11-436K8.1	0	NA	NA	NA	NA	NA
NFIA	519.873	-0.600796	0.271353	-2.21408	0.0268234	0.078635
RP4-668G5.1	0.0539235	0.282078	4.5491	0.0620074	0.950557	NA
AC096534.1	0.100602	-0.130117	4.5491	-0.0286029	0.977181	NA
RP4-802A10.1	29.7847	-0.964376	0.432989	-2.22725	0.0259304	0.0765727
RP5-833A20.1	0.236392	1.43622	4.5491	0.315715	0.752219	NA
AC099791.1	0	NA	NA	NA	NA	NA
RP11-430G17.1	0	NA	NA	NA	NA	NA
TM2D1	1252.95	-0.143005	0.144336	-0.990773	0.321796	0.483607
RP11-430G17.3	0.288669	-1.44571	2.86844	-0.504006	0.614257	NA
INADL	61.0701	-0.479828	0.482554	-0.994352	0.320051	0.481752
RNU6-414P	0.0618473	0.282078	4.5491	0.0620074	0.950557	NA
RNU6-1177P	0.217769	0.0347605	2.96441	0.0117259	0.990644	NA
LAMTOR5P1	0.211324	-0.130117	3.46772	-0.0375225	0.970068	NA
RN7SL180P	0.171087	-0.954507	4.5491	-0.209823	0.833806	NA
MIR3116-2	0	NA	NA	NA	NA	NA
PIGPP2	0	NA	NA	NA	NA	NA
RPS15AP7	0.0328775	0.282078	4.5491	0.0620074	0.950557	NA
L1TD1	63.0851	-0.424148	0.534697	-0.793249	0.427633	0.58935
RP5-1155K23.4	0	NA	NA	NA	NA	NA
KANK4	0.485235	1.61293	2.09318	0.770564	0.440966	NA
RNU6-371P	0	NA	NA	NA	NA	NA
USP1	1527.39	-0.284464	0.124365	-2.28733	0.0221767	0.0679151
DOCK7	735.762	-1.05368	0.230692	-4.56749	4.93605e-06	7.95645e-05
RP11-293K19.1	0	NA	NA	NA	NA	NA
ANGPTL3	0.546355	0.90789	1.89826	0.478275	0.632454	NA
AL138847.1	0.0327997	0.282078	4.5491	0.0620074	0.950557	NA
RP5-849H19.2	9.17727	-0.166407	0.447412	-0.371933	0.709943	0.81795
RP11-230B22.1	1.66559	0.60496	1.10461	0.547667	0.58392	0.722998
ATG4C	529.83	-0.878999	0.297754	-2.9521	0.00315624	0.0147237
RP4-771M4.3	0.292932	-0.542315	2.511	-0.215976	0.829006	NA
RP4-771M4.2	0	NA	NA	NA	NA	NA
RP11-5P4.1	0	NA	NA	NA	NA	NA
RP11-5P4.2	0	NA	NA	NA	NA	NA
RP11-5P4.3	0	NA	NA	NA	NA	NA
RP11-335E6.2	0	NA	NA	NA	NA	NA
RP11-335E6.4	0.0423684	0.859149	4.5491	0.188861	0.850202	NA
RNA5SP49	0	NA	NA	NA	NA	NA
LINC00466	0.0977486	0.282078	4.5491	0.0620074	0.950557	NA
RP11-335E6.3	0	NA	NA	NA	NA	NA
AL138935.1	0.0321152	0.282078	4.5491	0.0620074	0.950557	NA
RP4-792G4.2	0.793799	0.336163	1.50004	0.224103	0.822677	NA
FOXD3	0.469558	1.28826	1.79588	0.717345	0.473161	NA
RP4-792G4.3	0.0805228	0.859149	4.5491	0.188861	0.850202	NA
ALG6	526.206	-1.00553	0.233671	-4.3032	1.68346e-05	0.00021381
ITGB3BP	270.199	-0.788938	0.307079	-2.56917	0.0101943	0.03713
EFCAB7	67.4448	-0.698493	0.273937	-2.54984	0.0107774	0.0386836
RN7SL488P	0.0351625	-0.130117	4.5491	-0.0286029	0.977181	NA
RNU7-123P	0.238199	1.21407	4.53137	0.267927	0.788756	NA
DLEU2L	8.94904	-1.08689	0.510023	-2.13105	0.033085	0.0922524
PGM1	795.249	0.18985	0.153192	1.2393	0.215235	0.36521
RN7SL130P	20.5879	0.278502	0.318743	0.873749	0.382255	0.545964
ROR1	6.02353	0.691898	0.687034	1.00708	0.313896	0.474978
RP4-597J3.1	0.0351625	-0.130117	4.5491	-0.0286029	0.977181	NA
CFL1P3	0	NA	NA	NA	NA	NA
RNU6-809P	0	NA	NA	NA	NA	NA
RP11-24J23.2	0	NA	NA	NA	NA	NA
UBE2U	0	NA	NA	NA	NA	NA
RNU7-62P	0	NA	NA	NA	NA	NA
CACHD1	21.9917	-0.218928	0.461528	-0.474354	0.635247	0.762251
MIR4794	0.10238	0.282078	4.5491	0.0620074	0.950557	NA
RAVER2	259.867	2.21521	0.457124	4.84596	1.25999e-06	2.63511e-05
JAK1	11046.1	-0.0167962	0.0859939	-0.195318	0.845144	0.909116
RP11-182I10.1	0.426463	1.17945	3.03526	0.388584	0.697584	NA
RP11-182I10.2	0.0847553	0.859149	4.5491	0.188861	0.850202	NA
RP11-182I10.3	75.8399	-0.369466	0.339311	-1.08887	0.27621	0.435597
SLC2A3P2	20.5119	-2.37746	0.665402	-3.57297	0.00035295	0.00253479
RP4-535B20.4	8.48384	-2.52178	0.872798	-2.8893	0.00386098	0.0172585
RNU6-1176P	3.31796	-1.30622	1.16909	-1.1173	0.263868	0.422043
MIR3671	28.558	-0.413095	0.382768	-1.07923	0.280485	0.440085
MIR101-1	4.91647	0.245438	0.592491	0.414248	0.678693	0.795476
RP4-535B20.1	16.0264	0.0724023	0.385493	0.187818	0.85102	0.912544
RP4-535B20.2	0.0423684	0.859149	4.5491	0.188861	0.850202	NA
MRPS21P1	0.33826	2.78831	4.22172	0.660467	0.508954	NA
AK4	157.754	1.71864	0.304339	5.64713	1.63153e-08	8.11049e-07
RP4-700A9.1	6.9394	2.68517	0.585809	4.58369	4.56846e-06	7.4824e-05
DNAJC6	32.1345	0.341372	0.296535	1.1512	0.249648	0.406451
RP5-1044H5.1	0	NA	NA	NA	NA	NA
COX6CP13	0	NA	NA	NA	NA	NA
RNU2-15P	0.0853491	0.446954	4.5491	0.098251	0.921733	NA
LEPR	310.705	-0.316036	0.254627	-1.24117	0.214543	0.364498
LEPROT	4052.66	0.326386	0.170271	1.91686	0.0552559	0.136356
RP4-630A11.3	12.6938	-0.635333	0.392125	-1.62023	0.105183	0.218629
RP11-430H12.2	0.040148	-0.130117	4.5491	-0.0286029	0.977181	NA
RN7SL854P	0.237294	-1.3512	3.403	-0.397062	0.691322	NA
PDE4B	5223.92	0.419333	0.409042	1.02516	0.305289	0.465366
RP11-397C12.1	0.240572	0.611832	3.93268	0.155576	0.876367	NA
RNU4-88P	0.0385559	-0.130117	4.5491	-0.0286029	0.977181	NA
SGIP1	14.6999	2.1534	0.526091	4.0932	4.25454e-05	0.000455944
MIR3117	0.0380508	0.282086	4.5491	0.0620092	0.950555	NA
AL139147.1	0.189282	-0.130117	4.15703	-0.0313006	0.97503	NA
AL354978.1	0	NA	NA	NA	NA	NA
TCTEX1D1	12.8328	1.41313	0.694859	2.03369	0.0419831	0.110582
INSL5	0	NA	NA	NA	NA	NA
WDR78	17.8311	0.988753	0.343013	2.88255	0.00394469	0.017574
RP11-342H21.2	0	NA	NA	NA	NA	NA
MIER1	5576.75	0.464106	0.203477	2.28088	0.0225554	0.0687849
SLC35D1	935.782	0.226446	0.185063	1.22362	0.221097	0.372033
C1orf141	0.10253	0.282086	4.5491	0.0620092	0.950555	NA
SNORA31	414.327	-0.0526074	0.216512	-0.242977	0.808023	0.886381
IL23R	0.324444	-0.46777	2.45285	-0.190705	0.848757	NA
RNU6-586P	0	NA	NA	NA	NA	NA
AL109843.1	0	NA	NA	NA	NA	NA
RNU4ATAC4P	0	NA	NA	NA	NA	NA
RP4-763G1.1	0	NA	NA	NA	NA	NA
IL12RB2	10.1735	-0.775345	0.691225	-1.1217	0.261991	0.419912
SERBP1	4948.53	-0.308464	0.122449	-2.51912	0.0117648	0.0414388
RNU6-387P	0.144521	-0.130109	4.45449	-0.0292086	0.976698	NA
RP4-763G1.2	0	NA	NA	NA	NA	NA
RNU6-1031P	0	NA	NA	NA	NA	NA
RP11-393N21.1	0.0325721	0.282078	4.5491	0.0620074	0.950557	NA
RN7SL392P	0	NA	NA	NA	NA	NA
HNRNPCP9	0.0290476	0.282078	4.5491	0.0620074	0.950557	NA
GADD45A	214.472	1.26421	0.225571	5.60446	2.08901e-08	9.93824e-07
GNG12	1.87352	0.736527	1.01729	0.724011	0.469059	0.628143
RNU7-80P	0	NA	NA	NA	NA	NA
GNG12-AS1	0.295293	-1.28057	3.8509	-0.332538	0.739483	NA
RP4-609E1.2	0	NA	NA	NA	NA	NA
DIRAS3	3.35773	-0.273277	0.869379	-0.314336	0.753266	0.84903
ARL5AP3	0.147393	-0.542312	4.5491	-0.119213	0.905107	NA
AL157407.1	0	NA	NA	NA	NA	NA
WLS	897.687	-1.03488	0.296788	-3.48694	0.000488576	0.00329236
CTBP2P8	27.2225	-2.60403	0.585177	-4.44999	8.5876e-06	0.0001244
MIR1262	6.19878	-1.5128	0.902613	-1.67602	0.0937349	0.200702
RPS7P4	0	NA	NA	NA	NA	NA
COX6B1P7	0	NA	NA	NA	NA	NA
TCEB1P18	0	NA	NA	NA	NA	NA
RP5-1033K19.2	0	NA	NA	NA	NA	NA
RPE65	0.484592	-1.04035	2.17952	-0.477329	0.633128	NA
DEPDC1	4.17134	-0.363763	0.63821	-0.569974	0.568696	0.710751
RP4-694A7.2	0	NA	NA	NA	NA	NA
RP4-694A7.4	0.0696975	-0.130117	4.5491	-0.0286029	0.977181	NA
TXNP2	0	NA	NA	NA	NA	NA
RP11-424D14.1	0	NA	NA	NA	NA	NA
RP11-74K19.1	0.0392678	0.282078	4.5491	0.0620074	0.950557	NA
RP3-380B4.1	0	NA	NA	NA	NA	NA
LRRC7	2.78403	-0.325817	0.86511	-0.376619	0.706457	0.815342
RP11-379C1.1	0	NA	NA	NA	NA	NA
RN7SL538P	0.149042	0.282078	4.5491	0.0620074	0.950557	NA
PIN1P1	0	NA	NA	NA	NA	NA
RP11-181B18.1	0.289481	-0.377437	2.50682	-0.150564	0.88032	NA
LRRC40	942.241	0.163375	0.187141	0.873003	0.382661	0.546341
RN7SL242P	23.7073	0.120804	0.329688	0.366419	0.714053	0.8212
SRSF11	8948.26	0.705559	0.194211	3.63295	0.000280194	0.00209627
RP4-677H15.4	0.809205	3.80701	1.96648	1.93595	0.0528741	NA
ANKRD13C	1068.33	0.272892	0.127235	2.14479	0.0319695	0.0898901
HHLA3	11.6415	0.0459293	0.458351	0.100206	0.920181	0.954418
RP11-180O5.2	0	NA	NA	NA	NA	NA
CTH	94.8054	-0.987232	0.526713	-1.87433	0.0608856	0.146305
RP11-42O15.3	0.781385	-0.956135	1.66434	-0.574484	0.56564	NA
RP11-42O15.2	0	NA	NA	NA	NA	NA
CASP3P1	0.0651443	0.282078	4.5491	0.0620074	0.950557	NA
RP5-952N6.1	0	NA	NA	NA	NA	NA
RP11-99H8.1	0	NA	NA	NA	NA	NA
PTGER3	23.8966	-0.428775	0.51695	-0.829433	0.406859	0.569634
RP3-333A15.1	0.965847	2.46653	1.73043	1.42539	0.154046	NA
RP3-333A15.2	0.44092	-1.67505	2.16182	-0.774834	0.438438	NA
ZRANB2-AS1	1.29027	0.153868	1.0898	0.14119	0.88772	0.935464
ZRANB2	3265.22	-0.00367829	0.158114	-0.0232635	0.98144	0.98983
MIR186	43.7847	-0.337935	0.36752	-0.9195	0.357834	0.521786
ZRANB2-AS2	6.05201	-2.51092	0.807765	-3.10848	0.00188049	0.00972417
AL360297.1	0	NA	NA	NA	NA	NA
RP11-386O9.2	0.334387	-0.954513	2.25178	-0.423892	0.671644	NA
RP11-115M14.1	0	NA	NA	NA	NA	NA
NEGR1	140.963	0.724724	0.396114	1.82959	0.067312	0.157727
RP11-82L20.1	0	NA	NA	NA	NA	NA
RP11-175G14.2	0	NA	NA	NA	NA	NA
NEGR1-IT1	1.39015	-1.36631	1.35324	-1.00966	0.312658	0.473508
GDI2P2	0.853261	1.64362	1.70651	0.963145	0.335475	NA
RPL31P12	0.751524	-0.784937	1.47991	-0.530395	0.595838	NA
RNU6-1246P	0	NA	NA	NA	NA	NA
RP4-660H19.1	0.0325721	0.282078	4.5491	0.0620074	0.950557	NA
RP11-262K1.1	0	NA	NA	NA	NA	NA
KRT8P21	0	NA	NA	NA	NA	NA
RN7SKP19	0	NA	NA	NA	NA	NA
RP4-598G3.1	0	NA	NA	NA	NA	NA
RP4-788P17.1	0	NA	NA	NA	NA	NA
RNA5SP50	0	NA	NA	NA	NA	NA
RNU4ATAC8P	0	NA	NA	NA	NA	NA
LRRIQ3	2.96179	-0.0906431	0.688082	-0.131733	0.895196	0.938793
FPGT	366.787	-0.451295	0.267266	-1.68856	0.0913032	0.19687
FPGT-TNNI3K	9.20469	-0.582412	0.466521	-1.24841	0.211879	0.361493
TNNI3K	1.35782	0.576551	1.21413	0.474868	0.634881	0.762073
RP11-439H8.4	0	NA	NA	NA	NA	NA
RP4-650F12.2	0	NA	NA	NA	NA	NA
LRRC53	0.0998297	0.859149	4.5491	0.188861	0.850202	NA
C1orf173	0.615706	0.446959	1.82258	0.245235	0.806275	NA
RP4-612J11.1	0	NA	NA	NA	NA	NA
RP11-17E13.2	0.85491	-0.781747	1.60593	-0.486788	0.626408	NA
CRYZ	144.091	-0.547134	0.537197	-1.0185	0.308441	0.468795
TYW3	476.626	-0.278893	0.186262	-1.49732	0.134311	0.261853
RP11-93N20.1	0	NA	NA	NA	NA	NA
RP11-510C10.4	0	NA	NA	NA	NA	NA
RP11-510C10.2	0	NA	NA	NA	NA	NA
LHX8	0	NA	NA	NA	NA	NA
RP11-510C10.3	0	NA	NA	NA	NA	NA
RNU6-622P	0	NA	NA	NA	NA	NA
SLC44A5	2.51827	-1.35451	1.40379	-0.964892	0.334599	0.4975
RP11-87O11.1	0	NA	NA	NA	NA	NA
RNU6-503P	0	NA	NA	NA	NA	NA
RP4-595K12.1	0	NA	NA	NA	NA	NA
RP4-595K12.2	0.222363	0.0347587	4.5491	0.00764079	0.993904	NA
RP4-682C21.5	3.40258	0.689453	0.627886	1.09805	0.272181	0.431103
ACADM	506.689	-0.648734	0.191147	-3.3939	0.000689039	0.00434848
RP4-682C21.2	0.600638	1.97942	1.89206	1.04617	0.29548	NA
RABGGTB	4283.82	0.555698	0.15977	3.47812	0.000504939	0.0033772
SNORD45C	0	NA	NA	NA	NA	NA
SNORD45A	0	NA	NA	NA	NA	NA
SNORD45B	0	NA	NA	NA	NA	NA
MSH4	20.8391	0.513071	0.279704	1.83434	0.0666042	0.156551
AL445464.1	0.0325721	0.282078	4.5491	0.0620074	0.950557	NA
ASB17	0	NA	NA	NA	NA	NA
RP11-550H2.1	0	NA	NA	NA	NA	NA
RP11-550H2.2	0	NA	NA	NA	NA	NA
ST6GALNAC3	361.473	-1.23901	0.229554	-5.39748	6.75817e-08	2.59832e-06
RP11-335E14.1	0	NA	NA	NA	NA	NA
RP5-1102E8.3	3.16429	-4.56214	1.05414	-4.32782	1.5059e-05	0.000195652
TPI1P1	13.1687	0.431577	0.371653	1.16124	0.245545	0.401853
AC104458.1	0.0351625	-0.130117	4.5491	-0.0286029	0.977181	NA
RNU6-161P	0	NA	NA	NA	NA	NA
RP11-415A20.1	0	NA	NA	NA	NA	NA
ST6GALNAC5	0.0321152	0.282078	4.5491	0.0620074	0.950557	NA
AC096951.1	0	NA	NA	NA	NA	NA
RP4-564M11.2	0	NA	NA	NA	NA	NA
PIGK	467.642	-0.302575	0.245642	-1.23178	0.218033	0.368472
RP4-706A16.3	69.734	0.549949	0.222826	2.46806	0.0135846	0.0464288
RP11-363H12.1	0.0305405	0.282078	4.5491	0.0620074	0.950557	NA
AK5	6.13671	0.908426	0.650495	1.39652	0.162559	0.300386
RP11-375A5.1	0.0665674	0.282078	4.5491	0.0620074	0.950557	NA
AC095030.1	0	NA	NA	NA	NA	NA
RNU7-8P	0	NA	NA	NA	NA	NA
ZZZ3	1511.49	-0.455452	0.118553	-3.84178	0.000122147	0.00107462
RNA5SP20	0.0940715	-0.130117	4.5491	-0.0286029	0.977181	NA
RN7SL370P	0.0618656	0.282078	4.5491	0.0620074	0.950557	NA
USP33	3832.76	-0.641756	0.149814	-4.2837	1.83814e-05	0.00022956
RP4-706L14.2	0.0385559	-0.130117	4.5491	-0.0286029	0.977181	NA
FAM73A	1200.98	-0.0836493	0.143997	-0.580912	0.5613	0.704309
RNA5SP21	0	NA	NA	NA	NA	NA
RP11-181C21.4	10.4696	-1.00634	0.43336	-2.32217	0.0202237	0.0633001
NSRP1P1	45.6158	-0.28192	0.268853	-1.0486	0.294362	0.454397
HSPE1P25	22.9968	-0.403455	0.266727	-1.51262	0.130377	0.256185
NEXN-AS1	3.42121	0.135893	0.839574	0.161859	0.871417	0.925719
NEXN	168.205	-1.56529	0.523664	-2.9891	0.00279799	0.0133612
FUBP1	5473.49	0.348013	0.211616	1.64455	0.100063	0.210833
DNAJB4	334.343	2.16986	0.281673	7.70346	1.32432e-14	9.3367e-12
GIPC2	0.994951	1.39636	1.28971	1.0827	0.278943	NA
RP11-386I14.4	248.585	1.35766	0.447179	3.03605	0.00239702	0.0118278
RP11-386I14.2	0	NA	NA	NA	NA	NA
RNU6-1102P	0	NA	NA	NA	NA	NA
RP11-386I14.3	0.0290476	0.282078	4.5491	0.0620074	0.950557	NA
RNA5SP22	0	NA	NA	NA	NA	NA
RNFT1P2	0	NA	NA	NA	NA	NA
RP11-183M13.1	0.071354	0.282078	4.5491	0.0620074	0.950557	NA
PTGFR	35.6414	-2.93447	0.710662	-4.12921	3.64011e-05	0.000400035
RP11-472F19.1	0	NA	NA	NA	NA	NA
RNA5SP23	0	NA	NA	NA	NA	NA
IFI44L	3541.63	-3.04998	0.742067	-4.11012	3.95459e-05	0.000428672
IFI44	2805.36	-2.0368	0.592251	-3.43908	0.000583703	0.00378411
RP4-641G12.3	2.65341	-2.78816	1.16269	-2.39803	0.0164835	0.0539028
AC104837.1	0	NA	NA	NA	NA	NA
RP4-641G12.4	0	NA	NA	NA	NA	NA
ELTD1	0.0385559	-0.130117	4.5491	-0.0286029	0.977181	NA
PSAT1P3	0	NA	NA	NA	NA	NA
AC093430.1	0	NA	NA	NA	NA	NA
RP4-726F1.1	0	NA	NA	NA	NA	NA
ADH5P2	0	NA	NA	NA	NA	NA
RP11-339A11.1	0	NA	NA	NA	NA	NA
RP11-339A11.2	0	NA	NA	NA	NA	NA
[truncated: 53,884 more rows]

## Sheet: 1B MS LoCBX5 vs HiCBX5
1B_DESeq2_MS_Low_CBX5_expression_vs_MS_High_CBX5_expression
	baseMean	log2FoldChange	lfcSE	stat	pvalue	padj
DDX11L1	7.03778	-0.146372	0.640061	-0.228684	0.819114	0.883439
WASH7P	597.134	0.165779	0.1882	0.880867	0.37839	0.524541
MIR1302-10	0.194751	1.60612	4.26903	0.376225	0.70675	NA
FAM138A	0	NA	NA	NA	NA	NA
OR4G4P	0	NA	NA	NA	NA	NA
OR4G11P	0	NA	NA	NA	NA	NA
OR4F5	0	NA	NA	NA	NA	NA
RP11-34P13.7	15.207	-0.288778	0.505843	-0.570884	0.568078	0.695944
RP11-34P13.8	0	NA	NA	NA	NA	NA
CICP27	0.820334	1.06983	1.38651	0.771597	0.440353	0.584159
AL627309.1	1541.1	0.642584	0.293008	2.19306	0.028303	0.0701126
RP11-34P13.15	54.3466	0.80073	0.544655	1.47016	0.141518	0.254007
RP11-34P13.16	0	NA	NA	NA	NA	NA
RP11-34P13.14	143.192	0.530574	0.324179	1.63667	0.101699	0.196824
RP11-34P13.13	486.916	0.868638	0.308732	2.81357	0.00489946	0.0162727
RNU6-1100P	20.901	1.14324	0.601872	1.89947	0.0575026	0.125184
RP11-34P13.9	0.126403	1.12522	4.7044	0.239185	0.810962	NA
AP006222.2	33.4607	-0.689552	0.530138	-1.3007	0.19336	0.321899
AP006222.1	0	NA	NA	NA	NA	NA
RP4-669L17.10	21.5672	0.0435782	0.858664	0.0507512	0.959524	0.974464
RP4-669L17.8	4.83457	1.04962	1.0127	1.03645	0.299991	0.44524
CICP7	0.0660536	0.451972	4.7044	0.0960742	0.923462	NA
RP4-669L17.4	0	NA	NA	NA	NA	NA
OR4F29	0	NA	NA	NA	NA	NA
WBP1LP7	0	NA	NA	NA	NA	NA
AL732372.1	0	NA	NA	NA	NA	NA
RP4-669L17.2	0	NA	NA	NA	NA	NA
RP5-857K21.15	0	NA	NA	NA	NA	NA
RP4-669L17.1	0.0455165	1.02904	4.7044	0.21874	0.826852	NA
RP5-857K21.1	1.21194	2.43976	1.2537	1.94605	0.0516489	0.114693
RP5-857K21.2	0	NA	NA	NA	NA	NA
RP5-857K21.3	0.0905113	1.60611	4.7044	0.341407	0.732798	NA
RP5-857K21.4	3.33002	-0.646614	0.784161	-0.824593	0.409603	0.554456
RP5-857K21.5	0.0351625	0.451972	4.7044	0.0960742	0.923462	NA
MTND1P23	24.0238	-0.160902	0.426545	-0.377221	0.70601	0.803192
MTND2P28	1129.91	0.33465	0.682722	0.49017	0.624014	0.741148
hsa-mir-6723	343.816	0.36841	0.333674	1.1041	0.269549	0.412576
RP5-857K21.7	23.3954	0.173878	0.541118	0.32133	0.74796	0.833841
MTATP8P1	0.278999	0.548155	2.97349	0.184347	0.853741	NA
MTATP6P1	1872.88	0.106986	0.316	0.338564	0.734938	0.824312
RP5-857K21.11	14.848	0.693219	0.55587	1.24709	0.212365	0.345759
WBP1LP6	0	NA	NA	NA	NA	NA
OR4F16	0.0313251	-0.0289219	4.7044	-0.00614783	0.995095	NA
CICP3	0.0325721	0.451972	4.7044	0.0960742	0.923462	NA
RP11-206L10.1	171.487	0.501374	0.308384	1.62581	0.103989	0.200124
RP11-206L10.3	200.528	0.304023	0.283965	1.07064	0.284334	0.428876
RNU6-1199P	5.47337	-0.836437	0.701873	-1.19172	0.233371	0.370676
RP11-206L10.5	16.1584	0.612595	0.455485	1.34493	0.178648	0.303551
RP11-206L10.4	0	NA	NA	NA	NA	NA
RP11-206L10.2	335.849	0.389641	0.179935	2.16545	0.030353	0.0742354
RP11-206L10.9	186.476	-1.12013	0.306547	-3.65401	0.000258174	0.00129601
RP11-206L10.8	145.252	0.203319	0.274551	0.740551	0.458966	0.601518
AL669831.1	62.3326	0.292843	0.271318	1.07934	0.280438	0.424739
RP11-206L10.10	38.7758	0.363266	0.255446	1.42209	0.155002	0.272215
FAM87B	10.5812	0.0226509	0.438752	0.0516258	0.958827	0.974042
LINC00115	185.25	0.106775	0.145706	0.732811	0.463674	0.605746
LINC01128	406.886	1.13042	0.279265	4.04785	5.169e-05	0.000321771
FAM41C	1.07532	-1.30949	1.30964	-0.999882	0.317368	0.464294
TUBB8P11	0.804634	0.267081	1.66051	0.160843	0.872217	0.917786
AL645608.2	0.0327997	-0.0289219	4.7044	-0.00614783	0.995095	NA
RP11-54O7.16	1.16181	-2.91435	1.25759	-2.3174	0.0204818	0.0535769
RP11-54O7.1	7.42719	-1.48899	0.628412	-2.36945	0.0178145	0.0476473
RP11-54O7.2	0.106886	-0.0289219	4.7044	-0.00614783	0.995095	NA
RP11-54O7.3	0.377436	2.20277	3.25938	0.675826	0.499151	NA
SAMD11	1.4875	2.2985	1.22271	1.87984	0.06013	0.129813
AL645608.1	0.472055	2.57082	2.81035	0.914769	0.360313	NA
NOC2L	1787.92	-0.191907	0.200853	-0.955461	0.339345	0.486684
KLHL17	353.265	0.118214	0.228504	0.517339	0.60492	0.725935
PLEKHN1	70.3364	1.14066	0.325855	3.50051	0.000464367	0.00215471
C1orf170	1.22135	0.765214	1.17894	0.649068	0.516294	0.652073
RP11-54O7.17	73.2252	0.177491	0.337183	0.526393	0.598615	0.720898
HES4	290.321	0.112439	0.487419	0.230683	0.817561	0.882534
RP11-54O7.10	0.219239	-0.0289219	4.7044	-0.00614783	0.995095	NA
RP11-54O7.11	1.72313	1.47262	1.07707	1.36725	0.171548	0.294683
ISG15	951.12	-0.319823	0.713357	-0.448335	0.653912	0.7638
AGRN	656.984	0.65631	0.493726	1.3293	0.183749	0.310088
RP11-54O7.14	0	NA	NA	NA	NA	NA
RP11-465B22.3	99.392	5.79959	0.851816	6.8085	9.86208e-12	4.82998e-10
RP11-54O7.18	4.36859	5.25358	1.30753	4.01794	5.8709e-05	0.000359729
RNF223	1.42227	1.67677	1.0512	1.5951	0.110689	0.210102
C1orf159	445.704	-0.265125	0.166188	-1.59533	0.110639	0.210034
RP11-465B22.5	0.686497	1.50825	1.83902	0.820139	0.412137	0.556798
MIR200B	0.699919	-2.16612	1.43889	-1.50541	0.132219	0.240576
MIR200A	0.509539	0.210622	1.87562	0.112295	0.910589	NA
MIR429	0.693144	-0.812725	1.68073	-0.483553	0.628703	0.745089
RP11-465B22.8	1.55388	-0.498837	1.12049	-0.445196	0.656178	0.765348
TTLL10-AS1	0.436388	1.17885	2.17539	0.541904	0.587885	NA
TTLL10	0.756894	-0.85078	1.73533	-0.490271	0.623942	0.7411
TNFRSF18	21.3214	2.65364	0.548015	4.84228	1.2836e-06	1.24759e-05
TNFRSF4	53.9725	2.11974	0.436102	4.86065	1.17002e-06	1.14989e-05
SDF4	3021.4	0.646499	0.213708	3.02515	0.00248508	0.00912404
B3GALT6	463.969	-0.858111	0.32941	-2.60499	0.00918764	0.0275004
FAM132A	101.488	1.64947	0.374207	4.4079	1.04379e-05	7.89248e-05
RP5-902P8.12	131.843	1.06005	0.460658	2.30117	0.0213822	0.0555287
UBE2J2	2313.47	0.484582	0.181948	2.66331	0.00773768	0.0238533
RP5-902P8.10	22.2409	-0.366748	0.385728	-0.950796	0.341708	0.489037
SCNN1D	113.972	-0.00901206	0.264363	-0.0340898	0.972806	0.983111
ACAP3	3778.5	0.0530279	0.24837	0.213504	0.830934	0.891596
PUSL1	239.498	-0.469958	0.276217	-1.70141	0.0888663	0.17703
CPSF3L	2335.53	0.0657551	0.191308	0.343713	0.731062	0.821379
RP5-890O3.9	148.499	-0.365084	0.299249	-1.22	0.222464	0.357718
GLTPD1	243.522	-0.867449	0.223245	-3.88563	0.000102063	0.000582193
TAS1R3	27.8537	-1.22727	0.364298	-3.36887	0.000754772	0.00326809
DVL1	861.685	0.206834	0.18643	1.10945	0.267238	0.409861
MXRA8	2.63904	0.6504	1.11542	0.583098	0.559828	0.689034
AURKAIP1	784.616	0.333921	0.235435	1.41832	0.156098	0.273708
RP5-890O3.3	0.257125	0.644333	2.62098	0.245837	0.805809	NA
CCNL2	4720.47	0.385141	0.147536	2.61048	0.00904159	0.0271306
RP4-758J18.2	174.852	-1.04623	0.2527	-4.14019	3.47013e-05	0.000227943
MRPL20	1062.51	-0.117134	0.173569	-0.674859	0.499765	0.637587
RN7SL657P	0	NA	NA	NA	NA	NA
RP4-758J18.13	51.2016	-0.400129	0.341717	-1.17094	0.241623	0.379974
ANKRD65	7.2147	-0.242626	0.695047	-0.349079	0.72703	0.818307
RP4-758J18.7	0.571616	-1.14227	2.08901	-0.5468	0.584516	0.709684
TMEM88B	0	NA	NA	NA	NA	NA
RP4-758J18.10	0.183623	-0.509815	4.7044	-0.10837	0.913702	NA
VWA1	1.32784	0.246786	1.27475	0.193596	0.846492	0.901786
ATAD3C	3.6688	0.181509	0.706398	0.256951	0.797217	0.868821
ATAD3B	1026.12	0.147357	0.256256	0.575039	0.565265	0.69357
ATAD3A	294.224	-0.263184	0.238518	-1.10341	0.269848	0.412883
TMEM240	1.02037	1.60613	1.5965	1.00603	0.314401	0.460957
SSU72	1712.48	0.0867026	0.140303	0.617967	0.536597	0.669629
AL645728.2	0	NA	NA	NA	NA	NA
AL645728.1	53.4116	0.163297	0.276139	0.591357	0.554281	0.684091
AL645728.3	0.2416	-0.509817	2.66291	-0.191451	0.848172	NA
C1orf233	150.89	0.357794	0.206701	1.73097	0.0834568	0.168384
RP11-345P4.9	254.537	0.369834	0.1815	2.03766	0.0415839	0.0958192
MIB2	1139.58	-0.17972	0.268967	-0.668184	0.504016	0.641475
MMP23B	5.40228	-0.276684	0.951172	-0.290887	0.771137	0.850546
CDK11B	1745.02	1.23413	0.230342	5.35781	8.42389e-08	1.1319e-06
RP11-345P4.10	27.9968	0.608202	0.369071	1.64793	0.0993679	0.193337
SLC35E2B	2490.08	-0.833534	0.221721	-3.75938	0.000170334	0.00090488
RP11-345P4.7	1.6504	-0.0688149	1.36188	-0.0505295	0.9597	0.974501
RP11-345P4.6	0.107246	-0.028917	4.7044	-0.00614679	0.995096	NA
MMP23A	6.06256	0.160375	0.73225	0.219016	0.826637	0.888464
CDK11A	395.673	0.742244	0.276464	2.68477	0.0072579	0.0226513
RP1-283E3.8	392.776	-0.324855	0.290726	-1.11739	0.263827	0.406023
RP1-283E3.4	10.2292	0.583038	0.485255	1.20151	0.229554	0.366419
SLC35E2	317.296	-0.706913	0.340152	-2.07822	0.0376888	0.0884394
NADK	8815.01	-0.683935	0.228672	-2.99089	0.00278163	0.0100465
GNB1	12146.5	0.418853	0.109072	3.84014	0.000122964	0.000686793
RP1-140A9.1	12.4705	0.0685246	0.371959	0.184226	0.853836	0.906219
CALML6	4.96798	-0.616784	0.694794	-0.887723	0.37469	0.521301
TMEM52	1.30353	1.26504	1.14277	1.107	0.268296	0.411097
C1orf222	0.750193	-0.976569	1.30504	-0.748307	0.454275	0.597566
RP11-547D24.1	0.181862	1.02904	4.34852	0.236642	0.812934	NA
GABRD	0.645912	0.00679097	1.63055	0.00416482	0.996677	0.997865
RP11-547D24.3	0.0794123	0.548149	4.7044	0.116518	0.907242	NA
PRKCZ	110.664	-0.77406	0.293861	-2.63411	0.00843593	0.0256323
RP5-892K4.1	19.0123	-0.563623	0.451956	-1.24708	0.21237	0.345759
RP11-181G12.2	23.5319	0.0330622	0.350423	0.0943492	0.924832	0.951785
C1orf86	843.479	0.89236	0.232085	3.84498	0.000120565	0.000674616
AL590822.2	32.3598	0.689473	0.503951	1.36814	0.17127	0.294443
AL590822.1	1.36309	2.14121	1.46171	1.46487	0.142957	0.25581
RP11-181G12.5	0	NA	NA	NA	NA	NA
RP11-181G12.4	0.991632	-1.9888	1.62697	-1.2224	0.221557	0.356558
SKI	4054.52	0.990065	0.201513	4.91317	8.9617e-07	9.10624e-06
MORN1	136.712	-1.28134	0.27215	-4.70823	2.49879e-06	2.2344e-05
RP4-713A8.1	1.25455	0.483354	1.21664	0.397284	0.691158	0.792279
AL589739.1	0.515992	-1.02053	2.30336	-0.443063	0.65772	NA
RP4-740C4.6	11.2212	-0.952992	0.447203	-2.131	0.0330889	0.0796409
RP4-740C4.5	0	NA	NA	NA	NA	NA
RP4-740C4.7	11.5299	-1.78564	0.52071	-3.42924	0.000605272	0.00270965
RP4-740C4.9	4.59205	-2.29818	0.779869	-2.94688	0.00320997	0.0113409
RP4-740C4.8	5.29362	-2.54992	0.780265	-3.26802	0.00108304	0.00446488
AL513477.1	0.475192	1.52502	2.60643	0.585098	0.558482	NA
RER1	2198	-0.408321	0.128404	-3.17998	0.00147283	0.00581828
PEX10	302.263	-0.134168	0.144693	-0.927258	0.353793	0.500415
PLCH2	43.4392	-0.461518	0.707918	-0.651937	0.514442	0.650483
RP3-395M20.2	5.52415	-0.131949	0.558786	-0.236135	0.813328	0.879763
RP3-395M20.3	8.03765	-1.11552	0.521555	-2.13884	0.0324486	0.0783848
PANK4	1098.75	-0.805369	0.218132	-3.69212	0.000222394	0.0011393
HES5	0.447576	1.61345	2.47851	0.650977	0.515061	NA
RP3-395M20.12	160.542	0.779696	0.273785	2.84784	0.00440168	0.0148527
RP3-395M20.8	121.109	-0.258851	0.282206	-0.91724	0.359017	0.505637
TNFRSF14	6479.13	0.801338	0.161029	4.97636	6.47918e-07	6.8254e-06
RP3-395M20.7	69.153	1.13073	0.245384	4.60798	4.06597e-06	3.42268e-05
RP3-395M20.9	8.14386	0.282207	0.537516	0.52502	0.599569	0.721513
FAM213B	238.185	0.0791146	0.233969	0.338141	0.735257	0.824587
MMEL1	18.8161	0.130625	0.358848	0.364014	0.715848	0.810167
RP13-436F16.1	0	NA	NA	NA	NA	NA
TTC34	77.0976	-1.65855	0.343352	-4.83047	1.3621e-06	1.31468e-05
RP11-740P5.2	0	NA	NA	NA	NA	NA
RP11-740P5.3	0	NA	NA	NA	NA	NA
ACTRT2	0	NA	NA	NA	NA	NA
LINC00982	1.32422	1.16461	1.55358	0.749631	0.453477	0.597026
AL008733.1	0	NA	NA	NA	NA	NA
PRDM16	3.50191	-0.557823	1.03004	-0.541554	0.588126	0.712444
RP1-163G9.2	0	NA	NA	NA	NA	NA
RP11-22L13.1	0.359795	1.12523	2.91176	0.386443	0.699169	NA
ARHGEF16	0.609694	-0.251585	1.76354	-0.142659	0.886559	0.926532
RP11-168F9.2	0.0337526	0.451972	4.7044	0.0960742	0.923462	NA
MEGF6	637.769	-0.0777393	0.338929	-0.229368	0.818583	0.883232
MIR551A	0.137413	-0.509815	4.66611	-0.109259	0.912997	NA
RP11-46F15.2	2.20092	-0.858713	0.932311	-0.921059	0.35702	0.503848
TPRG1L	750.416	-0.518419	0.13077	-3.96436	7.35933e-05	0.000438428
WRAP73	887.508	-0.483205	0.209265	-2.30906	0.0209404	0.0546322
TP73	7.79537	-0.364339	0.787052	-0.462916	0.643425	0.756264
RP5-1092A11.5	0.695947	-1.27523	1.58811	-0.802986	0.421983	0.566047
RP5-1092A11.2	0.130306	1.12522	4.7044	0.239185	0.810962	NA
TP73-AS1	500.622	-0.230233	0.198179	-1.16175	0.245339	0.384225
CCDC27	0.102943	-0.0289219	4.7044	-0.00614783	0.995095	NA
SMIM1	13.3643	0.26804	0.548048	0.489081	0.624785	0.741873
LRRC47	1455.79	-0.0591884	0.224618	-0.263506	0.79216	0.865015
RN7SL574P	1.57818	1.44082	1.35749	1.06139	0.288513	0.433191
RP1-286D6.5	3.60603	0.0612874	0.733808	0.0835196	0.933438	0.957337
CEP104	1106.35	-0.921644	0.208391	-4.42267	9.74907e-06	7.41818e-05
DFFB	297	-1.1316	0.241627	-4.68323	2.82393e-06	2.48427e-05
AL691523.1	0	NA	NA	NA	NA	NA
C1orf174	710.037	-0.0235487	0.14701	-0.160185	0.872736	0.918146
LINC01134	29.5889	-1.48904	0.336488	-4.42524	9.63367e-06	7.33843e-05
RP13-614K11.1	0.0665522	-0.0289219	4.7044	-0.00614783	0.995095	NA
RP13-614K11.2	0	NA	NA	NA	NA	NA
RP11-374C13.1	0	NA	NA	NA	NA	NA
RP5-1166F10.1	0	NA	NA	NA	NA	NA
RP1-37J18.1	0	NA	NA	NA	NA	NA
RP1-37J18.2	0	NA	NA	NA	NA	NA
AJAP1	32.8978	-1.61287	0.651379	-2.47608	0.0132834	0.0373258
RP11-542C10.1	0	NA	NA	NA	NA	NA
RP1-58B11.1	0	NA	NA	NA	NA	NA
MIR4417	0	NA	NA	NA	NA	NA
RP11-154H17.1	0	NA	NA	NA	NA	NA
AL356693.1	0	NA	NA	NA	NA	NA
MIR4689	2.36739	-2.91872	1.18674	-2.45945	0.0139149	0.0388674
NPHP4	874.684	-0.561911	0.209648	-2.68026	0.00735657	0.0228974
AL356261.1	4.96283	-1.68822	0.677337	-2.49244	0.012687	0.0359632
KCNAB2	12449.5	0.696578	0.136038	5.12046	3.04785e-07	3.53352e-06
AL035406.1	3.14319	2.26766	1.04935	2.16102	0.0306936	0.0749231
CHD5	44.5556	-0.718997	0.610621	-1.17749	0.239002	0.377242
RPL22	3551.26	0.407839	0.110096	3.70438	0.000211905	0.00109284
RP1-120G22.11	2.03466	1.07622	0.807646	1.33254	0.182683	0.308778
RNF207	179.641	-0.535441	0.404237	-1.32457	0.185312	0.31206
ICMT	693.328	-1.36178	0.257735	-5.28363	1.26646e-07	1.61855e-06
LINC00337	0.824076	1.20303	1.55844	0.771949	0.440145	0.584106
HES3	0.0305405	0.451972	4.7044	0.0960742	0.923462	NA
GPR153	158.469	-0.419615	0.394958	-1.06243	0.288042	0.432703
ACOT7	113.484	0.519061	0.278005	1.8671	0.0618882	0.132802
RP1-202O8.3	16.6423	0.188432	0.440265	0.427996	0.668654	0.775332
HES2	0.370974	0.203721	2.86412	0.0711288	0.943295	NA
ESPN	0.515989	1.72672	2.00747	0.860147	0.389708	NA
MIR4252	0	NA	NA	NA	NA	NA
RP1-202O8.2	0.040148	0.451972	4.7044	0.0960742	0.923462	NA
TNFRSF25	75.2109	0.528422	0.436012	1.21194	0.225534	0.361418
PLEKHG5	4.97372	0.000926141	0.689826	0.00134257	0.998929	0.999181
NOL9	1587.54	0.207529	0.135976	1.52622	0.126955	0.233214
RNU6-731P	0.0328775	-0.0289219	4.7044	-0.00614783	0.995095	NA
RP11-58A11.2	0.387166	-0.0289193	2.83231	-0.0102105	0.991853	NA
TAS1R1	0.419783	0.137379	3.24235	0.0423702	0.966204	NA
ZBTB48	1227.06	0.0833548	0.175211	0.475741	0.634259	0.749304
KLHL21	2012.05	0.860752	0.249132	3.455	0.000550287	0.00249411
PHF13	317.084	1.3186	0.292504	4.50798	6.54488e-06	5.22384e-05
THAP3	159.113	-0.413869	0.269297	-1.53685	0.12433	0.229701
DNAJC11	876.243	-0.852405	0.148692	-5.73267	9.88609e-09	1.79259e-07
RP11-242F24.1	0.0423684	1.02904	4.7044	0.21874	0.826852	NA
snoU13	3397.56	0.51102	0.164388	3.10862	0.00187963	0.00720255
RP11-312B8.1	32.0327	1.03909	0.407152	2.55208	0.010708	0.0312318
CAMTA1	611.657	0.471235	0.173487	2.71625	0.0066026	0.0208913
RP11-312B8.2	0.09944	1.02904	4.7044	0.21874	0.826852	NA
RP11-334N17.1	0	NA	NA	NA	NA	NA
RNU1-8P	0.0793875	0.548149	4.7044	0.116518	0.907242	NA
CAMTA1-IT1	0.170559	-0.975915	3.73722	-0.261134	0.793989	NA
RP3-453P22.2	0	NA	NA	NA	NA	NA
RP4-549F15.1	0	NA	NA	NA	NA	NA
RP11-338N10.1	0.0380508	0.451977	4.7044	0.0960752	0.923461	NA
RP11-338N10.2	0.128974	1.12522	4.7044	0.239185	0.810962	NA
RP11-338N10.3	0.580059	1.60613	2.2522	0.71314	0.475759	0.616494
VAMP3	4606.94	0.68602	0.162596	4.21917	2.452e-05	0.000168075
RP3-467L1.6	251.893	0.161455	0.243855	0.662094	0.507911	0.644951
PER3	305.54	-0.399778	0.264076	-1.51387	0.130058	0.237669
RP3-467L1.4	7.46565	-0.0328272	0.708483	-0.0463344	0.963044	0.976894
UTS2	1.58807	0.1281	0.96871	0.132237	0.894797	0.932122
TNFRSF9	67.4975	0.599712	0.428037	1.40108	0.161191	0.280826
RP5-892F13.2	0.128506	1.60612	4.7044	0.341408	0.732797	NA
PARK7	1551.61	0.126537	0.116221	1.08877	0.276257	0.420183
Y_RNA	5339.16	0.274746	0.142234	1.93164	0.0534035	0.117899
ERRFI1	70.1802	2.76249	0.398787	6.92724	4.29134e-12	2.38389e-10
RP11-431K24.1	0.834174	-0.256917	1.47942	-0.173661	0.862132	0.911434
CTA-215D11.4	0	NA	NA	NA	NA	NA
RP11-431K24.2	0	NA	NA	NA	NA	NA
RNU1-7P	0	NA	NA	NA	NA	NA
RP11-431K24.3	0.220719	1.02905	3.5346	0.291136	0.770947	NA
RP11-431K24.4	0.250857	2.17357	4.02642	0.539827	0.589316	NA
RN7SL729P	0	NA	NA	NA	NA	NA
RNU6-991P	0	NA	NA	NA	NA	NA
SLC45A1	24.0331	-0.133529	0.432662	-0.308622	0.757609	0.840306
RERE	4983.12	-0.146711	0.144131	-1.0179	0.308723	0.454937
RP5-1115A15.1	22.4469	-1.12479	0.378559	-2.97125	0.0029659	0.0105933
SNORA77	22.7479	-1.0041	0.434734	-2.30969	0.0209052	0.0545661
RP5-1115A15.2	0.0313251	-0.0289219	4.7044	-0.00614783	0.995095	NA
RPL7P11	0.113687	0.0672557	4.7044	0.0142963	0.988594	NA
RPL7P7	32.114	-1.13555	0.315286	-3.60164	0.000316212	0.00154565
RP4-633I8.3	0	NA	NA	NA	NA	NA
RP4-633I8.4	22.7413	-1.06	0.388027	-2.73176	0.00629972	0.0200515
RP11-185B14.1	0.0337526	0.451972	4.7044	0.0960742	0.923462	NA
ENO1	16115.2	1.05213	0.14978	7.0245	2.14829e-12	1.34123e-10
ENO1-IT1	464.988	1.45297	0.248866	5.83837	5.2715e-09	1.03783e-07
ENO1-AS1	9.00412	1.75478	0.481231	3.64644	0.000265902	0.00133023
RNU6-304P	0	NA	NA	NA	NA	NA
HMGN2P17	0.270581	0.644332	2.95212	0.218261	0.827226	NA
RP3-477M7.5	0.50884	3.73447	2.49641	1.49594	0.13467	NA
RP3-477M7.6	0	NA	NA	NA	NA	NA
CA6	0.0780886	1.02904	4.7044	0.21874	0.826852	NA
RN7SL451P	0	NA	NA	NA	NA	NA
SLC2A7	0.099534	-0.50981	4.7044	-0.108369	0.913703	NA
SLC2A5	89.1205	2.87935	0.55914	5.1496	2.61046e-07	3.10035e-06
SCARNA16	0	NA	NA	NA	NA	NA
GPR157	221.997	0.76771	0.35137	2.1849	0.028896	0.0713139
MIR34A	0.633103	1.18184	1.81927	0.649622	0.515936	0.651798
RP3-510D11.1	2.95624	0.709001	1.10039	0.644319	0.519368	0.654612
RP3-510D11.2	1.70236	-0.820697	1.26983	-0.646306	0.518081	0.653525
H6PD	4413.89	-0.37837	0.157026	-2.40961	0.0159697	0.0435239
Z98044.1	0.874443	-0.258246	1.55218	-0.166376	0.867861	0.914614
SPSB1	114.753	2.33037	0.58075	4.01269	6.00306e-05	0.000366692
RNA5SP40	0	NA	NA	NA	NA	NA
RP13-392I16.1	0.200878	0.451972	4.7044	0.0960742	0.923462	NA
SLC25A33	881.586	1.49676	0.267113	5.60346	2.10113e-08	3.41403e-07
RP13-15M17.1	111.955	1.32922	0.404065	3.28963	0.0010032	0.00418492
TMEM201	304.422	-0.246999	0.218559	-1.13012	0.258424	0.399926
PIK3CD	9971.29	-0.0456671	0.166853	-0.273697	0.784317	0.859475
C1orf200	18.1086	-0.609188	0.397693	-1.53181	0.125571	0.231391
RP11-558F24.2	0.0706229	0.451977	4.7044	0.0960752	0.923461	NA
RP11-558F24.4	0.830357	1.6959	1.52829	1.10968	0.267139	0.4098
CLSTN1	2693.85	0.0912312	0.108044	0.844387	0.398453	0.543397
RP11-558F24.6	0.138191	-0.509815	4.65873	-0.109432	0.91286	NA
CTNNBIP1	994.046	0.453876	0.135109	3.35933	0.000781308	0.00336825
RP11-84A14.5	0.368486	0.644335	2.27493	0.283233	0.776998	NA
LZIC	669.899	-0.17769	0.146395	-1.21377	0.224836	0.360612
RP11-84A14.4	5.9264	0.186244	0.516412	0.360649	0.718362	0.812074
NMNAT1	315.602	-1.51481	0.334155	-4.53326	5.80795e-06	4.71025e-05
RN7SKP269	5.31288	-0.514686	0.620782	-0.829093	0.407052	0.552029
MIR5697	1.3614	0.314045	1.12817	0.278366	0.780732	0.856833
RP11-807G9.2	0	NA	NA	NA	NA	NA
RBP7	586.708	0.308837	0.215177	1.43527	0.15121	0.267029
AL590639.1	0.169203	-1.46442	4.68378	-0.312657	0.754541	NA
UBE4B	3038.84	-0.441202	0.12385	-3.5624	0.000367486	0.0017624
RP11-496H15.2	0.0718034	0.451977	4.7044	0.0960752	0.923461	NA
PGAM1P11	42.8513	-0.564316	0.294833	-1.91402	0.0556175	0.121971
RNU6-828P	19.2498	-1.71679	0.44429	-3.86413	0.000111488	0.000629545
KIF1B	6401.66	0.546529	0.196019	2.78814	0.00530118	0.0173575
MIR1273D	37.8171	-0.0966434	0.374937	-0.257759	0.796593	0.868395
RNU6-37P	28.5828	0.54713	0.40564	1.34881	0.177399	0.302076
RN7SL731P	0	NA	NA	NA	NA	NA
RN7SL721P	38.1946	0.161267	0.632847	0.254829	0.798856	0.870007
PGD	7873.41	0.505184	0.122765	4.11504	3.8711e-05	0.000250717
RP4-736L20.3	1.12616	0.981265	1.17095	0.838011	0.402025	0.546924
APITD1	8.97277	-0.99215	0.501271	-1.97927	0.0477858	0.107536
APITD1-CORT	0	NA	NA	NA	NA	NA
CORT	0.77725	-0.69891	1.69889	-0.411393	0.680784	0.784488
DFFA	742.34	-0.987649	0.22633	-4.36375	1.27852e-05	9.41511e-05
RP5-1113E3.3	0.365577	1.12523	3.316	0.339332	0.734359	NA
PEX14	446.476	0.0988692	0.154524	0.63983	0.522283	0.657121
RN7SL614P	14.4897	0.0650004	0.397068	0.163701	0.869967	0.916172
CASZ1	377.635	0.702451	0.225268	3.11829	0.00181906	0.00700534
RP4-734G22.3	8.521	-1.40066	0.750154	-1.86716	0.0618791	0.132793
HSPE1P24	0	NA	NA	NA	NA	NA
C1orf127	72.6425	-0.744973	0.321903	-2.31428	0.0206525	0.0539778
CFL1P6	0.988906	-3.21789	1.41358	-2.27641	0.0228214	0.0586128
AL713997.1	0.502571	-1.44282	1.71061	-0.843452	0.398975	NA
TARDBP	3563.62	-0.384794	0.0887883	-4.33383	1.46534e-05	0.000106305
MASP2	2.65124	-0.0319564	0.832038	-0.0384074	0.969363	0.980827
RP4-635E18.8	181.982	-0.332982	0.188717	-1.76445	0.0776564	0.159054
SRM	387.992	-0.208463	0.213504	-0.976391	0.328871	0.476155
EXOSC10	1869.59	0.24937	0.117943	2.11432	0.0344882	0.0823722
RP4-635E18.7	7.77521	-1.76139	0.546065	-3.2256	0.00125708	0.00507591
RP4-635E18.6	3.73447	-0.944169	0.651458	-1.44932	0.147249	0.261583
MTOR	3703.12	-0.143923	0.0799894	-1.79927	0.0719761	0.149732
MTOR-AS1	0.744075	-1.37306	1.95537	-0.702198	0.482556	0.622479
RNU6-537P	0	NA	NA	NA	NA	NA
ANGPTL7	0.659756	-0.782464	2.20949	-0.354139	0.723235	0.81546
RNU6-291P	0	NA	NA	NA	NA	NA
RPL39P6	0	NA	NA	NA	NA	NA
UBIAD1	468.729	-0.299496	0.132841	-2.25455	0.0241619	0.0614847
UBE2V2P3	0.136145	-0.0289219	4.7044	-0.00614783	0.995095	NA
RP11-149P14.1	0	NA	NA	NA	NA	NA
PTCHD2	1.18541	-0.541341	1.08518	-0.498851	0.617884	0.736804
RP1-69M21.2	0.0341318	-0.0289219	4.7044	-0.00614783	0.995095	NA
FBXO2	2.82128	-0.26243	0.915836	-0.286547	0.774459	0.852548
FBXO44	238.121	0.0369309	0.258472	0.142881	0.886384	0.926532
FBXO6	420.465	0.267442	0.281835	0.948929	0.342657	0.489913
MAD2L2	517.566	1.00517	0.201312	4.99309	5.94197e-07	6.32533e-06
DRAXIN	14.8262	-0.150243	0.418332	-0.359148	0.719485	0.812696
AGTRAP	2747.19	-0.149207	0.169885	-0.878284	0.37979	0.525784
C1orf167	7.09125	1.01457	0.518586	1.95642	0.0504162	0.112469
RP11-56N19.5	6.45347	2.58003	0.796671	3.23851	0.00120156	0.00487731
MTHFR	6739.65	0.936221	0.17676	5.29658	1.17994e-07	1.52047e-06
CLCN6	2763.24	0.437217	0.102696	4.2574	2.0682e-05	0.000144447
NPPA-AS1	149.543	-0.914012	0.19552	-4.67477	2.94282e-06	2.57659e-05
NPPA	0.337059	1.12523	2.53369	0.444109	0.656964	NA
NPPB	0.108965	-0.0289219	4.7044	-0.00614783	0.995095	NA
RP5-934G17.6	0.435729	2.43923	2.37476	1.02715	0.304351	NA
RNU5E-1	350.278	0.73856	0.949568	0.777785	0.436696	0.580808
RNU5E-4P	217.803	0.872935	0.392461	2.22426	0.0261308	0.0655279
KIAA2013	1844.7	-0.124757	0.282536	-0.441561	0.658807	0.767349
PLOD1	1682.77	-0.0716076	0.18452	-0.388076	0.69796	0.79734
MFN2	4324.56	1.28394	0.208599	6.15509	7.50342e-10	1.94388e-08
RP5-1077B9.5	0	NA	NA	NA	NA	NA
MIIP	1420.85	0.122688	0.260955	0.470151	0.638247	0.752445
RN7SL649P	0	NA	NA	NA	NA	NA
TNFRSF8	630.845	-0.785217	0.34935	-2.24765	0.0245983	0.0623267
RNU6-777P	0	NA	NA	NA	NA	NA
RP11-426M1.2	0.0337526	0.451972	4.7044	0.0960742	0.923462	NA
TNFRSF1B	34328.6	0.867569	0.20599	4.2117	2.53457e-05	0.00017333
MIR4632	108.066	1.53301	0.430953	3.55725	0.000374764	0.00179204
RP5-1118D24.2	0	NA	NA	NA	NA	NA
SNORA70	24.7572	-0.370309	0.340426	-1.08778	0.276692	0.420695
VPS13D	10138.7	0.0767932	0.094238	0.814886	0.415137	0.559498
SNORA59A	20.1641	-0.305457	0.360642	-0.846982	0.397005	0.541904
RP5-888M10.2	18.1039	-0.864583	0.374636	-2.30779	0.0210106	0.0547794
DHRS3	402.934	4.38841	0.828096	5.2994	1.16183e-07	1.49864e-06
RNU6ATAC18P	8.43848	4.71357	1.23407	3.81955	0.000133698	0.000736506
RP11-474O21.5	31.238	6.31031	1.12359	5.61619	1.95213e-08	3.21909e-07
AADACL4	0	NA	NA	NA	NA	NA
RP11-474O21.2	0	NA	NA	NA	NA	NA
AADACL3	0	NA	NA	NA	NA	NA
C1orf158	0.132586	-0.398262	4.70321	-0.0846787	0.932517	NA
PRAMEF12	0	NA	NA	NA	NA	NA
PRAMEF1	0.109547	-0.0289219	4.7044	-0.00614783	0.995095	NA
RP5-845O24.8	0	NA	NA	NA	NA	NA
PRAMEF11	0.0385559	0.451972	4.7044	0.0960742	0.923462	NA
RP5-845O24.3	0	NA	NA	NA	NA	NA
HNRNPCL1	0.147204	0.548156	4.7044	0.11652	0.907241	NA
PRAMEF2	0.0385559	0.451972	4.7044	0.0960742	0.923462	NA
PRAMEF4	0.0385559	0.451972	4.7044	0.0960742	0.923462	NA
PRAMEF10	0.0290476	-0.0289219	4.7044	-0.00614783	0.995095	NA
PRAMEF7	0.0380508	0.451977	4.7044	0.0960752	0.923461	NA
RNU6-1072P	0	NA	NA	NA	NA	NA
RP11-450I1.2	0.100039	-0.509815	4.7044	-0.10837	0.913702	NA
PRAMEF6	0	NA	NA	NA	NA	NA
RP11-450I1.4	0	NA	NA	NA	NA	NA
PRAMEF22	0	NA	NA	NA	NA	NA
WI2-3308P17.2	0.0386669	1.02904	4.7044	0.21874	0.826852	NA
PRAMEF23	0	NA	NA	NA	NA	NA
RP13-221M14.6	0.0670984	-0.028917	4.7044	-0.00614679	0.995096	NA
PRAMEF25	0	NA	NA	NA	NA	NA
RP13-221M14.2	0	NA	NA	NA	NA	NA
RP13-221M14.3	0	NA	NA	NA	NA	NA
RP13-221M14.4	0	NA	NA	NA	NA	NA
HNRNPCP5	0.0767177	1.02905	4.7044	0.218741	0.826851	NA
WI2-2994D6.1	0	NA	NA	NA	NA	NA
PRAMEF26	0.0380508	0.451977	4.7044	0.0960752	0.923461	NA
PRAMEF3	0	NA	NA	NA	NA	NA
RP11-248D7.2	0	NA	NA	NA	NA	NA
PRAMEF5	0	NA	NA	NA	NA	NA
RP11-219C24.8	0	NA	NA	NA	NA	NA
RNU6-771P	0	NA	NA	NA	NA	NA
PRAMEF8	0	NA	NA	NA	NA	NA
RP11-219C24.6	0	NA	NA	NA	NA	NA
PRAMEF9	0	NA	NA	NA	NA	NA
RP11-219C24.10	0	NA	NA	NA	NA	NA
PRAMEF13	0	NA	NA	NA	NA	NA
PRAMEF18	0	NA	NA	NA	NA	NA
PRAMEF16	0	NA	NA	NA	NA	NA
PRAMEF21	0	NA	NA	NA	NA	NA
XX-FW84067D5.1	0	NA	NA	NA	NA	NA
XX-FW84067D5.2	0	NA	NA	NA	NA	NA
PRAMEF15	0	NA	NA	NA	NA	NA
PRAMEF14	0	NA	NA	NA	NA	NA
PRAMEF19	0	NA	NA	NA	NA	NA
PRAMEF17	0	NA	NA	NA	NA	NA
PRAMEF20	0	NA	NA	NA	NA	NA
LRRC38	0.169366	-0.0289218	3.74675	-0.00771919	0.993841	NA
RP4-597A16.2	0	NA	NA	NA	NA	NA
RP4-597A16.3	0	NA	NA	NA	NA	NA
PDPN	0.152226	0.0672557	4.7044	0.0142963	0.988594	NA
RNA5SP41	0.226278	2.93843	4.65873	0.630736	0.528213	NA
AL359771.1	0	NA	NA	NA	NA	NA
CTA-520D8.2	0.0386669	1.02904	4.7044	0.21874	0.826852	NA
SCARNA11	17.3742	-0.0998347	0.347242	-0.287507	0.773724	0.852077
PRDM2	6263.46	0.563222	0.180948	3.11262	0.00185432	0.00712231
RNU6-1265P	0	NA	NA	NA	NA	NA
RP11-344F13.1	0	NA	NA	NA	NA	NA
RP4-704D23.1	0	NA	NA	NA	NA	NA
KAZN	3.29531	-0.0605718	0.705145	-0.0858997	0.931546	0.956028
TBCAP2	0	NA	NA	NA	NA	NA
TMEM51-AS1	6.81972	1.26111	0.57388	2.19752	0.0279833	0.069451
TMEM51	113.778	1.41766	0.416202	3.40618	0.000658795	0.00291489
C1orf195	0.322909	2.47542	3.20632	0.772045	0.440088	NA
RP1-21O18.3	0.0455165	1.02904	4.7044	0.21874	0.826852	NA
FHAD1	38.5921	0.353432	0.384796	0.918492	0.358361	0.505099
RP3-467K16.2	0.68718	1.09634	1.90415	0.575766	0.564774	0.693298
RP3-467K16.7	0.0726877	-0.0289219	4.7044	-0.00614783	0.995095	NA
RP3-467K16.4	62.4407	1.92441	0.294996	6.52349	6.86916e-11	2.53209e-09
EFHD2	13753.3	0.885349	0.175621	5.04124	4.62516e-07	5.08163e-06
CTRC	62.6249	1.55821	0.337569	4.61596	3.91274e-06	3.31179e-05
CELA2A	0.667918	4.05186	1.67162	2.42391	0.0153545	0.0421328
CELA2B	1.25434	1.69947	1.11712	1.5213	0.128186	0.235116
CASP9	1101.06	1.06437	0.199621	5.33197	9.71526e-08	1.28425e-06
DNAJC16	1007.04	-0.697941	0.163894	-4.25849	2.05812e-05	0.000143923
SCARNA21	641.845	0.535666	0.191889	2.79155	0.00524566	0.0172246
RP4-680D5.8	0.442889	1.02905	2.38229	0.43196	0.66577	NA
AGMAT	3.94265	-0.943802	1.03054	-0.915828	0.359757	0.506345
RP4-680D5.2	2.53658	0.496166	0.936968	0.529544	0.596428	0.719107
CHCHD2P6	2.53412	0.336525	0.84949	0.396149	0.691995	0.79278
RNU7-179P	0	NA	NA	NA	NA	NA
RP4-680D5.4	0.0936531	0.451972	4.7044	0.0960742	0.923462	NA
DDI2	2253.75	-0.150209	0.115413	-1.3015	0.193087	0.32158
RSC1A1	0	NA	NA	NA	NA	NA
RP4-680D5.9	9.49525	1.8487	0.427343	4.32603	1.51819e-05	0.000109623
PLEKHM2	5807.35	1.93549	0.253609	7.63177	2.31555e-14	2.68566e-12
AL121992.1	0	NA	NA	NA	NA	NA
RP11-288I21.1	2.40266	3.44425	1.22708	2.80686	0.00500277	0.0165644
SLC25A34	165.59	1.57946	0.330808	4.77457	1.80093e-06	1.68143e-05
RP11-169K16.4	0.702797	3.43675	2.01226	1.70791	0.0876537	0.175131
TMEM82	0.552659	3.21281	1.95282	1.64522	0.0999246	0.194175
FBLIM1	0.40353	-0.81293	2.25637	-0.360282	0.718636	NA
RP11-169K16.6	0.0452556	1.02904	4.7044	0.21874	0.826852	NA
RP11-169K16.7	17.1593	-0.0942562	0.334655	-0.281652	0.778211	0.855048
RP11-169K16.8	0	NA	NA	NA	NA	NA
RP11-169K16.9	287.547	0.558065	0.200926	2.77746	0.00547851	0.0178437
SPEN	11986.2	0.897739	0.131035	6.85111	7.32775e-12	3.78214e-10
RP1-134O19.3	4.87134	3.28425	0.758067	4.3324	1.47491e-05	0.000106888
ZBTB17	1834.43	1.71232	0.223937	7.64644	2.06616e-14	2.51202e-12
RP11-5P18.1	2.20765	0.11757	1.05715	0.111213	0.911447	0.943597
RP11-5P18.3	0.176088	0.548152	3.7138	0.147599	0.882659	NA
TBC1D3P6	1.15306	-0.172704	1.02405	-0.168648	0.866074	0.913843
C1orf64	0.0708505	-0.028917	4.7044	-0.00614679	0.995096	NA
RP11-5P18.5	0	NA	NA	NA	NA	NA
HSPB7	0.154401	0.451977	4.7044	0.0960752	0.923461	NA
CLCNKA	3.00166	-0.969431	0.836389	-1.15907	0.246429	0.385563
RP11-5P18.10	0	NA	NA	NA	NA	NA
CLCNKB	0.117371	1.02904	4.7044	0.21874	0.826852	NA
FAM131C	0.55277	0.451977	2.22664	0.202986	0.839146	0.896935
EPHA2	99.4996	-0.559337	0.512759	-1.09084	0.275344	0.41916
RP11-276H7.2	0.756535	2.19438	1.70929	1.28379	0.199215	0.329509
RP11-276H7.3	0.277802	-1.44498	3.41654	-0.422937	0.672342	NA
ARHGEF19-AS1	0	NA	NA	NA	NA	NA
ARHGEF19	123.894	-0.90848	0.290009	-3.1326	0.00173267	0.00670994
ANO7P1	36.5276	1.8816	0.396382	4.74693	2.06524e-06	1.89439e-05
C1orf134	29.9585	1.51446	0.334021	4.53404	5.78669e-06	4.69576e-05
RSG1	100.58	0.911757	0.334137	2.72869	0.00635867	0.0202155
MT1XP1	47.9071	1.0217	0.315065	3.24284	0.00118345	0.00481721
FBXO42	3052.8	0.510818	0.114657	4.45519	8.38189e-06	6.51011e-05
SZRD1	5030.41	0.928292	0.154613	6.00397	1.92552e-09	4.37504e-08
RP11-430L17.1	0.705507	2.49909	2.46478	1.01392	0.310622	0.456885
SPATA21	11.9737	1.13593	0.512431	2.21675	0.0266403	0.0666068
NECAP2	2620.51	-0.345065	0.199872	-1.72643	0.0842704	0.16963
RP4-798A10.2	417.001	0.0900106	0.314541	0.286165	0.774752	0.852769
CROCCP3	271.273	-1.60577	0.323903	-4.95756	7.13828e-07	7.4221e-06
RNU1-1	602.236	0.896217	0.3234	2.77124	0.00558441	0.0181243
RP4-798A10.7	3.73569	0.512018	0.661515	0.774008	0.438926	0.582824
RP4-798A10.4	0.697986	-0.860694	1.64638	-0.522781	0.601127	0.722603
U1	59.3182	1.62118	0.561452	2.88748	0.00388347	0.0133379
FAM231B	0.0380508	0.451977	4.7044	0.0960752	0.923461	NA
RP5-875O13.6	0.311445	-1.44078	2.28281	-0.631143	0.527947	NA
AL355149.1	0	NA	NA	NA	NA	NA
NBPF1	1164.9	-1.16275	0.212511	-5.47146	4.46336e-08	6.53935e-07
RP5-1182A14.5	0.0347963	0.451972	4.7044	0.0960742	0.923462	NA
CROCCP2	1284.97	-0.97186	0.245094	-3.96526	7.33168e-05	0.000437063
MST1P2	31.4837	-0.051325	0.412399	-0.124455	0.900955	0.93679
RNU1-3	56.7374	1.70636	0.50164	3.40155	0.000670041	0.00295516
FAM231A	0	NA	NA	NA	NA	NA
AL021920.1	0.0867541	1.60611	4.7044	0.341407	0.732798	NA
EIF1AXP1	11.7645	-0.313709	0.378572	-0.828664	0.407295	0.55225
ESPNP	0.459974	0.867789	2.82748	0.306912	0.75891	NA
FAM231C	0	NA	NA	NA	NA	NA
CROCC	1084.35	-0.186124	0.292882	-0.635493	0.525107	0.659596
RNU1-4	146.698	1.0014	0.43539	2.29999	0.0214485	0.0556646
CROCCP4	0.62824	0.789342	1.58912	0.496717	0.619389	0.737678
MST1L	13.1736	-0.0128958	0.583176	-0.022113	0.982358	0.989174
RP11-108M9.1	0	NA	NA	NA	NA	NA
RP11-108M9.2	0.151976	-0.946693	4.70359	-0.20127	0.840487	NA
MIR3675	0	NA	NA	NA	NA	NA
RP11-108M9.4	103.421	-0.17797	0.253074	-0.703232	0.481911	0.621919
RP11-108M9.5	0.160075	1.02904	4.4719	0.230113	0.818004	NA
RNU1-2	157.957	0.811907	0.304539	2.66602	0.00767544	0.0237009
RP11-108M9.6	3.51622	2.02897	0.815784	2.48714	0.0128774	0.0363726
MFAP2	0.852622	1.04568	1.44667	0.722815	0.469794	0.611336
RP1-37C10.3	1.38603	0.466347	1.12612	0.414117	0.678789	0.782957
ATP13A2	1462.88	-0.105922	0.208308	-0.508484	0.611114	0.731121
SDHB	1383.7	0.249084	0.127286	1.95688	0.0503612	0.112364
PADI2	2699.25	-0.263722	0.360255	-0.732042	0.464143	0.606069
RP11-380J14.1	0.147322	0.0672558	4.57615	0.014697	0.988274	NA
PADI1	0.410659	1.05589	2.72056	0.388114	0.697932	NA
PADI3	0.479546	-1.38217	1.95211	-0.708038	0.478922	NA
MIR3972	0	NA	NA	NA	NA	NA
PADI4	2382.42	-0.205499	0.347146	-0.591965	0.553874	0.68377
AC004824.2	0.531042	1.12523	2.06254	0.545558	0.58537	NA
PADI6	12.745	0.91803	0.973314	0.943199	0.345579	0.49266
RP1-20B21.4	2.32548	0.531883	1.16384	0.457006	0.647667	0.759276
RCC2	7676.7	0.462763	0.167934	2.75562	0.00585803	0.0188534
AC004824.1	0	NA	NA	NA	NA	NA
ARHGEF10L	3537.38	-0.436594	0.201108	-2.17095	0.029935	0.0734726
RP11-473A10.2	0.295108	-1.41352	2.58441	-0.546941	0.584419	NA
ACTL8	0.374697	1.12523	2.90322	0.387581	0.698326	NA
RP11-174G17.2	0	NA	NA	NA	NA	NA
IGSF21	0.214443	0.644333	3.57329	0.18032	0.856902	NA
RP11-174G17	0	NA	NA	NA	NA	NA
RP11-422P22.1	0	NA	NA	NA	NA	NA
KLHDC7A	0.409729	-0.791115	1.89973	-0.416434	0.677092	NA
RP1-8B22.1	0	NA	NA	NA	NA	NA
RP1-8B22.2	0	NA	NA	NA	NA	NA
PAX7	0.0324356	-0.0289219	4.7044	-0.00614783	0.995095	NA
TAS1R2	0.221052	1.02905	3.06209	0.336062	0.736824	NA
RP13-279N23.2	5.97736	1.30954	0.571327	2.2921	0.0218996	0.0566602
ALDH4A1	149.817	0.487544	0.183024	2.66383	0.00772567	0.0238242
MIR4695	0	NA	NA	NA	NA	NA
MIR1290	9.86012	1.57942	0.530276	2.97848	0.0028968	0.0103853
IFFO2	1535.86	1.93277	0.325424	5.93925	2.86328e-09	6.17186e-08
RP5-1126H10.2	147.968	0.968875	0.292305	3.31461	0.000917727	0.00387471
UBR4	22951.4	0.921942	0.164182	5.61536	1.96157e-08	3.22699e-07
AL137127.1	48.9763	1.15128	0.285156	4.03736	5.40566e-05	0.00033447
RP1-43E13.2	49.6365	1.17557	0.237231	4.9554	7.21814e-07	7.49389e-06
EMC1	1843.41	-0.491772	0.113583	-4.32961	1.49372e-05	0.000108082
MRTO4	272.127	-1.03311	0.238846	-4.32542	1.52239e-05	0.000109869
AKR7L	34.7395	0.635613	0.270588	2.34901	0.0188235	0.0498984
AKR7A3	46.4727	0.235766	0.256103	0.920591	0.357264	0.504091
RP4-657E11.10	0	NA	NA	NA	NA	NA
AKR7A2	531.343	-0.278575	0.168823	-1.6501	0.0989225	0.192623
RNU6-1099P	6.79471	-0.80314	0.472011	-1.70153	0.0888434	0.177023
PQLC2	500.391	0.159098	0.204382	0.778435	0.436312	0.580438
RN7SL85P	1.72264	0.40105	1.19125	0.336663	0.736371	0.825281
CAPZB	7825.73	0.582545	0.130973	4.44782	8.67479e-06	6.70006e-05
RN7SL277P	0.0380508	0.451977	4.7044	0.0960752	0.923461	NA
RNU4-28P	1.01163	1.22565	1.2893	0.950637	0.341789	0.489127
RP5-1056L3.1	4.23518	-0.0969422	0.866295	-0.111904	0.910899	0.943366
MINOS1-NBL1	0.364058	-1.09239	2.51925	-0.433615	0.664568	NA
MINOS1	465.808	0.759108	0.167372	4.53546	5.74786e-06	4.66971e-05
RPS14P3	129.612	1.02207	0.211223	4.83882	1.30612e-06	1.26582e-05
NBL1	4.91113	2.39123	0.893801	2.67535	0.0074651	0.0231779
HTR6	0.141703	0.451972	4.6261	0.0977003	0.92217	NA
TMCO4	612.524	-0.455374	0.166954	-2.72754	0.00638081	0.0202746
RNF186	0	NA	NA	NA	NA	NA
RP11-91K11.2	0.0380508	0.451977	4.7044	0.0960752	0.923461	NA
OTUD3	585.218	-0.285513	0.160639	-1.77736	0.0755093	0.155449
PLA2G2E	0	NA	NA	NA	NA	NA
RN7SL304P	0	NA	NA	NA	NA	NA
PLA2G2A	0	NA	NA	NA	NA	NA
PLA2G5	0.471153	1.13778	1.88737	0.602839	0.546616	NA
PLA2G2D	2.09224	-0.422025	0.960894	-0.4392	0.660516	0.769049
PLA2G2F	0.311869	1.12523	3.26091	0.345067	0.730044	NA
RP3-340N1.2	27.8462	1.25782	0.473143	2.65843	0.00785064	0.0241227
PLA2G2C	24.6999	-0.253328	0.479744	-0.528049	0.597465	0.719919
UBXN10-AS1	3.37054	0.667273	0.708889	0.941293	0.346555	0.49345
UBXN10	114.697	1.07132	0.4553	2.35299	0.018623	0.0494378
RP3-340N1.6	0.0455165	1.02904	4.7044	0.21874	0.826852	NA
VWA5B1	0.11065	0.451972	4.7044	0.0960742	0.923462	NA
RP4-745E8.2	0.0633401	-0.0289219	4.7044	-0.00614783	0.995095	NA
LINC01141	0.0337526	0.451972	4.7044	0.0960742	0.923462	NA
RP4-749H3.2	0.136054	0.451972	4.7044	0.0960742	0.923462	NA
CAMK2N1	4.62801	1.01173	0.931064	1.08664	0.277196	0.421244
MUL1	798.686	0.939565	0.161227	5.82758	5.62385e-09	1.09552e-07
RPS4XP4	0	NA	NA	NA	NA	NA
FAM43B	0	NA	NA	NA	NA	NA
CDA	1301.37	0.539304	0.212971	2.53228	0.0113322	0.0327354
PINK1	935.321	-0.11125	0.164465	-0.676436	0.498764	0.63675
PINK1-AS	252.845	0.0550272	0.225163	0.244388	0.806931	0.87529
AL391357.1	0	NA	NA	NA	NA	NA
DDOST	3101.18	0.221529	0.134957	1.64148	0.100698	0.195363
KIF17	7.28195	-0.437604	0.514693	-0.850223	0.395201	0.540212
RP5-930J4.5	0.155651	1.02904	4.50674	0.228335	0.819386	NA
SH2D5	14.7869	-0.208536	0.466872	-0.446666	0.655117	0.764556
RP5-930J4.2	0.943773	3.6932	1.57059	2.35147	0.0186993	0.0496213
HP1BP3	6990.36	-0.0355398	0.110849	-0.320615	0.748502	0.834277
RP5-930J4.4	2.68098	0.991828	1.14042	0.869704	0.384462	0.529989
EIF4G3	3860.61	0.202813	0.115596	1.75449	0.0793468	0.161823
RNU7-200P	0	NA	NA	NA	NA	NA
MIR1256	35.9731	0.710508	0.280371	2.53417	0.0112715	0.0325872
RPS15AP6	47.3108	0.710013	0.31313	2.26747	0.0233615	0.0597855
RP11-487E1.2	61.1818	1.0977	0.304922	3.59992	0.000318315	0.00155483
HSPE1P27	1.0351	3.75177	1.77836	2.10967	0.0348865	0.0830895
AL031005.1	4.61233	1.77426	0.907928	1.95419	0.0506791	0.112982
ECE1	5284.89	1.03038	0.260864	3.94988	7.81897e-05	0.000462038
RP3-329E20.2	3.173	0.711307	0.8427	0.844081	0.398624	0.543472
RP5-1071N3.1	7.48882	1.54685	0.622995	2.48293	0.0130308	0.0367241
PPP1R11P1	0	NA	NA	NA	NA	NA
RP11-293F5.8	0.0455165	1.02904	4.7044	0.21874	0.826852	NA
RP11-293F5.1	0.0313251	-0.0289219	4.7044	-0.00614783	0.995095	NA
NBPF2P	3.15847	-0.0962089	1.46695	-0.0655845	0.947709	0.965724
HS6ST1P1	4.66106	0.364956	0.650641	0.560917	0.574854	0.701671
CROCCP5	0	NA	NA	NA	NA	NA
NBPF3	82.7384	-0.770166	0.880806	-0.874388	0.381907	0.527747
PFN1P10	0	NA	NA	NA	NA	NA
ALPL	2.86129	3.47707	1.25515	2.77024	0.00560147	0.0181712
RP11-63N8.3	0.203427	2.20037	3.56693	0.616879	0.537314	NA
AL359815.1	0.0480872	1.02904	4.7044	0.21874	0.826852	NA
RAP1GAP	14.4263	-0.211187	0.417416	-0.505938	0.6129	0.732721
USP48	4379.48	-0.652896	0.160758	-4.06137	4.87858e-05	0.00030592
RP11-132G19.3	0.0455165	1.02904	4.7044	0.21874	0.826852	NA
LDLRAD2	37.4795	-0.282401	0.464552	-0.607898	0.543255	0.675051
HSPG2	146.989	-0.808341	0.417858	-1.93448	0.0530536	0.117248
RP11-26H16.1	0	NA	NA	NA	NA	NA
CELA3B	0	NA	NA	NA	NA	NA
RN7SL421P	0	NA	NA	NA	NA	NA
RN7SL386P	0	NA	NA	NA	NA	NA
RNU6-1022P	0	NA	NA	NA	NA	NA
CELA3A	0.0973068	-1.01829	4.70242	-0.216546	0.828562	NA
RN7SL768P	0	NA	NA	NA	NA	NA
RN7SL186P	0.0452556	1.02904	4.7044	0.21874	0.826852	NA
RNU6-776P	0	NA	NA	NA	NA	NA
RP1-224A6.3	6.74483	1.6731	0.774966	2.15893	0.0308555	0.0751792
LINC00339	204.121	-0.891279	0.23416	-3.80628	0.000141074	0.00077086
CDC42	16883	0.761103	0.210339	3.61846	0.000296359	0.00145994
CDC42-IT1	981.085	0.841072	0.31957	2.63189	0.00849111	0.0257436
RP1-224A6.8	0.953933	1.3079	1.62647	0.804134	0.421319	0.56554
RP1-224A6.9	236.906	0.791205	0.247354	3.19868	0.0013806	0.00548835
WNT4	0.792167	-1.40688	1.55674	-0.903735	0.366136	0.513034
MIR4418	0	NA	NA	NA	NA	NA
RP11-415K20.1	0	NA	NA	NA	NA	NA
ZBTB40	2366.46	-0.875179	0.140774	-6.21692	5.07018e-10	1.38742e-08
ZBTB40-IT1	46.7553	-0.525229	0.199233	-2.63625	0.00838281	0.0255017
EPHA8	1.8315	2.08974	0.959278	2.17845	0.0293728	0.0723059
C1QA	269.76	-0.129575	0.484497	-0.267442	0.789129	0.862973
C1QC	47.4696	0.288327	0.531778	0.542194	0.587685	0.712065
C1QB	82.375	-0.262716	0.569977	-0.460924	0.644853	0.757236
EPHB2	373.383	-0.11959	0.291514	-0.410237	0.681632	0.785061
MIR4684	2.53659	0.217444	0.896708	0.242492	0.808399	0.876248
AL611946.1	0	NA	NA	NA	NA	NA
RP11-69E9.1	0	NA	NA	NA	NA	NA
MIR4253	0.0675052	0.451972	4.7044	0.0960742	0.923462	NA
RP1-74M1.3	17.6361	-0.357047	0.434292	-0.822136	0.411	0.555616
LACTBL1	0	NA	NA	NA	NA	NA
C1orf234	0.454081	2.19211	2.26745	0.966775	0.333657	NA
KDM1A	1940.99	0.0344199	0.147698	0.233043	0.815728	0.881353
RP1-184J9.2	0.225491	-0.0289218	3.54034	-0.00816922	0.993482	NA
MIR3115	11.2478	-1.00506	0.481923	-2.08552	0.037022	0.0871771
MIR4419A	0.329762	0.067257	2.91476	0.0230746	0.981591	NA
LUZP1	1637.58	0.749242	0.226431	3.30892	0.000936579	0.00394379
RP5-979D14.1	1.457	2.47742	1.3602	1.82136	0.0685518	0.143948
RNU6-514P	0.0423684	1.02904	4.7044	0.21874	0.826852	NA
RNU6-135P	0.226475	2.66251	4.66787	0.57039	0.568414	NA
HTR1D	0	NA	NA	NA	NA	NA
RP5-1057J7.1	0.0290476	-0.0289219	4.7044	-0.00614783	0.995095	NA
RP5-1057J7.6	42.3277	-2.5077	0.391636	-6.40315	1.52202e-10	4.8775e-09
HNRNPR	4094.71	0.0092736	0.155089	0.0597953	0.952319	0.969275
ZNF436	205.371	-0.623654	0.176037	-3.54275	0.000395977	0.00188018
C1orf213	19.092	-0.722898	0.335953	-2.15179	0.0314142	0.076299
RP5-1057J7.7	0.275612	-0.842666	2.94651	-0.285988	0.774887	NA
TCEA3	14.7015	0.0969836	0.451778	0.214671	0.830024	0.890895
RP4-654C18.1	0	NA	NA	NA	NA	NA
ASAP3	41.5602	-0.12721	0.41075	-0.309702	0.756787	0.839697
E2F2	481.381	0.0698223	0.236559	0.295158	0.767873	0.848181
RP1-150O5.3	0.339345	1.15146	2.25574	0.510459	0.60973	NA
ID3	70.8991	1.93066	0.44353	4.35295	1.34317e-05	9.8343e-05
MDS2	1.22548	-0.732235	1.23959	-0.590706	0.554718	0.684446
RP11-223J15.2	0.0997272	-0.0289219	4.7044	-0.00614783	0.995095	NA
RPL11	6616.38	0.492199	0.204652	2.40506	0.01617	0.0439529
RP5-886K2.1	0.0385559	0.451972	4.7044	0.0960742	0.923462	NA
RN7SL532P	0.26997	0.0672572	2.62535	0.0256183	0.979562	NA
TCEB3	1838.95	0.236631	0.163388	1.44827	0.147541	0.261933
RP5-886K2.3	33.5885	-0.854444	0.284098	-3.00757	0.0026335	0.00958515
PITHD1	919.252	0.744247	0.124993	5.95431	2.61174e-09	5.70957e-08
LYPLA2	1121.02	0.207127	0.148756	1.3924	0.163802	0.28432
GALE	308.953	0.650996	0.160435	4.05769	4.95612e-05	0.000310261
HMGCL	621.6	-0.487255	0.216252	-2.25318	0.0242475	0.0616473
FUCA1	1106.72	-0.495178	0.274383	-1.80469	0.0711225	0.148335
CNR2	43.7901	-1.43758	0.491372	-2.92565	0.00343741	0.012034
RN7SL24P	1.08067	-0.220232	1.63958	-0.134322	0.893148	0.930805
RP11-4M23.2	9.02284	-1.58483	0.696773	-2.27453	0.0229341	0.0588533
RP11-4M23.3	0.101901	-0.0289219	4.7044	-0.00614783	0.995095	NA
MIR378F	0.0695925	0.451972	4.7044	0.0960742	0.923462	NA
RP11-4M23.4	0	NA	NA	NA	NA	NA
PNRC2	700.347	0.709277	0.247679	2.86369	0.00418733	0.0142368
SRSF10	763.23	0.83229	0.19842	4.19458	2.73377e-05	0.000185372
RP11-4M23.7	0	NA	NA	NA	NA	NA
RP11-293P20.2	0.0423684	1.02904	4.7044	0.21874	0.826852	NA
MYOM3	0.11312	0.548149	4.7044	0.116518	0.907242	NA
RP11-293P20.4	0	NA	NA	NA	NA	NA
IL22RA1	0.0385559	0.451972	4.7044	0.0960742	0.923462	NA
IFNLR1	39.792	-1.01572	0.528182	-1.92304	0.0544747	0.11992
RP11-10N16.2	0	NA	NA	NA	NA	NA
AL590683.1	0	NA	NA	NA	NA	NA
AL590683.2	0	NA	NA	NA	NA	NA
RP11-10N16.3	0.357	-1.17917	2.51403	-0.469036	0.639044	NA
GRHL3	2.96069	-1.53698	0.867163	-1.77242	0.0763241	0.156779
STPG1	20.8782	-0.824455	0.300984	-2.7392	0.0061589	0.0196876
NIPAL3	480.017	-0.836757	0.151387	-5.52727	3.25257e-08	5.01174e-07
RCAN3	903.174	0.208445	0.152056	1.37084	0.170424	0.293335
RN7SL857P	0	NA	NA	NA	NA	NA
RP4-594I10.3	0.81683	2.20437	1.60464	1.37374	0.169521	0.291962
NCMAP	0.351295	1.12523	2.49692	0.450648	0.652243	NA
RP11-496D1.2	0.160568	1.02905	4.47406	0.230003	0.818089	NA
SRRM1	5904.09	0.479215	0.129681	3.69533	0.0002196	0.00112728
CLIC4	2708.36	0.834377	0.246173	3.38939	0.00070048	0.00306894
RNU6-1208P	0.141691	2.25866	4.6848	0.482126	0.629717	NA
RUNX3	3790.67	1.42975	0.253057	5.6499	1.60537e-08	2.72177e-07
RP11-84D1.1	7.87347	0.961615	0.803756	1.1964	0.23154	0.368676
RP11-84D1.2	0.0455165	1.02904	4.7044	0.21874	0.826852	NA
MIR4425	8.87439	3.15414	0.819876	3.84709	0.000119527	0.000669561
RP4-799D16.1	0.409831	1.60613	2.31404	0.69408	0.487632	NA
RP4-781L3.1	0	NA	NA	NA	NA	NA
RP4-706G24.1	0.0313251	-0.0289219	4.7044	-0.00614783	0.995095	NA
SYF2	1291.98	0.656841	0.151229	4.34335	1.40327e-05	0.00010223
C1orf63	6811.57	-0.343843	0.16799	-2.0468	0.0406773	0.0941608
RP3-465N24.6	6.9421	0.851025	0.54823	1.55231	0.120587	0.224416
RP3-465N24.5	42.824	-1.37117	0.626321	-2.18925	0.0285789	0.0706761
RHD	12.6866	-0.538733	0.808597	-0.666257	0.505247	0.642628
SDHDP6	21.5289	-2.00497	0.788237	-2.54361	0.0109713	0.0318821
RP11-335G20.7	37.0478	-0.647204	0.483043	-1.33985	0.180295	0.305586
TMEM50A	2998.95	0.117706	0.188906	0.623092	0.533224	0.66659
RNU6-1171P	24.4764	-0.284068	0.407678	-0.696794	0.485932	0.625379
RHCE	2.58463	0.478166	0.770749	0.620391	0.535	0.667937
RP3-469D22.1	2.55595	-1.79837	1.68665	-1.06624	0.286315	0.430825
AL031284.1	0	NA	NA	NA	NA	NA
TMEM57	1310.94	1.04755	0.243916	4.29473	1.74909e-05	0.000124288
LDLRAP1	655.872	-0.499205	0.216595	-2.30479	0.0211785	0.0551238
RP11-70P17.1	8.39508	-0.863536	0.511271	-1.689	0.0912199	0.180788
MAN1C1	729.549	-1.38709	0.26172	-5.29991	1.15861e-07	1.49518e-06
RP1-187B23.1	0.539506	-0.853731	1.67913	-0.508436	0.611147	NA
SEPN1	2023.98	0.463783	0.13026	3.56043	0.000370246	0.00177442
RP1-317E23.6	0	NA	NA	NA	NA	NA
RP1-317E23.3	13.8843	0.0554578	0.368187	0.150624	0.880272	0.923062
MTFR1L	1090.66	-0.258751	0.122322	-2.11533	0.0344015	0.0822078
AL020996.1	23.6863	0.454922	0.2545	1.78751	0.0738551	0.152806
RP1-317E23.7	0.253205	2.13526	4.66959	0.457269	0.647478	NA
AUNIP	46.9448	0.414562	0.346222	1.19739	0.231155	0.368274
RP1-125I3.2	63.1896	0.0995694	0.289083	0.344432	0.730522	0.821037
PAQR7	787.762	0.153827	0.172464	0.891936	0.372427	0.519204
STMN1	124.141	-0.754836	0.305561	-2.47033	0.013499	0.0378508
SNRPFP2	0	NA	NA	NA	NA	NA
RP1-125I3.4	0.037262	0.451972	4.7044	0.0960742	0.923462	NA
MIR3917	0	NA	NA	NA	NA	NA
AL033528.1	0	NA	NA	NA	NA	NA
PAFAH2	344.771	-0.622459	0.221809	-2.80628	0.00501164	0.0165898
RNU6-110P	0	NA	NA	NA	NA	NA
SCARNA17	401.241	0.534085	0.366906	1.45565	0.14549	0.259223
SCARNA18	105.664	0.481035	0.293035	1.64156	0.100681	0.195343
EXTL1	0.596121	1.91883	1.56498	1.22611	0.220159	0.354958
SLC30A2	0.119503	1.12522	4.7044	0.239185	0.810962	NA
TRIM63	1.11272	-2.75872	1.72817	-1.59632	0.110417	0.209636
AL391650.1	0	NA	NA	NA	NA	NA
PDIK1L	487.791	-0.905246	0.206984	-4.37351	1.22263e-05	9.06185e-05
FAM110D	0.378405	-1.43752	3.30139	-0.43543	0.66325	NA
ZNF593	181.071	0.859228	0.262701	3.27075	0.00107264	0.00443254
RP11-96L14.7	1.31607	0.572577	1.00929	0.567304	0.570508	0.697903
CNKSR1	27.9638	-0.725036	0.388617	-1.86568	0.0620855	0.133149
CATSPER4	0.124587	1.12522	4.7044	0.239185	0.810962	NA
RP11-231P20.2	0.618218	0.855179	2.34129	0.36526	0.714917	0.809506
CEP85	1194.7	1.05318	0.234007	4.50065	6.77469e-06	5.38093e-05
RP11-231P20.5	7.78926	1.38118	0.484206	2.85246	0.00433826	0.0146798
SH3BGRL3	8333.46	0.909589	0.175049	5.19619	2.03412e-07	2.47849e-06
UBXN11	8509.59	0.34393	0.127053	2.70698	0.00678979	0.0214
CD52	2142.98	0.055975	0.484747	0.115473	0.908071	0.941139
AIM1L	7.23241	0.769516	0.645318	1.19246	0.233081	0.370322
RP11-569G9.7	29.4208	-0.616418	0.546483	-1.12797	0.259331	0.400952
RN7SL490P	0	NA	NA	NA	NA	NA
ZNF683	16.9674	-0.432072	0.876464	-0.492972	0.622032	0.739714
LIN28A	0.120163	1.02904	4.7044	0.21874	0.826852	NA
DHDDS	940.778	0.000519677	0.0876018	0.00593226	0.995267	0.996931
RP3-476K8.4	29.5226	-2.45783	0.413153	-5.94896	2.69845e-09	5.86674e-08
RP3-476K8.3	80.1109	-1.79694	0.298974	-6.01036	1.85108e-09	4.2232e-08
HMGN2	5400.04	0.641474	0.127095	5.04722	4.48292e-07	4.94495e-06
DPPA2P2	0.0328775	-0.0289219	4.7044	-0.00614783	0.995095	NA
RPS6KA1	5712.57	0.145088	0.136236	1.06498	0.286886	0.431426
MIR1976	0.166992	1.02904	4.42	0.232815	0.815905	NA
RN7SL679P	0.0626502	-0.509815	4.7044	-0.10837	0.913702	NA
RP11-492M19.3	0	NA	NA	NA	NA	NA
RP4-785J1.1	0.0385559	0.451972	4.7044	0.0960742	0.923462	NA
RP5-968P14.2	21.1601	-0.686778	0.337009	-2.03786	0.041564	0.0957893
ARID1A	9843.42	0.141907	0.126345	1.12317	0.261364	0.40333
RN7SL501P	56.8702	0.447559	0.418004	1.07071	0.284302	0.428867
PIGV	265.602	-0.761925	0.221734	-3.43621	0.000589924	0.00265121
RN7SL165P	4.11829	-1.57718	0.731936	-2.15481	0.0311769	0.0758091
ZDHHC18	1838.05	0.731839	0.187727	3.89842	9.68229e-05	0.000556486
SFN	19.2379	1.8668	0.414259	4.50636	6.59486e-06	5.25768e-05
RP1-50O24.6	0.202542	-0.398951	3.6139	-0.110393	0.912097	NA
GPN2	800.782	0.152429	0.157432	0.968225	0.332932	0.480186
GPATCH3	674.955	0.526338	0.15487	3.39857	0.000677383	0.00298238
NUDC	758.348	0.314505	0.128026	2.45657	0.014027	0.0391334
NR0B2	0	NA	NA	NA	NA	NA
C1orf172	0.369068	2.19307	3.18892	0.687714	0.491633	NA
RP11-344H11.4	0.061081	0.451972	4.7044	0.0960742	0.923462	NA
RP11-344H11.5	0	NA	NA	NA	NA	NA
OSTCP2	0.076057	1.02904	4.7044	0.21874	0.826852	NA
TRNP1	164.472	1.99826	0.343493	5.81747	5.97457e-09	1.15011e-07
FAM46B	23.9082	1.34404	0.427313	3.14534	0.00165896	0.00645604
SLC9A1	1858.04	1.14118	0.194498	5.86728	4.43009e-09	8.98333e-08
RP11-40H20.5	0	NA	NA	NA	NA	NA
CHCHD3P3	0.340397	-0.509819	2.57027	-0.198352	0.84277	NA
NPM1P39	2.53173	-0.219485	0.917797	-0.239143	0.810994	0.878189
SNRPEP7	0	NA	NA	NA	NA	NA
RP11-40H20.4	0.127105	2.11098	4.69225	0.449885	0.652793	NA
WDTC1	2552.25	-0.628229	0.137826	-4.55814	5.16097e-06	4.24013e-05
RP11-4K3__A.3	24.2965	-1.05574	0.348736	-3.02734	0.00246718	0.00907031
TMEM222	442.46	0.025565	0.140539	0.181907	0.855656	0.907375
RNU6-48P	14.7903	0.381005	0.384902	0.989875	0.322235	0.469125
RP11-4K3__A.5	31.9947	0.236545	0.24725	0.956704	0.338717	0.48606
SYTL1	1599.91	-0.646205	0.289611	-2.23128	0.0256625	0.0645111
MAP3K6	550.008	0.208503	0.310328	0.67188	0.50166	0.639328
FCN3	0.382	-1.70448	2.47945	-0.687441	0.491805	NA
CD164L2	1.43619	1.6207	1.24129	1.30566	0.191668	0.319869
RP1-144C9.2	0.0657549	-0.509815	4.7044	-0.10837	0.913702	NA
GPR3	7.55814	4.95227	1.06218	4.66235	3.12616e-06	2.71567e-05
WASF2	13031	-0.23893	0.119862	-1.99338	0.0462203	0.104701
RP4-752I6.1	0.778098	0.414372	2.03123	0.204001	0.838353	0.896434
RP1-159A19.4	4.78252	-1.05741	0.623691	-1.6954	0.0899989	0.178883
AHDC1	635.499	1.19596	0.30396	3.9346	8.3334e-05	0.00048817
FGR	26669.5	0.219563	0.126219	1.73954	0.0819398	0.165975
RP1-159A19.3	0.213791	-0.0289218	3.0787	-0.00939416	0.992505	NA
RP11-288L9.1	1.69963	1.39666	1.0595	1.31822	0.187429	0.314461
IFI6	2255.31	0.0683401	0.725666	0.0941756	0.92497	0.951861
RP11-288L9.4	0.214446	-0.509816	4.19814	-0.121439	0.903344	NA
RNU6-949P	0	NA	NA	NA	NA	NA
CHMP1AP1	0	NA	NA	NA	NA	NA
RNU6-424P	0	NA	NA	NA	NA	NA
FAM76A	685.693	0.356954	0.15625	2.28451	0.0223417	0.0575836
RP3-426I6.2	16.4621	0.0743594	0.39471	0.18839	0.850571	0.904405
RPEP3	21.7346	0.0398001	0.360865	0.110291	0.912179	0.943985
STX12	2854.03	0.417019	0.165631	2.51776	0.0118103	0.0338737
RP3-426I6.5	93.5892	0.161641	0.19607	0.824403	0.409711	0.554523
RP3-426I6.6	59.3601	0.630324	0.231217	2.72612	0.00640846	0.0203462
RNU6-1245P	12.1016	0.672477	0.406767	1.65323	0.0982851	0.191661
PPP1R8	712.13	0.0323228	0.142976	0.226071	0.821146	0.884547
SCARNA1	16.0216	-0.197742	0.336038	-0.588452	0.556229	0.685944
AL109927.1	2.60185	-0.412802	0.963014	-0.428656	0.668174	0.774969
THEMIS2	23739.8	0.635011	0.148605	4.27315	1.92731e-05	0.000135665
RPA2	571.404	-0.565994	0.209548	-2.70103	0.00691255	0.0217375
SMPDL3B	23.4597	0.572549	0.380208	1.50588	0.132097	0.240412
RP11-460I13.2	3.94174	-1.24394	0.74287	-1.6745	0.0940314	0.18498
XKR8	868.927	0.613612	0.327784	1.872	0.0612066	0.131543
EYA3	1037.11	-1.29418	0.176201	-7.34487	2.05966e-13	1.7954e-11
RP11-460I13.6	20.2096	-1.15983	0.396907	-2.92217	0.00347606	0.0121493
RN7SL559P	31.3268	-0.582813	0.346737	-1.68085	0.092792	0.183114
SPCS2P4	42.1173	-0.0235197	0.254588	-0.0923833	0.926394	0.952862
RP5-1053E7.2	0.1093	0.0672557	4.7044	0.0142963	0.988594	NA
RP5-1053E7.3	29.2876	1.30666	0.317802	4.11156	3.9299e-05	0.000253754
RNU6-176P	10.9012	1.73368	0.566708	3.05921	0.00221923	0.00828918
RNU7-29P	25.9557	1.30246	0.466878	2.78973	0.00527522	0.0173005
PTAFR	7657.84	0.121568	0.216586	0.561289	0.5746	0.701523
DNAJC8	1378.46	0.490478	0.198735	2.468	0.0135871	0.0380705
AL353354.1	4.91884	0.774055	0.581556	1.33101	0.183187	0.309385
AL353354.2	0.39526	-0.402366	2.08304	-0.193163	0.846831	NA
ATPIF1	214.304	-0.0925278	0.21261	-0.435199	0.663418	0.771617
RP5-1092A3.4	38.084	-0.317552	0.372944	-0.851475	0.394505	0.539421
RP5-1092A3.5	0.943965	-0.739749	1.40875	-0.525111	0.599506	0.721468
SESN2	866.987	1.74419	0.254562	6.85172	7.29686e-12	3.78073e-10
MED18	219.505	-0.363909	0.266972	-1.3631	0.172852	0.296428
PHACTR4	1955.12	0.638044	0.126085	5.06044	4.18282e-07	4.66215e-06
RP1-308E4.1	37.4489	-0.0638999	0.327051	-0.195382	0.845094	0.90099
RNU6ATAC27P	10.7635	-0.219988	0.462949	-0.475189	0.634652	0.749636
RCC1	469.024	-0.20143	0.127216	-1.58336	0.113339	0.214044
SNHG3	1482.56	0.803757	0.238544	3.36943	0.000753233	0.00326244
SNORA73B	1499.71	0.702541	0.332684	2.11173	0.0347092	0.0827789
PRDX3P2	0.0324356	-0.0289219	4.7044	-0.00614783	0.995095	NA
TRNAU1AP	471.386	-0.0993723	0.145886	-0.681166	0.495767	0.634032
SNHG12	187.892	0.328604	0.243733	1.34821	0.17759	0.302227
SNORD99	4.02365	-0.532125	0.709962	-0.749511	0.453549	0.597072
TAF12	357.87	-0.0342617	0.232094	-0.14762	0.882643	0.924464
RAB42	4.06871	2.78776	0.696316	4.00359	6.23891e-05	0.000379177
RP11-442N24__B.1	5.19953	0.341585	0.580133	0.588806	0.555992	0.685683
RNU11	1132.09	0.762796	0.408457	1.86751	0.0618307	0.132699
GMEB1	1287.05	0.713644	0.165292	4.31748	1.57819e-05	0.000113571
SCARNA24	68.6352	-0.337764	0.258341	-1.30744	0.191064	0.319151
YTHDF2	2608.39	0.460958	0.205769	2.24017	0.0250798	0.0632933
OPRD1	0.180561	-0.398427	4.35448	-0.0914983	0.927097	NA
RP1-212P9.2	0	NA	NA	NA	NA	NA
RP1-212P9.3	2.06061	-0.575028	0.89825	-0.640165	0.522065	0.656936
EPB41	3960.96	-0.356305	0.111162	-3.20527	0.00134936	0.00538654
RP4-604A21.1	0.0321152	0.451972	4.7044	0.0960742	0.923462	NA
TMEM200B	1.78976	-0.0724471	1.04126	-0.0695764	0.944531	0.964001
RP11-242O24.3	50.1336	0.609419	0.264193	2.30672	0.0210703	0.0549143
SRSF4	3367.35	0.780677	0.160689	4.85832	1.18384e-06	1.16081e-05
RP11-242O24.5	1.02547	1.35192	1.55007	0.872165	0.383118	0.528807
MECR	100.49	-1.07852	0.215126	-5.01342	5.34704e-07	5.77406e-06
RP11-467D18.2	0.163899	-0.97544	4.47027	-0.218206	0.827269	NA
PTPRU	22.0191	-0.381047	0.502338	-0.758547	0.448123	0.591606
AL645859.1	0	NA	NA	NA	NA	NA
RP3-437I16.1	0	NA	NA	NA	NA	NA
AL139151.1	0	NA	NA	NA	NA	NA
RP11-810H18.1	0	NA	NA	NA	NA	NA
AC092265.1	0	NA	NA	NA	NA	NA
RP4-656G21.1	0	NA	NA	NA	NA	NA
AL645944.1	0	NA	NA	NA	NA	NA
RP11-179G8.1	0	NA	NA	NA	NA	NA
RP11-111I12.1	0	NA	NA	NA	NA	NA
RP5-893G23.1	0.0313251	-0.0289219	4.7044	-0.00614783	0.995095	NA
RP3-357I16.1	0	NA	NA	NA	NA	NA
RP4-591L5.1	0	NA	NA	NA	NA	NA
RP4-591L5.2	0	NA	NA	NA	NA	NA
MATN1	9.3894	0.458119	0.510506	0.897384	0.369514	0.516324
MATN1-AS1	104.174	0.827993	0.296014	2.79714	0.00515575	0.0169695
LAPTM5	47066.7	1.0291	0.226093	4.55169	5.32179e-06	4.35676e-05
MIR4420	401.743	1.50086	0.258719	5.80113	6.58704e-09	1.2558e-07
RP5-1125N11.1	0	NA	NA	NA	NA	NA
RP1-65J11.1	0.0480872	1.02904	4.7044	0.21874	0.826852	NA
RN7SKP91	0	NA	NA	NA	NA	NA
RP1-65J11.5	0	NA	NA	NA	NA	NA
SDC3	427.533	0.734638	0.393877	1.86514	0.0621611	0.133258
PUM1	5671.76	0.0672093	0.140084	0.479779	0.631385	0.746799
SNORD103A	12.6709	-0.294716	0.419793	-0.702051	0.482648	0.622568
SNORD103B	23.8875	0.018047	0.318193	0.0567172	0.95477	0.971096
SNORD85	21.0749	0.8132	0.379353	2.14365	0.0320609	0.0775844
RP11-201O14.1	0.287721	2.22068	2.8961	0.766784	0.44321	NA
RP11-201O14.2	0.141179	-0.028915	4.7044	-0.00614636	0.995096	NA
SEPW1P	0	NA	NA	NA	NA	NA
RP11-490K7.1	0.0642026	-0.509815	4.7044	-0.10837	0.913702	NA
NKAIN1	1.04105	1.95474	1.74167	1.12234	0.261718	0.403741
SNRNP40	1001.02	0.098152	0.116819	0.840207	0.400792	0.54573
RP11-490K7.4	53.0274	0.22118	0.345785	0.639646	0.522403	0.657182
ZCCHC17	549.885	0.452715	0.131418	3.44484	0.000571391	0.00257377
RP11-266K22.2	0.733341	1.95614	1.58671	1.23282	0.217642	0.352067
FABP3	1.20802	3.69694	1.4068	2.62791	0.00859117	0.0259986
SERINC2	270.873	1.37918	0.257179	5.36271	8.19823e-08	1.10318e-06
AC114494.1	0.0784776	0.451972	4.7044	0.0960742	0.923462	NA
RP11-439L8.2	0.117203	1.02904	4.7044	0.21874	0.826852	NA
RNU6-40P	0	NA	NA	NA	NA	NA
RP11-439L8.3	25.5768	-1.56388	0.709354	-2.20466	0.0274781	0.0683684
RP11-439L8.4	44.3944	-0.873593	0.487532	-1.79187	0.0731544	0.151728
RP11-73M7.1	0.223766	-0.509817	3.52934	-0.144451	0.885144	NA
TINAGL1	15.8819	4.6914	0.902269	5.19956	1.99761e-07	2.43508e-06
HCRTR1	5.20432	5.09442	0.939545	5.42222	5.88629e-08	8.29106e-07
PEF1	1585.69	0.428938	0.128223	3.34524	0.000822115	0.0035152
RP11-73M7.6	27.8241	1.13714	0.403354	2.81922	0.00481408	0.0160334
RP11-73M7.9	5.44981	1.51537	0.657612	2.30435	0.0212029	0.0551649
COL16A1	0.488541	0.429053	2.39456	0.179178	0.857798	NA
BAI2	3.80765	0.742279	1.00602	0.737836	0.460614	0.603042
MIR4254	0	NA	NA	NA	NA	NA
RP11-84A19.3	0.377697	1.23118	2.49144	0.494164	0.62119	NA
SPOCD1	27.0965	-0.0185781	0.467791	-0.0397146	0.968321	0.980345
RP11-84A19.2	0.1948	-1.01997	3.65481	-0.279077	0.780186	NA
RP11-84A19.4	556.544	0.446544	0.237683	1.87873	0.0602809	0.130047
PTP4A2	19804.5	0.813167	0.18112	4.48965	7.13391e-06	5.62915e-05
AL136115.1	2.65067	1.89848	0.894173	2.12317	0.0337398	0.0808705
RP4-534N18.2	5.31098	1.34379	0.722458	1.86003	0.0628811	0.134516
KHDRBS1	5026.4	0.336834	0.0928403	3.6281	0.000285513	0.00141455
RP11-277A4.4	1.63754	-0.460683	0.999144	-0.461078	0.644743	0.757171
TMEM39B	680.747	-0.455579	0.112646	-4.04436	5.24669e-05	0.000326241
MIR5585	10.827	-1.49543	0.573166	-2.60907	0.00907883	0.0272276
KPNA6	3620.8	0.435588	0.102374	4.25488	2.09165e-05	0.000145863
RP4-622L5.2	0	NA	NA	NA	NA	NA
TXLNA	2119.68	-0.204975	0.117912	-1.73837	0.0821457	0.166326
CCDC28B	48.6701	-0.003539	0.293634	-0.0120524	0.990384	0.994078
RP4-622L5.7	224.28	-0.197685	0.229191	-0.862536	0.388393	0.53381
IQCC	9.53258	0.16175	0.447145	0.36174	0.717546	0.811621
DCDC2B	1.65753	1.47148	1.23216	1.19422	0.232391	0.369501
TMEM234	529.184	-0.269294	0.146342	-1.84016	0.0657447	0.139298
EIF3I	2090.92	0.74217	0.1319	5.62675	1.8364e-08	3.05552e-07
MTMR9LP	3.67016	0.80508	0.844377	0.95346	0.340357	0.487632
FAM167B	0.710752	0.657815	1.42269	0.462373	0.643814	0.756561
LCK	84.7348	-0.208533	0.764424	-0.272797	0.785009	0.859995
HDAC1	2134.84	-0.38221	0.103761	-3.68355	0.000230008	0.00117224
MARCKSL1	1515.73	1.83253	0.226823	8.0791	6.52463e-16	1.34972e-13
RP4-811H24.9	3.3344	1.84846	0.78378	2.35839	0.0183545	0.048844
TSSK3	24.6768	0.637307	0.294191	2.1663	0.030288	0.0741192
FAM229A	565.289	0.533107	0.170203	3.13219	0.00173506	0.00671636
BSDC1	2344.7	0.634763	0.102063	6.21934	4.99256e-10	1.37024e-08
GAPDHP20	0	NA	NA	NA	NA	NA
RP11-395N6.4	0.0324356	-0.0289219	4.7044	-0.00614783	0.995095	NA
LRRC37A12P	0.0480872	1.02904	4.7044	0.21874	0.826852	NA
RN7SL122P	0	NA	NA	NA	NA	NA
RP1-27O5.3	0	NA	NA	NA	NA	NA
ZBTB8B	0.222577	0.158433	3.53355	0.0448368	0.964237	NA
ZBTB8A	20.5209	1.21332	0.528682	2.29499	0.0217339	0.0562893
ZBTB8OS	618.414	-0.27496	0.116995	-2.35019	0.0187637	0.0497636
RBBP4	5272.47	-0.387689	0.1066	-3.63685	0.000275991	0.00137401
SYNC	11.785	0.838701	0.553753	1.51458	0.12988	0.237438
RP11-114B7.6	0.0392678	0.451972	4.7044	0.0960742	0.923462	NA
KIAA1522	316.045	0.0246234	0.234137	0.105167	0.916243	0.946541
YARS	2371.07	1.02661	0.176131	5.82868	5.5866e-09	1.09057e-07
S100PBP	1210.61	-1.07539	0.191769	-5.60775	2.04979e-08	3.34526e-07
FNDC5	0.236742	-1.4564	3.0192	-0.482379	0.629537	NA
HPCA	1.60331	-0.484331	1.1854	-0.408579	0.682848	0.785758
TMEM54	0.638897	-0.234916	2.00296	-0.117284	0.906635	0.940355
AL031602.1	0	NA	NA	NA	NA	NA
RNF19B	3125.06	0.658772	0.151168	4.35788	1.31331e-05	9.64165e-05
FKSG48	2.55921	2.08109	1.00806	2.06444	0.0389761	0.090906
RP4-803A2.1	0.0718034	0.451977	4.7044	0.0960752	0.923461	NA
RP4-803A2.2	0.438777	2.07262	1.88263	1.10092	0.270933	NA
RP1-117O3.2	1.12935	1.25795	1.07521	1.16996	0.242017	0.380381
AK2	2666.51	-0.454602	0.150852	-3.01356	0.00258204	0.00942508
ADC	35.6692	-0.814855	0.658619	-1.23722	0.216006	0.350219
TRIM62	656.568	0.473523	0.169794	2.78882	0.00529009	0.0173376
ZNF362	720.304	0.438049	0.131444	3.33258	0.000860441	0.00366156
RP11-415J8.7	114.256	-0.203717	0.254595	-0.80016	0.423618	0.567691
AL513327.1	0	NA	NA	NA	NA	NA
A3GALT2	63.1233	1.63715	0.338529	4.83607	1.32435e-06	1.28136e-05
RP11-415J8.3	2.38097	0.389576	0.67878	0.573936	0.566011	0.694148
PHC2	4468.35	1.06986	0.161043	6.64331	3.06707e-11	1.26803e-09
MIR3605	39.924	0.593392	0.387481	1.53141	0.125668	0.231494
RN7SKP16	120.135	0.273355	0.347171	0.787377	0.431061	0.575207
RP11-415J8.5	1.88672	-0.933146	0.867797	-1.0753	0.282238	0.426706
AL138837.1	0	NA	NA	NA	NA	NA
TLR12P	0.157658	0.644327	4.7044	0.136963	0.89106	NA
ZSCAN20	53.521	-2.34467	0.339884	-6.89843	5.25816e-12	2.84125e-10
RP4-580O19.2	0	NA	NA	NA	NA	NA
CSMD2	0.240517	-0.798811	3.00507	-0.265821	0.790377	NA
HSPD1P14	0	NA	NA	NA	NA	NA
HMGB4	0	NA	NA	NA	NA	NA
RP5-1007G16.1	0	NA	NA	NA	NA	NA
RNA5SP42	0	NA	NA	NA	NA	NA
C1orf94	0.0386669	1.02904	4.7044	0.21874	0.826852	NA
AC115286.1	0	NA	NA	NA	NA	NA
RP4-657M3.2	0	NA	NA	NA	NA	NA
MIR552	0	NA	NA	NA	NA	NA
SMIM12	915.603	0.283416	0.112896	2.51041	0.012059	0.0344864
GJB5	0.0614832	-0.509815	4.7044	-0.10837	0.913702	NA
GJB4	0.0455165	1.02904	4.7044	0.21874	0.826852	NA
RP1-34M23.5	2.42937	-1.51586	0.930694	-1.62875	0.103367	0.199216
AL121988.1	0.727137	-3.61857	1.94012	-1.86513	0.0621631	0.133258
GJB3	0.0380508	0.451977	4.7044	0.0960752	0.923461	NA
GJA4	1.41285	-0.0472473	1.39106	-0.033965	0.972905	0.983111
RP5-997D16.2	0.690448	0.644336	1.8597	0.346474	0.728987	0.819913
DLGAP3	53.3404	-0.192182	0.332983	-0.577154	0.563836	0.692552
SNORD112	125.045	0.532869	0.246153	2.16479	0.0304035	0.0743263
RP11-244H3.1	111.358	-0.563529	0.204084	-2.76127	0.00575775	0.0185933
RP11-244H3.4	0.256275	0.0672567	3.45404	0.0194719	0.984465	NA
ZMYM6NB	3.32458	-0.419992	0.81405	-0.515929	0.605904	0.726865
ZMYM6	2050.41	0.281932	0.167147	1.68673	0.0916554	0.181452
RP11-248I9.2	0.230164	2.22782	4.68629	0.475391	0.634508	NA
ZMYM1	397.64	-1.44401	0.235854	-6.12249	9.21261e-10	2.32039e-08
EFCAB14P1	0.575	-0.509818	1.96452	-0.259513	0.79524	0.867402
SFPQ	21987.6	0.875408	0.166595	5.25472	1.48251e-07	1.86372e-06
RN7SL136P	0.0455165	1.02904	4.7044	0.21874	0.826852	NA
ZMYM4	3066.42	-0.769255	0.192817	-3.98956	6.6197e-05	0.000399604
RN7SL503P	0	NA	NA	NA	NA	NA
SNORA62	12.0476	-0.200891	0.362468	-0.554233	0.57942	0.705597
RPL5P4	31.1448	-0.777843	0.289916	-2.68299	0.00729666	0.0227468
ZMYM4-AS1	1.88276	0.551502	1.35053	0.40836	0.683009	0.785825
RNY5P1	7.85457	-2.45953	0.715548	-3.43727	0.000587606	0.00264208
KIAA0319L	2879	-1.20597	0.20176	-5.97724	2.26953e-09	5.03694e-08
RP4-728D4.3	0.131909	-0.975333	4.70321	-0.207376	0.835716	NA
NCDN	467.047	-1.43844	0.291353	-4.93711	7.92878e-07	8.17959e-06
RP4-728D4.2	77.475	-0.229849	0.257102	-0.893999	0.371323	0.518255
TFAP2E	82.4701	-0.819312	0.235924	-3.47277	0.000515111	0.00235859
PSMB2	1709.92	0.544788	0.136006	4.00563	6.18526e-05	0.000376164
RN7SL281P	0.460859	1.02905	3.13543	0.3282	0.74276	NA
C1orf216	203.21	-0.959861	0.202708	-4.73519	2.18852e-06	1.99559e-05
CLSPN	46.2074	-0.179351	0.256768	-0.698497	0.484867	0.62453
RP11-435D7.3	0.066687	0.451972	4.7044	0.0960742	0.923462	NA
AGO4	9516.57	-0.0205619	0.123201	-0.166897	0.867451	0.914555
AGO1	8124.31	0.497242	0.166567	2.98523	0.00283368	0.0102105
RP4-789D17.4	0	NA	NA	NA	NA	NA
RP4-789D17.5	9.01588	0.319347	0.561673	0.568564	0.569652	0.6972
AGO3	3894.99	-0.785845	0.148906	-5.27744	1.31e-07	1.66803e-06
RP4-665N4.8	0.888693	2.92381	1.65452	1.76716	0.0772009	0.158261
RP4-665N4.4	1.04708	-1.26061	1.64379	-0.766895	0.443144	0.586766
TEKT2	21.4626	0.226718	0.351018	0.645887	0.518353	0.653778
ADPRHL2	537.467	0.0636137	0.217054	0.293078	0.769462	0.849442
COL8A2	265.311	-0.106867	0.260797	-0.40977	0.681975	0.785227
TRAPPC3	790.32	-0.220137	0.135699	-1.62225	0.104751	0.201198
MAP7D1	6710.71	1.26867	0.196668	6.45083	1.1124e-10	3.77889e-09
RN7SL131P	0.93747	2.98889	1.8668	1.60108	0.10936	0.208005
THRAP3	5545.33	0.549909	0.159707	3.44324	0.000574795	0.002587
UBE2V2P4	0.46011	0.644336	2.19398	0.293684	0.768999	NA
SH3D21	322.931	3.99388	0.492184	8.11461	4.87365e-16	1.06376e-13
EVA1B	215.053	0.950413	0.257571	3.6899	0.000224342	0.00114758
RP11-268J15.5	47.4458	2.33259	0.462872	5.03938	4.67032e-07	5.12642e-06
STK40	4305.72	0.67271	0.188996	3.55939	0.000371713	0.00177991
LSM10	624.301	0.120938	0.161167	0.750385	0.453023	0.596686
RNU4-27P	0	NA	NA	NA	NA	NA
OSCP1	16.7997	1.23229	0.46298	2.66165	0.00777589	0.0239391
SNORA63	1.54712	0.153435	1.00436	0.15277	0.87858	0.92216
MRPS15	793.533	0.46994	0.158891	2.95761	0.00310029	0.011001
CSF3R	28779.5	0.651461	0.121298	5.37075	7.84089e-08	1.06335e-06
FTLP18	0.436112	0.644336	1.89614	0.339815	0.733996	NA
RP4-614N24.1	0	NA	NA	NA	NA	NA
GRIK3	0.846646	-2.38699	2.36602	-1.00886	0.31304	0.459612
MIR4255	0	NA	NA	NA	NA	NA
RNU6-636P	0	NA	NA	NA	NA	NA
RP5-1180C18.1	0	NA	NA	NA	NA	NA
RNA5SP43	0	NA	NA	NA	NA	NA
RPS29P6	0	NA	NA	NA	NA	NA
LINC01137	42.921	0.277977	0.263991	1.05298	0.292351	0.437272
ZC3H12A	1863.63	2.10317	0.267611	7.85908	3.86958e-15	6.20027e-13
MEAF6	994.874	-0.0744419	0.189306	-0.393236	0.694145	0.794291
MIR5581	17.8989	-1.17004	0.518706	-2.25568	0.0240906	0.0613327
SNIP1	1323.09	1.37442	0.196645	6.98937	2.76123e-12	1.66757e-10
FTH1P1	0.63818	1.60613	1.99681	0.804348	0.421196	0.565501
RP3-423B22.5	0.755518	0.960255	1.29929	0.739061	0.45987	0.602353
DNALI1	0.90069	0.581145	1.40475	0.413699	0.679094	0.783122
GNL2	2041.86	0.464822	0.176677	2.63092	0.00851549	0.025809
RSPO1	0.473003	0.0672594	2.21055	0.0304265	0.975727	NA
C1orf109	127.406	-1.34701	0.2186	-6.16198	7.18397e-10	1.87914e-08
CDCA8	22.0188	0.325894	0.340512	0.957071	0.338531	0.485895
EPHA10	1.31905	0.961172	1.22935	0.781851	0.434302	0.578596
ACTN4P2	0	NA	NA	NA	NA	NA
RP11-109P14.2	0.0651443	0.451972	4.7044	0.0960742	0.923462	NA
MANEAL	9.80859	-0.868853	0.421011	-2.06373	0.0390434	0.0910247
RP11-109P14.9	8.7725	-1.39396	0.482101	-2.89142	0.003835	0.0131894
YRDC	682.881	0.562532	0.215388	2.61171	0.00900911	0.0270537
C1orf122	243.843	0.884565	0.264212	3.34794	0.000814153	0.00348707
MTF1	3088.15	0.402273	0.175968	2.28606	0.0222506	0.0573862
AL929472.1	21.1379	0.620637	0.387377	1.60215	0.109122	0.207658
RP11-109P14.8	0.0380508	0.451977	4.7044	0.0960752	0.923461	NA
RP11-109P14.10	3.41255	2.96057	1.03699	2.85495	0.00430439	0.0145812
INPP5B	2179.57	0.114257	0.142209	0.803449	0.421715	0.565776
RNU6-584P	0.0785357	0.451972	4.7044	0.0960742	0.923462	NA
SF3A3	2541.69	0.504532	0.184728	2.73121	0.00631023	0.0200803
RNU6-510P	0.822571	1.6591	1.48711	1.11566	0.26457	0.406827
FHL3	1161.2	0.437913	0.252527	1.73412	0.0828965	0.167497
UTP11L	413.642	0.104539	0.142269	0.734801	0.46246	0.604774
POU3F1	0.959353	0.644336	1.59952	0.40283	0.687073	0.788836
RP5-884C9.2	0.103561	0.451972	4.7044	0.0960742	0.923462	NA
RP5-884C9.3	0	NA	NA	NA	NA	NA
MIR3659	0	NA	NA	NA	NA	NA
RP11-214L19.1	0	NA	NA	NA	NA	NA
RNU6-753P	0	NA	NA	NA	NA	NA
RP11-329N22.1	0.825657	-0.0349037	1.40061	-0.0249204	0.980118	0.987564
RP11-334L9.1	1.34972	3.55788	1.27825	2.78339	0.00537937	0.0175782
RRAGC	1165.3	0.301338	0.185917	1.62082	0.105056	0.201631
RP5-864K19.4	39.3962	-0.0795177	0.303861	-0.261691	0.79356	0.866137
MYCBP	350.631	-1.21658	0.233859	-5.20221	1.96935e-07	2.40381e-06
GJA9	0.0337526	0.451972	4.7044	0.0960742	0.923462	NA
RHBDL2	0.144287	-0.509815	4.7044	-0.10837	0.913702	NA
RNU6-605P	0.290933	-0.509818	2.93372	-0.173779	0.862039	NA
RP11-781D11.1	0	NA	NA	NA	NA	NA
AKIRIN1	3060.67	1.01575	0.172159	5.90006	3.63377e-09	7.60211e-08
NDUFS5	414.115	0.499183	0.179966	2.77376	0.00554125	0.0180053
MACF1	21221.7	-0.4034	0.120549	-3.34635	0.000818834	0.00350495
RNU6-608P	0.0327997	-0.0289219	4.7044	-0.00614783	0.995095	NA
RNA5SP44	0	NA	NA	NA	NA	NA
RP11-416A14.1	21.2255	1.04516	0.487591	2.14351	0.032072	0.0776022
RP11-420K8.1	1.55341	1.8666	1.27375	1.46543	0.142803	0.255618
HSPE1P8	0.0353398	0.451972	4.7044	0.0960742	0.923462	NA
KIAA0754	899.253	-0.488221	0.145113	-3.36443	0.000767016	0.00331489
BMP8A	6.26533	-0.961884	0.514228	-1.87054	0.0614087	0.131906
OXCT2P1	3.04107	0.255269	0.941989	0.270989	0.786399	0.861144
RP11-69E11.4	245.398	-0.139119	0.325632	-0.427227	0.669214	0.775819
PPIEL	140.964	0.315111	0.2667	1.18152	0.237397	0.375577
PABPC4	10351.3	1.20552	0.169402	7.11628	1.1088e-12	7.74203e-11
RP11-69E11.8	9.25687	2.53788	0.669495	3.79074	0.000150202	0.000814795
SNORA55	205.95	1.31867	0.272011	4.84784	1.24811e-06	1.21701e-05
HEYL	9.70863	-0.633385	0.446453	-1.4187	0.155985	0.273596
RP1-144F13.3	0	NA	NA	NA	NA	NA
NT5C1A	0.235795	-1.14522	3.46017	-0.330971	0.740666	NA
HPCAL4	10.2756	1.84317	0.514578	3.58191	0.000341094	0.00165242
PPIE	776.183	-0.513425	0.284697	-1.80341	0.071324	0.148666
RP1-144F13.4	0	NA	NA	NA	NA	NA
RNU7-121P	0	NA	NA	NA	NA	NA
BMP8B	102.869	-0.349598	0.284824	-1.22742	0.219666	0.354393
OXCT2	16.4601	0.134345	0.363432	0.369658	0.711637	0.807077
RP1-118J21.25	5.13918	-2.28998	0.865254	-2.64659	0.0081307	0.0248724
RP1-118J21.24	0.235002	1.12523	3.48764	0.322632	0.746974	NA
TRIT1	919.682	-1.36469	0.189425	-7.2044	5.83019e-13	4.47681e-11
MYCL	1980.9	-0.910733	0.214452	-4.2468	2.16847e-05	0.000150652
RP1-118J21.5	0.642767	-0.0601765	1.82599	-0.0329556	0.97371	0.98361
MFSD2A	758.682	0.980743	0.239325	4.09795	4.16824e-05	0.000267276
RP3-342P20.2	94.8647	1.02274	0.283099	3.61264	0.000303096	0.00148837
CAP1	13634	-0.142429	0.212329	-0.670793	0.502352	0.640004
PPT1	8837.62	0.123805	0.257976	0.47991	0.631291	0.746721
RP11-115D7.3	0	NA	NA	NA	NA	NA
RLF	4332.98	2.10158	0.252806	8.31303	9.32894e-17	2.84111e-14
RNU6-1237P	68.1961	0.981697	0.307307	3.19451	0.00140067	0.00556334
TMCO2	1.49305	0.559369	0.987913	0.566213	0.571249	0.698593
RP1-39G22.7	70.2604	-0.120404	0.19556	-0.615688	0.5381	0.67081
ZMPSTE24	1313.67	-0.660491	0.203889	-3.23946	0.00119756	0.00486394
RP1-39G22.4	0	NA	NA	NA	NA	NA
COL9A2	407.7	0.0675752	0.34494	0.195904	0.844685	0.900703
RP1-228H13.1	0.22896	0.548151	4.08872	0.134064	0.893352	NA
SMAP2	12778.7	-0.356393	0.200517	-1.77737	0.0755078	0.155449
RP1-228H13.2	230.41	-1.00054	0.398251	-2.51234	0.0119933	0.0343302
ZFP69B	40.6888	-1.86248	0.319413	-5.83095	5.5114e-09	1.07816e-07
RP1-228H13.5	30.8428	-1.98562	0.397463	-4.99573	5.86124e-07	6.25621e-06
ZFP69	123.485	-1.17427	0.211361	-5.55575	2.76416e-08	4.34614e-07
RP11-656D10.3	5.88533	-0.784985	0.585744	-1.34015	0.180196	0.305502
EXO5	139.293	-0.751472	0.224692	-3.34445	0.000824449	0.003523
RP11-656D10.5	0.226742	2.11097	4.69225	0.449885	0.652793	NA
RP11-656D10.6	0.356574	-1.0039	2.29834	-0.436795	0.66226	NA
ZNF684	127.297	-0.216983	0.303327	-0.715345	0.474396	0.615246
RP1-63P18.2	0.235567	1.60611	4.7044	0.341407	0.732798	NA
GTF2F2P2	0.0327997	-0.0289219	4.7044	-0.00614783	0.995095	NA
RIMS3	147.746	-0.550446	0.353475	-1.55724	0.119414	0.22286
RP4-739H11.3	31.9867	0.283216	0.415014	0.682425	0.49497	0.633248
NFYC-AS1	278.228	0.912394	0.209662	4.35174	1.3506e-05	9.88345e-05
NFYC	2212.24	-0.0717389	0.135825	-0.528171	0.597381	0.71988
MIR30E	12.4627	0.142545	0.391383	0.364208	0.715703	0.810097
MIR30C1	10.217	0.237556	0.508406	0.467257	0.640316	0.753824
KCNQ4	30.0596	-0.0487614	0.278369	-0.175168	0.860947	0.910583
RN7SL326P	0.933871	-0.223924	1.47765	-0.151541	0.879549	0.922618
CITED4	294.303	1.39924	0.49081	2.85089	0.0043597	0.0147361
RP5-1066H13.4	0	NA	NA	NA	NA	NA
RP11-348A7.1	0.124208	1.60611	4.7044	0.341407	0.732798	NA
UBE2V1P8	0.0327997	-0.0289219	4.7044	-0.00614783	0.995095	NA
CTPS1	603.312	-0.648423	0.170158	-3.81072	0.000138562	0.00075953
SLFNL1	9.60881	-0.619435	0.488821	-1.2672	0.205084	0.337044
SCMH1	420.396	0.582246	0.15476	3.76224	0.000168397	0.000895964
RP4-635E8.1	0.657001	2.88681	1.6134	1.78927	0.0735718	0.152365
RP11-399E6.1	10.757	0.659914	0.776527	0.849828	0.395421	0.54046
RP11-399E6.2	0	NA	NA	NA	NA	NA
FOXO6	12.8853	0.464524	0.485264	0.957262	0.338435	0.485796
RP11-399E6.4	0.404786	-0.570388	2.2287	-0.255929	0.798006	NA
RNA5SP45	0	NA	NA	NA	NA	NA
EDN2	9.94552	2.88943	0.494851	5.83899	5.25191e-09	1.0347e-07
HIVEP3	2432.51	0.951485	0.269552	3.52988	0.000415754	0.00195978
RP11-486B10.3	0.14449	0.0672557	4.7044	0.0142963	0.988594	NA
RP11-486B10.4	1.611	2.97361	1.33088	2.23431	0.0254626	0.0641017
AL451006.1	0	NA	NA	NA	NA	NA
HNRNPFP1	0	NA	NA	NA	NA	NA
RP11-319C21.1	0	NA	NA	NA	NA	NA
GUCA2B	0.0718034	0.451977	4.7044	0.0960752	0.923461	NA
GUCA2A	0.385192	0.451974	3.20128	0.141186	0.887723	NA
FOXJ3	3444.01	0.709432	0.14397	4.92763	8.32313e-07	8.53244e-06
RP11-223A3.1	0.455402	3.36882	2.27184	1.48286	0.138112	NA
RIMKLA	2.08025	3.65256	1.22671	2.97753	0.00290581	0.0104083
RP11-157D18.2	0	NA	NA	NA	NA	NA
ZMYND12	10.8155	0.074947	0.393179	0.190618	0.848825	0.903206
PPCS	888.025	-0.240099	0.143049	-1.67844	0.0932618	0.183791
CCDC30	164.439	-2.39666	0.308439	-7.77029	7.83056e-15	1.11737e-12
RP11-163G10.2	0.23022	1.12523	3.03365	0.370917	0.7107	NA
TMSB4XP1	5.80943	-0.881666	0.769134	-1.14631	0.251667	0.391966
RNU6-536P	0.749613	-3.20346	1.35725	-2.36025	0.0182624	0.0486436
RP11-163G10.4	1.64176	-3.58822	1.16116	-3.0902	0.00200024	0.00759128
PPIH	300.632	-0.151992	0.0974442	-1.55979	0.11881	0.222018
RP5-994D16.3	2.46919	-1.75669	0.936701	-1.8754	0.0607377	0.130769
YBX1	9058.38	0.609711	0.239767	2.54293	0.0109928	0.0319181
CLDN19	0.622331	1.50587	1.86095	0.809198	0.418401	0.562576
LEPRE1	882.526	-0.730085	0.220108	-3.31694	0.000910105	0.00384751
C1orf50	220.547	0.00496379	0.131511	0.0377442	0.969892	0.981219
RP5-994D16.9	0.604375	-1.60009	1.62953	-0.981937	0.326131	0.473317
CCDC23	194.616	0.80908	0.189265	4.27486	1.91262e-05	0.000134836
ERMAP	1016.11	-0.318571	0.106643	-2.98728	0.00281475	0.0101489
RP11-342M1.3	5.43665	0.353154	0.571696	0.617731	0.536753	0.669758
ZNF691	73.9291	-1.22794	0.290232	-4.23089	2.32764e-05	0.000160303
RP11-342M1.7	0.0809243	1.02904	4.7044	0.21874	0.826852	NA
RP11-342M1.6	0.207835	-0.0289218	3.09889	-0.00933295	0.992553	NA
ATP6V1E1P1	0	NA	NA	NA	NA	NA
SLC2A1	711.768	2.79992	0.433596	6.45745	1.06484e-10	3.63514e-09
SLC2A1-AS1	4.71798	0.681823	0.880424	0.774426	0.438679	0.582524
RNU6-880P	0.0341318	-0.0289219	4.7044	-0.00614783	0.995095	NA
RNU6-870P	0	NA	NA	NA	NA	NA
FAM183A	0.0580953	-0.509815	4.7044	-0.10837	0.913702	NA
EBNA1BP2	278.343	-0.622487	0.239617	-2.59784	0.00938126	0.0279893
WDR65	6.94315	-1.24512	0.794376	-1.56742	0.117015	0.219463
RNA5SP46	0	NA	NA	NA	NA	NA
TMEM125	0.415414	-0.981155	1.80654	-0.543113	0.587052	NA
C1orf210	0.595191	0.765086	1.61018	0.475157	0.634675	0.749636
TIE1	8.5989	-0.176347	0.535431	-0.329356	0.741886	0.829227
MPL	58.892	0.21009	0.522802	0.401853	0.687792	0.789433
RP1-92O14.3	13.2833	0.171525	0.466148	0.367963	0.712901	0.807982
CDC20	4.68198	-1.2052	0.745417	-1.61681	0.105918	0.20285
ELOVL1	1325.85	-0.182768	0.0892475	-2.04788	0.0405718	0.0940185
MED8	579.502	-0.0639389	0.132829	-0.481364	0.630258	0.746098
RP1-92O14.6	6.5982	-0.724304	0.617814	-1.17237	0.24105	0.379309
SZT2	5337.16	-0.249906	0.156893	-1.59285	0.111195	0.210844
SZT2-AS1	2.0628	1.26675	0.929067	1.36346	0.172736	0.296266
HYI	91.7522	0.0843241	0.299813	0.281256	0.778514	0.855313
HYI-AS1	23.0485	-0.618202	0.357029	-1.73152	0.0833599	0.168249
PTPRF	26.4318	0.697727	0.591727	1.17914	0.238344	0.376504
KDM4A	2503.47	0.0409813	0.109234	0.37517	0.707534	0.804432
KDM4A-AS1	3.91523	1.50875	0.691489	2.18189	0.0291175	0.0717966
ST3GAL3	221.463	-0.480511	0.194658	-2.4685	0.0135682	0.0380218
RP11-184I16.4	0.109864	0.451972	4.7044	0.0960742	0.923462	NA
RNU6-1058P	9.5117	0.669063	0.413146	1.61944	0.105354	0.202048
RP11-184I16.3	11.4215	-0.00745722	0.414345	-0.0179976	0.985641	0.991386
SHMT1P1	0.0392388	0.451972	4.7044	0.0960742	0.923462	NA
ARTN	6.75443	-0.501732	0.594707	-0.843662	0.398858	0.543657
RP11-7O11.3	3.09421	-0.881119	0.902549	-0.976256	0.328938	0.476218
IPO13	516.34	-1.27077	0.241975	-5.25165	1.50741e-07	1.89075e-06
DPH2	313.191	-0.941056	0.218408	-4.3087	1.64215e-05	0.000117502
ATP6V0B	6220.95	1.07619	0.152481	7.05782	1.69131e-12	1.09295e-10
B4GALT2	28.9161	0.1804	0.313287	0.575828	0.564731	0.693298
CCDC24	55.1235	-0.555638	0.319455	-1.73933	0.0819766	0.16603
SLC6A9	2.21818	0.0712837	1.07938	0.0660412	0.947345	0.965456
RP5-1198O20.4	0.404563	1.12523	2.85076	0.394712	0.693056	NA
RP5-1198O20.5	0	NA	NA	NA	NA	NA
KRT8P47	0.0677146	0.548149	4.7044	0.116518	0.907242	NA
RN7SL479P	0	NA	NA	NA	NA	NA
KLF17	0	NA	NA	NA	NA	NA
RP11-570P14.1	0.0341318	-0.0289219	4.7044	-0.00614783	0.995095	NA
RP4-675G8.2	0	NA	NA	NA	NA	NA
RP4-675G8.3	0.0351625	0.451972	4.7044	0.0960742	0.923462	NA
OOSP1P1	0	NA	NA	NA	NA	NA
RP5-891H21.1	0	NA	NA	NA	NA	NA
RP5-891H21.5	0.570143	2.14044	1.69146	1.26544	0.205713	0.337778
DMAP1	1067.45	0.0920817	0.129113	0.713187	0.47573	0.616486
ERI3	525.563	-0.305742	0.129471	-2.36147	0.0182026	0.0485123
ERI3-IT1	36.1762	-1.45141	0.368256	-3.94132	8.10351e-05	0.000476414
AL390776.1	7.32672	-2.18379	0.713085	-3.06246	0.00219528	0.00821674
RNU6-369P	0	NA	NA	NA	NA	NA
RNF220	2238.27	0.0229693	0.14299	0.160636	0.87238	0.917877
MIR5584	0.489238	2.18562	1.89397	1.15399	0.248504	NA
TMEM53	78.5461	-0.473835	0.212662	-2.22812	0.0258727	0.0649571
C1orf228	522.341	0.565315	0.226437	2.49657	0.0125402	0.035638
RNU5F-1	906.423	0.311608	0.284156	1.09661	0.272812	0.416292
RNU5D-1	100.597	-0.796827	0.581819	-1.36954	0.170829	0.293901
KIF2C	12.811	-0.523987	0.555842	-0.942691	0.345839	0.492862
RP11-269F19.2	13.3433	0.599055	0.367	1.6323	0.102616	0.198221
RPS8	13774.9	0.513037	0.111323	4.60854	4.055e-06	3.41759e-05
SNORD55	0	NA	NA	NA	NA	NA
SNORD46	41.5487	0.382317	0.289312	1.32147	0.186345	0.313206
SNORD38A	0.333796	0.644333	2.85382	0.225779	0.821374	NA
SNORD38B	0	NA	NA	NA	NA	NA
RPS15AP11	0.282804	0.644333	2.56946	0.250766	0.801995	NA
BEST4	16.4267	1.63113	0.446401	3.65397	0.000258221	0.00129601
PLK3	6778.79	2.33303	0.297202	7.84998	4.16113e-15	6.51675e-13
TCTEX1D4	221.478	1.77063	0.344127	5.14528	2.67122e-07	3.16037e-06
BTBD19	1857.65	2.15897	0.379529	5.68857	1.28108e-08	2.24047e-07
PTCH2	106.663	0.0896275	0.229057	0.39129	0.695583	0.795313
RNU5E-6P	0	NA	NA	NA	NA	NA
RP5-882O7.1	5.35696	-0.867698	0.625707	-1.38675	0.165519	0.286565
EIF2B3	373.113	-1.45777	0.197082	-7.39676	1.39546e-13	1.26001e-11
AL136380.1	4.88098	-1.53219	0.642364	-2.38524	0.017068	0.0460249
RNA5SP47	0	NA	NA	NA	NA	NA
CCNB1IP1P1	0	NA	NA	NA	NA	NA
RP5-882O7.4	0	NA	NA	NA	NA	NA
MRPS17P1	0.130365	-0.391219	4.70332	-0.0831793	0.933709	NA
HECTD3	1290.45	-0.295083	0.130969	-2.25308	0.0242542	0.0616564
UROD	543.551	-0.381248	0.140675	-2.71013	0.00672567	0.0212341
ZSWIM5	6.36697	0.139338	0.635208	0.219358	0.826371	0.888213
AL359473.1	0.040148	0.451972	4.7044	0.0960742	0.923462	NA
OSTCP5	0.0423684	1.02904	4.7044	0.21874	0.826852	NA
AL592294.1	0.819594	-1.63107	1.72367	-0.946276	0.344008	0.491035
HPDL	3.4542	0.195055	0.666548	0.292635	0.769801	0.849633
MUTYH	564.549	-0.0169034	0.146692	-0.11523	0.908263	0.941268
TOE1	698.88	0.352723	0.129328	2.72734	0.00638467	0.0202846
TESK2	423.176	0.133242	0.174555	0.763326	0.445269	0.588708
RP11-291L19.1	0.273851	2.09061	3.33874	0.626168	0.531205	NA
CCDC163P	43.5917	-0.0379547	0.700557	-0.0541779	0.956793	0.972567
MMACHC	30.0833	-1.90733	0.371884	-5.12882	2.91558e-07	3.40437e-06
PRDX1	1536.91	-0.314803	0.214231	-1.46946	0.141709	0.254217
HMGB1P48	0.0887198	0.451972	4.7044	0.0960742	0.923462	NA
AKR1A1	1616.41	-0.239289	0.180384	-1.32655	0.184657	0.311238
NASP	1422.23	-0.746651	0.127547	-5.85393	4.80094e-09	9.63756e-08
CCDC17	452.805	-0.856081	0.285736	-2.99605	0.00273498	0.0099064
GPBP1L1	5660.92	0.199024	0.143928	1.38281	0.166724	0.288272
RPS15AP10	101.278	-0.0438007	0.298751	-0.146613	0.883438	0.924982
RP11-767N6.2	263.948	0.23025	0.17785	1.29463	0.195447	0.32471
TMEM69	458.269	-0.461231	0.22065	-2.09033	0.0365882	0.0863833
IPP	104.776	-0.100052	0.207443	-0.482311	0.629585	0.745688
RP11-767N6.7	9.39516	-1.59126	0.614125	-2.59111	0.00956672	0.0284477
RP11-630I5.1	0.0385559	0.451972	4.7044	0.0960742	0.923462	NA
MAST2	893.296	-0.356869	0.102848	-3.46985	0.000520744	0.00238005
TMA16P2	0.105556	0.451977	4.7044	0.0960752	0.923461	NA
PIK3R3	48.7039	-1.74291	0.362882	-4.80295	1.56342e-06	1.48215e-05
RP4-533D7.4	3.16523	-4.1556	1.0964	-3.79023	0.000150507	0.000815971
RP4-533D7.3	0.25485	1.12523	2.62588	0.428516	0.668276	NA
RP4-533D7.5	0.12391	1.12522	4.7044	0.239185	0.810962	NA
TSPAN1	0.928399	-0.178491	1.6571	-0.107713	0.914224	0.94555
RP11-322N21.2	0	NA	NA	NA	NA	NA
POMGNT1	345.279	-1.43475	0.181189	-7.91855	2.403e-15	4.1632e-13
LURAP1	2.86848	-1.31199	0.961896	-1.36396	0.172581	0.296072
RAD54L	8.31228	-1.2109	0.54786	-2.21024	0.0270885	0.0675323
LRRC41	1681.84	0.18967	0.0906489	2.09236	0.0364061	0.0860338
UQCRH	985.297	0.322032	0.136043	2.36713	0.0179268	0.0479109
NSUN4	1581.92	0.436394	0.21296	2.04918	0.0404445	0.0937863
RP4-603I14.3	20.472	0.745313	0.546743	1.36319	0.172824	0.296398
FAAH	845.704	-0.218661	0.256202	-0.853474	0.393397	0.538277
RP5-1109J22.1	20.0162	-0.704964	0.482482	-1.46112	0.143982	0.257131
RP5-1109J22.2	0	NA	NA	NA	NA	NA
LINC00505	0.105526	-0.028917	4.7044	-0.00614679	0.995096	NA
DMBX1	0.228697	1.02905	4.12107	0.249704	0.802816	NA
MKNK1-AS1	2.71022	3.22228	1.16317	2.77026	0.0056012	0.0181712
KNCN	0.489767	1.65079	2.21397	0.745624	0.455894	NA
MKNK1	2791.49	0.477039	0.095862	4.97631	6.48068e-07	6.8254e-06
MOB3C	1344.69	-0.197004	0.128311	-1.53537	0.124694	0.230127
ATPAF1	591.08	-0.452244	0.130684	-3.4606	0.000538976	0.00245005
EFCAB14	5192.31	-0.460617	0.108095	-4.26123	2.03304e-05	0.000142313
RP11-8J9.1	17.006	-0.315737	0.321281	-0.982745	0.325733	0.472962
TEX38	0.541269	1.03962	1.84706	0.562849	0.573538	NA
EFCAB14-AS1	2.00674	3.13519	1.04684	2.99492	0.00274513	0.00993666
RP11-8J9.5	0	NA	NA	NA	NA	NA
CYP4B1	0.109972	0.548149	4.7044	0.116518	0.907242	NA
CYP4Z2P	0.062986	-0.0289219	4.7044	-0.00614783	0.995095	NA
RP11-346M5.1	0	NA	NA	NA	NA	NA
CYP4A11	0.100039	-0.509815	4.7044	-0.10837	0.913702	NA
CYP4X1	0.0385559	0.451972	4.7044	0.0960742	0.923462	NA
CYP4A26P	0	NA	NA	NA	NA	NA
CYP4A43P	0	NA	NA	NA	NA	NA
CYP4A27P	0	NA	NA	NA	NA	NA
CYP4A44P	0	NA	NA	NA	NA	NA
CYP4Z1	0	NA	NA	NA	NA	NA
RP11-184J23.2	0.0313251	-0.0289219	4.7044	-0.00614783	0.995095	NA
CYP4A22-AS1	0.860342	0.750432	1.57256	0.477206	0.633216	0.748343
CYP4A22	0.126354	-1.38535	4.68679	-0.295586	0.767547	NA
MTND1P34	0	NA	NA	NA	NA	NA
LINC00853	4.8433	0.647094	0.745118	0.868445	0.385151	0.53053
PDZK1IP1	43.0944	0.0297352	0.660163	0.0450422	0.964074	0.977652
TAL1	436.152	0.157175	0.422804	0.371744	0.710083	0.806168
RP1-18D14.7	0.641964	0.707018	1.63714	0.431862	0.665842	0.773301
STIL	142.916	0.365234	0.237734	1.53631	0.124462	0.229837
CMPK1	3539.18	0.323469	0.121003	2.67323	0.00751246	0.0232831
RP11-511I2.2	1.1597	-1.16692	1.27939	-0.912091	0.361721	0.508515
FOXE3	0.46164	0.548154	2.54379	0.215487	0.829388	NA
FOXD2-AS1	45.1334	-0.0117543	0.28474	-0.0412806	0.967072	0.979807
FOXD2	19.5768	0.236923	0.388702	0.609523	0.542178	0.674226
RP4-666O22.3	0	NA	NA	NA	NA	NA
RPL21P24	0	NA	NA	NA	NA	NA
AL356458.1	0	NA	NA	NA	NA	NA
ATP6V0E1P4	0	NA	NA	NA	NA	NA
AL591415.1	0	NA	NA	NA	NA	NA
RP11-543D5.1	0	NA	NA	NA	NA	NA
TRABD2B	0.0648712	-0.509815	4.7044	-0.10837	0.913702	NA
RP11-543D5.2	0	NA	NA	NA	NA	NA
FLJ00388	0	NA	NA	NA	NA	NA
RP11-330M19.1	0	NA	NA	NA	NA	NA
RP4-683M8.2	0	NA	NA	NA	NA	NA
RP11-193P11.3	0.0753104	0.451972	4.7044	0.0960742	0.923462	NA
CYP46A4P	0	NA	NA	NA	NA	NA
SKINTL	2.83153	-0.618417	0.754172	-0.819994	0.412219	0.556804
AL109659.1	0	NA	NA	NA	NA	NA
RP5-1024N4.2	0	NA	NA	NA	NA	NA
SLC5A9	9.41379	-2.14616	0.490072	-4.37928	1.19072e-05	8.86272e-05
RP5-1024N4.4	23.7566	-2.20703	0.417604	-5.28499	1.25708e-07	1.60805e-06
SPATA6	1067.57	-0.997843	0.249242	-4.00351	6.24095e-05	0.000379218
PPP1R8P1	48.0312	-2.342	0.380762	-6.15082	7.70839e-10	1.99139e-08
RNU6-723P	0	NA	NA	NA	NA	NA
RP11-329A14.1	1.58969	-0.711993	1.01209	-0.70349	0.481751	0.621874
RNU4-61P	0	NA	NA	NA	NA	NA
RP11-329A14.2	0	NA	NA	NA	NA	NA
AGBL4	1.11584	-0.57676	1.16882	-0.493453	0.621692	0.739532
BEND5	13.5273	-0.229651	0.519392	-0.442153	0.658378	0.767035
RP11-141A19.1	0	NA	NA	NA	NA	NA
RP11-141A19.2	0	NA	NA	NA	NA	NA
AGBL4-IT1	0.0664876	-0.0289219	4.7044	-0.00614783	0.995095	NA
RP5-926E3.1	0	NA	NA	NA	NA	NA
ZNF859P	0.0614832	-0.509815	4.7044	-0.10837	0.913702	NA
AL645730.1	0	NA	NA	NA	NA	NA
AL645730.2	0	NA	NA	NA	NA	NA
MTND2P29	0	NA	NA	NA	NA	NA
ELAVL4	5.26723	-0.488292	0.518041	-0.942573	0.345899	0.492902
RP11-492I2.1	0.0423684	1.02904	4.7044	0.21874	0.826852	NA
RP11-567C20.2	0	NA	NA	NA	NA	NA
RP11-567C20.3	0.0347963	0.451972	4.7044	0.0960742	0.923462	NA
RP11-183G22.1	0	NA	NA	NA	NA	NA
HMGB1P45	0.0931962	0.451972	4.7044	0.0960742	0.923462	NA
FCF1P6	0.159833	1.60612	4.47378	0.359007	0.71959	NA
DMRTA2	0.968903	1.19539	1.4757	0.810052	0.41791	0.562107
RP5-850O15.4	8.93926	-1.23453	0.596855	-2.0684	0.0386026	0.090217
FAF1	1392.6	-0.100979	0.105227	-0.959628	0.337242	0.484421
RP5-850O15.3	0.175695	-0.0289176	4.39527	-0.00657925	0.994751	NA
RNU6-1026P	0.140876	-0.0289219	4.7044	-0.00614783	0.995095	NA
RNU6-1253P	0.121573	1.60611	4.7044	0.341407	0.732798	NA
PHBP12	1.20681	-1.7376	1.57545	-1.10292	0.27006	0.413138
MRPS6P2	0	NA	NA	NA	NA	NA
CDKN2C	122.997	0.398811	0.171185	2.32971	0.0198215	0.0520876
MIR4421	0	NA	NA	NA	NA	NA
C1orf185	0.0337526	0.451972	4.7044	0.0960742	0.923462	NA
CFL1P2	0.0324356	-0.0289219	4.7044	-0.00614783	0.995095	NA
AL162430.2	0	NA	NA	NA	NA	NA
AL162430.1	0	NA	NA	NA	NA	NA
RP11-296A18.3	1.55612	0.981665	1.00849	0.973401	0.330354	0.477645
RNF11	3411.26	1.51128	0.226133	6.68314	2.33884e-11	1.01143e-09
RP11-296A18.5	1.75273	-0.376565	1.07319	-0.350884	0.725676	0.817414
RP11-296A18.6	1.77171	-2.11766	1.3601	-1.55699	0.119474	0.222913
TTC39A	36.6948	-1.83619	0.638239	-2.87697	0.00401515	0.0137255
RP11-275F13.1	6.66124	-0.753858	0.889147	-0.847844	0.396525	0.541435
EPS15	6984.22	0.0198178	0.118379	0.167409	0.867048	0.914349
RP11-275F13.3	0.289657	-0.509811	3.84811	-0.132483	0.894602	NA
RNU6-877P	0.0816363	1.02904	4.7044	0.21874	0.826852	NA
RP11-253A20.1	0.0539235	0.451972	4.7044	0.0960742	0.923462	NA
RP11-191G24.1	2.05041	-0.896543	0.890422	-1.00687	0.313995	0.460532
RNU6-1281P	0	NA	NA	NA	NA	NA
CALR4P	0.177248	0.451978	4.35247	0.103844	0.917293	NA
OSBPL9	3702.28	0.585004	0.183188	3.19347	0.00140576	0.0055805
GAPDHP51	0.564877	3.24007	2.32766	1.39199	0.163926	0.284465
SLC25A6P3	47.7945	0.716225	0.312418	2.29252	0.0218757	0.0566035
SNORA26	4.47937	-0.666534	0.706862	-0.942947	0.345708	0.492735
NRD1	5140.87	-0.543561	0.16366	-3.32129	0.000896039	0.00379499
RP4-657D16.3	245.213	0.470402	0.241915	1.9445	0.0518356	0.115034
RP4-657D16.6	27.1329	0.577763	0.361561	1.59797	0.11005	0.209088
MIR761	0	NA	NA	NA	NA	NA
TSEN15P2	0.0321152	0.451972	4.7044	0.0960742	0.923462	NA
AL589663.1	0	NA	NA	NA	NA	NA
RAB3B	0.534949	1.12523	2.24515	0.501184	0.616242	NA
RNA5SP48	0	NA	NA	NA	NA	NA
RP11-91A18.1	0	NA	NA	NA	NA	NA
RN7SL290P	0	NA	NA	NA	NA	NA
TXNDC12	1371.28	0.1391	0.127193	1.09361	0.274127	0.417793
KTI12	322.68	0.248529	0.147845	1.68101	0.0927602	0.183064
RP11-91A18.4	2.19393	0.708483	0.953056	0.74338	0.457251	0.600086
TXNDC12-AS1	0.157042	0.451972	4.7044	0.0960742	0.923462	NA
BTF3L4	1917.74	0.0852459	0.161297	0.528503	0.59715	0.719653
ZFYVE9	24.4744	1.52408	0.459577	3.31627	0.000912262	0.00385515
RN7SL788P	6.29459	5.8825	1.10919	5.30342	1.13651e-07	1.47285e-06
RP4-800M22.1	0.0392388	0.451972	4.7044	0.0960742	0.923462	NA
RP4-800M22.2	0.13004	1.60611	4.7044	0.341407	0.732798	NA
PDCL3P6	3.50114	4.17988	1.12649	3.71052	0.000206835	0.00106948
RP4-800M22.4	0	NA	NA	NA	NA	NA
DNAJC19P7	0	NA	NA	NA	NA	NA
ANAPC10P1	0.388659	2.21584	2.23828	0.989974	0.322187	NA
CC2D1B	2154.06	0.686372	0.148862	4.61078	4.01155e-06	3.38612e-05
RP11-155O18.6	1.27249	1.5158	1.64206	0.92311	0.35595	0.502825
PLA2G12AP1	0.767652	-1.39468	1.44223	-0.967031	0.333529	0.480826
ORC1	40.9623	-0.0511046	0.324101	-0.157681	0.874708	0.919384
PRPF38A	2012.07	0.233287	0.174078	1.34013	0.180204	0.305502
ZCCHC11	2189.64	0.361696	0.163526	2.21186	0.0269764	0.0673134
RP11-25O10.2	1.06413	1.4118	1.23855	1.13988	0.254335	0.395344
EEF1GP7	0.111988	0.451972	4.7044	0.0960742	0.923462	NA
GPX7	39.3657	0.411459	0.389797	1.05557	0.291164	0.436038
FAM159A	26.8625	0.951509	0.590952	1.61013	0.107369	0.205099
COA7	170.044	-0.0583285	0.175452	-0.332447	0.739552	0.827596
NDUFS5P3	0.14876	1.02904	4.56379	0.22548	0.821606	NA
RN7SL62P	0	NA	NA	NA	NA	NA
ZYG11B	2570.09	-0.204784	0.144808	-1.41418	0.15731	0.27545
RNU2-30P	3.28144	-1.32357	0.878463	-1.50668	0.131892	0.240118
RP11-159C21.4	2.70532	-0.00368025	0.831778	-0.00442455	0.99647	0.997729
RNU6-969P	0.11732	1.02905	4.7044	0.218741	0.826851	NA
ZYG11A	3.19492	-1.69982	0.948085	-1.7929	0.0729888	0.151463
RP4-631H13.2	0	NA	NA	NA	NA	NA
ECHDC2	280.432	-1.1621	0.451945	-2.57133	0.0101308	0.0297864
RP4-631H13.6	0.0392678	0.451972	4.7044	0.0960742	0.923462	NA
RP4-631H13.4	1.04135	-1.19859	1.41639	-0.846228	0.397426	0.542398
SCP2	2163.1	-0.267649	0.176364	-1.5176	0.129116	0.236319
MIR1273F	0.802127	-2.39191	1.43253	-1.6697	0.0949779	0.186507
MIR5095	0.115685	0.548149	4.7044	0.116518	0.907242	NA
MIR1273G	0.781406	-0.00767824	1.55671	-0.00493234	0.996065	0.997456
RP4-631H13.5	0	NA	NA	NA	NA	NA
RP11-334A14.2	0.13887	-0.028917	4.7044	-0.00614679	0.995096	NA
TUBBP10	1.84627	-1.17232	1.04993	-1.11657	0.264177	0.406426
PODN	3.40528	0.309705	0.90946	0.340537	0.733452	0.822929
RP11-334A14.5	0	NA	NA	NA	NA	NA
HIGD1AP11	0	NA	NA	NA	NA	NA
SLC1A7	2.92476	-0.435143	0.949015	-0.45852	0.646579	0.758492
RP11-334A14.8	0.0713938	-0.0289219	4.7044	-0.00614783	0.995095	NA
CPT2	421.462	-0.422631	0.20061	-2.10673	0.0351409	0.0835808
RP5-1024G6.2	13.0664	-1.26329	0.449216	-2.8122	0.00492044	0.0163288
C1orf123	435.099	-0.588476	0.172696	-3.40758	0.000655427	0.00290184
RP5-1024G6.7	3.57446	0.573041	0.721215	0.794549	0.426876	0.571035
MAGOH	469.82	0.269958	0.233867	1.15432	0.248369	0.38792
RP5-1024G6.5	4.33339	1.00632	0.574575	1.75141	0.0798746	0.162687
RP5-1024G6.8	91.1692	0.880205	0.289609	3.03929	0.00237138	0.00875598
LRP8	545.644	0.410582	0.183361	2.2392	0.025143	0.0634237
RP4-784A16.1	0.295479	0.644335	2.58865	0.248907	0.803432	NA
RP4-784A16.2	0.22581	0.451974	3.52422	0.128248	0.897953	NA
RP4-784A16.3	8.39382	-0.146121	0.475518	-0.307289	0.758624	0.840936
RP4-784A16.4	0.198834	0.451974	3.60066	0.125525	0.900108	NA
RP4-784A16.5	3.0027	-1.6431	0.891385	-1.84331	0.0652836	0.138523
RP11-117D22.1	0.419298	-1.77803	2.75001	-0.646555	0.51792	NA
RP11-117D22.2	30.224	-1.69313	0.442634	-3.82513	0.000130701	0.000723018
SLC25A3P1	0	NA	NA	NA	NA	NA
DMRTB1	0	NA	NA	NA	NA	NA
GLIS1	0.133693	-0.0289219	4.7044	-0.00614783	0.995095	NA
RNU7-95P	0	NA	NA	NA	NA	NA
NDC1	559.137	-0.934765	0.187083	-4.99652	5.8373e-07	6.23785e-06
SNORA58	17.7459	-0.677147	0.385976	-1.75437	0.0793665	0.161839
AL049745.1	0	NA	NA	NA	NA	NA
RP4-654H19.2	0	NA	NA	NA	NA	NA
YIPF1	724.742	-0.167348	0.138053	-1.2122	0.225436	0.361323
DIO1	2.00315	1.15572	0.877913	1.31644	0.188026	0.315138
HSPB11	323.506	-0.571177	0.190765	-2.99414	0.00275217	0.00995306
LRRC42	233.223	0.0168973	0.143662	0.117618	0.90637	0.940151
HNRNPA3P12	1.01375	-0.168272	1.42821	-0.11782	0.90621	0.94009
LDLRAD1	0.068587	-0.0289219	4.7044	-0.00614783	0.995095	NA
AL353898.1	0	NA	NA	NA	NA	NA
RP4-758J24.5	120.394	0.441391	0.206843	2.13394	0.0328479	0.0791471
TMEM59	3556.97	0.193205	0.147548	1.30944	0.190387	0.318207
AL353898.2	102.471	-0.66017	0.415561	-1.58862	0.112145	0.212297
TCEANC2	359.018	-1.65585	0.273298	-6.05877	1.37168e-09	3.26099e-08
MIR4781	0.0642304	0.451972	4.7044	0.0960742	0.923462	NA
RP4-758J24.4	1.18446	-1.19214	1.17751	-1.01243	0.311334	0.457689
AL353898.3	0.0925905	1.02904	4.7044	0.21874	0.826852	NA
AL161915.1	46.4453	-1.99278	0.31977	-6.23191	4.60794e-10	1.28503e-08
CDCP2	1.42779	-2.09212	1.30713	-1.60054	0.109478	0.208172
RP11-446E24.4	1.15239	-1.89249	1.30477	-1.45044	0.146936	0.261145
AL357673.1	28.6785	-2.03599	0.369021	-5.51728	3.44285e-08	5.24084e-07
CYB5RL	78.6117	-1.62268	0.306377	-5.29636	1.18134e-07	1.52098e-06
MRPL37	665.525	0.240991	0.119532	2.01613	0.0437861	0.0999878
SSBP3	1118.56	0.368477	0.179709	2.05041	0.0403243	0.0935623
SSBP3-AS1	6.46897	1.59403	0.554763	2.87334	0.00406153	0.0138601
RP5-997D24.3	0.0708505	-0.028917	4.7044	-0.00614679	0.995096	NA
RP4-705F19.1	0.0325721	0.451972	4.7044	0.0960742	0.923462	NA
AC099796.1	0	NA	NA	NA	NA	NA
RP5-866L20.1	0	NA	NA	NA	NA	NA
RP5-866L20.2	0.0385559	0.451972	4.7044	0.0960742	0.923462	NA
HNRNPA1P63	0	NA	NA	NA	NA	NA
ACOT11	227.228	-0.25278	0.248631	-1.01669	0.309302	0.455428
FAM151A	0.479183	0.644336	1.78696	0.360576	0.718417	NA
RP11-240D10.4	0.0777947	0.451972	4.7044	0.0960742	0.923462	NA
MROH7-TTC4	2.01686	0.619958	0.833695	0.743627	0.457102	0.599957
MROH7	24.9708	-0.201366	0.350747	-0.574104	0.565897	0.694039
TTC4	36.4414	0.0785648	0.306373	0.256435	0.797615	0.869167
PARS2	21.9744	-2.00069	0.486448	-4.11286	3.90791e-05	0.000252786
TTC22	17.2655	-0.484661	0.892014	-0.543333	0.5869	0.711393
RP11-67L3.2	0	NA	NA	NA	NA	NA
C1orf177	3.11692	0.0709086	1.10833	0.0639778	0.948988	0.966709
DHCR24	79.5255	-1.02862	0.375426	-2.73986	0.00614657	0.0196565
RP11-67L3.5	0.115863	0.548149	4.7044	0.116518	0.907242	NA
RP11-67L3.4	0.10165	-0.0289219	4.7044	-0.00614783	0.995095	NA
TMEM61	0.116375	1.60611	4.7044	0.341407	0.732798	NA
RP11-12C17.2	0.105019	-0.509815	4.7044	-0.10837	0.913702	NA
BSND	0.175917	-0.509815	4.7044	-0.10837	0.913702	NA
PCSK9	0.211796	-0.0289197	3.09239	-0.0093519	0.992538	NA
USP24	9832.78	0.289805	0.143707	2.01664	0.0437328	0.0998971
RP11-101C11.1	0.636154	1.45149	1.71425	0.846724	0.397149	0.542047
GYG1P3	0.539274	-0.889828	1.74037	-0.511286	0.609151	NA
MIR4422	0.0631794	-0.509815	4.7044	-0.10837	0.913702	NA
GOT2P1	0.0922271	-0.946693	4.70359	-0.20127	0.840487	NA
RP4-633H17.2	0	NA	NA	NA	NA	NA
RN7SKP291	0	NA	NA	NA	NA	NA
RNU6-830P	0	NA	NA	NA	NA	NA
RP11-466L17.1	1.29123	0.899364	1.15781	0.776783	0.437287	0.581343
RP11-90C4.1	1.02612	1.42027	1.59433	0.890825	0.373023	0.519584
RP11-90C4.2	0	NA	NA	NA	NA	NA
PIGQP1	0	NA	NA	NA	NA	NA
RP11-90C4.3	0	NA	NA	NA	NA	NA
RP1-158P9.1	0	NA	NA	NA	NA	NA
RP4-710M16.1	0.0614832	-0.509815	4.7044	-0.10837	0.913702	NA
RP11-504A18.1	0.246215	-0.509815	3.4877	-0.146175	0.883783	NA
AC119674.1	0.0341318	-0.0289219	4.7044	-0.00614783	0.995095	NA
RP4-710M16.2	0	NA	NA	NA	NA	NA
PPAP2B	141.816	5.0116	0.754396	6.6432	3.06944e-11	1.26803e-09
RPL21P23	0	NA	NA	NA	NA	NA
RP11-377K22.3	0	NA	NA	NA	NA	NA
RP11-377K22.2	0.0695925	0.451972	4.7044	0.0960742	0.923462	NA
PRKAA2	0.0290476	-0.0289219	4.7044	-0.00614783	0.995095	NA
C1orf168	0.0614832	-0.509815	4.7044	-0.10837	0.913702	NA
RP11-378I13.1	0	NA	NA	NA	NA	NA
C8A	0.0966512	-0.509815	4.7044	-0.10837	0.913702	NA
C8B	0.248219	-0.975707	4.00334	-0.243723	0.807445	NA
RP5-1103B4.3	0	NA	NA	NA	NA	NA
AL161740.1	0	NA	NA	NA	NA	NA
DAB1	3.29935	-2.04008	0.921297	-2.21436	0.0268041	0.0669318
RP6-102O10.1	0	NA	NA	NA	NA	NA
RPS20P5	0.07184	0.451972	4.7044	0.0960742	0.923462	NA
AL137855.1	0	NA	NA	NA	NA	NA
DAB1-AS1	0	NA	NA	NA	NA	NA
HNRNPA1P6	0.262868	-0.975674	4.05966	-0.240334	0.810071	NA
RPS26P15	1.38468	1.10611	1.14586	0.965307	0.334391	0.481698
RP11-393I23.4	0	NA	NA	NA	NA	NA
RP11-393I23.3	0.0321152	0.451972	4.7044	0.0960742	0.923462	NA
RP11-414C16.1	1.11231	-3.6204	1.37036	-2.64193	0.00824349	0.0251524
OMA1	630.835	-1.11071	0.245871	-4.51744	6.25921e-06	5.0283e-05
RP4-592A1.4	0	NA	NA	NA	NA	NA
RN7SL713P	0	NA	NA	NA	NA	NA
TACSTD2	29.7194	3.09021	1.06193	2.90998	0.00361451	0.0125462
RP4-592A1.2	13.1726	-0.552951	0.668438	-0.827229	0.408107	0.553055
MYSM1	4161.03	0.784084	0.228899	3.42546	0.000613758	0.00274272
AL136985.1	0.0745239	0.451972	4.7044	0.0960742	0.923462	NA
JUN	14484.4	2.66803	0.405099	6.5861	4.51528e-11	1.75747e-09
LINC01135	21.3878	2.41305	0.482842	4.9976	5.80495e-07	6.20807e-06
RP11-63G10.3	0.59157	0.213722	1.75365	0.121872	0.903	0.937813
RP11-63G10.2	0.0455165	1.02904	4.7044	0.21874	0.826852	NA
RP4-794H19.1	9.45035	1.49302	0.565771	2.63891	0.00831727	0.0253468
PHBP3	0	NA	NA	NA	NA	NA
RP4-794H19.4	1.06485	-0.288804	1.48367	-0.194656	0.845662	0.90129
RP11-145M4.1	0	NA	NA	NA	NA	NA
RP11-145M4.2	0.213804	2.57136	4.6713	0.550459	0.582005	NA
RP11-145M4.3	0.158016	1.60611	4.7044	0.341407	0.732798	NA
RP11-470E16.1	0.802111	4.17962	1.70048	2.45791	0.0139749	0.0389997
RP11-467C18.1	1.64421	2.51811	1.26859	1.98496	0.0471487	0.106421
FGGY	208.628	-0.505194	0.223918	-2.25615	0.0240609	0.0612854
MIR4711	0	NA	NA	NA	NA	NA
RP4-782L23.2	0	NA	NA	NA	NA	NA
RP4-782L23.1	2.30297	-2.40538	1.0699	-2.24823	0.0245615	0.0622516
HOOK1	9.66472	-0.94882	0.63237	-1.50042	0.133506	0.242515
CYP2J2	0.474564	-1.73701	1.73484	-1.00125	0.316707	NA
RN7SL475P	0	NA	NA	NA	NA	NA
C1orf87	1.39542	2.99141	1.4246	2.09982	0.0357446	0.0847525
PGBD4P8	0	NA	NA	NA	NA	NA
RP11-575B7.3	0.127105	2.11098	4.69225	0.449885	0.652793	NA
RP11-776H12.1	0.550868	1.20841	1.87727	0.643708	0.519765	0.654934
RP11-436K8.1	0	NA	NA	NA	NA	NA
NFIA	519.873	-0.843226	0.280256	-3.00877	0.00262307	0.00955349
RP4-668G5.1	0.0539235	0.451972	4.7044	0.0960742	0.923462	NA
AC096534.1	0.100602	-0.0289219	4.7044	-0.00614783	0.995095	NA
RP4-802A10.1	29.7847	-1.29729	0.44298	-2.92854	0.00340559	0.0119316
RP5-833A20.1	0.236392	1.60611	4.7044	0.341407	0.732798	NA
AC099791.1	0	NA	NA	NA	NA	NA
RP11-430G17.1	0	NA	NA	NA	NA	NA
TM2D1	1252.95	-0.385755	0.148987	-2.58919	0.00962011	0.0285727
RP11-430G17.3	0.288669	-0.509818	2.98539	-0.170771	0.864404	NA
INADL	61.0701	-1.01362	0.496625	-2.04101	0.0412502	0.0952404
RNU6-414P	0.0618473	-0.509815	4.7044	-0.10837	0.913702	NA
RNU6-1177P	0.217769	0.548153	3.06561	0.178807	0.858089	NA
LAMTOR5P1	0.211324	-1.02426	3.5833	-0.285841	0.775	NA
RN7SL180P	0.171087	-0.509815	4.7044	-0.10837	0.913702	NA
MIR3116-2	0	NA	NA	NA	NA	NA
PIGPP2	0	NA	NA	NA	NA	NA
RPS15AP7	0.0328775	-0.0289219	4.7044	-0.00614783	0.995095	NA
L1TD1	63.0851	-2.14892	0.546295	-3.93362	8.36757e-05	0.000489654
RP5-1155K23.4	0	NA	NA	NA	NA	NA
KANK4	0.485235	0.00280717	2.10135	0.00133589	0.998934	NA
RNU6-371P	0	NA	NA	NA	NA	NA
USP1	1527.39	-0.356039	0.128448	-2.77185	0.0055738	0.0180984
DOCK7	735.762	-1.16004	0.238323	-4.86752	1.13008e-06	1.11599e-05
RP11-293K19.1	0	NA	NA	NA	NA	NA
ANGPTL3	0.546355	2.03969	2.01604	1.01173	0.311665	0.458054
AL138847.1	0.0327997	-0.0289219	4.7044	-0.00614783	0.995095	NA
RP5-849H19.2	9.17727	-0.0937227	0.459058	-0.204163	0.838226	0.896367
RP11-230B22.1	1.66559	0.844302	1.14794	0.735494	0.462039	0.604365
ATG4C	529.83	-1.72959	0.307196	-5.63026	1.79935e-08	2.99844e-07
RP4-771M4.3	0.292932	-1.98684	2.5293	-0.78553	0.432143	NA
RP4-771M4.2	0	NA	NA	NA	NA	NA
RP11-5P4.1	0	NA	NA	NA	NA	NA
RP11-5P4.2	0	NA	NA	NA	NA	NA
RP11-5P4.3	0	NA	NA	NA	NA	NA
RP11-335E6.2	0	NA	NA	NA	NA	NA
RP11-335E6.4	0.0423684	1.02904	4.7044	0.21874	0.826852	NA
RNA5SP49	0	NA	NA	NA	NA	NA
LINC00466	0.0977486	-1.02121	4.70235	-0.217171	0.828075	NA
RP11-335E6.3	0	NA	NA	NA	NA	NA
AL138935.1	0.0321152	0.451972	4.7044	0.0960742	0.923462	NA
RP4-792G4.2	0.793799	1.88169	1.67921	1.12058	0.262466	0.404476
FOXD3	0.469558	2.62452	1.8883	1.38989	0.164563	NA
RP4-792G4.3	0.0805228	0.548149	4.7044	0.116518	0.907242	NA
ALG6	526.206	-1.30913	0.24113	-5.42915	5.66222e-08	8.04081e-07
ITGB3BP	270.199	-1.13515	0.316828	-3.58287	0.000339846	0.00164723
EFCAB7	67.4448	-1.25745	0.278948	-4.50781	6.55e-06	5.22642e-05
RN7SL488P	0.0351625	0.451972	4.7044	0.0960742	0.923462	NA
RNU7-123P	0.238199	1.72746	4.68725	0.368545	0.712467	NA
DLEU2L	8.94904	-1.91868	0.501371	-3.82687	0.000129783	0.000718655
PGM1	795.249	0.61864	0.158664	3.89906	9.65687e-05	0.00055537
RN7SL130P	20.5879	0.963215	0.338986	2.84146	0.00449069	0.015105
ROR1	6.02353	-0.303395	0.681168	-0.445404	0.656028	0.765228
RP4-597J3.1	0.0351625	0.451972	4.7044	0.0960742	0.923462	NA
CFL1P3	0	NA	NA	NA	NA	NA
RNU6-809P	0	NA	NA	NA	NA	NA
RP11-24J23.2	0	NA	NA	NA	NA	NA
UBE2U	0	NA	NA	NA	NA	NA
RNU7-62P	0	NA	NA	NA	NA	NA
CACHD1	21.9917	-0.00683004	0.4772	-0.0143127	0.98858	0.993419
MIR4794	0.10238	0.451972	4.7044	0.0960742	0.923462	NA
RAVER2	259.867	1.96899	0.472272	4.16918	3.05696e-05	0.000204338
JAK1	11046.1	0.172095	0.0889285	1.93521	0.052965	0.117081
RP11-182I10.1	0.426463	2.90683	3.15149	0.922366	0.356337	NA
RP11-182I10.2	0.0847553	1.02904	4.7044	0.21874	0.826852	NA
RP11-182I10.3	75.8399	-1.42091	0.345633	-4.11103	3.93893e-05	0.000254279
SLC2A3P2	20.5119	-3.75041	0.669892	-5.59853	2.16173e-08	3.49203e-07
RP4-535B20.4	8.48384	-3.28304	0.875725	-3.74893	0.000177588	0.000935702
RNU6-1176P	3.31796	-3.21586	1.13328	-2.83766	0.00454453	0.0152641
MIR3671	28.558	-0.77751	0.390481	-1.99116	0.0464633	0.105157
MIR101-1	4.91647	-0.374687	0.584996	-0.640495	0.521851	0.656756
RP4-535B20.1	16.0264	0.156887	0.396659	0.395522	0.692458	0.793057
RP4-535B20.2	0.0423684	1.02904	4.7044	0.21874	0.826852	NA
MRPS21P1	0.33826	3.3704	4.37008	0.771244	0.440562	NA
AK4	157.754	1.48684	0.313734	4.73918	2.14586e-06	1.9612e-05
RP4-700A9.1	6.9394	2.89298	0.613637	4.71448	2.42325e-06	2.17951e-05
DNAJC6	32.1345	-0.00107655	0.300886	-0.00357792	0.997145	0.998081
RP5-1044H5.1	0	NA	NA	NA	NA	NA
COX6CP13	0	NA	NA	NA	NA	NA
RNU2-15P	0.0853491	1.02904	4.7044	0.21874	0.826852	NA
LEPR	310.705	-0.554991	0.262718	-2.1125	0.0346436	0.0826581
LEPROT	4052.66	0.397911	0.176068	2.25999	0.0238222	0.0607721
RP4-630A11.3	12.6938	-1.08515	0.391131	-2.77438	0.0055307	0.0179837
RP11-430H12.2	0.040148	0.451972	4.7044	0.0960742	0.923462	NA
RN7SL854P	0.237294	-0.971767	3.52869	-0.27539	0.783016	NA
PDE4B	5223.92	1.30336	0.42305	3.08087	0.00206393	0.00779352
RP11-397C12.1	0.240572	1.60612	4.06694	0.394921	0.692901	NA
RNU4-88P	0.0385559	0.451972	4.7044	0.0960742	0.923462	NA
SGIP1	14.6999	3.4544	0.582115	5.93422	2.95246e-09	6.32963e-08
MIR3117	0.0380508	0.451977	4.7044	0.0960752	0.923461	NA
AL139147.1	0.189282	0.451972	4.29894	0.105136	0.916268	NA
AL354978.1	0	NA	NA	NA	NA	NA
TCTEX1D1	12.8328	2.00884	0.727696	2.76055	0.00577035	0.0186188
INSL5	0	NA	NA	NA	NA	NA
WDR78	17.8311	0.854521	0.350003	2.44146	0.0146279	0.0404958
RP11-342H21.2	0	NA	NA	NA	NA	NA
MIER1	5576.75	0.76637	0.210439	3.64178	0.000270763	0.00135089
SLC35D1	935.782	0.273976	0.191296	1.43221	0.152084	0.268264
C1orf141	0.10253	0.451977	4.7044	0.0960752	0.923461	NA
SNORA31	414.327	0.25876	0.224039	1.15498	0.2481	0.387594
IL23R	0.324444	0.644333	2.57055	0.25066	0.802077	NA
RNU6-586P	0	NA	NA	NA	NA	NA
AL109843.1	0	NA	NA	NA	NA	NA
RNU4ATAC4P	0	NA	NA	NA	NA	NA
RP4-763G1.1	0	NA	NA	NA	NA	NA
IL12RB2	10.1735	-0.609528	0.713181	-0.854661	0.392739	0.537669
SERBP1	4948.53	-0.423714	0.126571	-3.34764	0.000815028	0.00348974
RNU6-387P	0.144521	-0.0289172	4.60656	-0.00627739	0.994991	NA
RP4-763G1.2	0	NA	NA	NA	NA	NA
RNU6-1031P	0	NA	NA	NA	NA	NA
RP11-393N21.1	0.0325721	0.451972	4.7044	0.0960742	0.923462	NA
RN7SL392P	0	NA	NA	NA	NA	NA
HNRNPCP9	0.0290476	-0.0289219	4.7044	-0.00614783	0.995095	NA
GADD45A	214.472	1.54545	0.233811	6.60986	3.84695e-11	1.53656e-09
GNG12	1.87352	0.543794	1.02898	0.528479	0.597167	0.719653
RNU7-80P	0	NA	NA	NA	NA	NA
GNG12-AS1	0.295293	-1.37481	3.96857	-0.346425	0.729024	NA
RP4-609E1.2	0	NA	NA	NA	NA	NA
DIRAS3	3.35773	0.598589	0.93311	0.641499	0.521198	0.656233
ARL5AP3	0.147393	0.451972	4.7044	0.0960742	0.923462	NA
AL157407.1	0	NA	NA	NA	NA	NA
WLS	897.687	-0.94625	0.306826	-3.08399	0.00204242	0.00773122
CTBP2P8	27.2225	-3.05094	0.596666	-5.11331	3.16562e-07	3.65477e-06
MIR1262	6.19878	-2.53355	0.90465	-2.80058	0.00510101	0.0168173
RPS7P4	0	NA	NA	NA	NA	NA
COX6B1P7	0	NA	NA	NA	NA	NA
TCEB1P18	0	NA	NA	NA	NA	NA
RP5-1033K19.2	0	NA	NA	NA	NA	NA
RPE65	0.484592	-1.46126	2.21233	-0.660507	0.508929	NA
DEPDC1	4.17134	-0.779461	0.636002	-1.22556	0.220363	0.355185
RP4-694A7.2	0	NA	NA	NA	NA	NA
RP4-694A7.4	0.0696975	-0.0289219	4.7044	-0.00614783	0.995095	NA
TXNP2	0	NA	NA	NA	NA	NA
RP11-424D14.1	0	NA	NA	NA	NA	NA
RP11-74K19.1	0.0392678	0.451972	4.7044	0.0960742	0.923462	NA
RP3-380B4.1	0	NA	NA	NA	NA	NA
LRRC7	2.78403	0.112424	0.903715	0.124402	0.900997	0.93679
RP11-379C1.1	0	NA	NA	NA	NA	NA
RN7SL538P	0.149042	-0.0289219	4.7044	-0.00614783	0.995095	NA
PIN1P1	0	NA	NA	NA	NA	NA
RP11-181B18.1	0.289481	0.0672572	2.5924	0.025944	0.979302	NA
LRRC40	942.241	0.313593	0.19351	1.62055	0.105113	0.201713
RN7SL242P	23.7073	-0.202622	0.333736	-0.607134	0.543762	0.675391
SRSF11	8948.26	0.706657	0.200831	3.51866	0.000433737	0.0020306
RP4-677H15.4	0.809205	4.3891	2.04527	2.14598	0.0318749	0.0771952
ANKRD13C	1068.33	0.135209	0.131322	1.0296	0.303199	0.448753
HHLA3	11.6415	-0.121268	0.467301	-0.259507	0.795244	0.867402
RP11-180O5.2	0	NA	NA	NA	NA	NA
CTH	94.8054	0.192041	0.546734	0.351252	0.725399	0.817235
RP11-42O15.3	0.781385	-0.577054	1.72929	-0.333693	0.738611	0.826977
RP11-42O15.2	0	NA	NA	NA	NA	NA
CASP3P1	0.0651443	0.451972	4.7044	0.0960742	0.923462	NA
RP5-952N6.1	0	NA	NA	NA	NA	NA
RP11-99H8.1	0	NA	NA	NA	NA	NA
PTGER3	23.8966	-0.463506	0.5319	-0.871416	0.383527	0.529187
RP3-333A15.1	0.965847	1.25386	1.71916	0.729344	0.465791	0.607554
RP3-333A15.2	0.44092	-0.0289202	2.27777	-0.0126967	0.98987	NA
ZRANB2-AS1	1.29027	0.260217	1.12192	0.231939	0.816585	0.882073
ZRANB2	3265.22	-0.245658	0.163421	-1.50322	0.132783	0.241407
MIR186	43.7847	-0.429796	0.37804	-1.13691	0.255577	0.396852
ZRANB2-AS2	6.05201	-2.77284	0.812413	-3.41309	0.000642297	0.002851
AL360297.1	0	NA	NA	NA	NA	NA
RP11-386O9.2	0.334387	-1.74549	2.26723	-0.769874	0.441375	NA
RP11-115M14.1	0	NA	NA	NA	NA	NA
NEGR1	140.963	0.622471	0.409115	1.5215	0.128133	0.235066
RP11-82L20.1	0	NA	NA	NA	NA	NA
RP11-175G14.2	0	NA	NA	NA	NA	NA
NEGR1-IT1	1.39015	-1.07489	1.3953	-0.770364	0.441084	0.584961
GDI2P2	0.853261	1.57638	1.74703	0.902316	0.366889	0.513796
RPL31P12	0.751524	0.0163351	1.57006	0.0104041	0.991699	0.994893
RNU6-1246P	0	NA	NA	NA	NA	NA
RP4-660H19.1	0.0325721	0.451972	4.7044	0.0960742	0.923462	NA
RP11-262K1.1	0	NA	NA	NA	NA	NA
KRT8P21	0	NA	NA	NA	NA	NA
RN7SKP19	0	NA	NA	NA	NA	NA
RP4-598G3.1	0	NA	NA	NA	NA	NA
RP4-788P17.1	0	NA	NA	NA	NA	NA
RNA5SP50	0	NA	NA	NA	NA	NA
RNU4ATAC8P	0	NA	NA	NA	NA	NA
LRRIQ3	2.96179	-0.643504	0.678217	-0.948818	0.342713	0.489944
FPGT	366.787	-1.28736	0.275244	-4.67717	2.90863e-06	2.54907e-05
FPGT-TNNI3K	9.20469	-1.23012	0.461455	-2.66574	0.00768182	0.0237153
TNNI3K	1.35782	-0.24008	1.17452	-0.204407	0.838036	0.896206
RP11-439H8.4	0	NA	NA	NA	NA	NA
RP4-650F12.2	0	NA	NA	NA	NA	NA
LRRC53	0.0998297	0.548149	4.7044	0.116518	0.907242	NA
C1orf173	0.615706	-2.30166	1.74536	-1.31873	0.187258	0.31427
RP4-612J11.1	0	NA	NA	NA	NA	NA
RP11-17E13.2	0.85491	-2.63726	1.5148	-1.74099	0.0816854	0.165605
CRYZ	144.091	-1.74138	0.553454	-3.14638	0.00165304	0.00643842
TYW3	476.626	-0.415128	0.192198	-2.1599	0.0307808	0.0750499
RP11-93N20.1	0	NA	NA	NA	NA	NA
RP11-510C10.4	0	NA	NA	NA	NA	NA
RP11-510C10.2	0	NA	NA	NA	NA	NA
LHX8	0	NA	NA	NA	NA	NA
RP11-510C10.3	0	NA	NA	NA	NA	NA
RNU6-622P	0	NA	NA	NA	NA	NA
SLC44A5	2.51827	-2.05835	1.42857	-1.44085	0.149628	0.264757
RP11-87O11.1	0	NA	NA	NA	NA	NA
RNU6-503P	0	NA	NA	NA	NA	NA
RP4-595K12.1	0	NA	NA	NA	NA	NA
RP4-595K12.2	0.222363	-0.694136	4.69142	-0.147959	0.882376	NA
RP4-682C21.5	3.40258	-0.0454653	0.598024	-0.0760258	0.939399	0.960961
ACADM	506.689	-1.07817	0.196934	-5.4748	4.38003e-08	6.42744e-07
RP4-682C21.2	0.600638	2.97371	1.96441	1.5138	0.130077	0.237673
RABGGTB	4283.82	0.518276	0.165191	3.13743	0.00170435	0.00661133
SNORD45C	0	NA	NA	NA	NA	NA
SNORD45A	0	NA	NA	NA	NA	NA
SNORD45B	0	NA	NA	NA	NA	NA
MSH4	20.8391	0.143958	0.278875	0.516211	0.605707	0.726723
AL445464.1	0.0325721	0.451972	4.7044	0.0960742	0.923462	NA
ASB17	0	NA	NA	NA	NA	NA
RP11-550H2.1	0	NA	NA	NA	NA	NA
RP11-550H2.2	0	NA	NA	NA	NA	NA
ST6GALNAC3	361.473	-1.01946	0.237183	-4.29819	1.72196e-05	0.000122612
RP11-335E14.1	0	NA	NA	NA	NA	NA
RP5-1102E8.3	3.16429	-4.09968	1.07275	-3.82167	0.000132549	0.000731499
TPI1P1	13.1687	0.426601	0.3807	1.12057	0.262471	0.404476
AC104458.1	0.0351625	0.451972	4.7044	0.0960742	0.923462	NA
RNU6-161P	0	NA	NA	NA	NA	NA
RP11-415A20.1	0	NA	NA	NA	NA	NA
ST6GALNAC5	0.0321152	0.451972	4.7044	0.0960742	0.923462	NA
AC096951.1	0	NA	NA	NA	NA	NA
RP4-564M11.2	0	NA	NA	NA	NA	NA
PIGK	467.642	-0.489459	0.253663	-1.92957	0.0536605	0.118391
RP4-706A16.3	69.734	0.50669	0.229023	2.2124	0.0269391	0.0672387
RP11-363H12.1	0.0305405	0.451972	4.7044	0.0960742	0.923462	NA
AK5	6.13671	-0.202684	0.627367	-0.323071	0.746642	0.832706
RP11-375A5.1	0.0665674	-0.509815	4.7044	-0.10837	0.913702	NA
AC095030.1	0	NA	NA	NA	NA	NA
RNU7-8P	0	NA	NA	NA	NA	NA
ZZZ3	1511.49	-0.826469	0.12225	-6.7605	1.37512e-11	6.44979e-10
RNA5SP20	0.0940715	0.451972	4.7044	0.0960742	0.923462	NA
RN7SL370P	0.0618656	-0.0289219	4.7044	-0.00614783	0.995095	NA
USP33	3832.76	-0.733239	0.154865	-4.7347	2.19375e-06	1.9997e-05
RP4-706L14.2	0.0385559	0.451972	4.7044	0.0960742	0.923462	NA
FAM73A	1200.98	-0.140314	0.148748	-0.943301	0.345527	0.49262
RNA5SP21	0	NA	NA	NA	NA	NA
RP11-181C21.4	10.4696	-1.10054	0.439611	-2.50345	0.012299	0.0350713
NSRP1P1	45.6158	-0.307616	0.275889	-1.115	0.264851	0.407147
HSPE1P25	22.9968	-0.336586	0.272866	-1.23352	0.217382	0.351691
NEXN-AS1	3.42121	0.597719	0.882941	0.676963	0.498429	0.636381
NEXN	168.205	-1.02127	0.541631	-1.88554	0.0593565	0.128484
FUBP1	5473.49	0.367337	0.218826	1.67867	0.0932167	0.183742
DNAJB4	334.343	2.0505	0.29092	7.04832	1.81086e-12	1.16197e-10
GIPC2	0.994951	2.55989	1.45776	1.75605	0.0790801	0.161379
RP11-386I14.4	248.585	1.12002	0.462066	2.42393	0.0153535	0.0421328
RP11-386I14.2	0	NA	NA	NA	NA	NA
RNU6-1102P	0	NA	NA	NA	NA	NA
RP11-386I14.3	0.0290476	-0.0289219	4.7044	-0.00614783	0.995095	NA
RNA5SP22	0	NA	NA	NA	NA	NA
RNFT1P2	0	NA	NA	NA	NA	NA
RP11-183M13.1	0.071354	0.451972	4.7044	0.0960742	0.923462	NA
PTGFR	35.6414	-1.83547	0.735831	-2.49442	0.0126163	0.0358066
RP11-472F19.1	0	NA	NA	NA	NA	NA
RNA5SP23	0	NA	NA	NA	NA	NA
IFI44L	3541.63	-1.27231	0.767433	-1.65787	0.0973434	0.190119
IFI44	2805.36	-0.660345	0.612518	-1.07808	0.280997	0.425359
RP4-641G12.3	2.65341	-2.1673	1.19504	-1.81358	0.0697429	0.145974
AC104837.1	0	NA	NA	NA	NA	NA
RP4-641G12.4	0	NA	NA	NA	NA	NA
ELTD1	0.0385559	0.451972	4.7044	0.0960742	0.923462	NA
PSAT1P3	0	NA	NA	NA	NA	NA
AC093430.1	0	NA	NA	NA	NA	NA
RP4-726F1.1	0	NA	NA	NA	NA	NA
ADH5P2	0	NA	NA	NA	NA	NA
RP11-339A11.1	0	NA	NA	NA	NA	NA
RP11-339A11.2	0	NA	NA	NA	NA	NA
[truncated: 53,884 more rows]

## Sheet: 1C MS HiCBX5 vs SCs
1C_DESeq2_MS_High_CBX5_expression_vs_Symptomatic_control
	baseMean	log2FoldChange	lfcSE	stat	pvalue	padj
DDX11L1	7.03778	0.23949	0.580724	0.412399	0.680047	0.869308
WASH7P	597.134	-0.208112	0.172516	-1.20633	0.227689	0.538927
MIR1302-10	0.194751	-0.169894	3.92231	-0.0433149	0.965451	NA
FAM138A	0	NA	NA	NA	NA	NA
OR4G4P	0	NA	NA	NA	NA	NA
OR4G11P	0	NA	NA	NA	NA	NA
OR4F5	0	NA	NA	NA	NA	NA
RP11-34P13.7	15.207	0.739543	0.465945	1.58719	0.112469	0.386146
RP11-34P13.8	0	NA	NA	NA	NA	NA
CICP27	0.820334	0.466253	1.39916	0.333237	0.738955	NA
AL627309.1	1541.1	-0.152935	0.269268	-0.567965	0.570059	0.806643
RP11-34P13.15	54.3466	-1.18225	0.498075	-2.37364	0.0176136	0.158271
RP11-34P13.16	0	NA	NA	NA	NA	NA
RP11-34P13.14	143.192	-0.19738	0.297999	-0.662351	0.507746	0.767999
RP11-34P13.13	486.916	-0.386924	0.283873	-1.36302	0.172877	0.476793
RNU6-1100P	20.901	-0.514577	0.557251	-0.923422	0.355787	0.659667
RP11-34P13.9	0.126403	0.311	4.32232	0.0719521	0.94264	NA
AP006222.2	33.4607	0.39738	0.480499	0.827014	0.408229	0.700524
AP006222.1	0	NA	NA	NA	NA	NA
RP4-669L17.10	21.5672	0.405466	0.789764	0.513401	0.607671	0.828078
RP4-669L17.8	4.83457	-2.223	0.886018	-2.50897	0.0121082	NA
CICP7	0.0660536	-0.169894	4.32232	-0.0393062	0.968646	NA
RP4-669L17.4	0	NA	NA	NA	NA	NA
OR4F29	0	NA	NA	NA	NA	NA
WBP1LP7	0	NA	NA	NA	NA	NA
AL732372.1	0	NA	NA	NA	NA	NA
RP4-669L17.2	0	NA	NA	NA	NA	NA
RP5-857K21.15	0	NA	NA	NA	NA	NA
RP4-669L17.1	0.0455165	-0.169894	4.32232	-0.0393062	0.968646	NA
RP5-857K21.1	1.21194	0.0723147	1.30884	0.0552509	0.955939	NA
RP5-857K21.2	0	NA	NA	NA	NA	NA
RP5-857K21.3	0.0905113	-0.169894	4.32232	-0.0393062	0.968646	NA
RP5-857K21.4	3.33002	-0.0179521	0.658756	-0.0272516	0.978259	NA
RP5-857K21.5	0.0351625	-0.582089	4.32232	-0.134671	0.892872	NA
MTND1P23	24.0238	0.59012	0.392659	1.50288	0.13287	0.420396
MTND2P28	1129.91	0.017459	0.627279	0.0278328	0.977795	0.992887
hsa-mir-6723	343.816	0.425014	0.307113	1.3839	0.166388	0.468458
RP5-857K21.7	23.3954	0.263522	0.498263	0.528882	0.596887	0.821994
MTATP8P1	0.278999	-0.513391	2.73199	-0.187919	0.85094	NA
MTATP6P1	1872.88	0.309677	0.290351	1.06656	0.28617	0.59976
RP5-857K21.11	14.848	0.0237971	0.51716	0.0460149	0.963298	0.98891
WBP1LP6	0	NA	NA	NA	NA	NA
OR4F16	0.0313251	0.311	4.32232	0.0719521	0.94264	NA
CICP3	0.0325721	-0.169894	4.32232	-0.0393062	0.968646	NA
RP11-206L10.1	171.487	-0.270664	0.283238	-0.955606	0.339271	0.647892
RP11-206L10.3	200.528	-0.125842	0.260595	-0.482901	0.629166	0.840388
RNU6-1199P	5.47337	-0.174252	0.589504	-0.295591	0.767542	0.911032
RP11-206L10.5	16.1584	-0.280286	0.419804	-0.66766	0.504351	0.76637
RP11-206L10.4	0	NA	NA	NA	NA	NA
RP11-206L10.2	335.849	-0.0797674	0.165351	-0.482414	0.629512	0.840607
RP11-206L10.9	186.476	0.538534	0.278665	1.93255	0.0532917	0.270556
RP11-206L10.8	145.252	-0.15743	0.251452	-0.626086	0.531259	0.781967
AL669831.1	62.3326	-0.507867	0.245443	-2.06919	0.0385285	0.232393
RP11-206L10.10	38.7758	-0.16191	0.233666	-0.692912	0.488365	0.757375
FAM87B	10.5812	-0.304956	0.386654	-0.788705	0.430284	0.716031
LINC00115	185.25	-0.198623	0.132006	-1.50465	0.132413	0.419833
LINC01128	406.886	-0.510033	0.256996	-1.98459	0.0471897	0.25572
FAM41C	1.07532	0.641529	1.06623	0.60168	0.547387	NA
TUBB8P11	0.804634	1.23975	1.61882	0.765836	0.443774	NA
AL645608.2	0.0327997	0.311	4.32232	0.0719521	0.94264	NA
RP11-54O7.16	1.16181	1.13421	0.954371	1.18844	0.234659	NA
RP11-54O7.1	7.42719	0.388985	0.518309	0.750488	0.452961	0.731851
RP11-54O7.2	0.106886	-0.101195	4.32232	-0.0234123	0.981321	NA
RP11-54O7.3	0.377436	-2.2991	2.97949	-0.771644	0.440325	NA
SAMD11	1.4875	0.625909	1.32306	0.473077	0.636159	NA
AL645608.1	0.472055	-0.99429	2.63235	-0.37772	0.705639	NA
NOC2L	1787.92	-0.203409	0.184261	-1.10392	0.26963	0.583823
KLHL17	353.265	-0.199577	0.209309	-0.953504	0.340335	0.648794
PLEKHN1	70.3364	-0.621961	0.301037	-2.06606	0.038823	0.233164
C1orf170	1.22135	0.046307	1.13606	0.0407611	0.967486	NA
RP11-54O7.17	73.2252	0.183046	0.309937	0.590589	0.554796	0.796494
HES4	290.321	-0.346415	0.447346	-0.774378	0.438707	0.721836
RP11-54O7.10	0.219239	-1.71936	4.29933	-0.399913	0.689221	NA
RP11-54O7.11	1.72313	-1.27207	0.999477	-1.27273	0.203114	NA
ISG15	951.12	-2.17763	0.654798	-3.32565	0.000882116	0.0346906
AGRN	656.984	-1.44162	0.453322	-3.18012	0.00147215	0.0454989
RP11-54O7.14	0	NA	NA	NA	NA	NA
RP11-465B22.3	99.392	-2.15453	0.79255	-2.71848	0.0065582	0.0955488
RP11-54O7.18	4.36859	-1.85672	1.30757	-1.41998	0.155612	NA
RNF223	1.42227	0.340539	1.12104	0.303771	0.761302	NA
C1orf159	445.704	-0.169385	0.151219	-1.12013	0.262658	0.576868
RP11-465B22.5	0.686497	-0.936718	1.72382	-0.543397	0.586856	NA
MIR200B	0.699919	0.578521	1.17203	0.493607	0.621584	NA
MIR200A	0.509539	1.29829	1.7408	0.745798	0.45579	NA
MIR429	0.693144	-0.140277	1.43025	-0.098079	0.92187	NA
RP11-465B22.8	1.55388	-0.0815991	0.950409	-0.0858569	0.93158	NA
TTLL10-AS1	0.436388	0.88631	2.06807	0.428568	0.668238	NA
TTLL10	0.756894	1.05042	1.57718	0.666012	0.505404	NA
TNFRSF18	21.3214	-1.26655	0.516376	-2.45276	0.0141766	0.142288
TNFRSF4	53.9725	-0.975385	0.405823	-2.40348	0.0162401	0.151815
SDF4	3021.4	-0.543223	0.196327	-2.76693	0.0056587	0.0892119
B3GALT6	463.969	-0.0934915	0.301089	-0.310511	0.756172	0.905341
FAM132A	101.488	-0.734706	0.346087	-2.12289	0.0337628	0.218553
RP5-902P8.12	131.843	-0.936519	0.423216	-2.21286	0.0269071	0.194572
UBE2J2	2313.47	-0.400823	0.167117	-2.39846	0.0164642	0.153148
RP5-902P8.10	22.2409	0.0212809	0.341917	0.0622401	0.950372	0.984004
SCNN1D	113.972	-0.000962956	0.241391	-0.00398919	0.996817	0.998839
ACAP3	3778.5	-0.315886	0.228115	-1.38477	0.166124	0.468195
PUSL1	239.498	-0.038231	0.251808	-0.151826	0.879324	0.957743
CPSF3L	2335.53	-0.255518	0.175623	-1.45492	0.145691	0.439843
RP5-890O3.9	148.499	-0.235923	0.271657	-0.868458	0.385144	0.682729
GLTPD1	243.522	0.0377641	0.201391	0.187517	0.851256	0.946497
TAS1R3	27.8537	0.24981	0.307928	0.811262	0.417215	0.706366
DVL1	861.685	-0.340726	0.170954	-1.99309	0.0462521	0.252805
MXRA8	2.63904	-0.422216	1.02413	-0.412269	0.680142	NA
AURKAIP1	784.616	-0.4267	0.216061	-1.97491	0.0482783	0.258389
RP5-890O3.3	0.257125	0.379701	2.4081	0.157676	0.874712	NA
CCNL2	4720.47	-0.0402801	0.135562	-0.297135	0.766364	0.91039
RP4-758J18.2	174.852	0.18406	0.227008	0.810807	0.417476	0.706682
MRPL20	1062.51	-0.0348265	0.1591	-0.218897	0.82673	0.936864
RN7SL657P	0	NA	NA	NA	NA	NA
RP4-758J18.13	51.2016	0.218414	0.309171	0.706451	0.479908	0.750461
ANKRD65	7.2147	0.350634	0.630809	0.555848	0.578315	0.811699
RP4-758J18.7	0.571616	0.374746	1.88952	0.198329	0.842788	NA
TMEM88B	0	NA	NA	NA	NA	NA
RP4-758J18.10	0.183623	-0.444692	4.32232	-0.102883	0.918056	NA
VWA1	1.32784	-1.01294	1.1013	-0.919764	0.357696	NA
ATAD3C	3.6688	0.175904	0.650437	0.270439	0.786823	NA
ATAD3B	1026.12	-0.241324	0.235243	-1.02585	0.304963	0.618479
ATAD3A	294.224	-0.186562	0.21755	-0.85756	0.391135	0.687595
TMEM240	1.02037	-4.00293	1.29247	-3.09711	0.00195418	NA
SSU72	1712.48	-0.213331	0.128668	-1.65799	0.0973198	0.36059
AL645728.2	0	NA	NA	NA	NA	NA
AL645728.1	53.4116	-0.0207651	0.252193	-0.082338	0.934378	0.978005
AL645728.3	0.2416	-0.0324953	2.44663	-0.0132816	0.989403	NA
C1orf233	150.89	-0.208342	0.189352	-1.10029	0.271208	0.584841
RP11-345P4.9	254.537	-0.267216	0.166265	-1.60717	0.108018	0.377537
MIB2	1139.58	-0.154301	0.246813	-0.625174	0.531857	0.782401
MMP23B	5.40228	0.162506	0.861147	0.188709	0.850321	0.946497
CDK11B	1745.02	-0.584895	0.211768	-2.76196	0.00574552	0.0900176
RP11-345P4.10	27.9968	-0.219473	0.340576	-0.644416	0.519306	0.775248
SLC35E2B	2490.08	0.131293	0.20337	0.645584	0.518549	0.774644
RP11-345P4.7	1.6504	-1.2259	1.14169	-1.07376	0.282928	NA
RP11-345P4.6	0.107246	-0.101192	4.32232	-0.0234115	0.981322	NA
MMP23A	6.06256	0.437913	0.680505	0.643512	0.519892	0.775427
CDK11A	395.673	-0.417249	0.254107	-1.64202	0.100586	0.365127
RP1-283E3.8	392.776	0.283629	0.266548	1.06409	0.28729	0.600948
RP1-283E3.4	10.2292	-0.124978	0.45026	-0.277569	0.781343	0.916948
SLC35E2	317.296	0.105919	0.311064	0.340504	0.733477	0.89649
NADK	8815.01	-0.281661	0.209994	-1.34128	0.179829	0.486334
GNB1	12146.5	-0.202842	0.100207	-2.02422	0.0429476	0.24405
RP1-140A9.1	12.4705	0.0611944	0.336216	0.182009	0.855576	0.948083
CALML6	4.96798	0.164907	0.598428	0.275567	0.782881	NA
TMEM52	1.30353	-0.171506	1.10972	-0.154549	0.877177	NA
C1orf222	0.750193	1.35539	1.18987	1.13911	0.254656	NA
RP11-547D24.1	0.181862	-1.40648	3.99534	-0.35203	0.724815	NA
GABRD	0.645912	-0.225756	1.44089	-0.156678	0.875499	NA
RP11-547D24.3	0.0794123	0.311	4.32232	0.0719521	0.94264	NA
PRKCZ	110.664	-0.279624	0.262995	-1.06323	0.287678	0.601276
RP5-892K4.1	19.0123	-0.227583	0.391561	-0.581219	0.561093	0.800359
RP11-181G12.2	23.5319	0.163342	0.319774	0.510804	0.609488	0.829167
C1orf86	843.479	-0.4408	0.213373	-2.06586	0.0388414	0.233164
AL590822.2	32.3598	-0.88258	0.460155	-1.91801	0.0551102	0.276154
AL590822.1	1.36309	-1.32284	1.39945	-0.945252	0.34453	NA
RP11-181G12.5	0	NA	NA	NA	NA	NA
RP11-181G12.4	0.991632	0.033725	1.34092	0.0251507	0.979935	NA
SKI	4054.52	-0.382766	0.185201	-2.06676	0.0387571	0.232999
MORN1	136.712	0.0302386	0.241395	0.125266	0.900313	0.96589
RP4-713A8.1	1.25455	0.0805382	1.14239	0.0704999	0.943796	NA
AL589739.1	0.515992	0.066018	2.11556	0.0312059	0.975105	NA
RP4-740C4.6	11.2212	-0.171438	0.358336	-0.478426	0.632347	0.84205
RP4-740C4.5	0	NA	NA	NA	NA	NA
RP4-740C4.7	11.5299	0.0615128	0.387218	0.158858	0.873781	0.95583
RP4-740C4.9	4.59205	0.423383	0.485024	0.872911	0.382712	NA
RP4-740C4.8	5.29362	0.28649	0.518562	0.55247	0.580626	0.812869
AL513477.1	0.475192	1.29326	2.48225	0.521006	0.602363	NA
RER1	2198	0.0143041	0.117584	0.121649	0.903177	0.966744
PEX10	302.263	-0.0463217	0.131335	-0.3527	0.724313	0.892086
PLCH2	43.4392	-1.31586	0.640927	-2.05305	0.0400676	0.236789
RP3-395M20.2	5.52415	0.311503	0.504734	0.617163	0.537127	0.784975
RP3-395M20.3	8.03765	0.101676	0.408794	0.248721	0.803576	0.927332
PANK4	1098.75	-0.0766627	0.199539	-0.3842	0.70083	0.879429
HES5	0.447576	-1.11121	2.2994	-0.483262	0.628909	NA
RP3-395M20.12	160.542	-0.381131	0.25198	-1.51255	0.130395	0.416488
RP3-395M20.8	121.109	0.112749	0.257274	0.438244	0.66121	0.859117
TNFRSF14	6479.13	-0.264396	0.147982	-1.78668	0.0739898	0.318625
RP3-395M20.7	69.153	0.391549	0.234149	1.67222	0.0944815	0.355301
RP3-395M20.9	8.14386	-0.0742939	0.491004	-0.15131	0.879731	0.957979
FAM213B	238.185	-0.0967675	0.214146	-0.451877	0.651358	0.852797
MMEL1	18.8161	0.274198	0.331186	0.827926	0.407712	0.700325
RP13-436F16.1	0	NA	NA	NA	NA	NA
TTC34	77.0976	0.526201	0.303038	1.73642	0.0824897	0.334673
RP11-740P5.2	0	NA	NA	NA	NA	NA
RP11-740P5.3	0	NA	NA	NA	NA	NA
ACTRT2	0	NA	NA	NA	NA	NA
LINC00982	1.32422	-0.801863	1.43847	-0.557443	0.577225	NA
AL008733.1	0	NA	NA	NA	NA	NA
PRDM16	3.50191	-0.492313	0.899882	-0.547086	0.584319	NA
RP1-163G9.2	0	NA	NA	NA	NA	NA
RP11-22L13.1	0.359795	-0.101196	2.67527	-0.0378264	0.969826	NA
ARHGEF16	0.609694	-0.788428	1.51475	-0.520502	0.602714	NA
RP11-168F9.2	0.0337526	-0.582089	4.32232	-0.134671	0.892872	NA
MEGF6	637.769	-0.614028	0.31072	-1.97615	0.0481379	0.258318
MIR551A	0.137413	0.379698	4.28713	0.0885669	0.929426	NA
RP11-46F15.2	2.20092	-0.298355	0.718079	-0.415491	0.677782	NA
TPRG1L	750.416	-0.126325	0.118613	-1.06502	0.286865	0.600534
WRAP73	887.508	-0.0906977	0.191495	-0.473629	0.635764	0.844002
TP73	7.79537	-0.0900354	0.695212	-0.129508	0.896956	0.964669
RP5-1092A11.5	0.695947	1.47487	1.43556	1.02738	0.304239	NA
RP5-1092A11.2	0.130306	0.311	4.32232	0.0719521	0.94264	NA
TP73-AS1	500.622	-0.0157079	0.181225	-0.0866764	0.930929	0.976601
CCDC27	0.102943	-0.101195	4.32232	-0.0234123	0.981321	NA
SMIM1	13.3643	-0.416812	0.495652	-0.840937	0.400383	0.694107
LRRC47	1455.79	-0.247355	0.206112	-1.2001	0.230101	0.541457
RN7SL574P	1.57818	-2.23485	1.203	-1.85774	0.0632058	NA
RP1-286D6.5	3.60603	-0.771759	0.616836	-1.25116	0.210877	NA
CEP104	1106.35	0.0997798	0.190553	0.523634	0.600533	0.823752
DFFB	297	0.0323001	0.218146	0.148066	0.882291	0.95854
AL691523.1	0	NA	NA	NA	NA	NA
C1orf174	710.037	0.147588	0.134789	1.09495	0.273539	0.586889
LINC01134	29.5889	0.859408	0.285111	3.0143	0.00257574	0.0597342
RP13-614K11.1	0.0665522	-0.101195	4.32232	-0.0234123	0.981321	NA
RP13-614K11.2	0	NA	NA	NA	NA	NA
RP11-374C13.1	0	NA	NA	NA	NA	NA
RP5-1166F10.1	0	NA	NA	NA	NA	NA
RP1-37J18.1	0	NA	NA	NA	NA	NA
RP1-37J18.2	0	NA	NA	NA	NA	NA
AJAP1	32.8978	-0.135725	0.575209	-0.235958	0.813465	0.931549
RP11-542C10.1	0	NA	NA	NA	NA	NA
RP1-58B11.1	0	NA	NA	NA	NA	NA
MIR4417	0	NA	NA	NA	NA	NA
RP11-154H17.1	0	NA	NA	NA	NA	NA
AL356693.1	0	NA	NA	NA	NA	NA
MIR4689	2.36739	-0.119542	0.783355	-0.152603	0.878711	NA
NPHP4	874.684	-0.146897	0.191702	-0.766279	0.44351	0.725225
AL356261.1	4.96283	0.0504474	0.491262	0.102689	0.918209	NA
KCNAB2	12449.5	-0.285101	0.125	-2.2808	0.02256	0.178935
AL035406.1	3.14319	-1.09283	1.00654	-1.08573	0.277599	NA
CHD5	44.5556	0.813425	0.558791	1.45569	0.145479	0.439599
RPL22	3551.26	0.105757	0.101219	1.04483	0.296101	0.609721
RP1-120G22.11	2.03466	1.05249	0.901064	1.16806	0.242784	NA
RNF207	179.641	0.584115	0.370641	1.57596	0.115035	0.389743
ICMT	693.328	0.037577	0.234904	0.159968	0.872906	0.955449
LINC00337	0.824076	-0.444694	1.47322	-0.301852	0.762765	NA
HES3	0.0305405	-0.169894	4.32232	-0.0393062	0.968646	NA
GPR153	158.469	0.220807	0.361461	0.610874	0.541283	0.787647
ACOT7	113.484	-0.419145	0.254845	-1.6447	0.100031	0.364307
RP1-202O8.3	16.6423	0.508561	0.411173	1.23685	0.216141	0.526662
HES2	0.370974	-0.448112	2.61416	-0.171417	0.863896	NA
ESPN	0.515989	-2.1603	1.79876	-1.201	0.229752	NA
MIR4252	0	NA	NA	NA	NA	NA
RP1-202O8.2	0.040148	-0.582089	4.32232	-0.134671	0.892872	NA
TNFRSF25	75.2109	-0.402792	0.400158	-1.00658	0.314135	0.626778
PLEKHG5	4.97372	-0.804191	0.591716	-1.35908	0.174121	NA
NOL9	1587.54	0.0621522	0.124902	0.497609	0.61876	0.834504
RNU6-731P	0.0328775	0.311	4.32232	0.0719521	0.94264	NA
RP11-58A11.2	0.387166	-0.101194	2.60227	-0.0388867	0.968981	NA
TAS1R1	0.419783	0.0622591	2.97853	0.0209026	0.983323	NA
ZBTB48	1227.06	-0.130214	0.160759	-0.809998	0.417941	0.707291
KLHL21	2012.05	-0.0401456	0.229027	-0.175288	0.860853	0.950731
PHF13	317.084	-0.288837	0.2698	-1.07056	0.284367	0.59784
THAP3	159.113	0.470532	0.246324	1.91022	0.056105	0.278989
DNAJC11	876.243	0.130244	0.135221	0.96319	0.335452	0.644182
RP11-242F24.1	0.0423684	-0.169894	4.32232	-0.0393062	0.968646	NA
snoU13	3397.56	-0.140499	0.151056	-0.930108	0.352315	0.657268
RP11-312B8.1	32.0327	-0.0171274	0.381219	-0.0449279	0.964165	0.989063
CAMTA1	611.657	-0.181039	0.159407	-1.1357	0.256083	0.569437
RP11-312B8.2	0.09944	-0.169894	4.32232	-0.0393062	0.968646	NA
RP11-334N17.1	0	NA	NA	NA	NA	NA
RNU1-8P	0.0793875	0.311	4.32232	0.0719521	0.94264	NA
CAMTA1-IT1	0.170559	0.433602	3.43343	0.126288	0.899504	NA
RP3-453P22.2	0	NA	NA	NA	NA	NA
RP4-549F15.1	0	NA	NA	NA	NA	NA
RP11-338N10.1	0.0380508	-0.16989	4.32232	-0.0393054	0.968647	NA
RP11-338N10.2	0.128974	0.311	4.32232	0.0719521	0.94264	NA
RP11-338N10.3	0.580059	-2.33183	2.01218	-1.15886	0.246514	NA
VAMP3	4606.94	-0.221815	0.149422	-1.48448	0.137681	0.426976
RP3-467L1.6	251.893	-0.107971	0.223451	-0.4832	0.628954	0.840388
PER3	305.54	0.218008	0.241699	0.901982	0.367067	0.668672
RP3-467L1.4	7.46565	0.147514	0.64562	0.228484	0.81927	0.934428
UTS2	1.58807	-0.782868	0.814498	-0.961166	0.336468	NA
TNFRSF9	67.4975	-0.0823608	0.39418	-0.208942	0.834493	0.940407
RP5-892F13.2	0.128506	-0.16989	4.32232	-0.0393054	0.968647	NA
PARK7	1551.61	-0.141288	0.106552	-1.326	0.18484	0.491893
Y_RNA	5339.16	0.0214702	0.130679	0.164297	0.869497	0.954516
ERRFI1	70.1802	-0.682348	0.374392	-1.82255	0.0683715	0.307791
RP11-431K24.1	0.834174	0.699682	1.36552	0.512394	0.608375	NA
CTA-215D11.4	0	NA	NA	NA	NA	NA
RP11-431K24.2	0	NA	NA	NA	NA	NA
RNU1-7P	0	NA	NA	NA	NA	NA
RP11-431K24.3	0.220719	-1.75934	3.23872	-0.543223	0.586977	NA
RP11-431K24.4	0.250857	-0.169894	3.71587	-0.0457212	0.963532	NA
RN7SL729P	0	NA	NA	NA	NA	NA
RNU6-991P	0	NA	NA	NA	NA	NA
SLC45A1	24.0331	-0.00667818	0.391218	-0.0170702	0.986381	0.99676
RERE	4983.12	-0.0347604	0.13233	-0.26268	0.792797	0.922038
RP5-1115A15.1	22.4469	0.417119	0.325364	1.28201	0.19984	0.507864
SNORA77	22.7479	0.0842104	0.375286	0.22439	0.822454	0.935503
RP5-1115A15.2	0.0313251	0.311	4.32232	0.0719521	0.94264	NA
RPL7P11	0.113687	0.791893	4.32232	0.18321	0.854633	NA
RPL7P7	32.114	0.555574	0.271814	2.04395	0.0409586	0.239249
RP4-633I8.3	0	NA	NA	NA	NA	NA
RP4-633I8.4	22.7413	0.315573	0.33323	0.947012	0.343633	0.650367
RP11-185B14.1	0.0337526	-0.582089	4.32232	-0.134671	0.892872	NA
ENO1	16115.2	-0.305212	0.137639	-2.21748	0.0265905	0.193703
ENO1-IT1	464.988	0.030943	0.229951	0.134563	0.892957	0.963513
ENO1-AS1	9.00412	0.142981	0.485689	0.294388	0.768462	0.911379
RNU6-304P	0	NA	NA	NA	NA	NA
HMGN2P17	0.270581	-0.0324965	2.71235	-0.0119809	0.990441	NA
RP3-477M7.5	0.50884	-0.169894	2.40142	-0.0707473	0.943599	NA
RP3-477M7.6	0	NA	NA	NA	NA	NA
CA6	0.0780886	-0.169894	4.32232	-0.0393062	0.968646	NA
RN7SL451P	0	NA	NA	NA	NA	NA
SLC2A7	0.099534	0.791897	4.32232	0.183211	0.854632	NA
SLC2A5	89.1205	-0.345032	0.519258	-0.664471	0.506389	0.76727
SCARNA16	0	NA	NA	NA	NA	NA
GPR157	221.997	-0.213819	0.323295	-0.661374	0.508372	0.768693
MIR34A	0.633103	0.379702	1.7044	0.222777	0.823709	NA
RP3-510D11.1	2.95624	2.17082	1.16723	1.8598	0.0629137	NA
RP3-510D11.2	1.70236	1.66929	1.20414	1.38629	0.165658	NA
H6PD	4413.89	-0.0887278	0.144094	-0.615762	0.538051	0.78525
Z98044.1	0.874443	-0.502043	1.32832	-0.377955	0.705464	NA
SPSB1	114.753	-0.561394	0.536643	-1.04612	0.295505	0.609073
RNA5SP40	0	NA	NA	NA	NA	NA
RP13-392I16.1	0.200878	-2.03638	4.30487	-0.473041	0.636184	NA
SLC25A33	881.586	-0.749858	0.24571	-3.0518	0.00227473	0.0562253
RP13-15M17.1	111.955	-0.984222	0.371833	-2.64694	0.00812228	0.106974
TMEM201	304.422	-0.0851024	0.199428	-0.426732	0.669575	0.864133
PIK3CD	9971.29	-0.166974	0.153257	-1.0895	0.275933	0.589148
C1orf200	18.1086	0.240257	0.350196	0.686066	0.492672	0.759904
RP11-558F24.2	0.0706229	-0.16989	4.32232	-0.0393054	0.968647	NA
RP11-558F24.4	0.830357	-2.93231	1.29339	-2.26715	0.0233809	NA
CLSTN1	2693.85	-0.0759972	0.0991342	-0.766609	0.443314	0.725157
RP11-558F24.6	0.138191	0.379698	4.28035	0.0887073	0.929315	NA
CTNNBIP1	994.046	-0.299903	0.124024	-2.4181	0.0156017	0.149237
RP11-84A14.5	0.368486	-0.783712	2.07743	-0.37725	0.705988	NA
LZIC	669.899	0.0621257	0.133861	0.464106	0.642571	0.847278
RP11-84A14.4	5.9264	-0.161446	0.462779	-0.348861	0.727194	0.893004
NMNAT1	315.602	0.500904	0.304033	1.64753	0.0994491	0.363409
RN7SKP269	5.31288	0.372856	0.546567	0.682178	0.495127	0.761275
MIR5697	1.3614	2.0492	1.20403	1.70195	0.0887646	NA
RP11-807G9.2	0	NA	NA	NA	NA	NA
RBP7	586.708	-0.0479027	0.197657	-0.242352	0.808507	0.92955
AL590639.1	0.169203	1.7465	4.29986	0.406175	0.684614	NA
UBE4B	3038.84	0.104975	0.11351	0.924809	0.355065	0.65934
RP11-496H15.2	0.0718034	-0.582085	4.32232	-0.13467	0.892873	NA
PGAM1P11	42.8513	0.464743	0.265097	1.75311	0.0795836	0.328543
RNU6-828P	19.2498	0.269339	0.351821	0.765558	0.443939	0.725471
KIF1B	6401.66	-0.509056	0.180078	-2.82686	0.00470065	0.0817102
MIR1273D	37.8171	0.231717	0.341949	0.677636	0.498002	0.762873
RNU6-37P	28.5828	-0.482798	0.37091	-1.30166	0.193033	0.501342
RN7SL731P	0	NA	NA	NA	NA	NA
RN7SL721P	38.1946	-1.04903	0.573423	-1.82942	0.0673369	0.305669
PGD	7873.41	-0.243324	0.112793	-2.15727	0.0309849	0.209221
RP4-736L20.3	1.12616	0.0192855	1.15671	0.0166727	0.986698	NA
APITD1	8.97277	0.715848	0.433069	1.65297	0.0983375	0.361509
APITD1-CORT	0	NA	NA	NA	NA	NA
CORT	0.77725	0.507181	1.50016	0.338085	0.735299	NA
DFFA	742.34	0.188469	0.206694	0.911826	0.36186	0.664168
RP5-1113E3.3	0.365577	-0.925589	3.04668	-0.303803	0.761278	NA
PEX14	446.476	-0.25772	0.141104	-1.82645	0.0677819	0.306791
RN7SL614P	14.4897	-0.17123	0.355024	-0.482305	0.629589	0.840607
CASZ1	377.635	-0.56979	0.206854	-2.75455	0.00587726	0.0905083
RP4-734G22.3	8.521	-0.220897	0.618909	-0.356914	0.721156	0.890744
HSPE1P24	0	NA	NA	NA	NA	NA
C1orf127	72.6425	0.517088	0.291195	1.77575	0.0757749	0.322119
CFL1P6	0.988906	0.838445	1.1237	0.746144	0.45558	NA
AL713997.1	0.502571	1.47758	1.55404	0.950798	0.341707	NA
TARDBP	3563.62	0.228121	0.0813302	2.80488	0.0050336	0.0843513
MASP2	2.65124	1.16186	0.813791	1.42771	0.153376	NA
RP4-635E18.8	181.982	0.341583	0.171795	1.98831	0.0467769	0.25444
SRM	387.992	0.0299378	0.195279	0.153307	0.878156	0.957399
EXOSC10	1869.59	-0.0972855	0.108278	-0.898481	0.368929	0.670111
RP4-635E18.7	7.77521	0.701707	0.425857	1.64775	0.0994034	0.363308
RP4-635E18.6	3.73447	0.835913	0.561313	1.48921	0.136432	NA
MTOR	3703.12	-0.0200108	0.073264	-0.273133	0.784751	0.918222
MTOR-AS1	0.744075	-0.548207	1.67811	-0.326682	0.743909	NA
RNU6-537P	0	NA	NA	NA	NA	NA
ANGPTL7	0.659756	0.0286123	2.00772	0.0142511	0.98863	NA
RNU6-291P	0	NA	NA	NA	NA	NA
RPL39P6	0	NA	NA	NA	NA	NA
UBIAD1	468.729	-0.127878	0.120251	-1.06342	0.287591	0.601243
UBE2V2P3	0.136145	-0.925585	4.32232	-0.214141	0.830437	NA
RP11-149P14.1	0	NA	NA	NA	NA	NA
PTCHD2	1.18541	0.850698	0.986405	0.862423	0.388455	NA
RP1-69M21.2	0.0341318	0.311	4.32232	0.0719521	0.94264	NA
FBXO2	2.82128	-0.552167	0.780103	-0.707813	0.479061	NA
FBXO44	238.121	-0.152285	0.236556	-0.643757	0.519733	0.775427
FBXO6	420.465	-0.551047	0.25839	-2.13262	0.0329562	0.215633
MAD2L2	517.566	-0.457091	0.185319	-2.46651	0.0136437	0.139303
DRAXIN	14.8262	0.31017	0.379982	0.816276	0.414343	0.704274
AGTRAP	2747.19	-0.124158	0.155909	-0.796347	0.42583	0.712923
C1orf167	7.09125	0.172532	0.509857	0.338393	0.735067	0.897046
RP11-56N19.5	6.45347	0.303	0.801594	0.377997	0.705433	0.881665
MTHFR	6739.65	-0.450532	0.16243	-2.77371	0.00554216	0.088069
CLCN6	2763.24	-0.187876	0.0943402	-1.99147	0.0464287	0.25326
NPPA-AS1	149.543	0.255871	0.173564	1.47422	0.140424	0.43143
NPPA	0.337059	-1.57955	2.29369	-0.688649	0.491044	NA
NPPB	0.108965	-0.101195	4.32232	-0.0234123	0.981321	NA
RP5-934G17.6	0.435729	-0.513393	2.26219	-0.226946	0.820466	NA
RNU5E-1	350.278	-0.275935	0.872511	-0.316254	0.75181	0.904127
RNU5E-4P	217.803	0.139818	0.361528	0.386743	0.698947	0.87906
KIAA2013	1844.7	-0.334276	0.259374	-1.28878	0.197475	0.50601
PLOD1	1682.77	-0.0305189	0.169344	-0.180218	0.856981	0.948785
MFN2	4324.56	-0.539315	0.191726	-2.81294	0.00490908	0.0834627
RP5-1077B9.5	0	NA	NA	NA	NA	NA
MIIP	1420.85	-0.478444	0.23953	-1.99743	0.0457784	0.251912
RN7SL649P	0	NA	NA	NA	NA	NA
TNFRSF8	630.845	0.262563	0.32029	0.819766	0.412349	0.702841
RNU6-777P	0	NA	NA	NA	NA	NA
RP11-426M1.2	0.0337526	-0.582089	4.32232	-0.134671	0.892872	NA
TNFRSF1B	34328.6	-0.336956	0.189264	-1.78034	0.0750197	0.320728
MIR4632	108.066	-1.48847	0.396126	-3.75756	0.000171576	0.0163052
RP5-1118D24.2	0	NA	NA	NA	NA	NA
SNORA70	24.7572	0.383726	0.306915	1.25027	0.211202	0.52177
VPS13D	10138.7	-0.0796495	0.0865399	-0.92038	0.357374	0.660867
SNORA59A	20.1641	0.0485589	0.320136	0.151682	0.879438	0.957812
RP5-888M10.2	18.1039	0.369794	0.322663	1.14607	0.251767	0.564948
DHRS3	402.934	-0.17035	0.763467	-0.223127	0.823436	0.935928
RNU6ATAC18P	8.43848	-0.277828	1.24455	-0.223235	0.823352	0.935908
RP11-474O21.5	31.238	-1.21748	1.08117	-1.12607	0.260135	0.573788
AADACL4	0	NA	NA	NA	NA	NA
RP11-474O21.2	0	NA	NA	NA	NA	NA
AADACL3	0	NA	NA	NA	NA	NA
C1orf158	0.132586	1.25741	4.32102	0.290999	0.771052	NA
PRAMEF12	0	NA	NA	NA	NA	NA
PRAMEF1	0.109547	-0.51339	4.32232	-0.118777	0.905452	NA
RP5-845O24.8	0	NA	NA	NA	NA	NA
PRAMEF11	0.0385559	-0.582089	4.32232	-0.134671	0.892872	NA
RP5-845O24.3	0	NA	NA	NA	NA	NA
HNRNPCL1	0.147204	0.311005	4.32232	0.0719532	0.942639	NA
PRAMEF2	0.0385559	-0.582089	4.32232	-0.134671	0.892872	NA
PRAMEF4	0.0385559	-0.582089	4.32232	-0.134671	0.892872	NA
PRAMEF10	0.0290476	0.311	4.32232	0.0719521	0.94264	NA
PRAMEF7	0.0380508	-0.16989	4.32232	-0.0393054	0.968647	NA
RNU6-1072P	0	NA	NA	NA	NA	NA
RP11-450I1.2	0.100039	0.379698	4.32232	0.087846	0.929999	NA
PRAMEF6	0	NA	NA	NA	NA	NA
RP11-450I1.4	0	NA	NA	NA	NA	NA
PRAMEF22	0	NA	NA	NA	NA	NA
WI2-3308P17.2	0.0386669	-0.169894	4.32232	-0.0393062	0.968646	NA
PRAMEF23	0	NA	NA	NA	NA	NA
RP13-221M14.6	0.0670984	0.311003	4.32232	0.0719529	0.942639	NA
PRAMEF25	0	NA	NA	NA	NA	NA
RP13-221M14.2	0	NA	NA	NA	NA	NA
RP13-221M14.3	0	NA	NA	NA	NA	NA
RP13-221M14.4	0	NA	NA	NA	NA	NA
HNRNPCP5	0.0767177	-0.16989	4.32232	-0.0393054	0.968647	NA
WI2-2994D6.1	0	NA	NA	NA	NA	NA
PRAMEF26	0.0380508	-0.16989	4.32232	-0.0393054	0.968647	NA
PRAMEF3	0	NA	NA	NA	NA	NA
RP11-248D7.2	0	NA	NA	NA	NA	NA
PRAMEF5	0	NA	NA	NA	NA	NA
RP11-219C24.8	0	NA	NA	NA	NA	NA
RNU6-771P	0	NA	NA	NA	NA	NA
PRAMEF8	0	NA	NA	NA	NA	NA
RP11-219C24.6	0	NA	NA	NA	NA	NA
PRAMEF9	0	NA	NA	NA	NA	NA
RP11-219C24.10	0	NA	NA	NA	NA	NA
PRAMEF13	0	NA	NA	NA	NA	NA
PRAMEF18	0	NA	NA	NA	NA	NA
PRAMEF16	0	NA	NA	NA	NA	NA
PRAMEF21	0	NA	NA	NA	NA	NA
XX-FW84067D5.1	0	NA	NA	NA	NA	NA
XX-FW84067D5.2	0	NA	NA	NA	NA	NA
PRAMEF15	0	NA	NA	NA	NA	NA
PRAMEF14	0	NA	NA	NA	NA	NA
PRAMEF19	0	NA	NA	NA	NA	NA
PRAMEF17	0	NA	NA	NA	NA	NA
PRAMEF20	0	NA	NA	NA	NA	NA
LRRC38	0.169366	-0.925588	3.44244	-0.268876	0.788025	NA
RP4-597A16.2	0	NA	NA	NA	NA	NA
RP4-597A16.3	0	NA	NA	NA	NA	NA
PDPN	0.152226	0.791893	4.32232	0.18321	0.854633	NA
RNA5SP41	0.226278	-0.169894	4.32232	-0.0393062	0.968646	NA
AL359771.1	0	NA	NA	NA	NA	NA
CTA-520D8.2	0.0386669	-0.169894	4.32232	-0.0393062	0.968646	NA
SCARNA11	17.3742	0.709978	0.324463	2.18816	0.0286577	0.201175
PRDM2	6263.46	-0.17201	0.166263	-1.03456	0.300873	0.613925
RNU6-1265P	0	NA	NA	NA	NA	NA
RP11-344F13.1	0	NA	NA	NA	NA	NA
RP4-704D23.1	0	NA	NA	NA	NA	NA
KAZN	3.29531	0.79027	0.669899	1.17969	0.238125	NA
TBCAP2	0	NA	NA	NA	NA	NA
TMEM51-AS1	6.81972	-0.317289	0.547234	-0.579806	0.562045	0.801148
TMEM51	113.778	-0.164569	0.384943	-0.427516	0.669004	0.86401
C1orf195	0.322909	0.311001	3.00727	0.103417	0.917632	NA
RP1-21O18.3	0.0455165	-0.169894	4.32232	-0.0393062	0.968646	NA
FHAD1	38.5921	0.111051	0.35477	0.313022	0.754264	0.904919
RP3-467K16.2	0.68718	-1.47278	1.71809	-0.857218	0.391325	NA
RP3-467K16.7	0.0726877	-0.101195	4.32232	-0.0234123	0.981321	NA
RP3-467K16.4	62.4407	-0.238385	0.279735	-0.852183	0.394112	0.689774
EFHD2	13753.3	-0.413176	0.161369	-2.56044	0.0104539	0.121565
CTRC	62.6249	0.228726	0.318863	0.717318	0.473178	0.746653
CELA2A	0.667918	-1.40649	1.70405	-0.825382	0.409155	NA
CELA2B	1.25434	1.69242	1.25246	1.35128	0.176607	NA
CASP9	1101.06	-0.640556	0.183535	-3.4901	0.000482846	0.02673
DNAJC16	1007.04	0.187887	0.149727	1.25487	0.209528	0.520236
SCARNA21	641.845	-0.066673	0.176482	-0.377789	0.705588	0.881722
RP4-680D5.8	0.442889	-1.40649	2.1888	-0.642584	0.520494	NA
AGMAT	3.94265	0.648204	0.9181	0.706027	0.480171	NA
RP4-680D5.2	2.53658	0.0791202	0.872809	0.0906501	0.927771	NA
CHCHD2P6	2.53412	0.500112	0.807798	0.619105	0.535847	NA
RNU7-179P	0	NA	NA	NA	NA	NA
RP4-680D5.4	0.0936531	-0.169894	4.32232	-0.0393062	0.968646	NA
DDI2	2253.75	0.341801	0.105949	3.22609	0.00125496	0.0418738
RSC1A1	0	NA	NA	NA	NA	NA
RP4-680D5.9	9.49525	-0.184881	0.428508	-0.431454	0.666139	0.861945
PLEKHM2	5807.35	-0.67551	0.233095	-2.898	0.00375546	0.0731643
AL121992.1	0	NA	NA	NA	NA	NA
RP11-288I21.1	2.40266	-2.49956	1.18626	-2.10709	0.0351099	NA
SLC25A34	165.59	-0.504929	0.305865	-1.65082	0.0987751	0.362413
RP11-169K16.4	0.702797	-0.925591	1.98687	-0.465855	0.64132	NA
TMEM82	0.552659	-1.81511	1.88736	-0.961717	0.336192	NA
FBLIM1	0.40353	0.435493	2.06681	0.210708	0.833115	NA
RP11-169K16.6	0.0452556	-0.169894	4.32232	-0.0393062	0.968646	NA
RP11-169K16.7	17.1593	0.287585	0.303264	0.948299	0.342977	0.650225
RP11-169K16.8	0	NA	NA	NA	NA	NA
RP11-169K16.9	287.547	-0.0425254	0.185116	-0.229723	0.818307	0.933992
SPEN	11986.2	-0.213947	0.120424	-1.77661	0.0756326	0.32181
RP1-134O19.3	4.87134	-0.728652	0.772898	-0.942754	0.345807	NA
ZBTB17	1834.43	-0.720473	0.205973	-3.4979	0.000468934	0.0264123
RP11-5P18.1	2.20765	-1.49072	0.873028	-1.70753	0.0877238	NA
RP11-5P18.3	0.176088	-0.513392	3.41216	-0.150459	0.880402	NA
TBC1D3P6	1.15306	0.181744	0.908877	0.199966	0.841507	NA
C1orf64	0.0708505	0.311003	4.32232	0.0719529	0.942639	NA
RP11-5P18.5	0	NA	NA	NA	NA	NA
HSPB7	0.154401	-0.99428	4.32232	-0.230034	0.818065	NA
CLCNKA	3.00166	1.34588	0.763993	1.76164	0.0781294	NA
RP11-5P18.10	0	NA	NA	NA	NA	NA
CLCNKB	0.117371	-0.994284	4.32232	-0.230035	0.818065	NA
FAM131C	0.55277	-2.43352	1.98183	-1.22792	0.219479	NA
EPHA2	99.4996	0.041587	0.468632	0.0887413	0.929288	0.976098
RP11-276H7.2	0.756535	-0.830596	1.67514	-0.495835	0.620011	NA
RP11-276H7.3	0.277802	0.0799874	3.12199	0.0256207	0.97956	NA
ARHGEF19-AS1	0	NA	NA	NA	NA	NA
ARHGEF19	123.894	0.0082031	0.260709	0.0314646	0.974899	0.991651
ANO7P1	36.5276	-0.883171	0.370373	-2.38455	0.0171002	0.155824
C1orf134	29.9585	0.122054	0.322411	0.378567	0.70501	0.881656
RSG1	100.58	0.0935214	0.309497	0.302172	0.762521	0.908447
MT1XP1	47.9071	0.0549747	0.295831	0.185832	0.852577	0.946926
FBXO42	3052.8	-0.0327133	0.10541	-0.310345	0.756299	0.905341
SZRD1	5030.41	-0.408525	0.142099	-2.87492	0.00404124	0.0759863
RP11-430L17.1	0.705507	-1.25299	2.33454	-0.536721	0.59146	NA
SPATA21	11.9737	-0.454787	0.481059	-0.945387	0.344461	0.651022
NECAP2	2620.51	-0.232383	0.183386	-1.26718	0.205091	0.513657
RP4-798A10.2	417.001	-0.258758	0.288508	-0.896881	0.369782	0.670529
CROCCP3	271.273	0.350964	0.293634	1.19525	0.231991	0.543433
RNU1-1	602.236	0.141539	0.297582	0.475629	0.634339	0.84322
RP4-798A10.7	3.73569	1.01382	0.671478	1.50983	0.131087	NA
RP4-798A10.4	0.697986	0.297711	1.42934	0.208285	0.835006	NA
U1	59.3182	-0.162792	0.519627	-0.313285	0.754064	0.904827
FAM231B	0.0380508	-0.16989	4.32232	-0.0393054	0.968647	NA
RP5-875O13.6	0.311445	0.898464	2.09049	0.429785	0.667352	NA
AL355149.1	0	NA	NA	NA	NA	NA
NBPF1	1164.9	0.270364	0.194339	1.3912	0.164166	0.465398
RP5-1182A14.5	0.0347963	-0.582089	4.32232	-0.134671	0.892872	NA
CROCCP2	1284.97	0.240744	0.224564	1.07205	0.283697	0.597002
MST1P2	31.4837	-0.193738	0.373138	-0.519213	0.603612	0.8259
RNU1-3	56.7374	-0.580967	0.464555	-1.25059	0.211085	0.521749
FAM231A	0	NA	NA	NA	NA	NA
AL021920.1	0.0867541	-0.169894	4.32232	-0.0393062	0.968646	NA
EIF1AXP1	11.7645	0.0484032	0.329998	0.146677	0.883387	0.959308
ESPNP	0.459974	-0.769665	2.59171	-0.296972	0.766488	NA
FAM231C	0	NA	NA	NA	NA	NA
CROCC	1084.35	-0.382394	0.268705	-1.4231	0.154707	0.45122
RNU1-4	146.698	-0.297627	0.400862	-0.742469	0.457803	0.735608
CROCCP4	0.62824	0.418324	1.54347	0.271028	0.786369	NA
MST1L	13.1736	-0.47927	0.521959	-0.918214	0.358507	0.66149
RP11-108M9.1	0	NA	NA	NA	NA	NA
RP11-108M9.2	0.151976	1.22877	4.32143	0.284343	0.776147	NA
MIR3675	0	NA	NA	NA	NA	NA
RP11-108M9.4	103.421	0.0986977	0.230033	0.42906	0.66788	0.863111
RP11-108M9.5	0.160075	-0.582089	4.1087	-0.141672	0.887339	NA
RNU1-2	157.957	-0.287727	0.280466	-1.02589	0.304943	0.618479
RP11-108M9.6	3.51622	0.808478	0.877543	0.921297	0.356895	NA
MFAP2	0.852622	-0.26721	1.38383	-0.193095	0.846885	NA
RP1-37C10.3	1.38603	-0.669808	0.993523	-0.674175	0.5002	NA
ATP13A2	1462.88	-0.0451929	0.191174	-0.236397	0.813125	0.931549
SDHB	1383.7	-0.141453	0.116808	-1.21098	0.225902	0.53709
PADI2	2699.25	0.180195	0.33093	0.54451	0.58609	0.816606
RP11-380J14.1	0.147322	0.379698	4.20448	0.090308	0.928042	NA
PADI1	0.410659	1.29772	2.54805	0.5093	0.610542	NA
PADI3	0.479546	1.00473	1.77877	0.564846	0.572178	NA
MIR3972	0	NA	NA	NA	NA	NA
PADI4	2382.42	-0.255784	0.318812	-0.802305	0.422376	0.710622
AC004824.2	0.531042	-0.513393	1.89502	-0.270917	0.786455	NA
PADI6	12.745	-0.359902	0.897726	-0.400904	0.688491	0.873179
RP1-20B21.4	2.32548	-0.197182	1.07243	-0.183864	0.85412	NA
RCC2	7676.7	-0.353178	0.15428	-2.2892	0.0220675	0.177229
AC004824.1	0	NA	NA	NA	NA	NA
ARHGEF10L	3537.38	-0.0479273	0.184598	-0.25963	0.795149	0.922997
RP11-473A10.2	0.295108	0.871203	2.36873	0.367794	0.713027	NA
ACTL8	0.374697	-1.44268	2.64585	-0.545262	0.585574	NA
RP11-174G17.2	0	NA	NA	NA	NA	NA
IGSF21	0.214443	0.379702	3.28307	0.115655	0.907926	NA
RP11-174G17	0	NA	NA	NA	NA	NA
RP11-422P22.1	0	NA	NA	NA	NA	NA
KLHDC7A	0.409729	-0.0226067	1.71297	-0.0131973	0.98947	NA
RP1-8B22.1	0	NA	NA	NA	NA	NA
RP1-8B22.2	0	NA	NA	NA	NA	NA
PAX7	0.0324356	0.311	4.32232	0.0719521	0.94264	NA
TAS1R2	0.221052	-0.582091	2.81339	-0.2069	0.836088	NA
RP13-279N23.2	5.97736	-1.08958	0.529203	-2.0589	0.0395035	0.235039
ALDH4A1	149.817	-0.368722	0.167518	-2.20109	0.0277299	0.197369
MIR4695	0	NA	NA	NA	NA	NA
MIR1290	9.86012	-0.815658	0.500952	-1.62822	0.103479	0.370218
IFFO2	1535.86	-0.56403	0.299259	-1.88475	0.059463	0.286871
RP5-1126H10.2	147.968	-0.189547	0.270113	-0.701732	0.482846	0.752928
UBR4	22951.4	-0.378383	0.150857	-2.50822	0.012134	0.131992
AL137127.1	48.9763	-0.50088	0.266178	-1.88174	0.0598707	0.28771
RP1-43E13.2	49.6365	-0.424423	0.223165	-1.90184	0.0571922	0.281333
EMC1	1843.41	0.0184157	0.103753	0.177495	0.85912	0.950092
MRTO4	272.127	0.191577	0.216095	0.88654	0.375326	0.674769
AKR7L	34.7395	-0.480901	0.24761	-1.94217	0.0521162	0.267806
AKR7A3	46.4727	-0.152083	0.233019	-0.652661	0.513975	0.772437
RP4-657E11.10	0	NA	NA	NA	NA	NA
AKR7A2	531.343	0.00155532	0.154118	0.0100917	0.991948	0.998005
RNU6-1099P	6.79471	0.744644	0.411341	1.81028	0.0702521	0.310664
PQLC2	500.391	-0.291935	0.187231	-1.55922	0.118944	0.396284
RN7SL85P	1.72264	0.614566	1.14448	0.536985	0.591278	NA
CAPZB	7825.73	-0.223264	0.120346	-1.85517	0.0635712	0.295971
RN7SL277P	0.0380508	-0.16989	4.32232	-0.0393054	0.968647	NA
RNU4-28P	1.01163	0.355277	1.31741	0.269679	0.787407	NA
RP5-1056L3.1	4.23518	1.13536	0.820182	1.38428	0.166274	NA
MINOS1-NBL1	0.364058	1.12715	2.30587	0.488816	0.624972	NA
MINOS1	465.808	-0.0172481	0.154471	-0.111659	0.911094	0.970057
RPS14P3	129.612	-0.240368	0.196398	-1.22388	0.220997	0.532228
NBL1	4.91113	-2.05651	0.834267	-2.46504	0.0136997	NA
HTR6	0.141703	-1.40648	4.25038	-0.330907	0.740715	NA
TMCO4	612.524	0.0153564	0.15226	0.100856	0.919665	0.973501
RNF186	0	NA	NA	NA	NA	NA
RP11-91K11.2	0.0380508	-0.16989	4.32232	-0.0393054	0.968647	NA
OTUD3	585.218	0.105208	0.14676	0.716872	0.473453	0.746653
PLA2G2E	0	NA	NA	NA	NA	NA
RN7SL304P	0	NA	NA	NA	NA	NA
PLA2G2A	0	NA	NA	NA	NA	NA
PLA2G5	0.471153	-0.444694	1.76058	-0.252583	0.80059	NA
PLA2G2D	2.09224	0.88765	0.888252	0.999322	0.317639	NA
PLA2G2F	0.311869	-0.101193	2.99606	-0.0337753	0.973056	NA
RP3-340N1.2	27.8462	0.337395	0.446702	0.755302	0.450068	0.729867
PLA2G2C	24.6999	0.731932	0.441864	1.65646	0.0976282	0.360754
UBXN10-AS1	3.37054	1.33724	0.745373	1.79406	0.0728041	NA
UBXN10	114.697	0.347822	0.420799	0.826574	0.408478	0.700566
RP3-340N1.6	0.0455165	-0.169894	4.32232	-0.0393062	0.968646	NA
VWA5B1	0.11065	-0.994284	4.32232	-0.230035	0.818065	NA
RP4-745E8.2	0.0633401	0.311	4.32232	0.0719521	0.94264	NA
LINC01141	0.0337526	-0.582089	4.32232	-0.134671	0.892872	NA
RP4-749H3.2	0.136054	-1.7308	4.31677	-0.400947	0.688459	NA
CAMK2N1	4.62801	-1.65103	0.840792	-1.96366	0.049569	NA
MUL1	798.686	-0.278303	0.148515	-1.8739	0.060944	0.290178
RPS4XP4	0	NA	NA	NA	NA	NA
FAM43B	0	NA	NA	NA	NA	NA
CDA	1301.37	-0.282486	0.19567	-1.44369	0.148827	0.444388
PINK1	935.321	-0.104921	0.150628	-0.696557	0.48608	0.755655
PINK1-AS	252.845	0.114358	0.206507	0.553775	0.579733	0.812557
AL391357.1	0	NA	NA	NA	NA	NA
DDOST	3101.18	-0.0750836	0.123947	-0.60577	0.544667	0.789353
KIF17	7.28195	0.808196	0.471822	1.71292	0.0867266	0.341727
RP5-930J4.5	0.155651	-0.582089	4.1407	-0.140577	0.888204	NA
SH2D5	14.7869	0.229068	0.422121	0.54266	0.587364	0.817308
RP5-930J4.2	0.943773	-0.513394	1.62484	-0.315966	0.752028	NA
HP1BP3	6990.36	-0.0196091	0.101779	-0.192665	0.847222	0.945557
RP5-930J4.4	2.68098	-0.701211	1.05297	-0.665937	0.505451	NA
EIF4G3	3860.61	0.0178037	0.10618	0.167675	0.866839	0.9536
RNU7-200P	0	NA	NA	NA	NA	NA
MIR1256	35.9731	0.276615	0.266093	1.03954	0.298552	0.611861
RPS15AP6	47.3108	0.211421	0.292616	0.72252	0.469975	0.744721
RP11-487E1.2	61.1818	0.0260223	0.285738	0.0910707	0.927436	0.975373
HSPE1P27	1.0351	-1.99359	1.72223	-1.15756	0.247042	NA
AL031005.1	4.61233	-1.38841	0.844304	-1.64445	0.100084	NA
ECE1	5284.89	-0.711991	0.239688	-2.97049	0.00297327	0.0638477
RP3-329E20.2	3.173	-1.08145	0.747776	-1.44622	0.148115	NA
RP5-1071N3.1	7.48882	-0.240145	0.597146	-0.402155	0.68757	0.872472
PPP1R11P1	0	NA	NA	NA	NA	NA
RP11-293F5.8	0.0455165	-0.169894	4.32232	-0.0393062	0.968646	NA
RP11-293F5.1	0.0313251	0.311	4.32232	0.0719521	0.94264	NA
NBPF2P	3.15847	-0.38079	1.32563	-0.287251	0.77392	NA
HS6ST1P1	4.66106	-0.456947	0.581855	-0.785328	0.432262	NA
CROCCP5	0	NA	NA	NA	NA	NA
NBPF3	82.7384	0.00139242	0.806799	0.00172585	0.998623	0.999206
PFN1P10	0	NA	NA	NA	NA	NA
ALPL	2.86129	-0.141039	1.28077	-0.110121	0.912314	NA
RP11-63N8.3	0.203427	-0.169895	3.29744	-0.0515231	0.958909	NA
AL359815.1	0.0480872	-0.169894	4.32232	-0.0393062	0.968646	NA
RAP1GAP	14.4263	0.0343086	0.371236	0.0924172	0.926367	0.974928
USP48	4379.48	0.119849	0.147497	0.812548	0.416477	0.705939
RP11-132G19.3	0.0455165	-0.169894	4.32232	-0.0393062	0.968646	NA
LDLRAD2	37.4795	0.10953	0.422935	0.258977	0.795653	0.923211
HSPG2	146.989	0.135396	0.381357	0.355038	0.722561	0.891461
RP11-26H16.1	0	NA	NA	NA	NA	NA
CELA3B	0	NA	NA	NA	NA	NA
RN7SL421P	0	NA	NA	NA	NA	NA
RN7SL386P	0	NA	NA	NA	NA	NA
RNU6-1022P	0	NA	NA	NA	NA	NA
CELA3A	0.0973068	1.30037	4.32016	0.301	0.763415	NA
RN7SL768P	0	NA	NA	NA	NA	NA
RN7SL186P	0.0452556	-0.169894	4.32232	-0.0393062	0.968646	NA
RNU6-776P	0	NA	NA	NA	NA	NA
RP1-224A6.3	6.74483	0.420734	0.753607	0.558293	0.576644	0.810873
LINC00339	204.121	0.390475	0.212053	1.84141	0.0655618	0.301411
CDC42	16883	-0.189355	0.193265	-0.979766	0.327201	0.636866
CDC42-IT1	981.085	-0.280569	0.293744	-0.955148	0.339503	0.648148
RP1-224A6.8	0.953933	-0.866591	1.5155	-0.571818	0.567445	NA
RP1-224A6.9	236.906	-0.53866	0.22734	-2.36941	0.0178166	0.158751
WNT4	0.792167	0.0929316	1.32508	0.0701329	0.944088	NA
MIR4418	0	NA	NA	NA	NA	NA
RP11-415K20.1	0	NA	NA	NA	NA	NA
ZBTB40	2366.46	0.193801	0.128814	1.50451	0.13245	0.419833
ZBTB40-IT1	46.7553	0.26073	0.172914	1.50786	0.131589	0.418776
EPHA8	1.8315	-1.73529	0.909432	-1.90811	0.0563774	NA
C1QA	269.76	0.0157448	0.444702	0.0354054	0.971756	0.990695
C1QC	47.4696	-0.900223	0.484787	-1.85694	0.0633193	0.295343
C1QB	82.375	-0.380067	0.521049	-0.729427	0.465741	0.741157
EPHB2	373.383	-0.362484	0.266868	-1.35829	0.174372	0.479163
MIR4684	2.53659	-1.19965	0.742105	-1.61655	0.105975	NA
AL611946.1	0	NA	NA	NA	NA	NA
RP11-69E9.1	0	NA	NA	NA	NA	NA
MIR4253	0.0675052	-0.994284	4.32232	-0.230035	0.818065	NA
RP1-74M1.3	17.6361	-0.0611164	0.384854	-0.158804	0.873823	0.95583
LACTBL1	0	NA	NA	NA	NA	NA
C1orf234	0.454081	-1.79617	2.09754	-0.856324	0.391818	NA
KDM1A	1940.99	-0.037322	0.135554	-0.275329	0.783064	0.917401
RP1-184J9.2	0.225491	0.311001	3.2528	0.0956103	0.92383	NA
MIR3115	11.2478	0.542598	0.415418	1.30615	0.191501	0.499539
MIR4419A	0.329762	-0.444694	2.67803	-0.166053	0.868115	NA
LUZP1	1637.58	-0.222512	0.208126	-1.06912	0.285015	0.598415
RP5-979D14.1	1.457	-2.19235	1.28116	-1.71122	0.0870401	NA
RNU6-514P	0.0423684	-0.169894	4.32232	-0.0393062	0.968646	NA
RNU6-135P	0.226475	-0.169894	4.32232	-0.0393062	0.968646	NA
HTR1D	0	NA	NA	NA	NA	NA
RP5-1057J7.1	0.0290476	0.311	4.32232	0.0719521	0.94264	NA
RP5-1057J7.6	42.3277	1.97734	0.340563	5.8061	6.39459e-09	3.22352e-05
HNRNPR	4094.71	0.0794905	0.142442	0.558055	0.576807	0.810912
ZNF436	205.371	0.524287	0.159658	3.2838	0.00102417	0.0376058
C1orf213	19.092	1.07454	0.306879	3.5015	0.00046264	0.0262669
RP5-1057J7.7	0.275612	1.70182	2.70207	0.629822	0.528811	NA
TCEA3	14.7015	0.00351631	0.41093	0.00855696	0.993173	0.998072
RP4-654C18.1	0	NA	NA	NA	NA	NA
ASAP3	41.5602	0.0708041	0.374171	0.189229	0.849913	0.946413
E2F2	481.381	-0.13749	0.216898	-0.633893	0.52615	0.780038
RP1-150O5.3	0.339345	0.379702	2.09604	0.181152	0.856248	NA
ID3	70.8991	-0.566224	0.413173	-1.37043	0.170553	0.473761
MDS2	1.22548	2.94419	1.27578	2.30775	0.021013	NA
RP11-223J15.2	0.0997272	0.311	4.32232	0.0719521	0.94264	NA
RPL11	6616.38	0.0642672	0.188052	0.341752	0.732538	0.89602
RP5-886K2.1	0.0385559	-0.582089	4.32232	-0.134671	0.892872	NA
RN7SL532P	0.26997	0.379701	2.41212	0.157414	0.874919	NA
TCEB3	1838.95	-0.0049367	0.150084	-0.0328929	0.97376	0.991286
RP5-886K2.3	33.5885	0.615021	0.249077	2.4692	0.0135415	0.139004
PITHD1	919.252	-0.106602	0.115223	-0.92518	0.354872	0.659081
LYPLA2	1121.02	-0.306401	0.136371	-2.24681	0.0246519	0.186382
GALE	308.953	-0.101528	0.14805	-0.685768	0.492859	0.760078
HMGCL	621.6	0.262306	0.198013	1.32469	0.185273	0.492358
FUCA1	1106.72	-0.219317	0.251559	-0.871829	0.383302	0.68108
CNR2	43.7901	0.810001	0.44082	1.83749	0.0661378	0.30261
RN7SL24P	1.08067	0.419872	1.49801	0.280287	0.779257	NA
RP11-4M23.2	9.02284	0.928523	0.60036	1.54661	0.121958	0.401065
RP11-4M23.3	0.101901	-0.101195	4.32232	-0.0234123	0.981321	NA
MIR378F	0.0695925	-0.994284	4.32232	-0.230035	0.818065	NA
RP11-4M23.4	0	NA	NA	NA	NA	NA
PNRC2	700.347	0.065986	0.227903	0.289536	0.772172	0.913088
SRSF10	763.23	-0.183429	0.182612	-1.00448	0.315149	0.627492
RP11-4M23.7	0	NA	NA	NA	NA	NA
RP11-293P20.2	0.0423684	-0.169894	4.32232	-0.0393062	0.968646	NA
MYOM3	0.11312	-0.101195	4.32232	-0.0234123	0.981321	NA
RP11-293P20.4	0	NA	NA	NA	NA	NA
IL22RA1	0.0385559	-0.582089	4.32232	-0.134671	0.892872	NA
IFNLR1	39.792	0.718447	0.480031	1.49667	0.134479	0.42244
RP11-10N16.2	0	NA	NA	NA	NA	NA
AL590683.1	0	NA	NA	NA	NA	NA
AL590683.2	0	NA	NA	NA	NA	NA
RP11-10N16.3	0.357	1.21393	2.3002	0.527753	0.597671	NA
GRHL3	2.96069	0.546194	0.6731	0.81146	0.417102	NA
STPG1	20.8782	0.485236	0.257901	1.88148	0.059906	0.287811
NIPAL3	480.017	0.204026	0.136853	1.49083	0.136005	0.424418
RCAN3	903.174	-0.0700256	0.139544	-0.501817	0.615796	0.832707
RN7SL857P	0	NA	NA	NA	NA	NA
RP4-594I10.3	0.81683	-0.811446	1.58818	-0.510927	0.609402	NA
NCMAP	0.351295	-0.101194	2.29412	-0.0441103	0.964816	NA
RP11-496D1.2	0.160568	-0.582086	4.11068	-0.141603	0.887393	NA
SRRM1	5904.09	-0.0636979	0.119168	-0.534521	0.592981	0.819975
CLIC4	2708.36	-0.327903	0.226223	-1.44947	0.147208	0.4425
RNU6-1208P	0.141691	-0.169894	4.32232	-0.0393062	0.968646	NA
RUNX3	3790.67	-0.68462	0.232569	-2.94373	0.00324287	0.0674811
RP11-84D1.1	7.87347	-0.832469	0.737955	-1.12807	0.259289	0.572833
RP11-84D1.2	0.0455165	-0.169894	4.32232	-0.0393062	0.968646	NA
MIR4425	8.87439	-0.913036	0.794047	-1.14985	0.250205	0.563093
RP4-799D16.1	0.409831	-1.88328	2.10216	-0.895882	0.370316	NA
RP4-781L3.1	0	NA	NA	NA	NA	NA
RP4-706G24.1	0.0313251	0.311	4.32232	0.0719521	0.94264	NA
SYF2	1291.98	0.0834595	0.139219	0.599482	0.548851	0.792145
C1orf63	6811.57	0.427955	0.154307	2.7734	0.00554747	0.088069
RP3-465N24.6	6.9421	0.0864073	0.523948	0.164916	0.86901	0.954241
RP3-465N24.5	42.824	-0.01434	0.562547	-0.0254911	0.979663	0.993425
RHD	12.6866	0.201512	0.731954	0.275307	0.783081	0.917401
SDHDP6	21.5289	0.374658	0.69358	0.54018	0.589073	0.818105
RP11-335G20.7	37.0478	-0.0800763	0.434445	-0.184318	0.853764	0.947185
TMEM50A	2998.95	-0.12784	0.173491	-0.736871	0.461201	0.73777
RNU6-1171P	24.4764	0.239948	0.368844	0.650541	0.515343	0.772665
RHCE	2.58463	0.830407	0.77311	1.07411	0.282772	NA
RP3-469D22.1	2.55595	-1.84816	1.34587	-1.37321	0.169686	NA
AL031284.1	0	NA	NA	NA	NA	NA
TMEM57	1310.94	-0.208702	0.224315	-0.930399	0.352164	0.657268
LDLRAP1	655.872	0.020837	0.198096	0.105186	0.916228	0.972038
RP11-70P17.1	8.39508	-0.0143044	0.421896	-0.0339051	0.972953	0.991286
MAN1C1	729.549	0.0735688	0.238651	0.30827	0.757877	0.906178
RP1-187B23.1	0.539506	0.637976	1.4984	0.42577	0.670275	NA
SEPN1	2023.98	-0.198828	0.119674	-1.66141	0.0966305	0.359693
RP1-317E23.6	0	NA	NA	NA	NA	NA
RP1-317E23.3	13.8843	-0.061623	0.330113	-0.186672	0.851918	0.946729
MTFR1L	1090.66	-0.0927676	0.11165	-0.830882	0.40604	0.699152
AL020996.1	23.6863	0.10801	0.239132	0.451674	0.651503	0.85288
RP1-317E23.7	0.253205	0.311003	4.32232	0.0719529	0.942639	NA
AUNIP	46.9448	-0.37011	0.316339	-1.16998	0.24201	0.5554
RP1-125I3.2	63.1896	0.0698914	0.264514	0.264225	0.791606	0.921284
PAQR7	787.762	0.0338225	0.158329	0.213622	0.830842	0.939022
STMN1	124.141	0.148863	0.276917	0.537573	0.590872	0.818687
SNRPFP2	0	NA	NA	NA	NA	NA
RP1-125I3.4	0.037262	-0.582089	4.32232	-0.134671	0.892872	NA
MIR3917	0	NA	NA	NA	NA	NA
AL033528.1	0	NA	NA	NA	NA	NA
PAFAH2	344.771	0.244096	0.202295	1.20664	0.227572	0.538714
RNU6-110P	0	NA	NA	NA	NA	NA
SCARNA17	401.241	-0.323173	0.337062	-0.958795	0.337662	0.64604
SCARNA18	105.664	-0.496889	0.268172	-1.85288	0.0639001	0.296883
EXTL1	0.596121	0.465588	1.58622	0.29352	0.769125	NA
SLC30A2	0.119503	0.311	4.32232	0.0719521	0.94264	NA
TRIM63	1.11272	3.61788	1.56023	2.31881	0.0204054	NA
AL391650.1	0	NA	NA	NA	NA	NA
PDIK1L	487.791	0.198371	0.188381	1.05303	0.292327	0.605794
FAM110D	0.378405	0.0300961	3.01317	0.00998818	0.992031	NA
ZNF593	181.071	-0.218151	0.242345	-0.900165	0.368032	0.669524
RP11-96L14.7	1.31607	0.490565	0.984663	0.498206	0.618339	NA
CNKSR1	27.9638	0.232352	0.344224	0.675001	0.499675	0.764044
CATSPER4	0.124587	0.311	4.32232	0.0719521	0.94264	NA
RP11-231P20.2	0.618218	-0.506973	2.16139	-0.234558	0.814551	NA
CEP85	1194.7	-0.0538853	0.215309	-0.25027	0.802379	0.926528
RP11-231P20.5	7.78926	-0.613976	0.463698	-1.32409	0.185474	0.49261
SH3BGRL3	8333.46	-0.256033	0.160864	-1.59161	0.111472	0.384144
UBXN11	8509.59	-0.359038	0.1167	-3.07658	0.00209391	0.0546203
CD52	2142.98	0.206926	0.445366	0.46462	0.642204	0.847086
AIM1L	7.23241	-1.12897	0.580851	-1.94365	0.0519377	0.267502
RP11-569G9.7	29.4208	0.904526	0.500849	1.80598	0.0709207	0.312654
RN7SL490P	0	NA	NA	NA	NA	NA
ZNF683	16.9674	-1.45219	0.786518	-1.84636	0.0648402	0.299253
LIN28A	0.120163	-0.582089	4.32232	-0.134671	0.892872	NA
DHDDS	940.778	-0.161999	0.0797089	-2.03238	0.042115	0.242233
RP3-476K8.4	29.5226	0.742315	0.328034	2.26292	0.0236407	0.182578
RP3-476K8.3	80.1109	0.701411	0.260695	2.69054	0.00713373	0.0997534
HMGN2	5400.04	-0.154021	0.116808	-1.31859	0.187308	0.494161
DPPA2P2	0.0328775	0.311	4.32232	0.0719521	0.94264	NA
RPS6KA1	5712.57	-0.111641	0.125125	-0.892236	0.372266	0.672199
MIR1976	0.166992	-0.58209	4.06101	-0.143336	0.886025	NA
RN7SL679P	0.0626502	0.791893	4.32232	0.18321	0.854633	NA
RP11-492M19.3	0	NA	NA	NA	NA	NA
RP4-785J1.1	0.0385559	-0.582089	4.32232	-0.134671	0.892872	NA
RP5-968P14.2	21.1601	0.263044	0.291178	0.90338	0.366324	0.668165
ARID1A	9843.42	0.0512281	0.11607	0.441357	0.658955	0.85779
RN7SL501P	56.8702	-0.441949	0.382537	-1.15531	0.247964	0.560973
PIGV	265.602	0.580211	0.202135	2.87041	0.00409935	0.076254
RN7SL165P	4.11829	0.618753	0.567494	1.09032	0.27557	NA
ZDHHC18	1838.05	-0.120263	0.172595	-0.69679	0.485934	0.755588
SFN	19.2379	-0.708815	0.393918	-1.7994	0.0719555	0.3148
RP1-50O24.6	0.202542	0.433711	3.32012	0.130631	0.896067	NA
GPN2	800.782	0.0241863	0.144495	0.167385	0.867067	0.953717
GPATCH3	674.955	-0.341506	0.142203	-2.40155	0.016326	0.152336
NUDC	758.348	-0.164065	0.117447	-1.39693	0.162436	0.462556
NR0B2	0	NA	NA	NA	NA	NA
C1orf172	0.369068	0.311001	2.97939	0.104384	0.916865	NA
RP11-344H11.4	0.061081	-0.169894	4.32232	-0.0393062	0.968646	NA
RP11-344H11.5	0	NA	NA	NA	NA	NA
OSTCP2	0.076057	-0.169894	4.32232	-0.0393062	0.968646	NA
TRNP1	164.472	-0.0957935	0.319414	-0.299904	0.764251	0.909091
FAM46B	23.9082	-0.498223	0.399335	-1.24763	0.212167	0.52257
SLC9A1	1858.04	-0.470774	0.178848	-2.63226	0.00848195	0.10944
RP11-40H20.5	0	NA	NA	NA	NA	NA
CHCHD3P3	0.340397	-0.0324964	2.36152	-0.0137608	0.989021	NA
NPM1P39	2.53173	-0.0475273	0.799694	-0.0594319	0.952608	NA
SNRPEP7	0	NA	NA	NA	NA	NA
RP11-40H20.4	0.127105	-0.169894	4.32232	-0.0393062	0.968646	NA
WDTC1	2552.25	-0.0138811	0.126189	-0.110002	0.912407	0.970523
RP11-4K3__A.3	24.2965	1.11878	0.312256	3.58289	0.000339817	0.0223924
TMEM222	442.46	-0.099897	0.128297	-0.778637	0.436193	0.720344
RNU6-48P	14.7903	0.0632885	0.356653	0.177451	0.859154	0.950092
RP11-4K3__A.5	31.9947	0.00141278	0.225979	0.00625183	0.995012	0.998493
SYTL1	1599.91	-0.0331888	0.265723	-0.1249	0.900603	0.96589
MAP3K6	550.008	-0.55483	0.28463	-1.9493	0.0512595	0.26584
FCN3	0.382	0.749966	2.2688	0.330556	0.74098	NA
CD164L2	1.43619	-0.468537	1.21171	-0.386673	0.698998	NA
RP1-144C9.2	0.0657549	0.791893	4.32232	0.18321	0.854633	NA
GPR3	7.55814	-2.27883	1.04064	-2.18984	0.0285359	0.200557
WASF2	13031	0.0156011	0.110076	0.14173	0.887293	0.961075
RP4-752I6.1	0.778098	1.60612	1.8948	0.847648	0.396634	NA
RP1-159A19.4	4.78252	1.06626	0.547178	1.94865	0.0513369	NA
AHDC1	635.499	0.00312293	0.279844	0.0111595	0.991096	0.997677
FGR	26669.5	-0.293922	0.115954	-2.53482	0.0112504	0.126958
RP1-159A19.3	0.213791	-0.513393	2.82865	-0.181497	0.855977	NA
RP11-288L9.1	1.69963	-1.34605	0.974781	-1.38087	0.167318	NA
IFI6	2255.31	-2.23827	0.666527	-3.3581	0.000784802	0.0330084
RP11-288L9.4	0.214446	-0.872298	3.8463	-0.226789	0.820588	NA
RNU6-949P	0	NA	NA	NA	NA	NA
CHMP1AP1	0	NA	NA	NA	NA	NA
RNU6-424P	0	NA	NA	NA	NA	NA
FAM76A	685.693	-0.0837219	0.143531	-0.583302	0.55969	0.799628
RP3-426I6.2	16.4621	0.664659	0.370598	1.79348	0.0728964	0.31699
RPEP3	21.7346	0.456593	0.333779	1.36795	0.171327	0.474876
STX12	2854.03	0.0326377	0.152217	0.214415	0.830223	0.938796
RP3-426I6.5	93.5892	0.328565	0.181204	1.81323	0.069796	0.309856
RP3-426I6.6	59.3601	0.0336685	0.215849	0.155982	0.876047	0.956578
RNU6-1245P	12.1016	-0.112238	0.380573	-0.294919	0.768056	0.911165
PPP1R8	712.13	0.128336	0.131134	0.97866	0.327748	0.637374
SCARNA1	16.0216	0.280844	0.301896	0.930269	0.352232	0.657268
AL109927.1	2.60185	0.271641	0.85226	0.31873	0.749931	NA
THEMIS2	23739.8	-0.542144	0.136531	-3.97086	7.16134e-05	0.00962206
RPA2	571.404	0.466543	0.191919	2.43093	0.0150601	0.146501
SMPDL3B	23.4597	-0.313174	0.349322	-0.89652	0.369975	0.670638
RP11-460I13.2	3.94174	0.247939	0.592229	0.418654	0.675469	NA
XKR8	868.927	-0.709553	0.301026	-2.35712	0.0184175	0.161817
EYA3	1037.11	0.55781	0.16071	3.47092	0.000518679	0.0270249
RP11-460I13.6	20.2096	1.14695	0.353904	3.24084	0.00119177	0.0409384
RN7SL559P	31.3268	0.594895	0.312975	1.90078	0.0573313	0.281615
SPCS2P4	42.1173	-0.0724947	0.228779	-0.316877	0.751337	0.903936
RP5-1053E7.2	0.1093	0.791893	4.32232	0.18321	0.854633	NA
RP5-1053E7.3	29.2876	-0.966258	0.294504	-3.28097	0.00103452	0.0377285
RNU6-176P	10.9012	-0.718078	0.53506	-1.34205	0.179579	0.486011
RNU7-29P	25.9557	-0.181631	0.43722	-0.415423	0.677832	0.8684
PTAFR	7657.84	-0.222412	0.198963	-1.11786	0.263628	0.577779
DNAJC8	1378.46	-0.19635	0.182601	-1.0753	0.282241	0.595475
AL353354.1	4.91884	-0.310466	0.542816	-0.571954	0.567353	NA
AL353354.2	0.39526	0.0249308	1.91336	0.0130299	0.989604	NA
ATPIF1	214.304	0.147084	0.194478	0.756303	0.449467	0.729128
RP5-1092A3.4	38.084	0.425937	0.33982	1.25342	0.210053	0.520988
RP5-1092A3.5	0.943965	0.0552778	1.17233	0.0471521	0.962392	NA
SESN2	866.987	-0.176214	0.234577	-0.751198	0.452533	0.731779
MED18	219.505	0.384357	0.244327	1.57313	0.115689	0.391135
PHACTR4	1955.12	-0.407695	0.115837	-3.51956	0.000432263	0.0254115
RP1-308E4.1	37.4489	0.109241	0.297373	0.367355	0.713354	0.886537
RNU6ATAC27P	10.7635	-0.113069	0.403946	-0.279911	0.779546	0.916599
RCC1	469.024	0.10878	0.11587	0.938811	0.347828	0.653827
SNHG3	1482.56	0.143276	0.219412	0.653	0.513756	0.772292
SNORA73B	1499.71	0.0339203	0.305784	0.110929	0.911673	0.97029
PRDX3P2	0.0324356	0.311	4.32232	0.0719521	0.94264	NA
TRNAU1AP	471.386	0.106279	0.133367	0.796894	0.425513	0.712687
SNHG12	187.892	0.149726	0.224389	0.667259	0.504607	0.76647
SNORD99	4.02365	0.284341	0.619872	0.458709	0.646443	NA
TAF12	357.87	0.174161	0.212927	0.817938	0.413393	0.703761
RAB42	4.06871	-1.02178	0.706262	-1.44675	0.147968	NA
RP11-442N24__B.1	5.19953	1.37817	0.604436	2.2801	0.022602	0.178935
RNU11	1132.09	-0.147298	0.37537	-0.392406	0.694758	0.876829
GMEB1	1287.05	-0.264469	0.151975	-1.74021	0.0818216	0.333573
SCARNA24	68.6352	-0.232644	0.229941	-1.01176	0.311655	0.624797
YTHDF2	2608.39	-0.000651081	0.189094	-0.00344317	0.997253	0.998839
OPRD1	0.180561	0.845382	4.00059	0.211314	0.832642	NA
RP1-212P9.2	0	NA	NA	NA	NA	NA
RP1-212P9.3	2.06061	1.13829	0.843308	1.34979	0.177083	NA
EPB41	3960.96	0.0102837	0.101907	0.100913	0.91962	0.973501
RP4-604A21.1	0.0321152	-0.169894	4.32232	-0.0393062	0.968646	NA
TMEM200B	1.78976	-0.302348	0.89863	-0.336455	0.736528	NA
RP11-242O24.3	50.1336	-0.843948	0.238661	-3.53617	0.000405969	0.0242907
SRSF4	3367.35	-0.364917	0.147676	-2.47107	0.0134709	0.138869
RP11-242O24.5	1.02547	-1.33155	1.42272	-0.935917	0.349316	NA
MECR	100.49	0.390384	0.188831	2.06737	0.0386989	0.232926
RP11-467D18.2	0.163899	0.845322	4.10699	0.205825	0.836927	NA
PTPRU	22.0191	-0.0349209	0.452391	-0.0771918	0.938471	0.979058
AL645859.1	0	NA	NA	NA	NA	NA
RP3-437I16.1	0	NA	NA	NA	NA	NA
AL139151.1	0	NA	NA	NA	NA	NA
RP11-810H18.1	0	NA	NA	NA	NA	NA
AC092265.1	0	NA	NA	NA	NA	NA
RP4-656G21.1	0	NA	NA	NA	NA	NA
AL645944.1	0	NA	NA	NA	NA	NA
RP11-179G8.1	0	NA	NA	NA	NA	NA
RP11-111I12.1	0	NA	NA	NA	NA	NA
RP5-893G23.1	0.0313251	0.311	4.32232	0.0719521	0.94264	NA
RP3-357I16.1	0	NA	NA	NA	NA	NA
RP4-591L5.1	0	NA	NA	NA	NA	NA
RP4-591L5.2	0	NA	NA	NA	NA	NA
MATN1	9.3894	0.526685	0.486658	1.08225	0.279142	0.592299
MATN1-AS1	104.174	-0.178184	0.273463	-0.651584	0.514669	0.772521
LAPTM5	47066.7	-0.302816	0.207735	-1.4577	0.144922	0.43831
MIR4420	401.743	-0.477933	0.238679	-2.00241	0.045241	0.250528
RP5-1125N11.1	0	NA	NA	NA	NA	NA
RP1-65J11.1	0.0480872	-0.169894	4.32232	-0.0393062	0.968646	NA
RN7SKP91	0	NA	NA	NA	NA	NA
RP1-65J11.5	0	NA	NA	NA	NA	NA
SDC3	427.533	-0.71898	0.361769	-1.9874	0.0468782	0.254647
PUM1	5671.76	0.237855	0.1287	1.84813	0.0645838	0.29848
SNORD103A	12.6709	0.659765	0.385193	1.71282	0.0867464	0.341727
SNORD103B	23.8875	0.462612	0.294397	1.57139	0.116093	0.391432
SNORD85	21.0749	-0.175596	0.35446	-0.49539	0.620325	0.835542
RP11-201O14.1	0.287721	-0.582092	2.68725	-0.216613	0.82851	NA
RP11-201O14.2	0.141179	-0.10119	4.32232	-0.0234112	0.981322	NA
SEPW1P	0	NA	NA	NA	NA	NA
RP11-490K7.1	0.0642026	0.791893	4.32232	0.18321	0.854633	NA
NKAIN1	1.04105	-2.88578	1.56485	-1.84412	0.0651658	NA
SNRNP40	1001.02	0.0151551	0.107095	0.14151	0.887467	0.961108
RP11-490K7.4	53.0274	-0.038882	0.316837	-0.122719	0.90233	0.966442
ZCCHC17	549.885	0.00840146	0.121015	0.0694251	0.944651	0.981578
RP11-266K22.2	0.733341	-0.0324955	1.57544	-0.0206263	0.983544	NA
FABP3	1.20802	-1.13556	1.44918	-0.783591	0.43328	NA
SERINC2	270.873	-0.247255	0.237867	-1.03947	0.298587	0.611861
AC114494.1	0.0784776	-0.169894	4.32232	-0.0393062	0.968646	NA
RP11-439L8.2	0.117203	-0.169894	4.32232	-0.0393062	0.968646	NA
RNU6-40P	0	NA	NA	NA	NA	NA
RP11-439L8.3	25.5768	0.0939226	0.62993	0.1491	0.881475	0.95834
RP11-439L8.4	44.3944	0.0872116	0.438339	0.198959	0.842295	0.943392
RP11-73M7.1	0.223766	0.3797	3.24269	0.117094	0.906785	NA
TINAGL1	15.8819	-1.54198	0.867079	-1.77836	0.0753447	0.321021
HCRTR1	5.20432	-1.39727	0.997136	-1.40128	0.161129	0.460505
PEF1	1585.69	-0.460403	0.117635	-3.91383	9.08455e-05	0.0108391
RP11-73M7.6	27.8241	-0.537752	0.374864	-1.43453	0.151422	0.44715
RP11-73M7.9	5.44981	-1.08584	0.616123	-1.76237	0.0780069	0.326155
COL16A1	0.488541	1.55962	2.24967	0.693268	0.488142	NA
BAI2	3.80765	-1.21961	0.906938	-1.34475	0.178706	NA
MIR4254	0	NA	NA	NA	NA	NA
RP11-84A19.3	0.377697	-1.139	2.28037	-0.49948	0.617442	NA
SPOCD1	27.0965	0.181276	0.427765	0.423775	0.67173	0.865037
RP11-84A19.2	0.1948	1.30205	3.35753	0.387801	0.698164	NA
RP11-84A19.4	556.544	0.257778	0.218759	1.17836	0.238653	0.551414
PTP4A2	19804.5	-0.178871	0.166422	-1.07481	0.282462	0.595645
AL136115.1	2.65067	-0.956174	0.856855	-1.11591	0.26446	NA
RP4-534N18.2	5.31098	-0.137875	0.694669	-0.198476	0.842673	0.943404
KHDRBS1	5026.4	-0.153676	0.0852702	-1.80222	0.0715101	0.313941
RP11-277A4.4	1.63754	1.27778	0.964719	1.32451	0.185332	NA
TMEM39B	680.747	-0.00623536	0.101907	-0.0611867	0.951211	0.984404
MIR5585	10.827	-0.00576214	0.450632	-0.0127868	0.989798	0.997582
KPNA6	3620.8	-0.147673	0.0940595	-1.56999	0.116417	0.391761
RP4-622L5.2	0	NA	NA	NA	NA	NA
TXLNA	2119.68	-0.171334	0.107943	-1.58727	0.112452	0.386146
CCDC28B	48.6701	-0.0799436	0.265921	-0.300629	0.763698	0.90899
RP4-622L5.7	224.28	-0.309614	0.208281	-1.48652	0.137142	0.426206
IQCC	9.53258	0.58464	0.422324	1.38434	0.166254	0.468205
DCDC2B	1.65753	-0.756583	1.16565	-0.649063	0.516298	NA
TMEM234	529.184	-0.112118	0.133139	-0.842109	0.399727	0.6937
EIF3I	2090.92	-0.256023	0.121287	-2.11088	0.0347826	0.222163
MTMR9LP	3.67016	0.0711972	0.79749	0.0892766	0.928862	NA
FAM167B	0.710752	0.78144	1.41566	0.551999	0.580949	NA
LCK	84.7348	-1.13478	0.699406	-1.62249	0.104699	0.371666
HDAC1	2134.84	-0.0321688	0.0948285	-0.339232	0.734435	0.896872
MARCKSL1	1515.73	-0.563588	0.208753	-2.69979	0.00693839	0.0988918
RP4-811H24.9	3.3344	-1.60432	0.732755	-2.18944	0.0285648	NA
TSSK3	24.6768	0.0712579	0.277483	0.256801	0.797333	0.924202
FAM229A	565.289	-0.222127	0.156428	-1.42	0.155609	0.452759
BSDC1	2344.7	-0.18019	0.0938644	-1.91968	0.054898	0.275433
GAPDHP20	0	NA	NA	NA	NA	NA
RP11-395N6.4	0.0324356	0.311	4.32232	0.0719521	0.94264	NA
LRRC37A12P	0.0480872	-0.169894	4.32232	-0.0393062	0.968646	NA
RN7SL122P	0	NA	NA	NA	NA	NA
RP1-27O5.3	0	NA	NA	NA	NA	NA
ZBTB8B	0.222577	1.27779	3.24621	0.393627	0.693857	NA
ZBTB8A	20.5209	-0.195338	0.494087	-0.395352	0.692583	0.875725
ZBTB8OS	618.414	0.0682612	0.106389	0.64162	0.52112	0.776347
RBBP4	5272.47	0.0838509	0.0977728	0.85761	0.391108	0.687595
SYNC	11.785	-0.61336	0.509205	-1.20454	0.228379	0.539738
RP11-114B7.6	0.0392678	-0.169894	4.32232	-0.0393062	0.968646	NA
KIAA1522	316.045	-0.209927	0.214261	-0.979773	0.327198	0.636866
YARS	2371.07	-0.294235	0.161962	-1.81669	0.0692642	0.309128
S100PBP	1210.61	0.436084	0.175378	2.48653	0.0128994	0.136753
FNDC5	0.236742	1.32628	2.76861	0.479041	0.631909	NA
HPCA	1.60331	-1.11696	0.936554	-1.19262	0.233017	NA
TMEM54	0.638897	-0.645286	1.75807	-0.367042	0.713587	NA
AL031602.1	0	NA	NA	NA	NA	NA
RNF19B	3125.06	-0.589001	0.138852	-4.24194	2.21596e-05	0.00542991
FKSG48	2.55921	-1.32716	0.955567	-1.38887	0.164871	NA
RP4-803A2.1	0.0718034	-0.582085	4.32232	-0.13467	0.892873	NA
RP4-803A2.2	0.438777	-1.77391	1.73506	-1.02239	0.306597	NA
RP1-117O3.2	1.12935	0.311903	1.09756	0.28418	0.776273	NA
AK2	2666.51	0.117066	0.138341	0.846219	0.397431	0.691733
ADC	35.6692	0.15174	0.598148	0.253683	0.79974	0.925231
TRIM62	656.568	-0.26372	0.155935	-1.69122	0.0907946	0.349653
ZNF362	720.304	-0.144221	0.120778	-1.1941	0.232438	0.543722
RP11-415J8.7	114.256	0.1463	0.232039	0.630499	0.528368	0.780652
AL513327.1	0	NA	NA	NA	NA	NA
A3GALT2	63.1233	-0.381983	0.316994	-1.20502	0.228197	0.539432
RP11-415J8.3	2.38097	0.547689	0.66473	0.823928	0.409981	NA
PHC2	4468.35	-0.220703	0.148061	-1.49062	0.13606	0.424496
MIR3605	39.924	0.236742	0.360936	0.655912	0.511881	0.770944
RN7SKP16	120.135	0.327367	0.319799	1.02366	0.305994	0.619484
RP11-415J8.5	1.88672	0.981338	0.75614	1.29783	0.194347	NA
AL138837.1	0	NA	NA	NA	NA	NA
TLR12P	0.157658	0.791893	4.32232	0.18321	0.854633	NA
ZSCAN20	53.521	0.469436	0.275508	1.70389	0.0884009	0.345087
RP4-580O19.2	0	NA	NA	NA	NA	NA
CSMD2	0.240517	1.24577	2.75642	0.451953	0.651303	NA
HSPD1P14	0	NA	NA	NA	NA	NA
HMGB4	0	NA	NA	NA	NA	NA
RP5-1007G16.1	0	NA	NA	NA	NA	NA
RNA5SP42	0	NA	NA	NA	NA	NA
C1orf94	0.0386669	-0.169894	4.32232	-0.0393062	0.968646	NA
AC115286.1	0	NA	NA	NA	NA	NA
RP4-657M3.2	0	NA	NA	NA	NA	NA
MIR552	0	NA	NA	NA	NA	NA
SMIM12	915.603	-0.100245	0.103577	-0.967833	0.333128	0.642019
GJB5	0.0614832	0.791893	4.32232	0.18321	0.854633	NA
GJB4	0.0455165	-0.169894	4.32232	-0.0393062	0.968646	NA
RP1-34M23.5	2.42937	0.366484	0.711105	0.515372	0.606293	NA
AL121988.1	0.727137	3.48845	1.75694	1.98553	0.0470858	NA
GJB3	0.0380508	-0.16989	4.32232	-0.0393054	0.968647	NA
GJA4	1.41285	0.507341	1.28577	0.394582	0.693151	NA
RP5-997D16.2	0.690448	-1.18623	1.65389	-0.717236	0.473229	NA
DLGAP3	53.3404	-0.269515	0.300079	-0.898148	0.369107	0.670111
SNORD112	125.045	0.217013	0.227988	0.951861	0.341167	0.64958
RP11-244H3.1	111.358	0.258145	0.182872	1.41161	0.158064	0.456337
RP11-244H3.4	0.256275	-0.86467	3.16071	-0.273569	0.784416	NA
ZMYM6NB	3.32458	-0.42275	0.683024	-0.618939	0.535957	NA
ZMYM6	2050.41	-0.0600391	0.153541	-0.39103	0.695775	0.877436
RP11-248I9.2	0.230164	-0.169894	4.32232	-0.0393062	0.968646	NA
ZMYM1	397.64	0.631265	0.214244	2.94647	0.00321421	0.0672318
EFCAB14P1	0.575	-0.909944	1.77776	-0.51185	0.608756	NA
SFPQ	21987.6	-0.24856	0.153076	-1.62377	0.104425	0.371334
RN7SL136P	0.0455165	-0.169894	4.32232	-0.0393062	0.968646	NA
ZMYM4	3066.42	0.228246	0.176909	1.29019	0.196985	0.505409
RN7SL503P	0	NA	NA	NA	NA	NA
SNORA62	12.0476	0.425231	0.328137	1.29589	0.195012	0.503421
RPL5P4	31.1448	1.07908	0.264047	4.08669	4.37565e-05	0.00724396
ZMYM4-AS1	1.88276	-1.22137	1.19454	-1.02246	0.306562	NA
RNY5P1	7.85457	0.114071	0.470993	0.242193	0.808631	0.92955
KIAA0319L	2879	0.135165	0.184911	0.730971	0.464797	0.740255
RP4-728D4.3	0.131909	0.845215	4.32102	0.195606	0.844919	NA
NCDN	467.047	0.0519517	0.265036	0.196017	0.844597	0.94411
RP4-728D4.2	77.475	-0.255593	0.230368	-1.1095	0.267216	0.581371
TFAP2E	82.4701	-0.0937855	0.205199	-0.457046	0.647638	0.850764
PSMB2	1709.92	-0.17842	0.125006	-1.42728	0.153498	0.449764
RN7SL281P	0.460859	-0.582092	2.88077	-0.202061	0.839869	NA
C1orf216	203.21	0.276707	0.181724	1.52268	0.12784	0.412265
CLSPN	46.2074	0.179083	0.231866	0.772355	0.439904	0.722549
RP11-435D7.3	0.066687	-0.994284	4.32232	-0.230035	0.818065	NA
AGO4	9516.57	-0.0583184	0.113147	-0.515422	0.606258	0.827607
AGO1	8124.31	0.108459	0.153067	0.708571	0.478591	0.749596
RP4-789D17.4	0	NA	NA	NA	NA	NA
RP4-789D17.5	9.01588	0.133266	0.519193	0.25668	0.797426	0.924257
AGO3	3894.99	0.148587	0.136522	1.08837	0.27643	0.589585
RP4-665N4.8	0.888693	-2.47056	1.5515	-1.59236	0.111304	NA
RP4-665N4.4	1.04708	-0.541709	1.33789	-0.404899	0.685552	NA
TEKT2	21.4626	-0.334761	0.31595	-1.05954	0.289354	0.602791
ADPRHL2	537.467	-0.14324	0.198995	-0.71982	0.471636	0.745691
COL8A2	265.311	-0.150968	0.238465	-0.633084	0.526679	0.78019
TRAPPC3	790.32	-0.102032	0.123813	-0.824078	0.409895	0.701654
MAP7D1	6710.71	-0.406668	0.18075	-2.24989	0.0244558	0.185844
RN7SL131P	0.93747	-1.87371	1.78033	-1.05245	0.292592	NA
THRAP3	5545.33	-0.182743	0.146748	-1.24529	0.213025	0.523752
UBE2V2P4	0.46011	-0.0324951	2.01578	-0.0161203	0.987138	NA
SH3D21	322.931	-0.19914	0.455931	-0.436776	0.662274	0.859629
EVA1B	215.053	-0.40326	0.237309	-1.6993	0.0892618	0.34695
RP11-268J15.5	47.4458	0.130628	0.436952	0.298953	0.764976	0.909599
STK40	4305.72	-0.312706	0.173661	-1.80067	0.0717552	0.314469
LSM10	624.301	-0.117545	0.147694	-0.795869	0.426108	0.712974
RNU4-27P	0	NA	NA	NA	NA	NA
OSCP1	16.7997	-0.120926	0.438383	-0.275846	0.782667	0.917401
SNORA63	1.54712	-0.854646	0.849969	-1.0055	0.314655	NA
MRPS15	793.533	-0.0290267	0.146128	-0.19864	0.842545	0.943392
CSF3R	28779.5	-0.253174	0.111451	-2.27162	0.0231095	0.180543
FTLP18	0.436112	-0.444693	1.74213	-0.255258	0.798524	NA
RP4-614N24.1	0	NA	NA	NA	NA	NA
GRIK3	0.846646	-0.209484	2.06981	-0.101209	0.919384	NA
MIR4255	0	NA	NA	NA	NA	NA
RNU6-636P	0	NA	NA	NA	NA	NA
RP5-1180C18.1	0	NA	NA	NA	NA	NA
RNA5SP43	0	NA	NA	NA	NA	NA
RPS29P6	0	NA	NA	NA	NA	NA
LINC01137	42.921	-0.174164	0.24031	-0.724749	0.468606	0.743604
ZC3H12A	1863.63	-1.0294	0.24609	-4.18302	2.87661e-05	0.00617063
MEAF6	994.874	0.0595508	0.173684	0.342868	0.731698	0.895517
MIR5581	17.8989	0.378417	0.450273	0.840417	0.400675	0.694209
SNIP1	1323.09	-0.496108	0.180975	-2.74131	0.00611954	0.0918113
FTH1P1	0.63818	-1.76309	1.81853	-0.969515	0.332288	NA
RP3-423B22.5	0.755518	1.0389	1.35163	0.768627	0.442115	NA
DNALI1	0.90069	1.85615	1.43483	1.29364	0.195791	NA
GNL2	2041.86	-0.428997	0.162251	-2.64403	0.00819261	0.10734
RSPO1	0.473003	-1.21157	1.98341	-0.610849	0.541299	NA
C1orf109	127.406	0.51271	0.192286	2.66639	0.0076671	0.103688
CDCA8	22.0188	0.375178	0.318768	1.17696	0.239211	0.551945
EPHA10	1.31905	0.473432	1.23088	0.384629	0.700512	NA
ACTN4P2	0	NA	NA	NA	NA	NA
RP11-109P14.2	0.0651443	-0.169894	4.32232	-0.0393062	0.968646	NA
MANEAL	9.80859	0.103791	0.344394	0.301373	0.76313	0.908648
RP11-109P14.9	8.7725	0.572126	0.375349	1.52425	0.127445	0.411696
YRDC	682.881	-0.746899	0.197544	-3.78093	0.000156244	0.0152937
C1orf122	243.843	-0.490708	0.243079	-2.01872	0.0435162	0.245816
MTF1	3088.15	-0.188492	0.161659	-1.16598	0.243622	0.556645
AL929472.1	21.1379	-0.143619	0.358903	-0.400161	0.689038	0.873547
RP11-109P14.8	0.0380508	-0.16989	4.32232	-0.0393054	0.968647	NA
RP11-109P14.10	3.41255	-0.126753	1.06437	-0.119088	0.905206	NA
INPP5B	2179.57	0.0776644	0.130602	0.594665	0.552067	0.794624
RNU6-584P	0.0785357	-0.169894	4.32232	-0.0393062	0.968646	NA
SF3A3	2541.69	-0.00738989	0.169778	-0.0435269	0.965282	0.98916
RNU6-510P	0.822571	-0.0324959	1.46449	-0.0221891	0.982297	NA
FHL3	1161.2	-0.150759	0.232017	-0.649777	0.515836	0.772891
UTP11L	413.642	0.294294	0.130842	2.24923	0.0244978	0.185844
POU3F1	0.959353	-1.63305	1.36608	-1.19543	0.23192	NA
RP5-884C9.2	0.103561	-0.582089	4.32232	-0.134671	0.892872	NA
RP5-884C9.3	0	NA	NA	NA	NA	NA
MIR3659	0	NA	NA	NA	NA	NA
RP11-214L19.1	0	NA	NA	NA	NA	NA
RNU6-753P	0	NA	NA	NA	NA	NA
RP11-329N22.1	0.825657	2.19892	1.4106	1.55885	0.119032	NA
RP11-334L9.1	1.34972	-0.850617	1.37507	-0.6186	0.53618	NA
RRAGC	1165.3	-0.0458901	0.170789	-0.268695	0.788164	0.919925
RP5-864K19.4	39.3962	0.569972	0.280591	2.03133	0.0422218	0.242233
MYCBP	350.631	-0.0747058	0.21104	-0.353989	0.723347	0.891481
GJA9	0.0337526	-0.582089	4.32232	-0.134671	0.892872	NA
RHBDL2	0.144287	0.379698	4.32232	0.087846	0.929999	NA
RNU6-605P	0.290933	0.791898	2.69544	0.293792	0.768917	NA
RP11-781D11.1	0	NA	NA	NA	NA	NA
AKIRIN1	3060.67	-0.266922	0.158291	-1.68627	0.0917429	0.351244
NDUFS5	414.115	0.0303007	0.165752	0.182808	0.854949	0.947788
MACF1	21221.7	0.0736156	0.11072	0.664882	0.506126	0.767159
RNU6-608P	0.0327997	0.311	4.32232	0.0719521	0.94264	NA
RNA5SP44	0	NA	NA	NA	NA	NA
RP11-416A14.1	21.2255	0.325569	0.460878	0.70641	0.479933	0.750461
RP11-420K8.1	1.55341	-0.123853	1.26516	-0.0978953	0.922015	NA
HSPE1P8	0.0353398	-0.169894	4.32232	-0.0393062	0.968646	NA
KIAA0754	899.253	-0.027963	0.132353	-0.211277	0.832671	0.939668
BMP8A	6.26533	0.427195	0.425446	1.00411	0.315325	0.627586
OXCT2P1	3.04107	0.55068	0.886608	0.621109	0.534528	NA
RP11-69E11.4	245.398	0.276092	0.298809	0.923975	0.355499	0.659577
PPIEL	140.964	0.318635	0.246072	1.29489	0.19536	0.503867
PABPC4	10351.3	0.120807	0.155715	0.775822	0.437854	0.72155
RP11-69E11.8	9.25687	-0.368196	0.657303	-0.560162	0.575369	0.810177
SNORA55	205.95	0.0682036	0.252188	0.270447	0.786816	0.919038
HEYL	9.70863	-0.0900908	0.371939	-0.242219	0.80861	0.92955
RP1-144F13.3	0	NA	NA	NA	NA	NA
NT5C1A	0.235795	1.59217	3.17237	0.501887	0.615747	NA
HPCAL4	10.2756	0.111386	0.506951	0.219717	0.826091	0.936551
PPIE	776.183	0.287267	0.261153	1.1	0.271334	0.584841
RP1-144F13.4	0	NA	NA	NA	NA	NA
RNU7-121P	0	NA	NA	NA	NA	NA
BMP8B	102.869	-0.0951015	0.257719	-0.369013	0.712118	0.885922
OXCT2	16.4601	-0.390861	0.322136	-1.21334	0.224999	0.5367
RP1-118J21.25	5.13918	0.550242	0.637677	0.862885	0.3882	0.685537
RP1-118J21.24	0.235002	-0.101196	3.20438	-0.0315804	0.974807	NA
TRIT1	919.682	0.411033	0.172533	2.38235	0.0172026	0.156461
MYCL	1980.9	0.0528046	0.196563	0.268639	0.788208	0.919925
RP1-118J21.5	0.642767	1.59729	1.73364	0.921349	0.356868	NA
MFSD2A	758.682	-0.45745	0.220071	-2.07865	0.0376494	0.229771
RP3-342P20.2	94.8647	-0.727516	0.260602	-2.79168	0.0052435	0.0859302
CAP1	13634	-0.0793829	0.195057	-0.406972	0.684029	0.871341
PPT1	8837.62	-0.0355238	0.23701	-0.149883	0.880857	0.958115
RP11-115D7.3	0	NA	NA	NA	NA	NA
RLF	4332.98	-0.54338	0.232415	-2.33798	0.0193885	0.166109
RNU6-1237P	68.1961	0.112045	0.286757	0.390731	0.695996	0.877436
TMCO2	1.49305	1.65131	1.09844	1.50332	0.132756	NA
RP1-39G22.7	70.2604	0.352858	0.178365	1.97829	0.0478963	0.257857
ZMPSTE24	1313.67	0.0418786	0.186757	0.224241	0.82257	0.935503
RP1-39G22.4	0	NA	NA	NA	NA	NA
COL9A2	407.7	-0.12164	0.316589	-0.384219	0.700816	0.879429
RP1-228H13.1	0.22896	-0.101196	3.75664	-0.0269378	0.978509	NA
SMAP2	12778.7	-0.0610184	0.184187	-0.331284	0.74043	0.89902
RP1-228H13.2	230.41	0.172005	0.363615	0.473042	0.636183	0.844257
ZFP69B	40.6888	0.629947	0.263316	2.39236	0.0167403	0.154597
RP1-228H13.5	30.8428	0.690654	0.331454	2.08371	0.0371864	0.228435
ZFP69	123.485	0.130126	0.184442	0.705513	0.480491	0.750765
RP11-656D10.3	5.88533	0.291158	0.496927	0.585918	0.55793	0.798705
EXO5	139.293	0.0674342	0.201032	0.33544	0.737293	0.897834
RP11-656D10.5	0.226742	-0.582089	4.32232	-0.134671	0.892872	NA
RP11-656D10.6	0.356574	0.04939	2.11109	0.0233955	0.981335	NA
ZNF684	127.297	-0.223393	0.276011	-0.809363	0.418306	0.707497
RP1-63P18.2	0.235567	-1.86551	4.31135	-0.432698	0.665234	NA
GTF2F2P2	0.0327997	0.311	4.32232	0.0719521	0.94264	NA
RIMS3	147.746	0.0813064	0.322315	0.252258	0.800842	0.925662
RP4-739H11.3	31.9867	-0.355303	0.376954	-0.942564	0.345904	0.652095
NFYC-AS1	278.228	-0.107291	0.193751	-0.55376	0.579743	0.812557
NFYC	2212.24	-0.137889	0.124549	-1.1071	0.26825	0.582348
MIR30E	12.4627	-0.452826	0.343315	-1.31898	0.187175	0.49394
MIR30C1	10.217	-0.592621	0.45277	-1.30888	0.190575	0.498348
KCNQ4	30.0596	-0.530616	0.240756	-2.20396	0.0275272	0.196904
RN7SL326P	0.933871	0.291208	1.32114	0.220422	0.825542	NA
CITED4	294.303	-0.965283	0.451224	-2.13925	0.0324151	0.214101
RP5-1066H13.4	0	NA	NA	NA	NA	NA
RP11-348A7.1	0.124208	-0.582089	4.32232	-0.134671	0.892872	NA
UBE2V1P8	0.0327997	0.311	4.32232	0.0719521	0.94264	NA
CTPS1	603.312	0.115384	0.154964	0.744586	0.456522	0.734603
SLFNL1	9.60881	0.524935	0.434039	1.20942	0.226502	0.537822
SCMH1	420.396	0.040962	0.142793	0.286863	0.774217	0.913958
RP4-635E8.1	0.657001	-0.925592	1.62686	-0.568943	0.569395	NA
RP11-399E6.1	10.757	0.673243	0.727172	0.925837	0.354531	0.658932
RP11-399E6.2	0	NA	NA	NA	NA	NA
FOXO6	12.8853	0.245611	0.453923	0.541085	0.588449	0.81796
RP11-399E6.4	0.404786	1.59442	2.03715	0.782675	0.433818	NA
RNA5SP45	0	NA	NA	NA	NA	NA
EDN2	9.94552	-0.887478	0.496198	-1.78855	0.0736866	0.318352
HIVEP3	2432.51	-0.240543	0.247742	-0.970942	0.331577	0.640607
RP11-486B10.3	0.14449	0.379698	4.32232	0.087846	0.929999	NA
RP11-486B10.4	1.611	-0.231263	1.38178	-0.167366	0.867082	NA
AL451006.1	0	NA	NA	NA	NA	NA
HNRNPFP1	0	NA	NA	NA	NA	NA
RP11-319C21.1	0	NA	NA	NA	NA	NA
GUCA2B	0.0718034	-0.582085	4.32232	-0.13467	0.892873	NA
GUCA2A	0.385192	-0.994289	2.94127	-0.338047	0.735328	NA
FOXJ3	3444.01	-0.105559	0.132357	-0.79753	0.425143	0.712672
RP11-223A3.1	0.455402	-0.99429	2.1923	-0.453537	0.650162	NA
RIMKLA	2.08025	-0.285096	1.30688	-0.21815	0.827312	NA
RP11-157D18.2	0	NA	NA	NA	NA	NA
ZMYND12	10.8155	0.584737	0.370516	1.57817	0.114527	0.38895
PPCS	888.025	0.10346	0.1309	0.790376	0.429308	0.715374
CCDC30	164.439	0.764259	0.271605	2.81387	0.00489496	0.0832929
RP11-163G10.2	0.23022	0.311003	2.78726	0.11158	0.911156	NA
TMSB4XP1	5.80943	0.0457685	0.651451	0.0702563	0.94399	0.981559
RNU6-536P	0.749613	2.24894	1.21254	1.85473	0.0636345	NA
RP11-163G10.4	1.64176	1.24125	0.788996	1.57321	0.115671	NA
PPIH	300.632	0.0987777	0.0876783	1.12659	0.259915	0.573594
RP5-994D16.3	2.46919	0.437111	0.66123	0.661058	0.508575	NA
YBX1	9058.38	-0.0301115	0.220309	-0.136678	0.891285	0.962936
CLDN19	0.622331	0.880982	1.82947	0.48155	0.630126	NA
LEPRE1	882.526	0.0447757	0.201337	0.222392	0.824009	0.935928
C1orf50	220.547	0.0353113	0.119491	0.295515	0.7676	0.911032
RP5-994D16.9	0.604375	2.62413	1.47149	1.78331	0.074535	NA
CCDC23	194.616	0.00411161	0.175588	0.0234162	0.981318	0.994237
ERMAP	1016.11	0.0391122	0.0971309	0.402675	0.687187	0.872243
RP11-342M1.3	5.43665	-0.0185986	0.526669	-0.0353137	0.97183	0.990695
ZNF691	73.9291	0.671804	0.2581	2.60288	0.00924437	0.114639
RP11-342M1.7	0.0809243	-0.582089	4.32232	-0.134671	0.892872	NA
RP11-342M1.6	0.207835	-0.92559	2.8472	-0.325087	0.745115	NA
ATP6V1E1P1	0	NA	NA	NA	NA	NA
SLC2A1	711.768	-0.267163	0.39927	-0.669129	0.503413	0.765984
SLC2A1-AS1	4.71798	1.1843	0.856083	1.38339	0.166545	NA
RNU6-880P	0.0341318	0.311	4.32232	0.0719521	0.94264	NA
RNU6-870P	0	NA	NA	NA	NA	NA
FAM183A	0.0580953	0.791893	4.32232	0.18321	0.854633	NA
EBNA1BP2	278.343	-0.216586	0.217305	-0.996691	0.318914	0.63008
WDR65	6.94315	0.795533	0.695265	1.14422	0.252534	0.565599
RNA5SP46	0	NA	NA	NA	NA	NA
TMEM125	0.415414	-0.72965	1.60147	-0.455613	0.648668	NA
C1orf210	0.595191	0.00968501	1.52109	0.00636715	0.99492	NA
TIE1	8.5989	-0.310366	0.47008	-0.660241	0.509099	0.769308
MPL	58.892	0.167369	0.480546	0.348289	0.727623	0.893151
RP1-92O14.3	13.2833	0.225175	0.429697	0.524033	0.600256	0.823539
CDC20	4.68198	1.25626	0.663345	1.89382	0.0582485	NA
ELOVL1	1325.85	0.0226409	0.0813992	0.278147	0.7809	0.916908
MED8	579.502	0.0166058	0.121366	0.136824	0.89117	0.962936
RP1-92O14.6	6.5982	0.928437	0.559243	1.66017	0.0968806	0.359779
SZT2	5337.16	-0.110329	0.144033	-0.765993	0.44368	0.725225
SZT2-AS1	2.0628	-1.07777	0.860074	-1.25311	0.210166	NA
HYI	91.7522	0.0729168	0.274665	0.265476	0.790643	0.921054
HYI-AS1	23.0485	0.656856	0.320934	2.0467	0.0406873	0.238494
PTPRF	26.4318	0.634332	0.552042	1.14906	0.250529	0.563363
KDM4A	2503.47	-0.162793	0.100148	-1.62552	0.104052	0.370761
KDM4A-AS1	3.91523	-0.0947343	0.688358	-0.137624	0.890538	NA
ST3GAL3	221.463	0.155524	0.176477	0.881271	0.378171	0.677335
RP11-184I16.4	0.109864	-0.994284	4.32232	-0.230035	0.818065	NA
RNU6-1058P	9.5117	-0.0430734	0.390445	-0.110319	0.912156	0.970523
RP11-184I16.3	11.4215	-0.0476527	0.371285	-0.128345	0.897876	0.965021
SHMT1P1	0.0392388	-0.169894	4.32232	-0.0393062	0.968646	NA
ARTN	6.75443	0.171557	0.520168	0.329811	0.741543	0.899644
RP11-7O11.3	3.09421	0.279919	0.780359	0.358705	0.719816	NA
IPO13	516.34	0.125986	0.220063	0.572499	0.566984	0.805174
DPH2	313.191	0.0694357	0.197489	0.351593	0.725143	0.89216
ATP6V0B	6220.95	-0.302553	0.140164	-2.15856	0.0308847	0.208909
B4GALT2	28.9161	0.0677947	0.286817	0.236369	0.813146	0.931549
CCDC24	55.1235	0.0177574	0.28523	0.0622566	0.950358	0.984004
SLC6A9	2.21818	0.241276	0.990184	0.243668	0.807488	NA
RP5-1198O20.4	0.404563	-1.99105	2.56787	-0.775371	0.43812	NA
RP5-1198O20.5	0	NA	NA	NA	NA	NA
KRT8P47	0.0677146	0.311	4.32232	0.0719521	0.94264	NA
RN7SL479P	0	NA	NA	NA	NA	NA
KLF17	0	NA	NA	NA	NA	NA
RP11-570P14.1	0.0341318	0.311	4.32232	0.0719521	0.94264	NA
RP4-675G8.2	0	NA	NA	NA	NA	NA
RP4-675G8.3	0.0351625	-0.582089	4.32232	-0.134671	0.892872	NA
OOSP1P1	0	NA	NA	NA	NA	NA
RP5-891H21.1	0	NA	NA	NA	NA	NA
RP5-891H21.5	0.570143	-0.994292	1.58906	-0.625709	0.531506	NA
DMAP1	1067.45	-0.138704	0.118284	-1.17263	0.240943	0.554328
ERI3	525.563	0.0570958	0.11771	0.485056	0.627637	0.839959
ERI3-IT1	36.1762	0.402567	0.316773	1.27084	0.203786	0.512553
AL390776.1	7.32672	0.068732	0.523207	0.131367	0.895485	0.96459
RNU6-369P	0	NA	NA	NA	NA	NA
RNF220	2238.27	-0.112787	0.131206	-0.859613	0.390002	0.686727
MIR5584	0.489238	-2.39998	1.70475	-1.40782	0.159183	NA
TMEM53	78.5461	0.00543954	0.188287	0.0288896	0.976953	0.992757
C1orf228	522.341	-0.44325	0.207914	-2.13189	0.0330157	0.215633
RNU5F-1	906.423	-0.020262	0.26107	-0.0776114	0.938137	0.979047
RNU5D-1	100.597	-0.010574	0.531694	-0.0198874	0.984133	0.995837
KIF2C	12.811	-0.58369	0.4837	-1.20672	0.22754	0.538712
RP11-269F19.2	13.3433	-0.294163	0.338295	-0.869544	0.38455	0.682035
RPS8	13774.9	0.111536	0.102307	1.09021	0.27562	0.588729
SNORD55	0	NA	NA	NA	NA	NA
SNORD46	41.5487	0.147835	0.268112	0.551391	0.581365	0.813387
SNORD38A	0.333796	-0.0324965	2.62204	-0.0123936	0.990112	NA
SNORD38B	0	NA	NA	NA	NA	NA
RPS15AP11	0.282804	0.379701	2.36077	0.160838	0.872221	NA
BEST4	16.4267	-0.432042	0.425513	-1.01534	0.309943	0.623589
PLK3	6778.79	-0.771849	0.273145	-2.82579	0.00471643	0.0817451
TCTEX1D4	221.478	-0.116375	0.318268	-0.365651	0.714626	0.88726
BTBD19	1857.65	-0.589693	0.348937	-1.68997	0.0910339	0.349855
PTCH2	106.663	-0.0389211	0.209071	-0.186163	0.852317	0.94674
RNU5E-6P	0	NA	NA	NA	NA	NA
RP5-882O7.1	5.35696	-0.410926	0.492289	-0.834727	0.403872	0.697172
EIF2B3	373.113	0.35608	0.176986	2.01191	0.0442291	0.247617
AL136380.1	4.88098	0.986003	0.513831	1.91893	0.0549938	NA
RNA5SP47	0	NA	NA	NA	NA	NA
CCNB1IP1P1	0	NA	NA	NA	NA	NA
RP5-882O7.4	0	NA	NA	NA	NA	NA
MRPS17P1	0.130365	1.25037	4.32114	0.289361	0.772305	NA
HECTD3	1290.45	-0.0683952	0.119746	-0.571171	0.567884	0.805657
UROD	543.551	0.0615437	0.127963	0.480949	0.630553	0.841015
ZSWIM5	6.36697	-1.01073	0.552341	-1.82991	0.0672636	0.305485
AL359473.1	0.040148	-0.582089	4.32232	-0.134671	0.892872	NA
OSTCP5	0.0423684	-0.169894	4.32232	-0.0393062	0.968646	NA
AL592294.1	0.819594	0.543918	1.50712	0.360898	0.718175	NA
HPDL	3.4542	0.0339912	0.607652	0.0559386	0.955391	NA
MUTYH	564.549	-0.240748	0.133853	-1.7986	0.0720823	0.315191
TOE1	698.88	-0.101743	0.118763	-0.856688	0.391617	0.687595
TESK2	423.176	-0.060601	0.159949	-0.378876	0.70478	0.881477
RP11-291L19.1	0.273851	-0.101196	3.11	-0.0325388	0.974042	NA
CCDC163P	43.5917	-0.480673	0.64008	-0.750957	0.452678	0.731779
MMACHC	30.0833	0.775597	0.309651	2.50474	0.012254	0.13263
PRDX1	1536.91	-0.173546	0.196473	-0.883304	0.377072	0.676449
HMGB1P48	0.0887198	-0.582089	4.32232	-0.134671	0.892872	NA
AKR1A1	1616.41	-0.273549	0.165321	-1.65465	0.0979958	0.361109
NASP	1422.23	-0.0514938	0.116174	-0.443246	0.657588	0.856958
CCDC17	452.805	0.578165	0.261638	2.20979	0.0271196	0.195397
GPBP1L1	5660.92	-0.0649942	0.13221	-0.491598	0.623004	0.837492
RPS15AP10	101.278	-0.147891	0.272235	-0.543248	0.586959	0.817031
RP11-767N6.2	263.948	-0.0624369	0.163022	-0.382996	0.701723	0.879837
TMEM69	458.269	0.451249	0.202161	2.23212	0.0256068	0.190249
IPP	104.776	0.0441789	0.188003	0.23499	0.814217	0.931601
RP11-767N6.7	9.39516	0.207835	0.495888	0.419117	0.675131	0.867091
RP11-630I5.1	0.0385559	-0.582089	4.32232	-0.134671	0.892872	NA
MAST2	893.296	-0.00228179	0.0933927	-0.0244322	0.980508	0.993815
TMA16P2	0.105556	-0.99428	4.32232	-0.230034	0.818065	NA
PIK3R3	48.7039	0.215494	0.309297	0.696724	0.485976	0.755588
RP4-533D7.4	3.16523	0.942403	0.645099	1.46087	0.144052	NA
RP4-533D7.3	0.25485	-0.513393	2.4126	-0.212796	0.831486	NA
RP4-533D7.5	0.12391	0.311	4.32232	0.0719521	0.94264	NA
TSPAN1	0.928399	-0.0530222	1.47976	-0.0358315	0.971417	NA
RP11-322N21.2	0	NA	NA	NA	NA	NA
POMGNT1	345.279	0.269031	0.161561	1.6652	0.0958731	0.35813
LURAP1	2.86848	0.851635	0.819384	1.03936	0.298638	NA
RAD54L	8.31228	0.447142	0.456074	0.980414	0.326882	0.63665
LRRC41	1681.84	-0.0636055	0.0831308	-0.765126	0.444196	0.725715
UQCRH	985.297	-0.0280991	0.124984	-0.224822	0.822118	0.935401
NSUN4	1581.92	-0.514284	0.195539	-2.63008	0.00853645	0.109916
RP4-603I14.3	20.472	-0.756955	0.500053	-1.51375	0.130089	0.415745
FAAH	845.704	-0.293486	0.234832	-1.24977	0.211383	0.521894
RP5-1109J22.1	20.0162	-0.534323	0.419338	-1.2742	0.202591	0.511145
RP5-1109J22.2	0	NA	NA	NA	NA	NA
LINC00505	0.105526	-0.101192	4.32232	-0.0234115	0.981322	NA
DMBX1	0.228697	-0.994286	3.78636	-0.262597	0.792861	NA
MKNK1-AS1	2.71022	-3.40634	1.09294	-3.11668	0.00182898	NA
KNCN	0.489767	-0.845044	2.08282	-0.405721	0.684948	NA
MKNK1	2791.49	-0.433372	0.0879788	-4.92587	8.39852e-07	0.000736294
MOB3C	1344.69	-0.194307	0.117307	-1.65639	0.0976419	0.360754
ATPAF1	591.08	0.0803932	0.11866	0.677508	0.498084	0.762873
EFCAB14	5192.31	-0.0414143	0.0990878	-0.417956	0.67598	0.867632
RP11-8J9.1	17.006	0.341825	0.286321	1.19385	0.232536	0.543824
TEX38	0.541269	-0.900946	1.69628	-0.531131	0.595328	NA
EFCAB14-AS1	2.00674	-1.53571	1.04691	-1.46689	0.142406	NA
RP11-8J9.5	0	NA	NA	NA	NA	NA
CYP4B1	0.109972	-0.101195	4.32232	-0.0234123	0.981321	NA
CYP4Z2P	0.062986	0.311	4.32232	0.0719521	0.94264	NA
RP11-346M5.1	0	NA	NA	NA	NA	NA
CYP4A11	0.100039	0.379698	4.32232	0.087846	0.929999	NA
CYP4X1	0.0385559	-0.582089	4.32232	-0.134671	0.892872	NA
CYP4A26P	0	NA	NA	NA	NA	NA
CYP4A43P	0	NA	NA	NA	NA	NA
CYP4A27P	0	NA	NA	NA	NA	NA
CYP4A44P	0	NA	NA	NA	NA	NA
CYP4Z1	0	NA	NA	NA	NA	NA
RP11-184J23.2	0.0313251	0.311	4.32232	0.0719521	0.94264	NA
CYP4A22-AS1	0.860342	-0.981094	1.40108	-0.700241	0.483777	NA
CYP4A22	0.126354	1.66742	4.30314	0.38749	0.698393	NA
MTND1P34	0	NA	NA	NA	NA	NA
LINC00853	4.8433	0.206296	0.702336	0.293728	0.768965	NA
PDZK1IP1	43.0944	-0.0170386	0.605174	-0.0281549	0.977539	0.992887
TAL1	436.152	0.411116	0.388624	1.05787	0.290113	0.603698
RP1-18D14.7	0.641964	0.786982	1.60346	0.490801	0.623567	NA
STIL	142.916	-0.209815	0.217957	-0.962648	0.335724	0.644289
CMPK1	3539.18	-0.0517312	0.111166	-0.46535	0.641681	0.847086
RP11-511I2.2	1.1597	2.61072	1.27752	2.04359	0.0409938	NA
FOXE3	0.46164	-2.06398	2.27593	-0.906875	0.364473	NA
FOXD2-AS1	45.1334	0.474648	0.262731	1.80659	0.0708264	0.312461
FOXD2	19.5768	-0.168687	0.353321	-0.477433	0.633054	0.842512
RP4-666O22.3	0	NA	NA	NA	NA	NA
RPL21P24	0	NA	NA	NA	NA	NA
AL356458.1	0	NA	NA	NA	NA	NA
ATP6V0E1P4	0	NA	NA	NA	NA	NA
AL591415.1	0	NA	NA	NA	NA	NA
RP11-543D5.1	0	NA	NA	NA	NA	NA
TRABD2B	0.0648712	0.791893	4.32232	0.18321	0.854633	NA
RP11-543D5.2	0	NA	NA	NA	NA	NA
FLJ00388	0	NA	NA	NA	NA	NA
RP11-330M19.1	0	NA	NA	NA	NA	NA
RP4-683M8.2	0	NA	NA	NA	NA	NA
RP11-193P11.3	0.0753104	-0.994284	4.32232	-0.230035	0.818065	NA
CYP46A4P	0	NA	NA	NA	NA	NA
SKINTL	2.83153	0.133269	0.621187	0.214539	0.830126	NA
AL109659.1	0	NA	NA	NA	NA	NA
RP5-1024N4.2	0	NA	NA	NA	NA	NA
SLC5A9	9.41379	0.753675	0.345236	2.18307	0.0290305	0.20234
RP5-1024N4.4	23.7566	0.492001	0.325957	1.50941	0.131195	0.418055
SPATA6	1067.57	0.179101	0.228236	0.784722	0.432617	0.718033
PPP1R8P1	48.0312	0.304671	0.312017	0.976458	0.328837	0.638302
RNU6-723P	0	NA	NA	NA	NA	NA
RP11-329A14.1	1.58969	-0.122163	0.818984	-0.149164	0.881424	NA
RNU4-61P	0	NA	NA	NA	NA	NA
RP11-329A14.2	0	NA	NA	NA	NA	NA
AGBL4	1.11584	1.90652	1.18142	1.61376	0.10658	NA
BEND5	13.5273	0.406418	0.473462	0.858398	0.390673	0.687333
RP11-141A19.1	0	NA	NA	NA	NA	NA
RP11-141A19.2	0	NA	NA	NA	NA	NA
AGBL4-IT1	0.0664876	-0.101195	4.32232	-0.0234123	0.981321	NA
RP5-926E3.1	0	NA	NA	NA	NA	NA
ZNF859P	0.0614832	0.791893	4.32232	0.18321	0.854633	NA
AL645730.1	0	NA	NA	NA	NA	NA
AL645730.2	0	NA	NA	NA	NA	NA
MTND2P29	0	NA	NA	NA	NA	NA
ELAVL4	5.26723	1.44933	0.508554	2.8499	0.00437328	0.0786582
RP11-492I2.1	0.0423684	-0.169894	4.32232	-0.0393062	0.968646	NA
RP11-567C20.2	0	NA	NA	NA	NA	NA
RP11-567C20.3	0.0347963	-0.582089	4.32232	-0.134671	0.892872	NA
RP11-183G22.1	0	NA	NA	NA	NA	NA
HMGB1P45	0.0931962	-0.169894	4.32232	-0.0393062	0.968646	NA
FCF1P6	0.159833	-0.582089	4.11042	-0.141613	0.887386	NA
DMRTA2	0.968903	-2.30277	1.24509	-1.84948	0.0643882	NA
RP5-850O15.4	8.93926	-0.0128435	0.485818	-0.0264368	0.978909	0.993193
FAF1	1392.6	-0.0405548	0.0962353	-0.421413	0.673454	0.865869
RP5-850O15.3	0.175695	-0.925583	4.03829	-0.229202	0.818712	NA
RNU6-1026P	0.140876	-0.51339	4.32232	-0.118777	0.905452	NA
RNU6-1253P	0.121573	-0.169894	4.32232	-0.0393062	0.968646	NA
PHBP12	1.20681	-1.40133	1.26805	-1.1051	0.269115	NA
MRPS6P2	0	NA	NA	NA	NA	NA
CDKN2C	122.997	0.0881442	0.158328	0.556719	0.57772	0.811435
MIR4421	0	NA	NA	NA	NA	NA
C1orf185	0.0337526	-0.582089	4.32232	-0.134671	0.892872	NA
CFL1P2	0.0324356	0.311	4.32232	0.0719521	0.94264	NA
AL162430.2	0	NA	NA	NA	NA	NA
AL162430.1	0	NA	NA	NA	NA	NA
RP11-296A18.3	1.55612	-0.535598	0.942947	-0.568004	0.570032	NA
RNF11	3411.26	-0.330874	0.20791	-1.59143	0.111513	0.384169
RP11-296A18.5	1.75273	0.388942	0.954375	0.407535	0.683615	NA
RP11-296A18.6	1.77171	-0.910221	1.00068	-0.909607	0.36303	NA
TTC39A	36.6948	0.17013	0.566612	0.300257	0.763981	0.909005
RP11-275F13.1	6.66124	0.111629	0.788653	0.141544	0.88744	0.961108
EPS15	6984.22	-0.118537	0.108697	-1.09053	0.27548	0.588601
RP11-275F13.3	0.289657	0.379704	3.53557	0.107395	0.914475	NA
RNU6-877P	0.0816363	-0.169894	4.32232	-0.0393062	0.968646	NA
RP11-253A20.1	0.0539235	-0.169894	4.32232	-0.0393062	0.968646	NA
RP11-191G24.1	2.05041	1.04342	0.792498	1.31662	0.187967	NA
RNU6-1281P	0	NA	NA	NA	NA	NA
CALR4P	0.177248	-0.994281	3.99896	-0.248635	0.803643	NA
OSBPL9	3702.28	-0.263628	0.168319	-1.56624	0.117292	0.393327
GAPDHP51	0.564877	-1.40649	2.2359	-0.629047	0.529318	NA
SLC25A6P3	47.7945	-0.392673	0.287704	-1.36485	0.1723	0.47599
SNORA26	4.47937	1.10378	0.650514	1.69677	0.0897395	NA
NRD1	5140.87	-0.0305212	0.150201	-0.203202	0.838977	0.942249
RP4-657D16.3	245.213	-0.44466	0.221789	-2.00488	0.0449762	0.249752
RP4-657D16.6	27.1329	-0.470767	0.330504	-1.42439	0.154334	0.450664
MIR761	0	NA	NA	NA	NA	NA
TSEN15P2	0.0321152	-0.169894	4.32232	-0.0393062	0.968646	NA
AL589663.1	0	NA	NA	NA	NA	NA
RAB3B	0.534949	-0.513394	2.0628	-0.248882	0.803452	NA
RNA5SP48	0	NA	NA	NA	NA	NA
RP11-91A18.1	0	NA	NA	NA	NA	NA
RN7SL290P	0	NA	NA	NA	NA	NA
TXNDC12	1371.28	-0.198327	0.116597	-1.70096	0.08895	0.346239
KTI12	322.68	-0.214326	0.135138	-1.58598	0.112744	0.386498
RP11-91A18.4	2.19393	-0.202392	0.890019	-0.227402	0.820111	NA
TXNDC12-AS1	0.157042	-0.169894	4.32232	-0.0393062	0.968646	NA
BTF3L4	1917.74	0.0466556	0.148114	0.314997	0.752764	0.904399
ZFYVE9	24.4744	0.518774	0.440388	1.17799	0.238799	0.551531
RN7SL788P	6.29459	-2.15772	1.13032	-1.90894	0.0562696	0.279463
RP4-800M22.1	0.0392388	-0.169894	4.32232	-0.0393062	0.968646	NA
RP4-800M22.2	0.13004	-0.169894	4.32232	-0.0393062	0.968646	NA
PDCL3P6	3.50114	-1.08618	1.13866	-0.95391	0.340129	NA
RP4-800M22.4	0	NA	NA	NA	NA	NA
DNAJC19P7	0	NA	NA	NA	NA	NA
ANAPC10P1	0.388659	-0.582092	2.09012	-0.278497	0.780631	NA
CC2D1B	2154.06	-0.442436	0.136774	-3.23479	0.00121733	0.0414499
RP11-155O18.6	1.27249	-0.928984	1.54837	-0.599974	0.548524	NA
PLA2G12AP1	0.767652	1.1976	1.26914	0.943631	0.345358	NA
ORC1	40.9623	-0.164578	0.292321	-0.563006	0.573431	0.808724
PRPF38A	2012.07	-0.18292	0.159851	-1.14432	0.252492	0.565599
ZCCHC11	2189.64	0.152707	0.150313	1.01593	0.309663	0.623406
RP11-25O10.2	1.06413	-0.103337	1.21491	-0.0850578	0.932215	NA
EEF1GP7	0.111988	-0.582089	4.32232	-0.134671	0.892872	NA
GPX7	39.3657	-0.267322	0.3572	-0.748381	0.45423	0.733021
FAM159A	26.8625	-0.140698	0.546685	-0.257366	0.796896	0.923855
COA7	170.044	0.278983	0.160618	1.73693	0.0823994	0.334673
NDUFS5P3	0.14876	-0.582089	4.19313	-0.13882	0.889593	NA
RN7SL62P	0	NA	NA	NA	NA	NA
ZYG11B	2570.09	0.076069	0.132869	0.572511	0.566976	0.805174
RNU2-30P	3.28144	0.20873	0.683445	0.305409	0.760055	NA
RP11-159C21.4	2.70532	0.342013	0.76332	0.44806	0.65411	NA
RNU6-969P	0.11732	-0.582085	4.32232	-0.13467	0.892873	NA
ZYG11A	3.19492	1.09328	0.802837	1.36177	0.17327	NA
RP4-631H13.2	0	NA	NA	NA	NA	NA
ECHDC2	280.432	-0.0266622	0.413044	-0.0645506	0.948532	0.983234
RP4-631H13.6	0.0392678	-0.169894	4.32232	-0.0393062	0.968646	NA
RP4-631H13.4	1.04135	1.13676	1.25199	0.907965	0.363897	NA
SCP2	2163.1	0.0693636	0.161844	0.428583	0.668227	0.863283
MIR1273F	0.802127	0.709029	1.2184	0.581934	0.560611	NA
MIR5095	0.115685	-0.101195	4.32232	-0.0234123	0.981321	NA
MIR1273G	0.781406	-0.990066	1.31641	-0.752097	0.451993	NA
RP4-631H13.5	0	NA	NA	NA	NA	NA
RP11-334A14.2	0.13887	-0.513387	4.32232	-0.118776	0.905453	NA
TUBBP10	1.84627	0.52342	0.882641	0.593016	0.553171	NA
PODN	3.40528	-0.873756	0.808048	-1.08132	0.279556	NA
RP11-334A14.5	0	NA	NA	NA	NA	NA
HIGD1AP11	0	NA	NA	NA	NA	NA
SLC1A7	2.92476	0.102309	0.838953	0.121948	0.90294	NA
RP11-334A14.8	0.0713938	-0.101195	4.32232	-0.0234123	0.981321	NA
CPT2	421.462	0.0852951	0.183119	0.465791	0.641365	0.847086
RP5-1024G6.2	13.0664	0.229721	0.362644	0.633461	0.526433	0.780112
C1orf123	435.099	0.203157	0.157165	1.29263	0.196137	0.504736
RP5-1024G6.7	3.57446	0.139994	0.685733	0.204152	0.838235	NA
MAGOH	469.82	-0.0668556	0.214758	-0.311306	0.755568	0.905341
RP5-1024G6.5	4.33339	-0.317062	0.548864	-0.57767	0.563487	NA
RP5-1024G6.8	91.1692	-0.367797	0.267411	-1.3754	0.169008	0.472017
LRP8	545.644	-0.392482	0.16815	-2.33412	0.0195896	0.166673
RP4-784A16.1	0.295479	-0.0324953	2.3784	-0.0136627	0.989099	NA
RP4-784A16.2	0.22581	-2.17159	3.20846	-0.676831	0.498513	NA
RP4-784A16.3	8.39382	-0.405487	0.405294	-1.00048	0.31708	0.628865
RP4-784A16.4	0.198834	-1.40648	3.30821	-0.425149	0.670728	NA
RP4-784A16.5	3.0027	0.241928	0.654116	0.369855	0.711491	NA
RP11-117D22.1	0.419298	0.823526	2.51765	0.327101	0.743592	NA
RP11-117D22.2	30.224	1.36995	0.392963	3.48621	0.000489922	0.02673
SLC25A3P1	0	NA	NA	NA	NA	NA
DMRTB1	0	NA	NA	NA	NA	NA
GLIS1	0.133693	-0.925585	4.32232	-0.214141	0.830437	NA
RNU7-95P	0	NA	NA	NA	NA	NA
NDC1	559.137	0.376533	0.170397	2.20974	0.0271234	0.195397
SNORA58	17.7459	0.331338	0.335257	0.988311	0.323	0.632996
AL049745.1	0	NA	NA	NA	NA	NA
RP4-654H19.2	0	NA	NA	NA	NA	NA
YIPF1	724.742	-0.0925487	0.126027	-0.734355	0.462732	0.738856
DIO1	2.00315	-0.171446	0.847745	-0.202238	0.839731	NA
HSPB11	323.506	0.225669	0.173551	1.30031	0.193496	0.501929
LRRC42	233.223	-0.0409322	0.130608	-0.313398	0.753979	0.904827
HNRNPA3P12	1.01375	-0.127421	1.25245	-0.101737	0.918965	NA
LDLRAD1	0.068587	-0.101195	4.32232	-0.0234123	0.981321	NA
AL353898.1	0	NA	NA	NA	NA	NA
RP4-758J24.5	120.394	-0.125586	0.190178	-0.66036	0.509023	0.769296
TMEM59	3556.97	-0.111208	0.135508	-0.820675	0.411832	0.702731
AL353898.2	102.471	0.200615	0.378415	0.530145	0.596011	0.821538
TCEANC2	359.018	0.492163	0.24764	1.98742	0.0468763	0.254647
MIR4781	0.0642304	-0.169894	4.32232	-0.0393062	0.968646	NA
RP4-758J24.4	1.18446	0.189219	0.900035	0.210236	0.833484	NA
AL353898.3	0.0925905	-0.169894	4.32232	-0.0393062	0.968646	NA
AL161915.1	46.4453	0.549602	0.263537	2.08548	0.0370253	0.228242
CDCP2	1.42779	1.61332	1.07575	1.49973	0.133686	NA
RP11-446E24.4	1.15239	1.40517	1.07365	1.30878	0.190607	NA
AL357673.1	28.6785	0.669677	0.296078	2.26183	0.0237079	0.182754
CYB5RL	78.6117	0.763629	0.269942	2.82886	0.00467142	0.0816692
MRPL37	665.525	0.0112106	0.109724	0.102171	0.918621	0.973259
SSBP3	1118.56	0.105927	0.165212	0.641156	0.521421	0.776536
SSBP3-AS1	6.46897	0.403014	0.568289	0.709171	0.478218	0.749421
RP5-997D24.3	0.0708505	0.311003	4.32232	0.0719529	0.942639	NA
RP4-705F19.1	0.0325721	-0.169894	4.32232	-0.0393062	0.968646	NA
AC099796.1	0	NA	NA	NA	NA	NA
RP5-866L20.1	0	NA	NA	NA	NA	NA
RP5-866L20.2	0.0385559	-0.582089	4.32232	-0.134671	0.892872	NA
HNRNPA1P63	0	NA	NA	NA	NA	NA
ACOT11	227.228	0.10279	0.22708	0.45266	0.650794	0.852589
FAM151A	0.479183	-0.444694	1.64183	-0.270853	0.786504	NA
RP11-240D10.4	0.0777947	-0.582089	4.32232	-0.134671	0.892872	NA
MROH7-TTC4	2.01686	0.582893	0.835871	0.697348	0.485585	NA
MROH7	24.9708	-0.0351104	0.312273	-0.112435	0.910479	0.969727
TTC4	36.4414	0.0815865	0.279424	0.291981	0.770301	0.912278
PARS2	21.9744	1.45695	0.422848	3.44557	0.000569852	0.0282322
TTC22	17.2655	-1.07511	0.802908	-1.33901	0.180566	0.487246
RP11-67L3.2	0	NA	NA	NA	NA	NA
C1orf177	3.11692	-0.0483712	1.0075	-0.0480113	0.961707	NA
DHCR24	79.5255	0.0880454	0.337204	0.261105	0.794012	0.922527
RP11-67L3.5	0.115863	0.311	4.32232	0.0719521	0.94264	NA
RP11-67L3.4	0.10165	-0.51339	4.32232	-0.118777	0.905452	NA
TMEM61	0.116375	-0.169894	4.32232	-0.0393062	0.968646	NA
RP11-12C17.2	0.105019	0.379698	4.32232	0.087846	0.929999	NA
BSND	0.175917	-0.444692	4.32232	-0.102883	0.918056	NA
PCSK9	0.211796	-0.101194	2.84122	-0.0356164	0.971588	NA
USP24	9832.78	0.0579109	0.132038	0.438593	0.660956	0.858954
RP11-101C11.1	0.636154	0.0563665	1.68337	0.0334844	0.973288	NA
GYG1P3	0.539274	1.99587	1.60585	1.24287	0.213914	NA
MIR4422	0.0631794	0.791893	4.32232	0.18321	0.854633	NA
GOT2P1	0.0922271	1.22877	4.32143	0.284344	0.776147	NA
RP4-633H17.2	0	NA	NA	NA	NA	NA
RN7SKP291	0	NA	NA	NA	NA	NA
RNU6-830P	0	NA	NA	NA	NA	NA
RP11-466L17.1	1.29123	-0.339104	1.08811	-0.311645	0.755311	NA
RP11-90C4.1	1.02612	-0.00854628	1.54774	-0.00552176	0.995594	NA
RP11-90C4.2	0	NA	NA	NA	NA	NA
PIGQP1	0	NA	NA	NA	NA	NA
RP11-90C4.3	0	NA	NA	NA	NA	NA
RP1-158P9.1	0	NA	NA	NA	NA	NA
RP4-710M16.1	0.0614832	0.791893	4.32232	0.18321	0.854633	NA
RP11-504A18.1	0.246215	-0.0324947	3.20443	-0.0101405	0.991909	NA
AC119674.1	0.0341318	0.311	4.32232	0.0719521	0.94264	NA
RP4-710M16.2	0	NA	NA	NA	NA	NA
PPAP2B	141.816	-0.106107	0.70477	-0.150555	0.880327	0.958115
RPL21P23	0	NA	NA	NA	NA	NA
RP11-377K22.3	0	NA	NA	NA	NA	NA
RP11-377K22.2	0.0695925	-0.994284	4.32232	-0.230035	0.818065	NA
PRKAA2	0.0290476	0.311	4.32232	0.0719521	0.94264	NA
C1orf168	0.0614832	0.791893	4.32232	0.18321	0.854633	NA
RP11-378I13.1	0	NA	NA	NA	NA	NA
C8A	0.0966512	0.379698	4.32232	0.087846	0.929999	NA
C8B	0.248219	0.8456	3.67795	0.229911	0.818161	NA
RP5-1103B4.3	0	NA	NA	NA	NA	NA
AL161740.1	0	NA	NA	NA	NA	NA
DAB1	3.29935	-0.0564343	0.600251	-0.0940179	0.925095	NA
RP6-102O10.1	0	NA	NA	NA	NA	NA
RPS20P5	0.07184	-0.169894	4.32232	-0.0393062	0.968646	NA
AL137855.1	0	NA	NA	NA	NA	NA
DAB1-AS1	0	NA	NA	NA	NA	NA
HNRNPA1P6	0.262868	-0.295693	3.72359	-0.0794106	0.936706	NA
RPS26P15	1.38468	-0.380673	1.09348	-0.348131	0.727742	NA
RP11-393I23.4	0	NA	NA	NA	NA	NA
RP11-393I23.3	0.0321152	-0.169894	4.32232	-0.0393062	0.968646	NA
RP11-414C16.1	1.11231	1.65487	1.1137	1.48592	0.1373	NA
OMA1	630.835	0.472282	0.224744	2.10142	0.0356042	0.224603
RP4-592A1.4	0	NA	NA	NA	NA	NA
RN7SL713P	0	NA	NA	NA	NA	NA
TACSTD2	29.7194	-3.7615	0.977811	-3.84686	0.000119643	0.0132554
RP4-592A1.2	13.1726	-1.34224	0.564596	-2.37735	0.0174375	0.15777
MYSM1	4161.03	-0.108944	0.210358	-0.517899	0.604528	0.826263
AL136985.1	0.0745239	-0.994284	4.32232	-0.230035	0.818065	NA
JUN	14484.4	0.266727	0.372255	0.716516	0.473673	0.746738
LINC01135	21.3878	0.429549	0.47364	0.906911	0.364454	0.666865
RP11-63G10.3	0.59157	1.03271	1.68194	0.613997	0.539217	NA
RP11-63G10.2	0.0455165	-0.169894	4.32232	-0.0393062	0.968646	NA
RP4-794H19.1	9.45035	0.162766	0.548986	0.296485	0.76686	0.910711
PHBP3	0	NA	NA	NA	NA	NA
RP4-794H19.4	1.06485	-0.295301	1.28898	-0.229097	0.818794	NA
RP11-145M4.1	0	NA	NA	NA	NA	NA
RP11-145M4.2	0.213804	-0.582089	4.32232	-0.134671	0.892872	NA
RP11-145M4.3	0.158016	-0.994284	4.32232	-0.230035	0.818065	NA
RP11-470E16.1	0.802111	-1.40649	1.73184	-0.812134	0.416715	NA
RP11-467C18.1	1.64421	-0.345016	1.26404	-0.272947	0.784894	NA
FGGY	208.628	-0.0331458	0.202688	-0.163531	0.870101	0.954775
MIR4711	0	NA	NA	NA	NA	NA
RP4-782L23.2	0	NA	NA	NA	NA	NA
RP4-782L23.1	2.30297	0.67788	0.714061	0.949331	0.342452	NA
HOOK1	9.66472	0.522148	0.559747	0.932828	0.350909	0.656497
CYP2J2	0.474564	0.332988	1.55075	0.214727	0.82998	NA
RN7SL475P	0	NA	NA	NA	NA	NA
C1orf87	1.39542	-1.07144	1.39353	-0.768865	0.441973	NA
PGBD4P8	0	NA	NA	NA	NA	NA
RP11-575B7.3	0.127105	-0.169894	4.32232	-0.0393062	0.968646	NA
RP11-776H12.1	0.550868	-0.444693	1.75974	-0.252704	0.800497	NA
RP11-436K8.1	0	NA	NA	NA	NA	NA
NFIA	519.873	0.24243	0.256392	0.945544	0.344381	0.651022
RP4-668G5.1	0.0539235	-0.169894	4.32232	-0.0393062	0.968646	NA
AC096534.1	0.100602	-0.101195	4.32232	-0.0234123	0.981321	NA
RP4-802A10.1	29.7847	0.332909	0.388161	0.857658	0.391081	0.687595
RP5-833A20.1	0.236392	-0.169894	4.32232	-0.0393062	0.968646	NA
AC099791.1	0	NA	NA	NA	NA	NA
RP11-430G17.1	0	NA	NA	NA	NA	NA
TM2D1	1252.95	0.24275	0.136465	1.77885	0.0752642	0.321021
RP11-430G17.3	0.288669	-0.935893	2.72355	-0.34363	0.731124	NA
INADL	61.0701	0.533787	0.451751	1.18159	0.237367	0.549762
RNU6-414P	0.0618473	0.791893	4.32232	0.18321	0.854633	NA
RNU6-1177P	0.217769	-0.513393	2.81663	-0.182272	0.855369	NA
LAMTOR5P1	0.211324	0.894138	3.29179	0.271627	0.785909	NA
RN7SL180P	0.171087	-0.444692	4.32232	-0.102883	0.918056	NA
MIR3116-2	0	NA	NA	NA	NA	NA
PIGPP2	0	NA	NA	NA	NA	NA
RPS15AP7	0.0328775	0.311	4.32232	0.0719521	0.94264	NA
L1TD1	63.0851	1.72477	0.494862	3.48535	0.000491485	0.02673
RP5-1155K23.4	0	NA	NA	NA	NA	NA
KANK4	0.485235	1.61012	1.95323	0.824339	0.409747	NA
RNU6-371P	0	NA	NA	NA	NA	NA
USP1	1527.39	0.071575	0.117548	0.608901	0.54259	0.788188
DOCK7	735.762	0.106361	0.217578	0.488842	0.624954	0.838436
RP11-293K19.1	0	NA	NA	NA	NA	NA
ANGPTL3	0.546355	-1.1318	1.90754	-0.593331	0.55296	NA
AL138847.1	0.0327997	0.311	4.32232	0.0719521	0.94264	NA
RP5-849H19.2	9.17727	-0.0726848	0.405749	-0.179137	0.85783	0.949351
RP11-230B22.1	1.66559	-0.239342	1.07405	-0.22284	0.82366	NA
ATG4C	529.83	0.850596	0.28052	3.03221	0.0024277	0.0582393
RP4-771M4.3	0.292932	1.44452	2.31225	0.624726	0.532151	NA
RP4-771M4.2	0	NA	NA	NA	NA	NA
RP11-5P4.1	0	NA	NA	NA	NA	NA
RP11-5P4.2	0	NA	NA	NA	NA	NA
RP11-5P4.3	0	NA	NA	NA	NA	NA
RP11-335E6.2	0	NA	NA	NA	NA	NA
RP11-335E6.4	0.0423684	-0.169894	4.32232	-0.0393062	0.968646	NA
RNA5SP49	0	NA	NA	NA	NA	NA
LINC00466	0.0977486	1.30329	4.32009	0.301682	0.762894	NA
RP11-335E6.3	0	NA	NA	NA	NA	NA
AL138935.1	0.0321152	-0.169894	4.32232	-0.0393062	0.968646	NA
RP4-792G4.2	0.793799	-1.54553	1.56664	-0.986527	0.323874	NA
FOXD3	0.469558	-1.33626	1.82493	-0.732226	0.464031	NA
RP4-792G4.3	0.0805228	0.311	4.32232	0.0719521	0.94264	NA
ALG6	526.206	0.3036	0.219415	1.38368	0.166457	0.468458
ITGB3BP	270.199	0.346214	0.288717	1.19915	0.230471	0.541811
EFCAB7	67.4448	0.558952	0.245637	2.27552	0.0228745	0.179681
RN7SL488P	0.0351625	-0.582089	4.32232	-0.134671	0.892872	NA
RNU7-123P	0.238199	-0.51339	4.32232	-0.118777	0.905452	NA
DLEU2L	8.94904	0.831797	0.375493	2.21521	0.0267455	0.194341
PGM1	795.249	-0.42879	0.145726	-2.94244	0.00325638	0.0675657
RN7SL130P	20.5879	-0.684714	0.31295	-2.18793	0.0286745	0.201181
ROR1	6.02353	0.995293	0.635768	1.5655	0.117466	0.39371
RP4-597J3.1	0.0351625	-0.582089	4.32232	-0.134671	0.892872	NA
CFL1P3	0	NA	NA	NA	NA	NA
RNU6-809P	0	NA	NA	NA	NA	NA
RP11-24J23.2	0	NA	NA	NA	NA	NA
UBE2U	0	NA	NA	NA	NA	NA
RNU7-62P	0	NA	NA	NA	NA	NA
CACHD1	21.9917	-0.212098	0.431505	-0.491529	0.623052	0.837492
MIR4794	0.10238	-0.169894	4.32232	-0.0393062	0.968646	NA
RAVER2	259.867	0.246219	0.435773	0.565017	0.572062	0.807817
JAK1	11046.1	-0.188891	0.0816645	-2.31301	0.0207219	0.171596
RP11-182I10.1	0.426463	-1.72737	2.94799	-0.58595	0.557909	NA
RP11-182I10.2	0.0847553	-0.169894	4.32232	-0.0393062	0.968646	NA
RP11-182I10.3	75.8399	1.05144	0.311274	3.37787	0.000730497	0.0320212
SLC2A3P2	20.5119	1.37295	0.505416	2.71648	0.00659811	0.0957842
RP4-535B20.4	8.48384	0.76126	0.588934	1.29261	0.196147	0.504736
RNU6-1176P	3.31796	1.90964	0.821347	2.32501	0.0200715	NA
MIR3671	28.558	0.364415	0.347625	1.0483	0.294501	0.607874
MIR101-1	4.91647	0.620125	0.530748	1.1684	0.242646	NA
RP4-535B20.1	16.0264	-0.0844849	0.359251	-0.235169	0.814077	0.931601
RP4-535B20.2	0.0423684	-0.169894	4.32232	-0.0393062	0.968646	NA
MRPS21P1	0.33826	-0.58209	4.07073	-0.142994	0.886295	NA
AK4	157.754	0.231799	0.291642	0.794806	0.426726	0.713416
RP4-700A9.1	6.9394	-0.207815	0.633687	-0.327946	0.742952	0.900205
DNAJC6	32.1345	0.342448	0.276316	1.23934	0.21522	0.525698
RP5-1044H5.1	0	NA	NA	NA	NA	NA
COX6CP13	0	NA	NA	NA	NA	NA
RNU2-15P	0.0853491	-0.582089	4.32232	-0.134671	0.892872	NA
LEPR	310.705	0.238955	0.240111	0.995188	0.319645	0.630657
LEPROT	4052.66	-0.0715253	0.161773	-0.442134	0.658392	0.85739
RP4-630A11.3	12.6938	0.449814	0.321446	1.39934	0.16171	0.4614
RP11-430H12.2	0.040148	-0.582089	4.32232	-0.134671	0.892872	NA
RN7SL854P	0.237294	-0.379435	3.23059	-0.117451	0.906503	NA
PDE4B	5223.92	-0.884031	0.388704	-2.27431	0.0229475	0.179974
RP11-397C12.1	0.240572	-0.994286	3.73662	-0.266092	0.790168	NA
RNU4-88P	0.0385559	-0.582089	4.32232	-0.134671	0.892872	NA
SGIP1	14.6999	-1.301	0.563613	-2.30833	0.020981	0.172397
MIR3117	0.0380508	-0.16989	4.32232	-0.0393054	0.968647	NA
AL139147.1	0.189282	-0.58209	3.94979	-0.147372	0.882838	NA
AL354978.1	0	NA	NA	NA	NA	NA
TCTEX1D1	12.8328	-0.595717	0.683765	-0.87123	0.383629	0.681376
INSL5	0	NA	NA	NA	NA	NA
WDR78	17.8311	0.134232	0.333225	0.402829	0.687074	0.872241
RP11-342H21.2	0	NA	NA	NA	NA	NA
MIER1	5576.75	-0.302264	0.193368	-1.56315	0.118017	0.394904
SLC35D1	935.782	-0.04753	0.175701	-0.270516	0.786764	0.91903
C1orf141	0.10253	-0.16989	4.32232	-0.0393054	0.968647	NA
SNORA31	414.327	-0.311367	0.205383	-1.51603	0.129511	0.414847
IL23R	0.324444	-1.1121	2.32718	-0.477875	0.632739	NA
RNU6-586P	0	NA	NA	NA	NA	NA
AL109843.1	0	NA	NA	NA	NA	NA
RNU4ATAC4P	0	NA	NA	NA	NA	NA
RP4-763G1.1	0	NA	NA	NA	NA	NA
IL12RB2	10.1735	-0.165817	0.633958	-0.261558	0.793662	0.922333
SERBP1	4948.53	0.11525	0.116136	0.992371	0.321016	0.631886
RNU6-387P	0.144521	-0.101192	4.23242	-0.0239088	0.980925	NA
RP4-763G1.2	0	NA	NA	NA	NA	NA
RNU6-1031P	0	NA	NA	NA	NA	NA
RP11-393N21.1	0.0325721	-0.169894	4.32232	-0.0393062	0.968646	NA
RN7SL392P	0	NA	NA	NA	NA	NA
HNRNPCP9	0.0290476	0.311	4.32232	0.0719521	0.94264	NA
GADD45A	214.472	-0.281248	0.217292	-1.29433	0.195551	0.504038
GNG12	1.87352	0.192732	0.97524	0.197626	0.843338	NA
RNU7-80P	0	NA	NA	NA	NA	NA
GNG12-AS1	0.295293	0.0942406	3.63612	0.0259179	0.979323	NA
RP4-609E1.2	0	NA	NA	NA	NA	NA
DIRAS3	3.35773	-0.871867	0.833564	-1.04595	0.295584	NA
ARL5AP3	0.147393	-0.994284	4.32232	-0.230035	0.818065	NA
AL157407.1	0	NA	NA	NA	NA	NA
WLS	897.687	-0.0886317	0.281042	-0.315368	0.752482	0.904363
CTBP2P8	27.2225	0.44691	0.474298	0.942255	0.346062	0.652252
MIR1262	6.19878	1.02075	0.715995	1.42564	0.153971	0.45019
RPS7P4	0	NA	NA	NA	NA	NA
COX6B1P7	0	NA	NA	NA	NA	NA
TCEB1P18	0	NA	NA	NA	NA	NA
RP5-1033K19.2	0	NA	NA	NA	NA	NA
RPE65	0.484592	0.420909	1.97863	0.212728	0.831539	NA
DEPDC1	4.17134	0.415698	0.539007	0.771229	0.440571	NA
RP4-694A7.2	0	NA	NA	NA	NA	NA
RP4-694A7.4	0.0696975	-0.101195	4.32232	-0.0234123	0.981321	NA
TXNP2	0	NA	NA	NA	NA	NA
RP11-424D14.1	0	NA	NA	NA	NA	NA
RP11-74K19.1	0.0392678	-0.169894	4.32232	-0.0393062	0.968646	NA
RP3-380B4.1	0	NA	NA	NA	NA	NA
LRRC7	2.78403	-0.438241	0.799169	-0.548371	0.583437	NA
RP11-379C1.1	0	NA	NA	NA	NA	NA
RN7SL538P	0.149042	0.311	4.32232	0.0719521	0.94264	NA
PIN1P1	0	NA	NA	NA	NA	NA
RP11-181B18.1	0.289481	-0.444694	2.38184	-0.186702	0.851895	NA
LRRC40	942.241	-0.150218	0.1777	-0.845346	0.397918	0.692169
RN7SL242P	23.7073	0.323426	0.302227	1.07014	0.284556	0.597997
SRSF11	8948.26	-0.00109777	0.184548	-0.00594846	0.995254	0.998514
RP4-677H15.4	0.809205	-0.582093	2.02707	-0.28716	0.77399	NA
ANKRD13C	1068.33	0.137683	0.120602	1.14163	0.253608	0.566477
HHLA3	11.6415	0.167197	0.422293	0.395927	0.692159	0.875687
RP11-180O5.2	0	NA	NA	NA	NA	NA
CTH	94.8054	-1.17927	0.499165	-2.36249	0.0181525	0.160334
RP11-42O15.3	0.781385	-0.379081	1.48138	-0.255897	0.79803	NA
RP11-42O15.2	0	NA	NA	NA	NA	NA
CASP3P1	0.0651443	-0.169894	4.32232	-0.0393062	0.968646	NA
RP5-952N6.1	0	NA	NA	NA	NA	NA
RP11-99H8.1	0	NA	NA	NA	NA	NA
PTGER3	23.8966	0.0347306	0.47803	0.0726536	0.942082	0.980536
RP3-333A15.1	0.965847	1.21268	1.70749	0.71021	0.477574	NA
RP3-333A15.2	0.44092	-1.64613	2.04983	-0.803057	0.421942	NA
ZRANB2-AS1	1.29027	-0.106349	1.01976	-0.104288	0.916941	NA
ZRANB2	3265.22	0.24198	0.150051	1.61265	0.106821	0.374925
MIR186	43.7847	0.0918618	0.341312	0.269144	0.787819	0.919731
ZRANB2-AS2	6.05201	0.261916	0.503926	0.519751	0.603237	0.82578
AL360297.1	0	NA	NA	NA	NA	NA
RP11-386O9.2	0.334387	0.790972	2.0725	0.381651	0.702721	NA
RP11-115M14.1	0	NA	NA	NA	NA	NA
NEGR1	140.963	0.102253	0.376793	0.271379	0.7861	0.918734
RP11-82L20.1	0	NA	NA	NA	NA	NA
RP11-175G14.2	0	NA	NA	NA	NA	NA
NEGR1-IT1	1.39015	-0.291423	1.10375	-0.26403	0.791757	NA
GDI2P2	0.853261	0.0672424	1.71581	0.03919	0.968739	NA
RPL31P12	0.751524	-0.801272	1.34388	-0.596236	0.551018	NA
RNU6-1246P	0	NA	NA	NA	NA	NA
RP4-660H19.1	0.0325721	-0.169894	4.32232	-0.0393062	0.968646	NA
RP11-262K1.1	0	NA	NA	NA	NA	NA
KRT8P21	0	NA	NA	NA	NA	NA
RN7SKP19	0	NA	NA	NA	NA	NA
RP4-598G3.1	0	NA	NA	NA	NA	NA
RP4-788P17.1	0	NA	NA	NA	NA	NA
RNA5SP50	0	NA	NA	NA	NA	NA
RNU4ATAC8P	0	NA	NA	NA	NA	NA
LRRIQ3	2.96179	0.552861	0.590301	0.936575	0.348977	NA
FPGT	366.787	0.836069	0.251202	3.32827	0.000873866	0.0345502
FPGT-TNNI3K	9.20469	0.64771	0.379795	1.70542	0.0881161	0.344536
TNNI3K	1.35782	0.816631	1.09979	0.742531	0.457765	NA
RP11-439H8.4	0	NA	NA	NA	NA	NA
RP4-650F12.2	0	NA	NA	NA	NA	NA
LRRC53	0.0998297	0.311	4.32232	0.0719521	0.94264	NA
C1orf173	0.615706	2.74862	1.57881	1.74094	0.0816936	NA
RP4-612J11.1	0	NA	NA	NA	NA	NA
RP11-17E13.2	0.85491	1.85551	1.33256	1.39244	0.16379	NA
CRYZ	144.091	1.19424	0.505529	2.36236	0.018159	0.160334
TYW3	476.626	0.136234	0.175565	0.775978	0.437762	0.721517
RP11-93N20.1	0	NA	NA	NA	NA	NA
RP11-510C10.4	0	NA	NA	NA	NA	NA
RP11-510C10.2	0	NA	NA	NA	NA	NA
LHX8	0	NA	NA	NA	NA	NA
RP11-510C10.3	0	NA	NA	NA	NA	NA
RNU6-622P	0	NA	NA	NA	NA	NA
SLC44A5	2.51827	0.703843	1.2204	0.576731	0.564121	NA
RP11-87O11.1	0	NA	NA	NA	NA	NA
RNU6-503P	0	NA	NA	NA	NA	NA
RP4-595K12.1	0	NA	NA	NA	NA	NA
RP4-595K12.2	0.222363	0.728895	4.30819	0.169188	0.865649	NA
RP4-682C21.5	3.40258	0.734918	0.572084	1.28463	0.198921	NA
ACADM	506.689	0.429438	0.179046	2.39848	0.0164633	0.153148
RP4-682C21.2	0.600638	-0.994291	1.90449	-0.522077	0.601617	NA
RABGGTB	4283.82	0.0374222	0.15182	0.24649	0.805303	0.928138
SNORD45C	0	NA	NA	NA	NA	NA
SNORD45A	0	NA	NA	NA	NA	NA
SNORD45B	0	NA	NA	NA	NA	NA
MSH4	20.8391	0.369112	0.260082	1.41921	0.155836	0.45304
AL445464.1	0.0325721	-0.169894	4.32232	-0.0393062	0.968646	NA
ASB17	0	NA	NA	NA	NA	NA
RP11-550H2.1	0	NA	NA	NA	NA	NA
RP11-550H2.2	0	NA	NA	NA	NA	NA
ST6GALNAC3	361.473	-0.219556	0.214376	-1.02416	0.305758	0.619354
RP11-335E14.1	0	NA	NA	NA	NA	NA
RP5-1102E8.3	3.16429	-0.462454	0.580931	-0.796057	0.425999	NA
TPI1P1	13.1687	0.00497681	0.35283	0.0141054	0.988746	0.997354
AC104458.1	0.0351625	-0.582089	4.32232	-0.134671	0.892872	NA
RNU6-161P	0	NA	NA	NA	NA	NA
RP11-415A20.1	0	NA	NA	NA	NA	NA
ST6GALNAC5	0.0321152	-0.169894	4.32232	-0.0393062	0.968646	NA
AC096951.1	0	NA	NA	NA	NA	NA
RP4-564M11.2	0	NA	NA	NA	NA	NA
PIGK	467.642	0.186884	0.232235	0.804718	0.420982	0.709284
RP4-706A16.3	69.734	0.0432597	0.212278	0.203787	0.83852	0.942018
RP11-363H12.1	0.0305405	-0.169894	4.32232	-0.0393062	0.968646	NA
AK5	6.13671	1.11111	0.600129	1.85145	0.0641046	0.297082
RP11-375A5.1	0.0665674	0.791893	4.32232	0.18321	0.854633	NA
AC095030.1	0	NA	NA	NA	NA	NA
RNU7-8P	0	NA	NA	NA	NA	NA
ZZZ3	1511.49	0.371016	0.111567	3.32551	0.000882577	0.0346906
RNA5SP20	0.0940715	-0.582089	4.32232	-0.134671	0.892872	NA
RN7SL370P	0.0618656	0.311	4.32232	0.0719521	0.94264	NA
USP33	3832.76	0.091483	0.142019	0.644162	0.519471	0.775261
RP4-706L14.2	0.0385559	-0.582089	4.32232	-0.134671	0.892872	NA
FAM73A	1200.98	0.0566645	0.136333	0.415634	0.677677	0.868371
RNA5SP21	0	NA	NA	NA	NA	NA
RP11-181C21.4	10.4696	0.094206	0.352058	0.267587	0.789018	0.920315
NSRP1P1	45.6158	0.0256961	0.246309	0.104325	0.916912	0.972367
HSPE1P25	22.9968	-0.0668689	0.233086	-0.286885	0.7742	0.913958
NEXN-AS1	3.42121	-0.461826	0.805803	-0.573125	0.56656	NA
NEXN	168.205	-0.544017	0.494419	-1.10032	0.271195	0.584841
FUBP1	5473.49	-0.0193241	0.201058	-0.0961122	0.923432	0.974427
DNAJB4	334.343	0.119357	0.269632	0.442667	0.658006	0.857175
GIPC2	0.994951	-1.16353	1.42699	-0.815368	0.414861	NA
RP11-386I14.4	248.585	0.237639	0.42554	0.558441	0.576543	0.810868
RP11-386I14.2	0	NA	NA	NA	NA	NA
RNU6-1102P	0	NA	NA	NA	NA	NA
RP11-386I14.3	0.0290476	0.311	4.32232	0.0719521	0.94264	NA
RNA5SP22	0	NA	NA	NA	NA	NA
RNFT1P2	0	NA	NA	NA	NA	NA
RP11-183M13.1	0.071354	-0.169894	4.32232	-0.0393062	0.968646	NA
PTGFR	35.6414	-1.099	0.636344	-1.72705	0.0841584	0.337054
RP11-472F19.1	0	NA	NA	NA	NA	NA
RNA5SP23	0	NA	NA	NA	NA	NA
IFI44L	3541.63	-1.77768	0.704856	-2.52204	0.0116676	0.129623
IFI44	2805.36	-1.37645	0.562562	-2.44675	0.014415	0.143467
RP4-641G12.3	2.65341	-0.62086	0.825306	-0.752279	0.451883	NA
AC104837.1	0	NA	NA	NA	NA	NA
RP4-641G12.4	0	NA	NA	NA	NA	NA
ELTD1	0.0385559	-0.582089	4.32232	-0.134671	0.892872	NA
PSAT1P3	0	NA	NA	NA	NA	NA
AC093430.1	0	NA	NA	NA	NA	NA
RP4-726F1.1	0	NA	NA	NA	NA	NA
ADH5P2	0	NA	NA	NA	NA	NA
RP11-339A11.1	0	NA	NA	NA	NA	NA
RP11-339A11.2	0	NA	NA	NA	NA	NA
[truncated: 53,884 more rows]
