# Supplementary material for: Defective Integrator activity shapes the transcriptome of patients with multiple sclerosis
Source: Life Sci Alliance. 2024 Jul 19;7(10):e202402586. doi: 10.26508/lsa.202402586 (PMC11259605; doi:10.26508/lsa.202402586)
Supplement: Supplementary file 2 [file LSA-2024-02586_TableS2.xls]

## Sheet: Cbx5 KO vs WT
2A_DESeq2_CBX5_KO_vs_wt
	baseMean	log2FoldChange	lfcSE	stat	pvalue	padj
AC007307.1	0	NA	NA	NA	NA	NA
AC007307.2	0	NA	NA	NA	NA	NA
AC007307.3	0	NA	NA	NA	NA	NA
AC007585.1	0	NA	NA	NA	NA	NA
Vmn1r-ps151	0	NA	NA	NA	NA	NA
Vmn1r-ps152	0	NA	NA	NA	NA	NA
Vmn1r238	0.505624	4.0053	4.83915	0.827688	0.407847	NA
Crem	4742.84	1.58151	0.198572	7.96439	1.66044e-15	1.46742e-14
Gm6225	78.741	0.862492	0.369504	2.33419	0.0195858	0.0378491
Cul2	4214.73	-0.366284	0.128152	-2.85819	0.00426069	0.00945273
Bambi	75.2899	1.05041	0.313443	3.3512	0.000804633	0.00204244
U6	2866.85	0.636527	0.268153	2.37375	0.0176085	0.0343891
7SK	457803	0.140286	0.155548	0.901882	0.367119	0.465399
Lyzl1	0	NA	NA	NA	NA	NA
Gm10557	1351.88	0.0284045	0.252485	0.1125	0.910427	0.935026
Map3k8	3184.08	0.827115	0.212747	3.88778	0.000101163	0.000297033
Gm17417	12.7789	0.214578	0.736683	0.291276	0.77084	0.829028
Mtpap	4385.67	0.603061	0.128399	4.69676	2.64324e-06	9.59186e-06
AC121802.1	0	NA	NA	NA	NA	NA
9430020K01Rik	131.42	-1.66901	0.438685	-3.80456	0.000142054	0.000408089
Gm10556	0	NA	NA	NA	NA	NA
Svil	3988.12	0.655746	0.202064	3.24525	0.00117349	0.00290386
Gm16954	2.80561	0.533284	1.2842	0.415266	0.677947	0.752765
Zfp438	389.892	-0.587862	0.179432	-3.27623	0.00105202	0.00262105
RP23-278M16.2	0	NA	NA	NA	NA	NA
Gm10125	12.4627	0.811859	0.727378	1.11614	0.264361	0.35633
Zeb1	5447.45	1.11528	0.14902	7.48413	7.20245e-14	5.62763e-13
RP23-345J21.1	0	NA	NA	NA	NA	NA
Gm16147	1.10785	3.08598	2.70823	1.13948	0.254501	NA
AC127028.1	24.292	0.8623	0.80883	1.06611	0.286375	0.380301
Arhgap12	2063.44	-0.405811	0.110815	-3.66205	0.000250202	0.00069231
Kif5b	19415.8	0.533534	0.0666195	8.00867	1.15957e-15	1.03687e-14
Gm17036	59.6788	-0.14846	0.433223	-0.342686	0.731835	0.797657
Rpl27-ps3	13.9622	-0.572876	0.736612	-0.777717	0.436736	0.535217
Epc1	5796.66	0.32846	0.126916	2.58801	0.00965336	0.0199658
Mir1893	0	NA	NA	NA	NA	NA
4921524L21Rik	0.431796	1.62215	4.85443	0.334159	0.738259	NA
Rab18	3229.34	0.199988	0.0965083	2.07223	0.0382436	0.0686433
RP23-352J18.2	0	NA	NA	NA	NA	NA
Mkx	0.149024	2.10914	4.92755	0.42803	0.668629	NA
Armc4	3.35699	2.5345	1.39769	1.81336	0.0697765	0.116049
Mpp7	1358.67	1.34346	0.307189	4.3734	1.22324e-05	4.08994e-05
Fabp5l2	0.667281	2.91087	4.81894	0.604047	0.545812	NA
Wac	9085.11	-0.266308	0.129782	-2.05197	0.0401721	0.0716564
Gm7502	11.581	3.17506	0.824346	3.85162	0.00011734	0.000341577
Gm5819	0.50476	3.50944	4.86127	0.721918	0.470345	NA
AC122826.1	0	NA	NA	NA	NA	NA
Fzd8	2.27844	-0.0145351	1.65056	-0.00880614	0.992974	0.994944
Gjd4	5.50936	2.69503	1.37789	1.95591	0.050476	0.0874426
Ccny	6844.92	0.808118	0.0998902	8.09006	5.96368e-16	5.44895e-15
SNORA25	626.306	0.235181	0.241535	0.97369	0.330211	0.426966
Cetn1	0	NA	NA	NA	NA	NA
Colec12	3.98289	3.84069	1.47772	2.59906	0.00934781	0.0194134
Gm17430	0	NA	NA	NA	NA	NA
AC102618.1	0	NA	NA	NA	NA	NA
Gm5501	0	NA	NA	NA	NA	NA
Thoc1	5661.96	0.638524	0.150294	4.2485	2.15204e-05	6.94535e-05
Usp14	7414.93	0.392229	0.109002	3.59836	0.00032023	0.000869101
Rock1	11931.6	0.342898	0.0988284	3.46963	0.000521168	0.00136442
U1	5222.62	-1.57574	0.410606	-3.83759	0.000124249	0.000360197
Greb1l	10.2445	1.4928	0.818139	1.82463	0.0680565	0.113581
Gm10349	0.618371	-1.10453	3.86966	-0.285433	0.775312	NA
SNORA33	282.562	1.35634	0.31625	4.28881	1.79636e-05	5.85505e-05
Esco1	5306.66	-0.132901	0.108317	-1.22696	0.219838	0.305527
Snrpd1	4043.29	-0.320787	0.181824	-1.76427	0.0776863	0.127205
Abhd3	2.43396	-0.12219	1.58213	-0.077231	0.93844	0.955028
4930563E18Rik	0.123532	2.10914	4.92755	0.42803	0.668629	NA
Mib1	8343.62	0.636385	0.144667	4.39898	1.08762e-05	3.66071e-05
SNORA70	609.308	1.82001	0.215513	8.44498	3.04107e-17	3.09451e-16
Mir133a-1	0.537616	3.81174	4.8469	0.786427	0.431617	NA
Mir1b	58.8404	1.92049	0.538526	3.56619	0.000362204	0.000974687
1010001N08Rik	0	NA	NA	NA	NA	NA
Gata6	0.323581	0.723458	4.91745	0.147121	0.883037	NA
Rbbp8	2691.57	0.421745	0.108319	3.89353	9.8795e-05	0.000290426
Gm6277	0.616734	3.81173	4.8469	0.786426	0.431618	NA
Cables1	61.0098	0.72789	0.783358	0.929191	0.35279	0.450424
Mir1901	0.545435	1.3995	4.06912	0.343931	0.730898	NA
6030446N20Rik	219.228	-1.19114	0.212284	-5.61106	2.01085e-08	9.36907e-08
AC102096.1	3.35952	1.34639	1.75129	0.768799	0.442013	0.540439
Riok3	8670.7	0.155998	0.0941772	1.65643	0.0976342	0.154498
U4	336.745	-0.46196	0.263865	-1.75074	0.0799901	0.13049
3110002H16Rik	2687.36	0.0631617	0.137773	0.458446	0.646632	0.726391
Npc1	2914.36	-1.54052	0.105402	-14.6157	2.23166e-48	1.4407e-46
Gm15956	14.9167	-0.942883	0.602467	-1.56504	0.117575	0.180609
Ankrd29	33.6167	-1.04351	0.482299	-2.16363	0.0304929	0.0562915
Gm16072	0.123532	2.10914	4.92755	0.42803	0.668629	NA
Lama3	3.36954	-0.101437	1.17965	-0.085989	0.931475	0.949707
Gm17506	0	NA	NA	NA	NA	NA
5S_rRNA	371.397	0.821146	0.330915	2.48144	0.0130851	0.0262743
Ttc39c	2115.27	0.551468	0.319207	1.72762	0.0840567	0.136187
Mir1948	23.4816	1.87443	0.690377	2.71508	0.00662605	0.0141704
Cabyr	61.5299	1.7808	0.430949	4.13226	3.59208e-05	0.000112284
Gm7599	0.471355	1.38025	4.87135	0.28334	0.776916	NA
Osbpl1a	144.81	0.0146005	0.317929	0.0459238	0.963371	0.973756
Gm5687	0.191083	2.10915	4.92755	0.428032	0.668628	NA
Impact	3166.53	-0.180844	0.123596	-1.46319	0.143416	0.213978
Hrh4	6.07203	1.8182	1.22965	1.47863	0.13924	0.208601
Zfp521	3.58544	1.86227	1.83187	1.01659	0.309347	0.404909
Gm5160	45.1762	-2.45174	0.445086	-5.50847	3.61961e-08	1.64141e-07
Gm6457	65.8307	0.607271	0.383418	1.58384	0.113231	0.174873
Ss18	8081.48	0.374257	0.1436	2.60625	0.00915409	0.0190372
Psma8	4.55409	-0.591549	1.36431	-0.43359	0.664586	0.741946
Taf4b	6649.67	1.97869	0.145445	13.6044	3.77132e-42	1.79365e-40
Kctd1	381.147	-0.895572	0.162612	-5.50743	3.64109e-08	1.65077e-07
Gm6304	2.84227	-0.926852	1.53081	-0.605464	0.544871	0.63648
Aqp4	1.7757	-2.73221	2.23825	-1.22069	0.222204	0.308351
Chst9	0	NA	NA	NA	NA	NA
Gm10036	90.2961	-0.761873	0.326233	-2.33537	0.0195242	0.0377524
SNORA17	287.594	0.876153	0.404282	2.16718	0.0302208	0.0558206
Gm4835	2.66526	0.0619755	1.20623	0.0513795	0.959023	0.970657
AC138299.1	0	NA	NA	NA	NA	NA
Gm7665	9.19529	-3.00435	1.01122	-2.97101	0.00296822	0.00679584
Cdh2	1.34549	-0.637142	2.84581	-0.223888	0.822844	0.868963
Gm15485	0	NA	NA	NA	NA	NA
Gm15328	0	NA	NA	NA	NA	NA
Gm7670	0	NA	NA	NA	NA	NA
1700001G01Rik	0	NA	NA	NA	NA	NA
AC122304.1	0	NA	NA	NA	NA	NA
Dsc3	0	NA	NA	NA	NA	NA
Dsc2	0	NA	NA	NA	NA	NA
Dsc1	0	NA	NA	NA	NA	NA
Dsg1c	0	NA	NA	NA	NA	NA
Dsg1a	0	NA	NA	NA	NA	NA
Dsg1b	0	NA	NA	NA	NA	NA
Dsg4	0.201481	1.14742	4.92755	0.232859	0.815871	NA
Dsg3	0	NA	NA	NA	NA	NA
Dsg2	12.7171	-3.02517	0.896217	-3.37548	0.000736858	0.00188156
Gm16090	0	NA	NA	NA	NA	NA
Ttr	0.0496211	-0.238301	4.91745	-0.0484603	0.961349	NA
Gm10269	48.9411	-1.54771	0.445713	-3.47244	0.000515743	0.00135147
B4galt6	59.2785	-1.85537	0.716316	-2.59016	0.00959322	0.0198665
Trappc8	5878.47	-0.336397	0.12375	-2.71835	0.0065608	0.0140431
Rnf125	758.113	-1.0241	0.251368	-4.07411	4.61913e-05	0.000142066
Rnf138	3648.1	0.803698	0.107165	7.49964	6.39931e-14	5.02202e-13
Mep1b	1.9533	5.44101	2.21815	2.45295	0.0141689	0.0282717
Gm6378	0	NA	NA	NA	NA	NA
Fam59a	22.6238	3.1758	0.78949	4.02259	5.75608e-05	0.000174974
Y_RNA	127.627	0.535157	0.282305	1.89567	0.0580042	0.0989777
Klhl14	4.33865	0.0438687	1.34565	0.0326004	0.973993	0.98208
4930426D05Rik	2.30501	3.05466	2.19707	1.39033	0.164429	0.240303
4921528I01Rik	0	NA	NA	NA	NA	NA
Asxl3	0.109535	2.10914	4.92755	0.42803	0.668629	NA
AC103351.1	0	NA	NA	NA	NA	NA
Nol4	0	NA	NA	NA	NA	NA
AC103368.1	0	NA	NA	NA	NA	NA
Dtna	0.518757	3.56086	4.85861	0.732897	0.463621	NA
Gm15972	0	NA	NA	NA	NA	NA
Mapre2	3851.58	0.193366	0.195343	0.989881	0.322232	0.418492
Rpl19-ps7	26.0466	-0.507311	0.463051	-1.09558	0.273261	0.366046
Zfp397	9001.83	1.01915	0.15942	6.39285	1.62827e-10	9.28215e-10
Zscan30	99.1935	-0.589008	0.254806	-2.31159	0.0208003	0.0399336
Zfp35	1579.2	-0.546195	0.197761	-2.7619	0.00574667	0.0124534
Zfp191	3057.08	0.0662903	0.107084	0.619047	0.535886	0.628484
Ino80c	1898.16	-0.125732	0.145481	-0.864253	0.387449	0.486167
Galnt1	5992.5	-0.22412	0.114845	-1.9515	0.0509973	0.0882292
Gm7701	85.828	0.384792	0.564897	0.681172	0.495763	0.59118
Mir187	0.0955806	1.14741	4.92755	0.232857	0.815873	NA
2700062C07Rik	519.054	-1.1145	0.294885	-3.77942	0.000157194	0.000449222
Rprd1a	1312.39	0.439414	0.119567	3.67503	0.000237821	0.000661304
AC131713.1	0	NA	NA	NA	NA	NA
Slc39a6	5357.46	1.05727	0.150459	7.02698	2.11058e-12	1.43499e-11
Elp2	6681.77	-0.319676	0.0986055	-3.24197	0.00118707	0.00293457
Mocos	71.8381	-1.30317	0.436579	-2.98495	0.00283621	0.00651329
n-R5s23	0	NA	NA	NA	NA	NA
Gm9955	0	NA	NA	NA	NA	NA
Fhod3	7.4814	1.89182	1.04559	1.80934	0.0703979	0.116954
5730494M16Rik	456.013	-1.3631	0.187123	-7.28449	3.229e-13	2.38124e-12
AW554918	821.859	-0.308784	0.174382	-1.77073	0.0766049	0.125706
Gm16558	12.8699	-1.08411	0.679516	-1.59541	0.11062	0.171532
Celf4	38.7789	1.46449	0.552459	2.65085	0.00802901	0.016919
Gm7847	0	NA	NA	NA	NA	NA
RNaseP_nuc	14.3826	2.208	0.878907	2.51221	0.0119978	0.0242537
Gm7729	103.98	-0.0260155	0.281105	-0.0925474	0.926263	0.945617
Pik3c3	3652.29	-0.203631	0.119642	-1.702	0.0887553	0.142661
Rpl29-ps5	0.318856	-0.449607	4.90408	-0.0916801	0.926952	NA
Gm7936	0	NA	NA	NA	NA	NA
AC102572.1	0	NA	NA	NA	NA	NA
Rit2	0	NA	NA	NA	NA	NA
AC161167.1	0	NA	NA	NA	NA	NA
Syt4	0.477511	0.0636576	4.76801	0.013351	0.989348	NA
Gm16871	0.149024	2.10914	4.92755	0.42803	0.668629	NA
Slc25a46	2855.12	-0.490655	0.0973601	-5.03959	4.66522e-07	1.8576e-06
B930094E09Rik	45.653	-0.248477	0.379342	-0.65502	0.512455	0.607187
Sap130	2912.74	-0.783483	0.143126	-5.47409	4.39776e-08	1.97203e-07
Ammecr1l	4233.11	0.363416	0.0971452	3.74096	0.000183319	0.000518688
Gm16827	105.912	1.0999	0.247293	4.44777	8.67671e-06	2.95579e-05
Polr2d	1903.64	-0.33873	0.200576	-1.68879	0.0912602	0.146055
Wdr33	11233.4	-0.0772202	0.0936402	-0.824648	0.409571	0.508222
Gm6665	2.06111	1.6603	1.75691	0.945012	0.344653	0.441983
Gm17652	7.79869	2.51752	1.02603	2.45364	0.0141417	0.0282203
AC131761.1	49.0839	1.43525	0.533687	2.68931	0.00715997	0.0152182
Sft2d3	478.65	0.965945	0.159808	6.04441	1.49959e-09	7.79076e-09
Lims2	9.26447	1.34518	0.719035	1.87081	0.0613712	0.103868
Gpr17	0.535388	0.58518	4.71702	0.124057	0.90127	NA
Myo7b	0.425753	2.10916	4.92755	0.428036	0.668625	NA
Gm16344	0.447073	3.81171	4.8469	0.786422	0.43162	NA
Gm16345	0.553601	2.90859	4.0694	0.714748	0.474765	NA
Iws1	11915.3	1.76528	0.107628	16.4017	1.86113e-60	2.14302e-58
Proc	2.62322	-1.27943	1.3746	-0.930762	0.351977	0.449618
Gm17531	0	NA	NA	NA	NA	NA
Map3k2	7354.72	0.367979	0.0847864	4.34008	1.42434e-05	4.7119e-05
Ercc3	4201.61	-0.0956948	0.104414	-0.916498	0.359406	0.457388
A830052D11Rik	0.226707	0.723449	4.91745	0.147119	0.883038	NA
Bin1	2446.95	-0.0291261	0.283595	-0.102703	0.918199	0.939927
Gypc	3408.03	-0.406489	0.126379	-3.21642	0.001298	0.00318426
4930455D15Rik	19.1289	2.94317	0.691578	4.25573	2.08368e-05	6.73467e-05
Tslp	5.37733	3.14165	1.62398	1.93454	0.0530465	0.0914131
AC140983.1	0.0740803	1.14741	4.92755	0.232857	0.815873	NA
Wdr36	13780.6	1.26872	0.134309	9.44626	3.51165e-21	4.76201e-20
2310026I22Rik	9.10891	0.773313	0.753971	1.02565	0.305055	0.400142
Camk4	4175.09	-0.254055	0.211098	-1.20349	0.228786	0.315979
Stard4	2637.74	-1.16828	0.143032	-8.16794	3.13688e-16	2.94119e-15
D0H4S114	3.5332	-1.85449	1.67202	-1.10913	0.267373	0.359676
Gm10549	0	NA	NA	NA	NA	NA
2410004N09Rik	1673.07	1.69611	0.23574	7.19484	6.25337e-13	4.4823e-12
AC150277.1	123.413	2.04841	0.256367	7.99015	1.3477e-15	1.19965e-14
Epb4.1l4a	7.04707	-1.34954	1.01662	-1.32749	0.184348	0.264275
U7	19.1628	0.0227552	0.574796	0.0395883	0.968421	0.977506
Gm10548	92.9207	-0.859125	0.303285	-2.83273	0.00461526	0.0101702
Apc	9338.99	-0.129705	0.129726	-0.999836	0.31739	0.413402
Srp19	2674.83	0.110814	0.120499	0.91963	0.357766	0.455684
Reep5	1645.88	-2.2921	0.162325	-14.1204	2.84331e-45	1.59501e-43
Pkd2l2	45.679	-0.206973	0.349905	-0.591512	0.554177	0.645017
Fam13b	5693.75	0.263444	0.107336	2.45439	0.0141125	0.0281666
n-R5s24	0.875507	0.56741	3.11228	0.182314	0.855337	NA
Wnt8a	2.17031	0.624158	2.29542	0.271914	0.785688	0.840269
Nme5	2.56601	-1.70716	1.70775	-0.999656	0.317477	0.413462
4933408B17Rik	50.2147	0.280572	0.474955	0.590734	0.554699	0.64551
Brd8	6384.72	-0.0917349	0.127372	-0.720214	0.471393	0.568297
Kif20a	449.373	-2.25083	0.2051	-10.9743	5.07995e-28	1.07322e-26
Cdc23	4563.33	0.324871	0.10661	3.04728	0.00230924	0.00540205
n-R5s25	0	NA	NA	NA	NA	NA
Gfra3	0.605242	1.64021	3.94108	0.416183	0.677276	NA
Cdc25c	75.3834	-1.02702	0.328274	-3.12855	0.00175673	0.00419884
Gm3550	1.4465	-1.92823	2.2468	-0.858212	0.390776	0.48962
2010110K18Rik	12.2603	-2.28192	0.895757	-2.54748	0.0108506	0.0221703
Fam53c	3323.46	0.136408	0.123657	1.10311	0.269977	0.36256
Kdm3b	9667.09	0.241456	0.0954601	2.52939	0.0114261	0.0232346
Gm17557	27.7896	1.69321	0.544231	3.11119	0.00186334	0.00443105
Reep2	71.4468	0.336102	0.341525	0.98412	0.325057	0.421326
Egr1	16120	3.56892	0.143106	24.939	2.81025e-137	5.62469e-134
Gm17507	6.55134	7.04394	1.73283	4.06498	4.80365e-05	0.000147442
Etf1	33623.8	0.998444	0.129121	7.7326	1.05373e-14	8.78036e-14
Hspa9	60559	1.01109	0.121397	8.32879	8.16736e-17	7.99281e-16
SNORD63	536.242	3.2008	0.321618	9.95218	2.4671e-23	3.8924e-22
Gm6724	1.82655	-0.299523	1.65464	-0.18102	0.856352	0.894315
Ctnna1	2791.85	-1.68503	0.152958	-11.0163	3.18955e-28	6.79678e-27
Lrrtm2	19.2312	2.0922	0.637076	3.28406	0.00102322	0.00255547
Sil1	1040.96	0.707443	0.124007	5.70486	1.16436e-08	5.54712e-08
AC121874.1	18.5324	1.49529	0.805034	1.85743	0.0632499	0.106526
snoU13	3.16652	1.99959	1.32659	1.50731	0.13173	0.199275
Gm5239	0.327156	-1.95456	4.78165	-0.408763	0.682714	NA
Snhg4	2700.76	1.6584	0.139681	11.8728	1.63891e-32	4.54509e-31
SNORA74	511.272	1.5278	0.142515	10.7202	8.18058e-27	1.60915e-25
Snora74a	277.152	0.87807	0.254278	3.45319	0.000553997	0.0014425
Matr3	30017	0.577461	0.0962662	5.99858	1.99046e-09	1.02356e-08
Paip2	4005.13	-1.12331	0.19025	-5.9044	3.53937e-09	1.77193e-08
Slc23a1	13.9913	-0.587824	0.713712	-0.823614	0.410159	0.50879
2010001M09Rik	374.344	-0.0831859	0.920668	-0.0903539	0.928006	0.947138
Gm1614	104.587	0.588299	0.284584	2.06723	0.0387127	0.0693713
Spata24	152.619	-0.366895	0.289303	-1.2682	0.204725	0.288281
Dnajc18	1028.52	-1.01312	0.114069	-8.88166	6.58679e-19	7.58443e-18
1700066B19Rik	34.2891	-3.42314	0.54388	-6.29393	3.09529e-10	1.72019e-09
Ecscr	4.96474	-1.80169	1.23724	-1.45621	0.145333	0.216444
Tmem173	3453.1	-3.36112	0.223479	-15.04	4.01666e-51	2.95105e-49
Gm16490	0.0681977	1.14741	4.92755	0.232857	0.815873	NA
Ube2d2	7515.42	-0.159832	0.0703605	-2.27162	0.0231097	0.0439175
Cxxc5	101.134	0.843042	0.541119	1.55796	0.119243	0.182815
AC141471.1	0.693607	-0.745146	3.20954	-0.232166	0.816409	NA
Psd2	49.3621	1.18191	0.409878	2.88357	0.00393196	0.00879876
Nrg2	2.94274	-0.477233	1.57823	-0.302386	0.762358	0.822017
Pura	9703.75	0.846417	0.155626	5.43879	5.36448e-08	2.38005e-07
0610010O12Rik	316.457	1.99807	0.408224	4.89455	9.8529e-07	3.77365e-06
Pfdn1	705.351	-1.29792	0.18426	-7.04398	1.8683e-12	1.27467e-11
Hbegf	292.194	3.14521	0.479494	6.55943	5.4014e-11	3.2524e-10
Slc4a9	1.03637	0.919031	2.16335	0.424819	0.670969	NA
Ankhd1	15690.5	0.159892	0.12896	1.23986	0.215027	0.300083
Gm6542	107.117	0.52399	0.36872	1.42111	0.155286	0.229032
Eif4ebp3	80.0995	0.369503	0.353046	1.04661	0.295278	0.389863
Sra1	1711.66	-0.19136	0.204707	-0.934798	0.349892	0.447537
Apbb3	1947.83	0.996017	0.104997	9.48612	2.39785e-21	3.28558e-20
Slc35a4	8089.51	0.309702	0.154421	2.00557	0.044902	0.0789463
E230025N22Rik	1.44546	2.57605	2.30435	1.11791	0.263607	0.355411
Cd14	100.393	5.1684	1.24553	4.14956	3.33118e-05	0.000104694
Tmco6	448.127	-1.2985	0.194586	-6.67314	2.50387e-11	1.55181e-10
Ndufa2	1161.86	-0.506512	0.202512	-2.50114	0.0123793	0.0249871
Ik	3939.49	-0.576795	0.161138	-3.57952	0.000344229	0.000929494
Wdr55	3611.3	0.582312	0.10795	5.39429	6.87956e-08	3.00952e-07
Dnd1	258.094	1.19222	0.1797	6.6345	3.25596e-11	1.99409e-10
Hars	5108.11	0.143908	0.126775	1.13515	0.256313	0.347481
Hars2	2559.51	0.272393	0.133364	2.04247	0.041105	0.0730863
Zmat2	2585.8	-0.0815053	0.131722	-0.618769	0.536068	0.628659
Vault	20.2571	-1.16634	0.639724	-1.82319	0.0682739	0.113906
AC020968.1	0	NA	NA	NA	NA	NA
Gm6756	0	NA	NA	NA	NA	NA
Pcdha4	1.72307	1.36634	1.87351	0.729294	0.465822	0.562874
Pcdha3	0.190485	-0.449619	4.90408	-0.0916826	0.92695	NA
Gm10545	0	NA	NA	NA	NA	NA
Gm10544	0	NA	NA	NA	NA	NA
Pcdhb1	0	NA	NA	NA	NA	NA
Pcdhb2	0	NA	NA	NA	NA	NA
Pcdhb3	0.0655497	-0.449638	4.90408	-0.0916865	0.926947	NA
Pcdhb4	2.1568	-0.0073052	1.68857	-0.00432627	0.996548	0.997561
Pcdhb5	0.858986	1.05028	2.94086	0.357135	0.720991	NA
Pcdhb6	0	NA	NA	NA	NA	NA
Pcdhb7	0.647442	-0.342538	3.2553	-0.105225	0.916197	NA
Pcdhb8	0	NA	NA	NA	NA	NA
Pcdhb9	0	NA	NA	NA	NA	NA
Pcdhb10	0.0955806	1.14741	4.92755	0.232857	0.815873	NA
Pcdhb11	1.12866	-1.92796	2.19332	-0.879017	0.379392	NA
Pcdhb12	0.949789	-0.965213	3.08094	-0.313285	0.754064	NA
Pcdhb13	0.361441	-2.95678	4.74673	-0.622909	0.533345	NA
Pcdhb14	2.32406	-0.756646	1.74533	-0.433527	0.664632	0.741955
Pcdhb15	0.219529	-0.238278	4.91745	-0.0484556	0.961353	NA
Pcdhb16	4.30321	1.54999	1.1203	1.38354	0.166499	0.242838
Pcdhb17	1.91126	-0.291834	2.17636	-0.134093	0.893329	0.921793
Pcdhb18	2.08669	2.41689	1.67023	1.44704	0.147887	0.219631
Pcdhb19	1.38835	1.7746	2.28319	0.777247	0.437013	0.53549
Pcdhb20	1.0946	2.19529	2.80937	0.781418	0.434556	NA
Pcdhb21	1.87237	-0.369566	1.83018	-0.201929	0.839972	0.882036
Pcdhb22	11.4605	0.328174	0.791365	0.414694	0.678366	0.753029
Slc25a2	113.584	2.54991	0.477106	5.34452	9.06547e-08	3.92016e-07
Taf7	2054.36	0.82996	0.143743	5.77393	7.74458e-09	3.75408e-08
3222401L13Rik	4.87539	-0.47902	1.05693	-0.45322	0.65039	0.729323
Pcdhga9	2139.53	-0.202681	0.191987	-1.0557	0.291105	0.385231
SNORA40	537.66	1.54929	0.146002	10.6114	2.63657e-26	5.03044e-25
Gm16882	13.2153	0.0625172	0.741384	0.0843249	0.932798	0.950662
Diap1	13042.9	0.596845	0.0972005	6.14034	8.23444e-10	4.39512e-09
Hdac3	3238.16	-0.0506223	0.093257	-0.542826	0.58725	0.675051
Rell2	281.588	0.980661	0.270375	3.62704	0.000286691	0.000784348
Fchsd1	884.389	-0.0521717	0.140583	-0.371109	0.710556	0.779826
Arap3	81.8826	1.49748	0.581853	2.57364	0.0100636	0.0207208
AC133646.1	0	NA	NA	NA	NA	NA
Pcdh1	17.042	0.564804	0.548982	1.02882	0.303564	0.398637
2010320O07Rik	0.337597	1.14744	4.92755	0.232862	0.815869	NA
1700086O06Rik	139.232	-0.0755204	0.225729	-0.334562	0.737955	0.802604
Gm10268	21.8161	-0.15666	0.547485	-0.286144	0.774768	0.831889
0610009O20Rik	1791.9	-0.695876	0.12658	-5.49751	3.85196e-08	1.73757e-07
Pcdh12	1.86933	3.55957	2.2605	1.57468	0.11533	0.177757
Rnf14	2543.05	-0.935107	0.131448	-7.11389	1.12814e-12	7.85746e-12
Gnpda1	1667.13	-2.56249	0.226482	-11.3143	1.11487e-29	2.62268e-28
Ndfip1	19642.4	1.28244	0.186374	6.881	5.9435e-12	3.88925e-11
AC134576.1	0.486741	2.90819	4.1115	0.707332	0.47936	NA
Spry4	414.68	1.00691	0.185437	5.42996	5.63682e-08	2.49694e-07
Arhgap26	2220.94	0.0887756	0.1737	0.511084	0.609292	0.694389
9630014M24Rik	0	NA	NA	NA	NA	NA
Gm15335	0	NA	NA	NA	NA	NA
Gm8302	0	NA	NA	NA	NA	NA
Fgf1	3.04601	3.73705	2.17338	1.71946	0.0855306	0.13812
Gm15334	3.46837	-0.433982	1.17298	-0.369983	0.711395	0.780529
Gm15336	6.54563	0.635822	0.867386	0.733032	0.463539	0.5607
Gm15333	0.74088	0.46771	3.12384	0.149723	0.880983	NA
Gm15337	29.8591	1.50414	0.588264	2.55692	0.0105605	0.0216375
Nr3c1	9603.86	0.803446	0.105673	7.60314	2.89021e-14	2.32659e-13
Pabpc2	2.45439	1.08177	1.68323	0.642674	0.520435	0.614204
Yipf5	2892.65	0.228144	0.149584	1.52519	0.127212	0.193392
2900055J20Rik	0	NA	NA	NA	NA	NA
Kctd16	0	NA	NA	NA	NA	NA
Rps19-ps13	0	NA	NA	NA	NA	NA
AC107756.1	0	NA	NA	NA	NA	NA
Mir5097	0	NA	NA	NA	NA	NA
Prelid2	414.822	0.788401	0.39885	1.97668	0.0480773	0.0838701
Grxcr2	0	NA	NA	NA	NA	NA
Sh3rf2	7.1301	3.06976	1.16532	2.63427	0.00843184	0.0177016
Gm5689	0	NA	NA	NA	NA	NA
Plac8l1	28.4762	3.15859	0.786199	4.01755	5.88073e-05	0.000178415
Lars	29106.6	1.65652	0.0955946	17.3286	2.86362e-67	4.7382e-65
Rps19-ps4	11.4698	1.26433	0.840663	1.50397	0.132589	0.200359
Rbm27	11546.1	0.414555	0.0944019	4.39138	1.12632e-05	3.78322e-05
AC125110.1	0	NA	NA	NA	NA	NA
Pou4f3	0.35286	0.512106	4.90408	0.104425	0.916832	NA
Gm16415	0.384405	-1.48222	4.80846	-0.308252	0.75789	NA
Tcerg1	12111.4	0.956737	0.108678	8.80337	1.32766e-18	1.49638e-17
Gpr151	4.28605	1.10768	1.15485	0.95915	0.337483	0.434401
Ppp2r2b	0.328606	3.40166	4.86715	0.698901	0.484614	NA
4933407I08Rik	0	NA	NA	NA	NA	NA
Gm8181	10.9549	-0.884889	0.781451	-1.13237	0.25748	0.348655
Stk32a	0	NA	NA	NA	NA	NA
Dpysl3	28.6887	4.18856	1.01111	4.14255	3.43472e-05	0.000107691
Gm9781	173.286	1.26506	0.221854	5.70223	1.18252e-08	5.62802e-08
Jakmip2	0.402006	2.90237	4.90077	0.592226	0.553699	NA
Spink3	0	NA	NA	NA	NA	NA
Scgb3a2	0	NA	NA	NA	NA	NA
Gm94	0	NA	NA	NA	NA	NA
Spink5	0	NA	NA	NA	NA	NA
Spink14	0	NA	NA	NA	NA	NA
Spink6	0	NA	NA	NA	NA	NA
Spink12	0	NA	NA	NA	NA	NA
Gm10267	0	NA	NA	NA	NA	NA
Spinkl	0	NA	NA	NA	NA	NA
Spink11	0	NA	NA	NA	NA	NA
Gm10542	0	NA	NA	NA	NA	NA
Npy6r	0	NA	NA	NA	NA	NA
Myot	0	NA	NA	NA	NA	NA
Dcp2	7276.76	0.630186	0.135939	4.63578	3.55592e-06	1.26933e-05
Mcc	5.95964	1.89128	1.02299	1.84877	0.0644909	0.108308
A930012L18Rik	0	NA	NA	NA	NA	NA
Ythdc2	2810.02	0.767716	0.105521	7.27545	3.45255e-13	2.53617e-12
Kcnn2	0.183616	2.10915	4.92755	0.428032	0.668628	NA
Gm10540	4.0647	-1.14214	1.15785	-0.986434	0.32392	0.420296
Trim36	279.079	0.0258398	0.289462	0.0892683	0.928869	0.94754
1700018A14Rik	0.340923	0.723458	4.91745	0.147121	0.883037	NA
Pggt1b	2685.35	0.432318	0.096159	4.49586	6.92885e-06	2.38554e-05
AC124717.1	0.519621	4.04283	4.83776	0.835683	0.403333	NA
Ccdc112	39.5909	-0.649656	0.490806	-1.32365	0.185619	0.265767
Gm4840	2.91893	3.39253	1.81008	1.87424	0.0608972	0.103181
AC148019.1	0.191161	1.14742	4.92755	0.232859	0.815871	NA
Mospd4	7.26621	1.25233	0.999139	1.25341	0.210056	0.294462
Fem1c	3387.16	0.384407	0.0973609	3.94827	7.87174e-05	0.000234414
Ticam2	133.107	-0.877678	0.322064	-2.72517	0.0064269	0.0137863
Tmed7	7929.84	0.537347	0.0928772	5.78556	7.22724e-09	3.51369e-08
Eif1a	12105	1.08786	0.169915	6.40235	1.53002e-10	8.74994e-10
Cdo1	183.822	0.40365	0.287321	1.40487	0.160059	0.23504
Atg12	2732.29	0.0876364	0.185945	0.471304	0.637424	0.718904
Ap3s1	1567.92	-1.07017	0.149147	-7.17529	7.21555e-13	5.13625e-12
4833403I15Rik	1.97629	4.15621	2.48553	1.67216	0.0944923	0.150372
Gm949	1.04199	1.37201	2.68148	0.511663	0.608887	NA
Commd10	625.197	-1.84572	0.188865	-9.77267	1.47512e-22	2.20876e-21
AC124466.1	0	NA	NA	NA	NA	NA
Sema6a	13.6195	-1.16661	0.678093	-1.72043	0.0853544	0.137881
Gm5506	42.2045	-2.87705	0.483562	-5.94971	2.68618e-09	1.36317e-08
Dtwd2	777.453	0.670714	0.164555	4.07593	4.58305e-05	0.000141044
Gm16283	21.2897	-1.13223	0.57249	-1.97773	0.0479591	0.0837084
Dmxl1	15313	0.955224	0.210754	4.53242	5.83126e-06	2.02822e-05
Tnfaip8	5729.19	0.615753	0.252489	2.43873	0.014739	0.0293172
C030005K06Rik	46.0184	1.10403	0.561107	1.96759	0.0491154	0.0854439
Hsd17b4	1861.52	-2.22574	0.112529	-19.7792	4.5006e-87	1.67202e-84
Cd63-ps	10.4258	-0.825507	0.788589	-1.04682	0.295184	0.389791
AC118632.1	0	NA	NA	NA	NA	NA
Fam170a	0.149024	2.10914	4.92755	0.42803	0.668629	NA
Hdhd1a	0	NA	NA	NA	NA	NA
Prr16	0	NA	NA	NA	NA	NA
U11	82.689	-1.22144	0.346682	-3.52321	0.000426349	0.00113214
Gm4950	2.14281	-1.48207	1.74504	-0.849301	0.395714	0.494419
Ftmt	0	NA	NA	NA	NA	NA
Srfbp1	2590.11	0.805529	0.176543	4.5628	5.04763e-06	1.76878e-05
Lox	1.85281	0.161669	2.02009	0.0800307	0.936213	0.953405
Zfp474	0.651323	3.40399	4.58617	0.74223	0.457948	NA
1700034E13Rik	0.293151	2.82514	4.90696	0.575742	0.56479	NA
Gykl1	0.407584	3.68574	4.85253	0.759549	0.447524	NA
Sncaip	0.123532	2.10914	4.92755	0.42803	0.668629	NA
Snx2	3988.32	-1.27526	0.173808	-7.33714	2.18201e-13	1.63422e-12
Snx24	10.126	3.05507	1.23373	2.47628	0.0132761	0.0266334
Ppic	185.828	-0.538538	0.224436	-2.39952	0.0164167	0.0323115
Prdm6	0.0992422	-1.11172	4.8364	-0.229865	0.818197	NA
Cep120	4010.38	-0.340577	0.11199	-3.04115	0.00235678	0.0055041
Csnk1g3	4232.49	0.546864	0.112916	4.84312	1.27814e-06	4.82965e-06
Gm5507	8.4573	-0.817811	0.888112	-0.920841	0.357133	0.455025
9430076G02Rik	5.94282	6.02428	1.76956	3.40439	0.000663109	0.0017043
Zfp608	564.805	-0.819545	0.333846	-2.45486	0.0140941	0.0281338
Gm17270	2.92837	-0.234291	1.37557	-0.170322	0.864757	0.900905
Gm4221	2.26305	-1.74348	1.54636	-1.12747	0.259543	0.351109
AC149599.1	0	NA	NA	NA	NA	NA
AC147251.1	0	NA	NA	NA	NA	NA
AC144794.1	0	NA	NA	NA	NA	NA
Gramd3	3130.53	-2.10596	0.137113	-15.3593	3.06848e-53	2.48635e-51
Aldh7a1	791.741	-0.669487	0.180424	-3.71064	0.000206735	0.000580356
Phax	1427.73	-0.592758	0.173665	-3.41323	0.00064198	0.00165344
1700065I17Rik	7.72597	0.798103	1.10701	0.720954	0.470938	0.567976
Lmnb1	7322.98	0.444843	0.187802	2.36868	0.0178515	0.034812
March3	558.779	2.18216	0.327655	6.65994	2.73936e-11	1.69162e-10
Gm15345	4.16486	2.78099	1.31775	2.11041	0.0348234	0.0632715
C330018D20Rik	789.113	-0.223162	0.155199	-1.43791	0.150459	0.222865
Megf10	2.30108	1.24221	1.61915	0.767201	0.442962	0.541398
Prrc1	3091.89	0.452153	0.123787	3.65265	0.000259545	0.00071625
4930511M06Rik	0.342645	2.97729	4.89498	0.608233	0.543033	NA
Ctxn3	0	NA	NA	NA	NA	NA
1700066O22Rik	0	NA	NA	NA	NA	NA
1700011I03Rik	0	NA	NA	NA	NA	NA
Slc12a2	5696.71	1.00649	0.166869	6.0316	1.62348e-09	8.4166e-09
Fbn2	186.577	3.60602	0.902851	3.99403	6.49583e-05	0.00019602
Gm17593	0.149024	2.10914	4.92755	0.42803	0.668629	NA
Slc27a6	5.29587	1.93557	1.29547	1.4941	0.135148	0.203492
Isoc1	1927.12	-1.27656	0.129448	-9.86155	6.10991e-23	9.39142e-22
Adamts19	0.109535	2.10914	4.92755	0.42803	0.668629	NA
A730017C20Rik	0	NA	NA	NA	NA	NA
Chsy3	0.696668	0.537348	3.84374	0.139798	0.88882	NA
AC108942.1	0	NA	NA	NA	NA	NA
Gm4951	160.499	1.1237	0.673212	1.66916	0.0950853	0.151255
Gm5970	76.652	0.57124	0.745972	0.765765	0.443816	0.542173
Gm4841	182.175	0.361763	0.552178	0.655156	0.512367	0.607156
F830016B08Rik	374.584	1.50747	0.76207	1.97812	0.0479148	0.0836484
Iigp1	6891.19	-0.688421	0.324423	-2.12199	0.033839	0.0617164
Gm6960	2.60353	0.51351	1.77334	0.289572	0.772144	0.830158
BC023105	65.073	0.939424	0.486944	1.92923	0.0537029	0.0923987
2010002N04Rik	1754.87	1.1346	0.247417	4.58577	4.52314e-06	1.59378e-05
Dctn4	4802.19	-0.377046	0.101108	-3.72915	0.00019213	0.000541983
Rbm22	5588.42	-0.0791372	0.173725	-0.455532	0.648727	0.728224
Myoz3	1.29042	1.1818	1.92476	0.613999	0.539216	0.63141
Synpo	751.967	0.679467	0.318784	2.13144	0.0330533	0.0604514
Ndst1	2232.94	0.27284	0.17031	1.60201	0.109153	0.16951
Rps14	39033.9	0.0733189	0.192247	0.381379	0.702922	0.773595
Gm8731	1.56803	2.73945	2.52886	1.08327	0.278687	0.37225
Cd74	14828.2	-0.99139	0.58265	-1.70152	0.0888456	0.142771
Mir5107	10.4321	-0.22805	1.00852	-0.226124	0.821105	0.867824
Tcof1	19461.1	0.835115	0.113433	7.3622	1.80901e-13	1.36129e-12
Arsi	0.208362	-0.238267	4.91745	-0.0484535	0.961355	NA
Camk2a	16.4329	-0.691238	0.568211	-1.21652	0.223788	0.310157
Slc6a7	0.421581	3.73214	4.8504	0.769448	0.441627	NA
Cdx1	0.090543	1.14743	4.92755	0.23286	0.81587	NA
Pdgfrb	9.3369	1.40383	0.9344	1.50239	0.132997	0.200797
Csf1r	383.265	4.26392	0.763884	5.5819	2.379e-08	1.09933e-07
Hmgxb3	8775.34	1.12113	0.107771	10.4029	2.40486e-25	4.33227e-24
Slc26a2	5143.28	0.457326	0.141349	3.23544	0.00121455	0.0029983
Pde6a	3.07695	-0.939232	1.14904	-0.817407	0.413696	0.512307
Rps2-ps10	150.675	-0.455178	0.256534	-1.77434	0.0760072	0.124854
Ppargc1b	708.873	-0.0891861	0.181387	-0.491689	0.622939	0.706019
AC116595.1	0.0496211	-0.238301	4.91745	-0.0484603	0.961349	NA
Arhgef37	0.533685	3.8959	4.8434	0.804371	0.421183	NA
Csnk1a1	28314	0.155638	0.0949066	1.63991	0.101024	0.158815
Mir145	0	NA	NA	NA	NA	NA
Mir143	0	NA	NA	NA	NA	NA
Gm16908	0	NA	NA	NA	NA	NA
Il17b	0.272556	3.10217	4.88594	0.634918	0.525482	NA
Pcyox1l	477.158	-0.094044	0.179192	-0.524822	0.599707	0.686206
Grpel2	2519.24	0.527205	0.135035	3.9042	9.45359e-05	0.000278905
Afap1l1	18.5494	0.35609	0.644696	0.552338	0.580717	0.669026
Ablim3	4.94678	3.64539	1.41483	2.57655	0.00997932	0.0205601
Sh3tc2	47.1919	6.95893	1.38186	5.03593	4.75539e-07	1.89159e-06
Adrb2	1307.45	2.01155	0.191808	10.4873	9.88014e-26	1.82495e-24
Gm9949	17.2152	-3.98218	0.746256	-5.33621	9.49088e-08	4.09545e-07
Htr4	0	NA	NA	NA	NA	NA
Fbxo38	6335.82	0.0154189	0.10204	0.151107	0.879892	0.911894
Spink10	1.02204	-2.04988	3.04775	-0.672587	0.50121	NA
Spink7	0	NA	NA	NA	NA	NA
Spink13	0.0508552	1.14741	4.92755	0.232857	0.815873	NA
Gm17732	0.215911	-1.30703	4.8208	-0.271123	0.786297	NA
2700046A07Rik	0	NA	NA	NA	NA	NA
Apcdd1	12.7742	-0.923663	0.680031	-1.35827	0.174379	0.252224
Napg	2650.6	0.0909434	0.0894648	1.01653	0.309378	0.404923
Fam38b	1.05754	4.64794	3.36786	1.38009	0.167559	NA
SNORA48	430.671	0.581759	0.198531	2.93032	0.00338616	0.00767862
Txnl1	5699.84	0.263151	0.137448	1.91455	0.0555493	0.0952675
Wdr7	1465.73	-1.15774	0.227896	-5.08012	3.77204e-07	1.5204e-06
1700091E21Rik	0.123532	2.10914	4.92755	0.42803	0.668629	NA
St8sia3	0	NA	NA	NA	NA	NA
Onecut2	4.70452	0.60181	1.37908	0.436385	0.662558	0.740232
Amd-ps3	23.6587	1.54893	0.526246	2.94336	0.00324676	0.00738206
Fech	2131.78	0.765443	0.41453	1.84653	0.0648148	0.10877
Nars	32759.1	1.45663	0.121773	11.9619	5.62776e-33	1.58982e-31
Atp8b1	3.35575	0.741151	1.23306	0.601066	0.547796	0.639176
Nedd4l	442.794	-1.04809	0.186915	-5.60731	2.05491e-08	9.55627e-08
Mir122a	0.0508552	1.14741	4.92755	0.232857	0.815873	NA
Alpk2	199.159	0.473272	0.455566	1.03887	0.298867	0.393572
F730048M01Rik	5.52311	1.93279	1.16657	1.65682	0.0975562	0.154449
AC102240.1	0	NA	NA	NA	NA	NA
Malt1	30229.4	0.461083	0.126764	3.63734	0.000275471	0.000756488
AC102240.2	0.123532	2.10914	4.92755	0.42803	0.668629	NA
AC132307.1	0	NA	NA	NA	NA	NA
Zfp532	9.14667	1.18007	1.07685	1.09585	0.273143	0.365938
5330437I02Rik	0.201481	1.14742	4.92755	0.232859	0.815871	NA
Sec11c	1942.3	-1.39538	0.227334	-6.13802	8.35569e-10	4.45501e-09
Grp	0.149024	2.10914	4.92755	0.42803	0.668629	NA
Rax	0.149024	2.10914	4.92755	0.42803	0.668629	NA
Raxos1	0.191283	1.14744	4.92755	0.232862	0.815869	NA
Cplx4	0	NA	NA	NA	NA	NA
Lman1	3418.22	-0.8226	0.117552	-6.99774	2.60133e-12	1.75172e-11
Ccbe1	2.91374	0.853383	1.99332	0.428121	0.668563	0.745498
Mir694	0	NA	NA	NA	NA	NA
Gm15958	0.174821	1.14742	4.92755	0.232859	0.815871	NA
Pmaip1	2362.15	0.394584	0.283183	1.39339	0.163502	0.239198
Mc4r	0	NA	NA	NA	NA	NA
Gnal	121.577	-0.296534	0.253844	-1.16818	0.242736	0.332161
Chmp1b	1663.73	-0.317835	0.169038	-1.88025	0.0600738	0.101998
Mppe1	970.639	-1.16429	0.198752	-5.85799	4.68494e-09	2.3195e-08
Impa2	537.294	-1.59096	0.18483	-8.6077	7.45432e-18	7.96828e-17
B430212C06Rik	0.905226	1.18565	2.42921	0.48808	0.625493	NA
Cidea	0	NA	NA	NA	NA	NA
Tubb6	205.53	-1.26053	0.392339	-3.21287	0.00131418	0.00322084
Afg3l2	7040.45	1.06571	0.109199	9.75931	1.68298e-22	2.50664e-21
SNORA61	45.2717	-0.498622	0.406457	-1.22675	0.219916	0.305607
Slmo1	26.2838	0.770987	0.627481	1.2287	0.219184	0.304826
Spire1	1215.25	1.32729	0.28851	4.60048	4.2151e-06	1.49084e-05
Gm17669	6.46103	-1.08149	1.18359	-0.913743	0.360852	0.458931
Cep76	1069.16	0.505424	0.114337	4.4205	9.84745e-06	3.33384e-05
Psmg2	2539.62	0.504519	0.237767	2.1219	0.033846	0.0617234
Ptpn2	4422.22	0.321724	0.119504	2.69216	0.0070991	0.0150984
Gm17238	58.8384	-0.705933	0.321389	-2.1965	0.0280559	0.0522335
Seh1l	6361.78	0.427547	0.112491	3.80071	0.000144279	0.000414341
AC108434.1	69.8243	2.31853	0.51088	4.53831	5.67066e-06	1.97515e-05
Cep192	5958.61	-0.287089	0.13181	-2.17805	0.0294025	0.0544522
D18Ertd653e	347.761	-0.788473	0.306	-2.57671	0.00997466	0.0205526
4933403F05Rik	10217.8	2.39903	0.124747	19.2312	2.03039e-82	6.55382e-80
Rnmt	8726.03	1.37571	0.111861	12.2984	9.23754e-35	2.8871e-33
Mc5r	7.26496	0.572775	0.876743	0.653298	0.513564	0.608099
Mc2r	0.222241	1.14743	4.92755	0.232859	0.815871	NA
4930546C10Rik	0.214413	-2.20907	4.7704	-0.463079	0.643308	NA
Tcf4	1880.55	0.54654	0.602103	0.907718	0.364027	0.462253
Ccdc68	0	NA	NA	NA	NA	NA
1700061H18Rik	0	NA	NA	NA	NA	NA
4930448D08Rik	0	NA	NA	NA	NA	NA
Rab27b	4.69159	1.03727	1.68502	0.615584	0.538169	0.630784
2310002L13Rik	0	NA	NA	NA	NA	NA
4930503L19Rik	1191.77	-0.491369	0.133753	-3.67371	0.000239058	0.000664651
Stard6	67.3536	-0.919833	0.294916	-3.11897	0.00181485	0.00432883
Poli	748.95	-1.08766	0.121739	-8.93436	4.09551e-19	4.78864e-18
Mbd2	4025.62	-1.16038	0.141565	-8.19681	2.46841e-16	2.32996e-15
Dcc	0	NA	NA	NA	NA	NA
AC139348.1	0	NA	NA	NA	NA	NA
n-R5-8s1	0	NA	NA	NA	NA	NA
Mex3c	8118.3	0.916764	0.123895	7.39955	1.36648e-13	1.04005e-12
AC134447.1	0.123532	2.10914	4.92755	0.42803	0.668629	NA
Smad4	5907.81	0.217105	0.103479	2.09806	0.0358998	0.0649216
Elac1	800.018	-0.254464	0.154311	-1.64903	0.099142	0.156344
Me2	3177.34	-1.64859	0.157411	-10.4731	1.1477e-25	2.11001e-24
Mro	1.71092	-1.1757	2.67097	-0.440177	0.659809	0.737867
Mapk4	0.937642	4.35072	3.58243	1.21446	0.224572	NA
D730045A05Rik	0	NA	NA	NA	NA	NA
Gm9925	0.090543	1.14743	4.92755	0.23286	0.81587	NA
Ska1	90.9624	-2.20096	0.309122	-7.12003	1.07901e-12	7.53662e-12
Cxxc1	4501	-0.775272	0.195642	-3.9627	7.41081e-05	0.000221761
Mbd1	3786.39	-0.0902539	0.105817	-0.852928	0.393699	0.4925
Ccdc11	36.9664	2.20078	0.547974	4.01621	5.91413e-05	0.000179318
Gm14328	1.08915	0.189751	2.34125	0.0810469	0.935405	NA
Myo5b	75.1327	1.71672	0.387416	4.43121	9.3707e-06	3.1779e-05
1700120E14Rik	0	NA	NA	NA	NA	NA
Scarna17	26.4083	1.42913	0.59542	2.4002	0.016386	0.0322607
SCARNA17	276.082	0.985785	0.275496	3.57822	0.000345946	0.000933874
Acaa2	507.714	-1.93271	0.220921	-8.74842	2.16363e-18	2.40011e-17
SNORA22	140.793	2.53024	0.278078	9.09903	9.11421e-20	1.12232e-18
AC155261.1	0	NA	NA	NA	NA	NA
Lipg	154.75	0.984169	0.241357	4.07766	4.54918e-05	0.00014009
Rpl17	36248.1	-0.524292	0.241224	-2.17347	0.0297452	0.0550093
Snord58b	216.138	-0.0540074	0.273562	-0.197423	0.843497	0.884887
SNORD58	189.831	0.648585	0.247218	2.62354	0.00870211	0.0181952
BC031181	2002.58	-0.799609	0.170394	-4.69271	2.69609e-06	9.77823e-06
Dym	1648.51	-1.19627	0.121446	-9.85022	6.83974e-23	1.04642e-21
Gm20544	26.6451	-0.737317	0.686696	-1.07372	0.282949	0.376841
Smad7	6139.63	0.866925	0.135856	6.3812	1.75705e-10	9.98162e-10
Ctif	300.808	0.308473	0.301278	1.02388	0.305891	0.401052
Gm10532	13.5955	1.83777	0.862767	2.13009	0.0331646	0.0606323
Zbtb7c	2.36147	5.65235	2.36804	2.38693	0.0169898	0.0333196
Smad2	4441.23	-0.640254	0.122868	-5.21092	1.87909e-07	7.83883e-07
Skor2	0	NA	NA	NA	NA	NA
Ier3ip1	1409.97	0.584683	0.168497	3.47	0.000520466	0.00136294
Hdhd2	1618.57	0.55791	0.0870166	6.41154	1.44054e-10	8.26614e-10
Katnal2	1.63008	0.514938	1.908	0.269884	0.787249	0.841208
Pias2	8056.45	1.03855	0.132103	7.86169	3.78981e-15	3.26e-14
Gm7276	0	NA	NA	NA	NA	NA
St8sia5	0.525403	2.29982	4.80601	0.478529	0.632274	NA
Gm15957	0	NA	NA	NA	NA	NA
Loxhd1	0.312187	2.10916	4.92755	0.428036	0.668625	NA
Rnf165	6.2488	3.86851	1.41149	2.74072	0.00613054	0.0132153
8030462N17Rik	3743.7	0.588296	0.0886403	6.63689	3.20369e-11	1.96452e-10
4930465K10Rik	2.07659	2.08192	1.53988	1.352	0.176377	0.254713
A330094K24Rik	0	NA	NA	NA	NA	NA
Haus1	483.164	-1.12227	0.1763	-6.36566	1.94447e-10	1.10019e-09
Atp5a1	39826.1	-0.192653	0.136912	-1.40713	0.159388	0.234188
F830208F22Rik	6.45092	-0.286046	1.17526	-0.243389	0.807704	0.858175
Pstpip2	120.848	0.606765	0.3994	1.51919	0.128714	0.19539
5430411K18Rik	5642.45	0.454926	0.175544	2.59153	0.0095551	0.0198
Siglec15	12.1944	1.24574	0.966756	1.28858	0.197545	0.279932
Slc14a1	1004.01	0.499279	0.255389	1.95498	0.0505857	0.0875864
Slc14a2	1.54396	-3.00179	2.28734	-1.31235	0.189403	0.270321
Gm6133	1.05593	-0.480728	2.59869	-0.184988	0.853238	NA
Setbp1	586.726	0.886351	0.440729	2.0111	0.0443146	0.0780168
Gm10528	1.19327	1.58746	2.8842	0.550398	0.582047	0.670165
Gm10527	0.0655497	-0.449638	4.90408	-0.0916865	0.926947	NA
Gm10526	0	NA	NA	NA	NA	NA
Gm17573	0	NA	NA	NA	NA	NA
Gm2858	0	NA	NA	NA	NA	NA
Gm10525	0.10074	1.14741	4.92755	0.232857	0.815873	NA
Pard6g	301.544	-0.463706	0.17999	-2.57628	0.00998684	0.0205734
Adnp2	5247.19	1.5498	0.0900819	17.2044	2.46213e-66	3.87834e-64
Rbfa	1592.14	-1.62913	0.213628	-7.626	2.42147e-14	1.96128e-13
Gm16286	9261.05	0.559018	0.106874	5.23065	1.68918e-07	7.07962e-07
Txnl4a	1344.62	-0.289141	0.177893	-1.62536	0.104085	0.162939
Hsbp1l1	2.29663	1.62982	2.00668	0.812196	0.416679	0.515158
Pqlc1	1142.49	2.02936	0.230764	8.79409	1.44215e-18	1.61892e-17
Kcng2	1.93877	1.50945	1.83558	0.82233	0.410889	0.509407
Gm16997	0	NA	NA	NA	NA	NA
Ctdp1	5125.81	0.65181	0.1302	5.00621	5.55127e-07	2.19267e-06
Nfatc1	21150.3	1.02712	0.1748	5.87597	4.20375e-09	2.09125e-08
Atp9b	9253.32	0.497081	0.125223	3.96956	7.20055e-05	0.000215929
AC117949.1	33.6615	1.14497	0.669408	1.71043	0.0871866	0.140483
Sall3	3.90155	-0.674217	1.47936	-0.455748	0.648571	0.728113
Mir5127	0.10074	1.14741	4.92755	0.232857	0.815873	NA
Gm17383	31.6879	-1.21562	0.411526	-2.95392	0.00313764	0.00715047
Galr1	1.598	4.82972	2.47401	1.95218	0.0509163	0.0881123
Mbp	29710.3	2.44727	0.209087	11.7046	1.20795e-31	3.20547e-30
Rpl21-ps8	12.8557	1.05899	0.817072	1.29608	0.194949	0.277052
Zfp236	8067.75	0.1149	0.129572	0.886764	0.375206	0.473486
Gm10524	213.656	-0.535148	0.256667	-2.08498	0.0370708	0.0668183
Mir5112	0	NA	NA	NA	NA	NA
3010027C24Rik	0.455149	-1.11167	4.8364	-0.229854	0.818205	NA
Zfp516	839.918	0.947485	0.185098	5.11881	3.07463e-07	1.25081e-06
AC142100.1	0.757528	0.517489	4.61884	0.112039	0.910793	NA
Tshz1	1900.61	-0.966851	0.176492	-5.47815	4.2979e-08	1.92945e-07
Zadh2	1368.44	-0.887111	0.094003	-9.43705	3.83408e-21	5.18853e-20
Zfp407	8539.13	1.0172	0.302712	3.3603	0.000778568	0.00197985
Cndp1	0.756626	1.98107	3.69463	0.536201	0.591819	NA
Gm7289	4.33324	-1.24997	1.17015	-1.06822	0.285422	0.379419
Cndp2	4977.16	-0.510702	0.133405	-3.8282	0.000129086	0.000373299
D030046N08Rik	0.272726	0.723449	4.91745	0.147119	0.883038	NA
Fam69c	17.6038	0.432298	0.764122	0.565745	0.571567	0.66127
Gm17266	0.719669	2.71295	3.67219	0.738783	0.460039	NA
Cyb5	1357.8	-2.61181	0.153039	-17.0663	2.64497e-65	3.94542e-63
Gm16146	3.68071	-2.05362	1.68677	-1.21749	0.223419	0.309738
Fbxo15	2.98688	0.33756	1.17647	0.286926	0.774169	0.831428
1700034H14Rik	1244.69	-0.794551	0.230877	-3.44144	0.000578625	0.00150226
Neto1	1.15927	-0.978736	2.52592	-0.387478	0.698403	NA
Cbln2	0.207715	-0.238267	4.91745	-0.0484535	0.961355	NA
Gm5096	0	NA	NA	NA	NA	NA
Socs6	2034.94	1.0979	0.135641	8.09413	5.7676e-16	5.28943e-15
Rttn	2002.51	0.0804764	0.175115	0.459562	0.645831	0.725698
Cd226	1576.3	-1.85861	0.156575	-11.8704	1.68637e-32	4.67012e-31
9330132A10Rik	0.197612	2.10915	4.92755	0.428032	0.668628	NA
Dok6	0.745122	4.55501	4.82198	0.944636	0.344845	NA
Gm16296	0	NA	NA	NA	NA	NA
Gm16297	0	NA	NA	NA	NA	NA
AC151406.1	0	NA	NA	NA	NA	NA
Eif3s6-ps2	0	NA	NA	NA	NA	NA
Tmx3	4791.25	0.176762	0.0856693	2.06331	0.0390835	0.0699659
Gm17635	38.9263	-1.64416	0.467375	-3.51786	0.000435042	0.00115429
Samd9l	1523.04	-1.08285	0.785401	-1.37872	0.167982	0.244624
Hepacam2	6.86214	-3.37589	1.18617	-2.84603	0.00442678	0.00979472
Ccdc132	4121.85	0.787915	0.147508	5.34151	9.21742e-08	3.98356e-07
Calcr	1.77208	2.50874	2.08961	1.20058	0.229916	0.317331
Mir653	0	NA	NA	NA	NA	NA
Mir489	0	NA	NA	NA	NA	NA
Tfpi2	0.78732	1.06004	3.56851	0.297054	0.766425	NA
Gngt1	0	NA	NA	NA	NA	NA
Gng11	9.47265	5.55862	1.6787	3.31127	0.000928721	0.00233306
Bet1	671.554	-1.34095	0.14869	-9.01843	1.90801e-19	2.29919e-18
Col1a2	10.539	2.71853	0.872623	3.11536	0.00183722	0.00437687
Casd1	2212.99	0.132209	0.121575	1.08747	0.276829	0.370196
Sgce	2.39302	-0.0260902	2.01867	-0.0129244	0.989688	0.992713
Peg10	16.281	3.63202	1.01097	3.5926	0.000327396	0.000887084
RP23-353M17.3	0	NA	NA	NA	NA	NA
Gm9835	12.1841	-2.24733	0.768205	-2.92543	0.00343983	0.00778841
Ppp1r9a	8.06383	0.382378	1.13256	0.337622	0.735648	0.80067
Pon1	1.64623	1.2586	2.54188	0.495146	0.620497	0.70394
Pon3	111.001	1.5036	0.334331	4.49733	6.88129e-06	2.37083e-05
Pon2	2579.76	-0.104308	0.103208	-1.01066	0.31218	0.407939
Asb4	2.55395	2.07124	1.68194	1.23146	0.218151	0.303605
Pdk4	1.87154	0.793664	1.68105	0.472124	0.636839	0.71846
Dync1i1	0.0508552	1.14741	4.92755	0.232857	0.815873	NA
1700019G24Rik	0	NA	NA	NA	NA	NA
Slc25a13	715.052	-0.941645	0.224173	-4.20052	2.66303e-05	8.48327e-05
RP23-360N5.1	0	NA	NA	NA	NA	NA
RP23-120A15.2	0.827128	3.0278	3.69857	0.818641	0.412991	NA
RP23-120A15.3	0	NA	NA	NA	NA	NA
Shfm1	2114.62	-0.473177	0.152863	-3.09544	0.0019652	0.00465306
RP24-129K7.2	0	NA	NA	NA	NA	NA
Gm18006	0	NA	NA	NA	NA	NA
Gm5873	2.67619	-1.24571	1.44093	-0.864516	0.387304	0.486044
Dlx6as1	0	NA	NA	NA	NA	NA
Dlx6	0	NA	NA	NA	NA	NA
Dlx5	0	NA	NA	NA	NA	NA
Gm17465	3.32622	0.552955	1.29554	0.426815	0.669514	0.745967
Acn9	331.364	0.882212	0.208762	4.22592	2.37963e-05	7.62117e-05
Tac1	1.18926	3.87074	3.13794	1.23353	0.21738	0.302809
Asns	8420.85	0.482863	0.187848	2.57049	0.0101554	0.0208836
C1galt1	1687.11	0.242096	0.0898197	2.69535	0.00703142	0.014969
SNORA3	270.904	0.820718	0.187854	4.36892	1.24864e-05	4.16847e-05
Gm9825	79.9599	0.625655	0.309902	2.01888	0.0434996	0.0767893
Col28a1	0.456628	-0.729529	4.79552	-0.152127	0.879087	NA
Mios	3935.01	1.22205	0.0928655	13.1594	1.50301e-39	6.23039e-38
Rpa3	599.688	-1.73957	0.192049	-9.05796	1.32918e-19	1.61553e-18
Gm16039	375.853	-0.920734	0.224577	-4.09986	4.13406e-05	0.000127947
Gm16055	0.090543	1.14743	4.92755	0.23286	0.81587	NA
Gm8428	0.314833	-0.449595	4.90408	-0.0916777	0.926954	NA
Gm16043	0.230173	-0.449604	4.90408	-0.0916796	0.926953	NA
A430035B10Rik	41.6775	-0.304096	0.39081	-0.778118	0.436499	0.534993
SNORA65	0.630299	-0.342669	3.29826	-0.103894	0.917254	NA
Glcci1	430.449	0.746875	0.203386	3.6722	0.000240471	0.000668295
Gm16042	6.46838	0.481566	0.8285	0.58125	0.561072	0.651501
Ica1	26.3211	0.141726	0.602292	0.235312	0.813967	0.862548
Nxph1	0.635656	4.1079	4.83543	0.849542	0.39558	NA
AC141876.1	0	NA	NA	NA	NA	NA
Ndufa4	2031.48	-2.38863	0.247439	-9.65337	4.7564e-22	6.84102e-21
Phf14	2472.18	-0.158484	0.155332	-1.02029	0.30759	0.402849
Gm6578	1.84974	-0.765941	1.71295	-0.447147	0.654769	0.733356
Thsd7a	15.9674	7.53823	1.77752	4.24087	2.22655e-05	7.16354e-05
Gm16123	0	NA	NA	NA	NA	NA
n-R5s160	0	NA	NA	NA	NA	NA
Gm15529	0	NA	NA	NA	NA	NA
Tmem106b	2113.68	-1.51548	0.135889	-11.1524	6.97112e-29	1.55449e-27
Vwde	16.5062	7.54564	1.65751	4.5524	5.30365e-06	1.85388e-05
Gm725	0	NA	NA	NA	NA	NA
Tmem168	4566.87	0.277969	0.140046	1.98484	0.0471626	0.0825077
B630005N14Rik	2228.09	-0.097513	0.15964	-0.610832	0.541311	0.633336
Gpr85	3.02713	-0.0637139	1.33843	-0.0476034	0.962032	0.972753
2610001J05Rik	873.208	0.175522	0.178174	0.985113	0.324569	0.420943
1110019D14Rik	27.7102	-1.42077	0.444763	-3.19445	0.001401	0.00341617
Gm3109	0.133747	-0.449628	4.90408	-0.0916845	0.926949	NA
Ppp1r3a	0	NA	NA	NA	NA	NA
Foxp2	2.06667	3.17759	2.50306	1.26948	0.204268	0.287782
AC163724.1	0	NA	NA	NA	NA	NA
Mdfic	10986.3	1.67283	0.157075	10.6498	1.74681e-26	3.36214e-25
Tfec	8.34228	1.98534	1.43046	1.3879	0.165167	0.241239
Gm5721	0	NA	NA	NA	NA	NA
Gm15473	46.4215	0.268248	0.485453	0.552571	0.580557	0.668881
Gm4876	70.1777	0.530294	0.373583	1.41948	0.155759	0.229643
Tes	7152.03	-0.698347	0.106417	-6.56233	5.29729e-11	3.19362e-10
D830026I12Rik	0	NA	NA	NA	NA	NA
Gm15581	0.177733	2.10915	4.92755	0.428032	0.668628	NA
Cav2	8.42669	-0.989708	0.998148	-0.991545	0.32142	0.417657
Cav1	4.60697	1.30838	1.33425	0.980608	0.326786	0.422927
Met	83.1428	0.0280947	0.794996	0.0353395	0.971809	0.980273
Capza2	9383.97	0.146218	0.0966845	1.51233	0.130451	0.197659
St7	1292.64	0.499132	0.157447	3.17016	0.00152354	0.00368531
Gm13898	1.9491	1.23268	2.45027	0.503079	0.614909	0.699535
Gm13899	0.491391	-0.243875	3.56026	-0.0684993	0.945388	NA
Wnt2	0.593379	3.64822	4.66429	0.782159	0.434121	NA
Asz1	0	NA	NA	NA	NA	NA
Gm15593	0.0740803	1.14741	4.92755	0.232857	0.815873	NA
Gm15596	3.5231	-2.18474	1.59255	-1.37185	0.17011	0.247357
Cftr	0.955232	2.10922	3.56211	0.592128	0.553765	NA
Gm15592	0	NA	NA	NA	NA	NA
Gm15595	0	NA	NA	NA	NA	NA
Cttnbp2	0.833896	-1.10733	4.26748	-0.25948	0.795265	NA
Gm15594	0.149024	2.10914	4.92755	0.42803	0.668629	NA
AC027654.1	0	NA	NA	NA	NA	NA
Gm5874	0.592749	-0.344274	4.01274	-0.0857953	0.931629	NA
Gm16854	41.6894	1.90998	0.504841	3.78332	0.000154748	0.000442554
Naa38	1890.99	-0.258275	0.162811	-1.58635	0.112661	0.174175
Ankrd7	12.2746	0.187703	0.67848	0.276652	0.782048	0.837622
SNORA72	2.60056	0.464319	1.33713	0.34725	0.728404	0.795022
Kcnd2	0	NA	NA	NA	NA	NA
Tspan12	0.993877	2.39354	3.17958	0.752785	0.451579	NA
Ing3	2746.67	0.212213	0.21958	0.96645	0.333819	0.430501
Gm17429	0.224272	2.10915	4.92755	0.428032	0.668628	NA
A430107O13Rik	19.7722	3.30342	0.969993	3.40562	0.000660148	0.00169735
Wnt16	5.05157	0.546711	1.03837	0.526508	0.598536	0.685264
Fam3c	6424.42	-0.804476	0.125676	-6.40117	1.54188e-10	8.81268e-10
AC163663.1	0	NA	NA	NA	NA	NA
AC134445.1	0	NA	NA	NA	NA	NA
Ptprz1	0	NA	NA	NA	NA	NA
Aass	0.0740803	1.14741	4.92755	0.232857	0.815873	NA
Gm5989	0	NA	NA	NA	NA	NA
Gm5301	0	NA	NA	NA	NA	NA
Fezf1	0	NA	NA	NA	NA	NA
Cadps2	1.50571	-0.874631	2.36901	-0.369196	0.711982	0.781042
Rnf133	0	NA	NA	NA	NA	NA
Rnf148	0	NA	NA	NA	NA	NA
Tas2r118	0	NA	NA	NA	NA	NA
Slc13a1	0.233067	2.90235	4.90078	0.592223	0.553702	NA
RP23-313A2.3	0	NA	NA	NA	NA	NA
AC132439.1	0	NA	NA	NA	NA	NA
Iqub	6.80407	1.4382	0.868564	1.65584	0.097754	0.154663
Ndufa5	575.63	-0.217443	0.152387	-1.42691	0.153605	0.226893
Asb15	2.26183	0.292047	1.50954	0.193467	0.846593	0.887379
Gm17303	0.615364	3.81173	4.8469	0.786426	0.431618	NA
Lmod2	0.544185	3.10221	4.88594	0.634926	0.525476	NA
Wasl	3723.38	0.725195	0.0926982	7.82318	5.15061e-15	4.38649e-14
Hyal6	1.23354	2.91361	2.56358	1.13654	0.255732	0.346788
Hyal4	0.175085	0.512087	4.90408	0.104421	0.916835	NA
Spam1	0.149024	2.10914	4.92755	0.42803	0.668629	NA
Hyal5	0.164623	1.14744	4.92755	0.232862	0.815869	NA
Tmem229a	1.09702	3.7125	3.07134	1.20875	0.226757	NA
Gpr37	0.787618	1.63451	4.25107	0.384494	0.700612	NA
Pot1a	2878.24	0.0813557	0.154938	0.525087	0.599523	0.686035
Grm8	1.2344	3.39086	2.2686	1.4947	0.134993	0.203337
Mir592	0	NA	NA	NA	NA	NA
6530409C15Rik	42.8195	-0.336415	0.419967	-0.801051	0.423102	0.521593
Zfp800	4226.74	0.223233	0.138656	1.60997	0.107404	0.167217
Gm5303	1.88816	-1.07333	1.72695	-0.621522	0.534256	0.62687
Gcc1	1752.04	0.0406854	0.132656	0.306699	0.759073	0.820073
Arf5	5260.99	-0.283145	0.109491	-2.58602	0.00970927	0.0200709
Fscn3	15.0326	1.01668	0.805687	1.26188	0.206991	0.290911
Pax4	0.290526	-1.11169	4.8364	-0.229858	0.818202	NA
Snd1	18118.8	-0.0153405	0.121236	-0.126534	0.899309	0.926448
Lrrc4	15.8365	1.78937	0.707963	2.52749	0.0114883	0.0233537
Gm3294	1.47536	5.03816	3.18103	1.58381	0.113237	0.174873
Mir129-1	0	NA	NA	NA	NA	NA
Lep	0	NA	NA	NA	NA	NA
Rbm28	8550.57	0.506962	0.111092	4.56342	5.03258e-06	1.76414e-05
AC153909.1	37.8588	2.54272	0.545473	4.66149	3.13922e-06	1.1298e-05
Prrt4	18.628	-1.46585	0.664334	-2.2065	0.0273491	0.0510527
Impdh1	9362.87	1.39322	0.172698	8.06735	7.18423e-16	6.5278e-15
Hilpda	2265.21	2.53099	0.229273	11.0392	2.47122e-28	5.31785e-27
Fam71f2	133.668	2.72011	0.279381	9.73619	2.11329e-22	3.10759e-21
Fam71f1	5.47649	3.37563	1.85853	1.81629	0.0693261	0.115368
Gm17172	0.123532	2.10914	4.92755	0.42803	0.668629	NA
Calu	8207.87	0.301233	0.106146	2.83792	0.00454079	0.0100275
Opn1sw	2.45583	2.92299	1.96133	1.49031	0.136144	0.20471
Ccdc136	5.10681	-0.491506	0.914181	-0.537646	0.590822	0.678246
AC044807.1	0	NA	NA	NA	NA	NA
Flnc	1.01906	2.07503	3.33794	0.621652	0.534171	NA
Atp6v1f	2495.24	-0.985659	0.256899	-3.83676	0.000124666	0.000361354
Gm9047	16.0377	0.94999	0.634149	1.49805	0.134119	0.202252
Kcp	3.28019	2.82127	1.68339	1.67595	0.0937487	0.149458
Gm17515	0	NA	NA	NA	NA	NA
Irf5	1713.31	-0.744803	0.432598	-1.7217	0.0851247	0.137589
Tnpo3	14762.2	0.853978	0.102757	8.31067	9.51653e-17	9.27626e-16
Tspan33	471.552	1.53399	0.712476	2.15304	0.0313157	0.0576214
Smo	655.603	-0.326678	0.25235	-1.29454	0.195478	0.277663
Gm13717	3.18879	-0.245927	1.4036	-0.175212	0.860913	0.897896
Ahcyl2	15862.5	1.22747	0.148947	8.24101	1.70758e-16	1.63294e-15
Fam40b	233.215	-4.00464	0.48664	-8.22916	1.88533e-16	1.79595e-15
Gm13724	1.55789	0.182045	2.3933	0.0760644	0.939368	0.955639
Gm13725	0.258399	-0.729574	4.79552	-0.152136	0.879079	NA
1700023L04Rik	1.03564	-1.05382	2.91969	-0.360935	0.718148	NA
AC134897.1	0.244605	2.10915	4.92755	0.428032	0.668628	NA
Nrf1	5616.65	0.848921	0.144082	5.89191	3.81748e-09	1.90584e-08
Mir182	0.0681977	1.14741	4.92755	0.232857	0.815873	NA
Mir96	0.298049	3.21921	4.87814	0.659926	0.509301	NA
Mir183	0	NA	NA	NA	NA	NA
Ube2h	5332.73	-0.232534	0.170464	-1.36413	0.172527	0.25017
1700095J07Rik	0.109535	2.10914	4.92755	0.42803	0.668629	NA
Zc3hc1	2839.97	0.716696	0.172142	4.16339	3.13555e-05	9.89407e-05
n-R5s161	0	NA	NA	NA	NA	NA
Klhdc10	2785.59	1.017	0.121391	8.3779	5.38825e-17	5.35561e-16
1700012C14Rik	0.424351	2.90238	4.90077	0.592229	0.553697	NA
Tmem209	6201.91	0.60723	0.129969	4.6721	2.98138e-06	1.07521e-05
1700025E21Rik	3.45905	-1.54546	1.3057	-1.18362	0.236564	0.325094
Cpa2	15.5563	-2.22431	0.826078	-2.69262	0.00708932	0.0150825
Cpa4	0	NA	NA	NA	NA	NA
Gm13781	0	NA	NA	NA	NA	NA
Cpa5	0.238704	1.14744	4.92755	0.232863	0.815868	NA
Cpa1	0.219071	2.82514	4.90696	0.57574	0.564791	NA
Tsga14	934.948	0.592225	0.125022	4.73697	2.1694e-06	7.97079e-06
Gm13782	0.0496211	-0.238301	4.91745	-0.0484603	0.961349	NA
Gm14528	0	NA	NA	NA	NA	NA
Mest	25.7312	1.70094	0.531233	3.20186	0.00136542	0.00333562
Mir335	0	NA	NA	NA	NA	NA
Copg2	2453.82	-0.372297	0.112375	-3.31298	0.000923076	0.00232065
4930412F09Rik	0.83141	2.07314	3.75579	0.551985	0.580959	NA
Tsga13	0.465883	-0.149937	4.8364	-0.0310017	0.975268	NA
Klf14	0.16113	-0.449628	4.90408	-0.0916845	0.926949	NA
Mir29a	28.7258	0.0934873	0.66301	0.141004	0.887867	0.917741
Mir29b-1	6.29637	0.642005	1.04789	0.612666	0.540097	0.632329
Gm13834	460.707	0.978231	0.382729	2.55594	0.0105903	0.0216917
Gm13833	9.38974	1.04832	0.931461	1.12546	0.260396	0.351877
Gm13835	211.222	0.0647619	0.224524	0.288441	0.773009	0.830898
AB041803	1540.93	0.462684	0.394904	1.17163	0.241344	0.330555
2210408F21Rik	73.3336	-0.347654	0.395472	-0.879086	0.379355	0.478048
Gm14532	3.65164	2.90332	1.92271	1.51001	0.13104	0.198429
Gm13845	15.3091	0.0582663	0.666877	0.0873718	0.930376	0.948881
Gm13844	2.01523	0.809639	1.90281	0.425495	0.670476	0.746743
Mkln1	8476.63	0.701788	0.144799	4.84663	1.25575e-06	4.74856e-06
Podxl	17.792	0.36015	0.528408	0.681576	0.495507	0.590947
Gm6117	0.753467	2.10917	4.92755	0.428038	0.668624	NA
Gm13847	0.0740803	1.14741	4.92755	0.232857	0.815873	NA
Gm13846	0	NA	NA	NA	NA	NA
Gm13848	0.370596	3.56085	4.85861	0.732894	0.463623	NA
Gm13849	0	NA	NA	NA	NA	NA
1700012A03Rik	0	NA	NA	NA	NA	NA
Gm13850	0	NA	NA	NA	NA	NA
Plxna4	1.75985	0.265464	1.89132	0.140359	0.888376	0.918029
Gm13851	0	NA	NA	NA	NA	NA
9430029A11Rik	0	NA	NA	NA	NA	NA
B230378P21Rik	0.398308	2.10918	4.92755	0.428039	0.668623	NA
Gm13852	0	NA	NA	NA	NA	NA
Chchd3	2661.15	-0.93072	0.11626	-8.00553	1.18958e-15	1.06274e-14
Gm14540	3.55403	2.09763	1.42577	1.47122	0.141231	0.211149
Gm1401	1.0721	-4.30496	4.58608	-0.938702	0.347884	NA
Exoc4	5643.34	-0.952307	0.256049	-3.71924	0.000199827	0.000562566
Gm13854	3.10668	0.729446	1.6279	0.44809	0.654088	0.732719
Gm13853	0	NA	NA	NA	NA	NA
Lrguk	3.49428	-3.06957	1.57371	-1.95054	0.0511122	0.0884126
Gm13856	8.81255	-0.161841	0.848699	-0.190693	0.848766	0.8889
Slc35b4	2452.69	-0.710076	0.147458	-4.81545	1.4687e-06	5.51671e-06
Gm13855	0.296685	1.59158	4.88481	0.325822	0.744559	NA
Gm14546	0.314615	2.97729	4.89498	0.608233	0.543033	NA
Akr1b3	6001.07	0.162442	0.151615	1.07141	0.283986	0.377714
Akr1b8	30.9515	1.06631	0.636458	1.67538	0.0938607	0.149609
AC115767.1	0	NA	NA	NA	NA	NA
Gm13859	2.31538	0.526962	2.18803	0.240838	0.809681	0.859579
Gm13858	1.66995	3.05712	2.39332	1.27736	0.201476	0.284622
Akr1b10	260.492	-3.25538	0.225239	-14.453	2.39876e-47	1.48527e-45
Akr1b7	2.90946	0.92532	1.77708	0.520698	0.602577	0.68861
Gm13857	4.9047	5.76596	1.75142	3.29216	0.000994214	0.00248743
Bpgm	3436.13	1.40848	0.342674	4.11025	3.95225e-05	0.000122802
Gm13860	0.191283	1.14744	4.92755	0.232862	0.815869	NA
Cald1	6.68994	7.28194	1.80806	4.0275	5.63737e-05	0.00017164
Gm13861	0	NA	NA	NA	NA	NA
Gm11157	0	NA	NA	NA	NA	NA
Npn2	0	NA	NA	NA	NA	NA
Gm14547	0.257696	2.10916	4.92755	0.428034	0.668627	NA
Agbl3	185.031	-0.583456	0.241716	-2.41381	0.0157867	0.031201
Gm13864	6.41618	-3.23216	1.12487	-2.87336	0.00406131	0.00905222
Gm13862	0.0955806	1.14741	4.92755	0.232857	0.815873	NA
Gm13863	0.140164	-0.238277	4.91745	-0.0484555	0.961353	NA
Tmem140	865.483	-0.487562	0.39117	-1.24642	0.21261	0.297277
3110062M04Rik	472.234	-0.34908	0.166016	-2.10269	0.035493	0.064304
Wdr91	1498.7	-0.88558	0.132908	-6.66311	2.68099e-11	1.65741e-10
Stra8	0.778158	0.466216	3.56083	0.130929	0.895832	NA
2010107G12Rik	40.6964	1.42155	0.422966	3.36092	0.000776839	0.00197673
Cnot4	6095.02	0.458107	0.139719	3.27878	0.00104257	0.00259982
Nup205	17211.9	0.735087	0.112475	6.53555	6.33781e-11	3.78845e-10
1810058I24Rik	1989.87	-0.778057	0.221446	-3.51353	0.0004422	0.0011717
Slc13a4	0.479317	2.10919	4.92755	0.42804	0.668622	NA
Fam180a	0	NA	NA	NA	NA	NA
Mtpn	13205.2	0.194304	0.125472	1.54858	0.121483	0.185873
AC166251.1	10.6413	0.516887	0.828586	0.623818	0.532747	0.625845
9330158H04Rik	0	NA	NA	NA	NA	NA
Chrm2	0	NA	NA	NA	NA	NA
Mir490	0	NA	NA	NA	NA	NA
AC153902.1	0	NA	NA	NA	NA	NA
Ptn	2.29248	4.26208	2.29543	1.85677	0.0633443	0.106666
Dgki	468.362	5.76538	0.81337	7.08827	1.35803e-12	9.4054e-12
1700111E14Rik	0	NA	NA	NA	NA	NA
Gm7452	3.08181	3.40785	1.5627	2.18074	0.0292026	0.054138
Creb3l2	2982.81	2.04282	0.18551	11.0119	3.34845e-28	7.12767e-27
Akr1d1	0.297919	2.97729	4.89498	0.608233	0.543033	NA
AC157101.1	0	NA	NA	NA	NA	NA
Gm15487	47.3044	-0.182322	0.393647	-0.463161	0.643249	0.723871
Trim24	3764.83	-0.167764	0.125292	-1.33898	0.180578	0.259854
Svopl	0.358038	-1.48221	4.80846	-0.308252	0.757891	NA
Atp6v0a4	0.123701	-0.238292	4.91745	-0.0484584	0.961351	NA
Tmem213	0.201481	1.14742	4.92755	0.232859	0.815871	NA
D630045J12Rik	82.1352	-1.42012	0.304881	-4.65794	3.19387e-06	1.14779e-05
Zc3hav1l	922.456	0.803776	0.171746	4.68004	2.86819e-06	1.03699e-05
Zc3hav1	21973.1	-0.890949	0.0897181	-9.93054	3.06581e-23	4.8062e-22
Rpl30-ps1	3.34075	0.691786	1.43814	0.481028	0.630497	0.712821
Ttc26	49.868	-2.08365	0.435859	-4.78056	1.74811e-06	6.50054e-06
Gm16563	0.117819	-0.238292	4.91745	-0.0484584	0.961351	NA
Ubn2	12943.6	0.17928	0.127913	1.40157	0.161042	0.236248
1110001J03Rik	266.119	-0.0133493	0.372502	-0.0358369	0.971412	0.980014
Gm15697	46.1183	0.903419	0.390338	2.31445	0.0206428	0.0396736
Luc7l2	34566.2	1.01673	0.123417	8.23821	1.74802e-16	1.66918e-15
Gm17451	200.229	-0.0232745	0.236575	-0.0983811	0.92163	0.942451
Klrg2	41.3963	-1.67841	0.424861	-3.95049	7.79911e-05	0.000232603
Clec2l	9.35952	-2.35873	0.836199	-2.82077	0.00479083	0.010521
Hipk2	7101.88	0.466042	0.18038	2.58367	0.00977546	0.0201865
Tbxas1	52.7937	4.1187	0.987326	4.17157	3.02502e-05	9.57292e-05
Parp12	440.803	-0.00903965	0.812963	-0.0111194	0.991128	0.993519
4930599N23Rik	45.549	0.38104	0.454721	0.837963	0.402051	0.500513
Jhdm1d	10658.2	1.66963	0.13269	12.583	2.62046e-36	8.88069e-35
Slc37a3	2386.99	0.438669	0.112993	3.88227	0.000103485	0.00030349
Rab19	155.371	-1.52117	0.307796	-4.94213	7.72753e-07	2.99695e-06
Mkrn1	5448.69	0.551148	0.218398	2.5236	0.011616	0.0235744
Gm10244	24.9586	-0.390027	0.43819	-0.890087	0.373419	0.471655
SNORA71	200.435	1.85513	0.216029	8.58737	8.898e-18	9.43466e-17
AC153624.1	0	NA	NA	NA	NA	NA
Dennd2a	5.48859	3.86748	1.18768	3.25633	0.00112861	0.00280302
8030453O22Rik	0.755124	2.98191	3.49752	0.85258	0.393892	NA
Adck2	756.796	-0.406444	0.106018	-3.83374	0.000126208	0.000365608
Gm16272	24.362	0.617811	0.46563	1.32683	0.184565	0.264471
Ndufb2	437.637	0.792477	0.172174	4.60277	4.16918e-06	1.47513e-05
Braf	7046.98	0.569418	0.119473	4.7661	1.87824e-06	6.95946e-06
Fth-ps2	108.756	0.940339	0.376259	2.49918	0.0124481	0.025108
Mrps33	803.892	-1.18967	0.250396	-4.75118	2.02233e-06	7.46246e-06
Gm5567	0.208777	-0.149982	4.8364	-0.0310111	0.975261	NA
Agk	2460.61	0.553184	0.12787	4.32616	1.51731e-05	5.00013e-05
E330009J07Rik	3352.92	0.190004	0.105693	1.7977	0.0722252	0.119566
Wee2	6.69799	0.547656	1.09804	0.498759	0.617949	0.701818
Ssbp1	1853.9	0.0606108	0.121073	0.500615	0.616642	0.701021
Tas2r137	12.2403	1.62476	0.888231	1.82921	0.067368	0.112518
Tas2r108	9.05333	1.50619	0.934412	1.61191	0.106981	0.166703
Prss37	0.346024	2.10917	4.92755	0.428036	0.668625	NA
Olfr461	0.0681977	1.14741	4.92755	0.232857	0.815873	NA
Olfr460	0.0681977	1.14741	4.92755	0.232857	0.815873	NA
Clec5a	32.862	5.76092	1.87184	3.07767	0.00208624	0.00492189
Tas2r138	0	NA	NA	NA	NA	NA
Mgam	13.002	0.711372	1.38246	0.51457	0.606853	0.69213
Moxd2	1.1994	-3.41455	2.41514	-1.41381	0.157418	0.231708
Trbv1	843.649	-0.845264	0.264688	-3.19343	0.00140593	0.00342694
Prss58	0.0955806	1.14741	4.92755	0.232857	0.815873	NA
1700074P13Rik	0	NA	NA	NA	NA	NA
Gm4744	0.297185	2.10916	4.92755	0.428034	0.668627	NA
1810009J06Rik	16.109	4.90843	1.12024	4.3816	1.17811e-05	3.94841e-05
Gm2663	58.3721	5.4277	0.68607	7.9113	2.54718e-15	2.22117e-14
2210010C04Rik	2.1388	1.70466	2.15153	0.792302	0.428185	0.526838
Trbv2	406.77	-1.6267	0.371663	-4.37682	1.20425e-05	4.03055e-05
Trbv3	793.839	-1.75244	0.330513	-5.30219	1.14419e-07	4.89657e-07
Trbv4	394.252	-0.659668	0.259557	-2.54152	0.0110373	0.0225067
Trbv5	361.471	-1.67409	0.423122	-3.95653	7.60474e-05	0.00022715
Trbv10	0.100476	-0.238292	4.91745	-0.0484584	0.961351	NA
Trbv12-1	160.024	-0.669269	0.262441	-2.55017	0.0107671	0.0220247
Trbv13-1	429.006	-1.8322	0.405092	-4.52293	6.09893e-06	2.11646e-05
Trbv12-2	487.974	-0.585786	0.246199	-2.37931	0.0173448	0.0339274
Trbv13-2	880.627	-1.49947	0.370702	-4.04493	5.23391e-05	0.000159925
Trbv13-3	234.723	-1.20783	0.425626	-2.83777	0.004543	0.0100305
Trbv14	116.063	-1.3441	0.422606	-3.1805	0.0014702	0.0035655
Trbv15	308.432	-2.83945	0.452592	-6.27375	3.52459e-10	1.94723e-09
Trbv16	528.512	-1.88868	0.34017	-5.55217	2.82152e-08	1.2926e-07
Trbv17	75.5962	-2.5901	0.471316	-5.49546	3.897e-08	1.75749e-07
Trbv19	505.171	-2.29227	0.300989	-7.6158	2.62057e-14	2.11906e-13
Trbv20	343.345	-2.02023	0.282665	-7.14707	8.86486e-13	6.24952e-12
Trbv21	11.1854	-1.01068	0.711012	-1.42147	0.155181	0.228912
Trbv23	49.0164	-1.85889	0.391124	-4.75268	2.00735e-06	7.40998e-06
Trbv26	328.06	-1.77086	0.31573	-5.60878	2.03757e-08	9.48232e-08
Trbv29	368.227	-0.60193	0.296266	-2.03172	0.042182	0.0746977
Trbv30	38.5661	-2.11176	0.504506	-4.18579	2.84174e-05	9.0248e-05
Try4	0.970285	-3.78425	2.69148	-1.40601	0.159721	NA
Try5	37.0519	-2.0228	0.537595	-3.76268	0.0001681	0.000478169
Try10	0.203299	1.14743	4.92755	0.23286	0.81587	NA
Prss3	0	NA	NA	NA	NA	NA
Gm5771	0	NA	NA	NA	NA	NA
Gm5409	0	NA	NA	NA	NA	NA
Gm10334	0	NA	NA	NA	NA	NA
Prss1	0.0740803	1.14741	4.92755	0.232857	0.815873	NA
Prss2	39.3086	0.0526992	0.480585	0.109656	0.912682	0.936706
Trbd1	268.065	-1.4541	0.420532	-3.45777	0.000544662	0.00142177
Trbj1-1	39.7362	-0.256875	0.485697	-0.528878	0.59689	0.683618
Trbj1-2	298.668	0.369374	0.230951	1.59936	0.109741	0.170329
Trbj1-3	201.072	0.561314	0.273474	2.05253	0.0401178	0.0715861
Trbj1-4	463.172	0.258689	0.223199	1.15901	0.246454	0.33636
Trbj1-5	840.941	1.77123	0.153905	11.5086	1.19469e-30	2.97766e-29
Trbj1-6	506.441	1.32274	0.149012	8.87674	6.88487e-19	7.9184e-18
Trbj1-7	290.854	0.834873	0.297872	2.8028	0.00506617	0.0110824
Trbc1	10776.2	0.0289402	0.228907	0.126428	0.899393	0.926448
Trbd2	65.7681	-0.0765764	0.316904	-0.241639	0.80906	0.859198
Trbj2-1	88.1964	-1.04136	0.354772	-2.9353	0.00333231	0.00756347
Trbj2-2	116.603	-0.680524	0.312638	-2.17671	0.0295019	0.0546106
Trbj2-3	169.031	0.27069	0.266181	1.01694	0.309182	0.404746
Trbj2-4	103.359	0.150922	0.310833	0.485541	0.627293	0.709769
Trbj2-5	112.395	0.38308	0.243562	1.57282	0.11576	0.178308
Trbj2-6	144.318	1.10009	0.250977	4.38323	1.16931e-05	3.92026e-05
Trbj2-7	438.211	0.694144	0.165703	4.18909	2.80079e-05	8.89695e-05
Trbc2	16104	-0.839242	0.258406	-3.24776	0.00116316	0.00288228
Trbv31	593.215	-1.09878	0.336841	-3.26201	0.00110625	0.00274922
Ephb6	467.984	-1.77598	0.163922	-10.8343	2.36775e-27	4.83118e-26
Trpv6	1.32394	-1.40219	2.06926	-0.677632	0.498005	0.593387
Trpv5	2.09683	3.2146	2.57581	1.248	0.212032	0.29659
1700034O15Rik	1.20025	-0.215958	2.20024	-0.0981521	0.921812	0.942588
Kel	295.877	6.61265	0.697048	9.48665	2.38575e-21	3.27354e-20
Olfr459	0	NA	NA	NA	NA	NA
Pip	0	NA	NA	NA	NA	NA
Sval2	0	NA	NA	NA	NA	NA
Sval1	0	NA	NA	NA	NA	NA
Sval3	0	NA	NA	NA	NA	NA
Sva	0	NA	NA	NA	NA	NA
Tas2r139	0	NA	NA	NA	NA	NA
Tas2r144	0	NA	NA	NA	NA	NA
Gstk1	57.274	-2.95171	0.404361	-7.29968	2.88443e-13	2.13834e-12
Tmem139	0.655657	-0.177788	4.44864	-0.0399647	0.968121	NA
Casp2	4903.29	-0.571327	0.127058	-4.49658	6.90542e-06	2.37872e-05
SNORD88	35.0024	-0.347109	0.470734	-0.737379	0.460892	0.558391
Clcn1	97.3342	0.577334	0.406827	1.41911	0.155866	0.22975
Fam131b	8.03206	3.23633	1.06066	3.05123	0.00227903	0.00533835
Zyx	2169.94	-0.728915	0.278136	-2.62072	0.00877451	0.0183271
Epha1	5.00238	1.45758	1.08955	1.33778	0.180968	0.260224
Tas2r143	4.23733	2.74645	1.49101	1.84201	0.0654739	0.10969
Tas2r135	6.25865	2.04335	1.21821	1.67735	0.093475	0.149103
Tas2r126	3.49424	4.85357	2.31031	2.10083	0.035656	0.0645519
Olfr458	0.0681977	1.14741	4.92755	0.232857	0.815873	NA
Olfr457	0	NA	NA	NA	NA	NA
Olfr456	0	NA	NA	NA	NA	NA
Gm4877	0	NA	NA	NA	NA	NA
Olfr455	0	NA	NA	NA	NA	NA
Fam115e	0	NA	NA	NA	NA	NA
Fam115c	0.83315	2.57552	3.07321	0.838057	0.401999	NA
Fam115a	1.20569	3.92369	2.39533	1.63806	0.101409	0.159332
Olfr453	0	NA	NA	NA	NA	NA
Olfr38	0	NA	NA	NA	NA	NA
Olfr452	0	NA	NA	NA	NA	NA
Olfr450	0	NA	NA	NA	NA	NA
Olfr449	0	NA	NA	NA	NA	NA
Olfr448	0	NA	NA	NA	NA	NA
Olfr447	0	NA	NA	NA	NA	NA
Olfr446	0	NA	NA	NA	NA	NA
Olfr444	0	NA	NA	NA	NA	NA
Gm17472	0	NA	NA	NA	NA	NA
AC158671.1	0	NA	NA	NA	NA	NA
Olfr443-ps1	0	NA	NA	NA	NA	NA
Olfr441	0	NA	NA	NA	NA	NA
Olfr237-ps1	0	NA	NA	NA	NA	NA
Olfr437	0	NA	NA	NA	NA	NA
Olfr13	0	NA	NA	NA	NA	NA
Olfr435	0	NA	NA	NA	NA	NA
Olfr434	0	NA	NA	NA	NA	NA
Olfr47	0	NA	NA	NA	NA	NA
Arhgef5	138.119	0.0433845	0.420823	0.103095	0.917888	0.939894
Nobox	1.33457	-0.00442292	1.99406	-0.00221805	0.99823	0.99889
Tpk1	427.61	-0.111166	0.200134	-0.555456	0.578583	0.667308
Gm15550	1.2861	1.48533	1.98916	0.746712	0.455237	0.552934
Cntnap2	0.272726	0.723449	4.91745	0.147119	0.883038	NA
Rbpsuh-rs3	147.116	0.238585	0.259411	0.919718	0.35772	0.455654
Cul1	6730.23	-0.136293	0.132559	-1.02817	0.303871	0.398914
A930035D04Rik	58.1415	1.02551	0.344846	2.97381	0.00294129	0.00673936
Ezh2	8780.67	-0.402263	0.13186	-3.05068	0.00228325	0.00534632
Gm17629	57.811	-1.60623	0.436209	-3.68225	0.000231186	0.00064422
AC166252.1	24.2096	1.96746	0.638774	3.08005	0.00206964	0.00488741
AC166252.2	15.9567	5.39662	1.20131	4.49226	7.04697e-06	2.42464e-05
Pdia4	5626.36	-2.2893	0.123409	-18.5505	8.0784e-77	1.9883e-74
Mir704	0.0681977	1.14741	4.92755	0.232857	0.815873	NA
Rpl35a-ps7	0.333652	1.14746	4.92755	0.232866	0.815865	NA
Zfp786	24.0379	-1.1352	0.540815	-2.09905	0.0358128	0.0647941
Zfp398	1844.67	-0.0696128	0.129183	-0.538872	0.589975	0.677591
Zfp282	1814.57	-0.613755	0.132156	-4.64418	3.41431e-06	1.22143e-05
Zfp212	1477.68	0.17039	0.157268	1.08344	0.278614	0.372193
Zfp783	2102.73	0.7744	0.186245	4.15796	3.21096e-05	0.000101223
Zfp956	785.071	0.347621	0.140536	2.47353	0.0133787	0.0268238
Zfp777	2913.19	0.160401	0.139227	1.15208	0.249288	0.339593
Gm15463	1.58842	2.02823	2.01142	1.00836	0.313282	0.409107
AC166290.1	7.72183	0.484011	0.794269	0.609379	0.542273	0.633998
Zfp746	3452.86	0.0851916	0.0954016	0.892978	0.371869	0.469998
Gm16630	5.50477	-4.27156	1.37522	-3.1061	0.00189571	0.00450043
AC162464.1	0	NA	NA	NA	NA	NA
Krba1	1516.11	-0.658632	0.137928	-4.77519	1.7954e-06	6.66881e-06
AC153815.1	2.50556	-0.801503	1.74094	-0.460385	0.64524	0.725283
Zfp467	120.397	-3.50767	0.377608	-9.28919	1.55468e-20	2.01791e-19
Sspo	46.9088	-1.00147	0.624095	-1.60468	0.108564	0.168729
Gm10243	47.3218	2.5029	0.48849	5.12375	2.99512e-07	1.21973e-06
Gm7887	23.8136	0.408352	0.534809	0.763547	0.445137	0.543416
1700026J14Rik	0	NA	NA	NA	NA	NA
Atp6v0e2	22.8136	1.45793	0.585538	2.48989	0.0127782	0.0257053
Lrrc61	848.254	-0.971975	0.107996	-9.0001	2.25522e-19	2.69777e-18
Rarres2	7.93463	-0.856018	0.842283	-1.01631	0.309483	0.405014
Gm5111	1.72522	-1.49727	2.16136	-0.692744	0.48847	0.584147
Repin1	723.443	-0.232525	0.197935	-1.17475	0.240094	0.329113
Zfp775	272.78	-0.840314	0.196459	-4.27729	1.8918e-05	6.14275e-05
AI854703	116.959	-0.322496	0.269523	-1.19654	0.231484	0.319137
Gimap8	8056.16	-0.161142	0.146902	-1.09694	0.27267	0.36544
Gimap9	3383.37	-2.58448	0.180001	-14.3581	9.47514e-47	5.70537e-45
Gimap4	9447.12	-2.05096	0.199278	-10.292	7.66019e-25	1.33477e-23
Gimap6	13334.5	-0.331356	0.121903	-2.7182	0.00656377	0.0140479
Gimap1	3084.88	-0.74889	0.147567	-5.0749	3.87706e-07	1.55922e-06
Gimap7	606.155	-3.25316	0.212338	-15.3207	5.56565e-53	4.40111e-51
Gm3345	494.587	-2.04341	0.198012	-10.3196	5.74627e-25	1.00662e-23
Gimap5	4485.9	1.54125	0.149911	10.2811	8.57738e-25	1.48932e-23
Gimap3	8883.12	-0.918901	0.169977	-5.40602	6.44408e-08	2.82907e-07
Tmem176b	256.484	-3.79522	0.559823	-6.77932	1.20742e-11	7.70386e-11
Tmem176a	115.145	-2.37215	0.597776	-3.96829	7.23914e-05	0.000216987
Gm7932	0.281626	2.10917	4.92755	0.428037	0.668624	NA
Abp1	0.31148	0.512107	4.90408	0.104425	0.916832	NA
1600015I10Rik	0	NA	NA	NA	NA	NA
Gm10242	0	NA	NA	NA	NA	NA
Doxl2	0.0496211	-0.238301	4.91745	-0.0484603	0.961349	NA
Svs1	0	NA	NA	NA	NA	NA
Gpnmb	458.6	-0.966382	0.473043	-2.04291	0.0410618	0.0730293
2410003K15Rik	1119.94	0.321823	0.124138	2.59246	0.00952927	0.0197545
Igf2bp3	594.933	-3.92992	0.365556	-10.7505	5.89227e-27	1.16954e-25
AC158667.1	0.398789	3.21922	4.87814	0.659928	0.5093	NA
Tra2a	13019.5	1.21302	0.116001	10.457	1.36101e-25	2.49286e-24
Ccdc126	313.769	-1.05178	0.204765	-5.13652	2.79877e-07	1.14355e-06
D330028D13Rik	264.091	-2.981	0.227206	-13.1203	2.5203e-39	1.0317e-37
Stk31	1.84736	0.747313	1.73863	0.429829	0.66732	0.744534
Gm17060	0.460083	2.1092	4.21476	0.500432	0.616771	NA
Npy	2.57875	0.848068	1.39081	0.609764	0.542018	0.633937
Mpp6	6814.66	1.63653	0.117695	13.9049	5.91553e-44	3.14802e-42
Dfna5	56.1601	1.46284	0.400733	3.65042	0.000261809	0.00072179
Osbpl3	2341.46	0.904978	0.300626	3.01032	0.00260975	0.00604754
Cycs	2548.65	-0.126083	0.125352	-1.00583	0.314496	0.410421
5430402O13Rik	44.6998	0.372714	0.447013	0.833789	0.4044	0.502942
4921507P07Rik	45.2267	-0.604242	0.429717	-1.40614	0.159683	0.234534
Gm4782	0.394156	1.80459	4.84339	0.372588	0.709455	NA
Gm8038	0	NA	NA	NA	NA	NA
Npvf	0	NA	NA	NA	NA	NA
G930045G22Rik	0	NA	NA	NA	NA	NA
Mir148a	1.09116	-1.51201	2.84001	-0.532396	0.594451	NA
Gm17725	1.35148	4.4961	3.34062	1.34589	0.178339	0.257045
Nfe2l3	7.83513	-2.49872	1.10205	-2.26734	0.0233693	0.0443596
Hnrnpa2b1	57845.5	0.288434	0.0899416	3.20691	0.00134171	0.00328381
Cbx3	2224.08	-1.75288	0.130726	-13.4089	5.36576e-41	2.41766e-39
Snx10	867.743	-0.00307294	0.371325	-0.0082756	0.993397	0.995267
AC153877.1	0.348238	0.447909	4.79343	0.0934423	0.925552	NA
Skap2	521.048	-2.08246	0.378566	-5.50091	3.7783e-08	1.70709e-07
Gm15055	0	NA	NA	NA	NA	NA
Gm8078	0.0655497	-0.449638	4.90408	-0.0916865	0.926947	NA
Gm15052	0	NA	NA	NA	NA	NA
Hoxa1	1.42255	-0.873583	2.47898	-0.352397	0.724541	0.791907
Gm15051	3.41218	-1.80296	1.58625	-1.13662	0.255696	0.346763
Hoxa2	0.3806	-0.992832	4.78165	-0.207634	0.835515	NA
RP23-103L13.8	0	NA	NA	NA	NA	NA
5730446D14Rik	0.611001	-2.89278	3.64243	-0.794189	0.427085	NA
Hoxa3	2.07984	-2.32341	1.90981	-1.21657	0.223769	0.310157
Gm15050	0.336318	-0.238267	4.91745	-0.0484534	0.961355	NA
2700086A05Rik	8.45506	0.0151018	0.838327	0.0180142	0.985628	0.989749
5730596B20Rik	0.123532	2.10914	4.92755	0.42803	0.668629	NA
Hoxa4	3.00234	0.697646	1.64197	0.424884	0.670921	0.747113
Hoxa5	4.15247	-0.258497	1.3049	-0.198097	0.842969	0.884617
Hoxa6	3.52866	-0.331364	1.26365	-0.262228	0.793146	0.845764
Hoxa7	4.89542	-3.01148	1.52638	-1.97296	0.0484999	0.0845475
Hoxa9	1.13303	0.719429	3.80998	0.188827	0.850228	NA
9930038K12Rik	0.0496211	-0.238301	4.91745	-0.0484603	0.961349	NA
Mir196b	0	NA	NA	NA	NA	NA
Hoxa10	0.790292	2.1092	4.55844	0.462703	0.643578	NA
Hoxa11	0.146436	1.14742	4.92755	0.232859	0.815871	NA
Hoxa11as	0	NA	NA	NA	NA	NA
Hoxa13	0.349472	1.3053	4.87718	0.267634	0.788981	NA
Gm15053	0	NA	NA	NA	NA	NA
5730457N03Rik	0.149024	2.10914	4.92755	0.42803	0.668629	NA
Evx1	0.838264	4.60022	3.97766	1.15651	0.247471	NA
Gm8129	45.2774	0.0579963	0.429626	0.134993	0.892618	0.921252
Gm15054	0	NA	NA	NA	NA	NA
Hibadh	2498.81	-0.187797	0.145832	-1.28777	0.197827	0.280216
SNORA32	2951.33	-3.29989	0.280319	-11.7719	5.44776e-32	1.4694e-30
Tax1bp1	11050.5	-0.378425	0.133341	-2.83802	0.00453947	0.0100272
Jazf1	148.686	0.164772	0.418173	0.394029	0.69356	0.765438
Gm15572	15.3157	2.54578	1.00125	2.5426	0.011003	0.0224484
SCARNA20	57.2543	2.07071	0.358225	5.78047	7.44923e-09	3.61626e-08
Gm15573	0.626066	-0.992409	4.5907	-0.216178	0.828849	NA
9430076C15Rik	1.96907	2.98731	2.5697	1.16251	0.245028	0.334786
Creb5	6.27445	6.10638	1.90452	3.20626	0.00134471	0.00328994
Tril	0	NA	NA	NA	NA	NA
Gm16499	0	NA	NA	NA	NA	NA
Cpvl	1.71624	4.20182	2.49525	1.68393	0.0921956	0.147289
Chn2	152.076	-1.58285	0.305229	-5.18577	2.15125e-07	8.91186e-07
9530036M11Rik	0.68625	0.719782	3.87758	0.185627	0.852738	NA
Gm15526	3.00224	-3.14143	1.82955	-1.71705	0.0859696	0.138795
Gm15527	0.119053	1.14742	4.92755	0.232859	0.815871	NA
9130019P16Rik	0.24064	-1.11169	4.8364	-0.229858	0.818202	NA
Prr15	4.17152	-2.96356	1.40395	-2.11087	0.0347838	0.0632112
Wipf3	8.06617	2.64322	1.16878	2.26151	0.0237275	0.0449528
Scrn1	0.0508552	1.14741	4.92755	0.232857	0.815873	NA
Fkbp14	9.02828	0.645909	0.78084	0.827197	0.408126	0.506939
Plekha8	709.968	-0.0480861	0.244952	-0.196308	0.844369	0.885614
Gm15863	3.52678	0.515002	1.30358	0.395068	0.692793	0.765175
2410066E13Rik	224.178	-2.14543	0.314883	-6.81342	9.53083e-12	6.13274e-11
Znrf2	9742.91	1.13049	0.154626	7.31112	2.64932e-13	1.97147e-12
Nod1	206.858	-0.548132	0.546019	-1.00387	0.315441	0.411463
Ggct	267.554	-0.771753	0.212524	-3.63138	0.000281915	0.000772246
Gars	38941.1	1.38924	0.108404	12.8154	1.34465e-37	4.9212e-36
Crhr2	0.0655497	-0.449638	4.90408	-0.0916865	0.926947	NA
Inmt	0	NA	NA	NA	NA	NA
Fam188b	15.3748	-1.46084	0.629338	-2.32124	0.020274	0.0390372
AC083946.1	0.123532	2.10914	4.92755	0.42803	0.668629	NA
Aqp1	282.827	6.68972	0.865907	7.72568	1.11256e-14	9.25094e-14
Ghrhr	0.349103	3.03225	4.89091	0.619978	0.535272	NA
Adcyap1r1	0.0508552	1.14741	4.92755	0.232857	0.815873	NA
Neurod6	0	NA	NA	NA	NA	NA
Ccdc129	0	NA	NA	NA	NA	NA
Ppp1r17	0	NA	NA	NA	NA	NA
Pde1c	8.69273	2.16726	0.93071	2.32861	0.0198795	0.0383564
Lsm5	380.03	-1.23253	0.343434	-3.58885	0.000332143	0.000899202
Avl9	7951.68	0.514734	0.0986874	5.21581	1.83017e-07	7.64286e-07
Kbtbd2	5832.52	0.681216	0.0998891	6.81973	9.12131e-12	5.88462e-11
Fkbp9	7.36172	0.70799	1.39666	0.506917	0.612213	0.696871
Nt5c3	3217.93	1.04762	0.18639	5.6206	1.903e-08	8.88126e-08
Vmn1r4	4.41244	-1.89638	1.2175	-1.5576	0.119329	0.182904
Vmn1r5	0	NA	NA	NA	NA	NA
Vmn1r6	0.16629	-0.449628	4.90408	-0.0916845	0.926949	NA
Vmn1r7	0	NA	NA	NA	NA	NA
Vmn1r8	0	NA	NA	NA	NA	NA
Vmn1r9	0	NA	NA	NA	NA	NA
Vmn1r10	0	NA	NA	NA	NA	NA
Vmn1r11	0	NA	NA	NA	NA	NA
Vmn1r12	0.0955806	1.14741	4.92755	0.232857	0.815873	NA
Vmn1r-ps8	0	NA	NA	NA	NA	NA
Vmn1r13	0	NA	NA	NA	NA	NA
Vmn1r14	0	NA	NA	NA	NA	NA
Vmn1r15	0	NA	NA	NA	NA	NA
Vmn1r-ps9	0	NA	NA	NA	NA	NA
Vmn1r-ps10	0	NA	NA	NA	NA	NA
Vmn1r16	0	NA	NA	NA	NA	NA
Vmn1r17	0	NA	NA	NA	NA	NA
Vmn1r18	0	NA	NA	NA	NA	NA
Vmn1r19	0	NA	NA	NA	NA	NA
Vmn1r20	0	NA	NA	NA	NA	NA
Vmn1r-ps11	0	NA	NA	NA	NA	NA
4930533I22Rik	0	NA	NA	NA	NA	NA
Ppm1k	1362.16	-0.418663	0.118688	-3.52741	0.000419643	0.00111629
AC142212.1	0	NA	NA	NA	NA	NA
Herc6	744.458	-0.549921	0.70387	-0.781282	0.434637	0.533209
Pigy	830.812	-0.306125	0.155313	-1.97102	0.0487215	0.0848737
Lancl2	563.7	-0.889132	0.159562	-5.57231	2.51378e-08	1.15862e-07
Vopp1	1498.3	0.223042	0.169089	1.31908	0.187142	0.267617
Vmn1r21	0	NA	NA	NA	NA	NA
Vmn1r-ps12	0	NA	NA	NA	NA	NA
Vmn1r22	0	NA	NA	NA	NA	NA
Vmn1r23	0	NA	NA	NA	NA	NA
RP24-171M1.3	0	NA	NA	NA	NA	NA
Vmn1r24	0	NA	NA	NA	NA	NA
Vmn1r25	0	NA	NA	NA	NA	NA
Vmn1r26	0	NA	NA	NA	NA	NA
Rps15-ps2	4.01418	-1.86892	1.36009	-1.37412	0.169405	0.246459
Vmn1r-ps14	0	NA	NA	NA	NA	NA
Vmn1r-ps15	0	NA	NA	NA	NA	NA
Gm6695	0.123532	2.10914	4.92755	0.42803	0.668629	NA
Vmn1r-ps17	0	NA	NA	NA	NA	NA
RP24-91B1.4	0	NA	NA	NA	NA	NA
RP24-91B1.5	0	NA	NA	NA	NA	NA
Vmn1r-ps18	0	NA	NA	NA	NA	NA
Vmn1r27	0	NA	NA	NA	NA	NA
Vmn1r-ps19	0	NA	NA	NA	NA	NA
Vmn1r28	0	NA	NA	NA	NA	NA
Vmn1r29	0	NA	NA	NA	NA	NA
RP24-247F6.1	0	NA	NA	NA	NA	NA
Vmn1r-ps20	0	NA	NA	NA	NA	NA
Vmn1r30	0	NA	NA	NA	NA	NA
Vmn1r-ps21	0	NA	NA	NA	NA	NA
RP24-97C18.3	0	NA	NA	NA	NA	NA
Vmn1r31	0	NA	NA	NA	NA	NA
Vmn1r-ps22	0	NA	NA	NA	NA	NA
Vmn1r-ps23	0	NA	NA	NA	NA	NA
RP24-97C18.4	0	NA	NA	NA	NA	NA
Abcg2	291.499	-0.667484	0.363858	-1.83446	0.0665851	0.111333
Herc3	1964.44	-0.757379	0.182306	-4.15445	3.26078e-05	0.000102695
Nap1l5	1.92381	-0.769512	1.72298	-0.446617	0.655152	0.73366
Fam13a	3.53772	0.325823	1.41692	0.229952	0.818129	0.865655
BB365896	0.115171	-1.30704	4.8208	-0.271125	0.786295	NA
Tigd2	1600.14	-0.493292	0.100781	-4.89468	9.84668e-07	3.77201e-06
Gprin3	1173.29	-0.813482	0.267366	-3.04258	0.00234557	0.00547985
SNORA44	0.395161	2.10918	4.92755	0.428038	0.668623	NA
Gm5570	0	NA	NA	NA	NA	NA
n-R5s162	0	NA	NA	NA	NA	NA
A530053G22Rik	0	NA	NA	NA	NA	NA
Snca	953.515	3.87275	0.889014	4.35623	1.32324e-05	4.40111e-05
Mageb16-ps2	0.271629	1.14744	4.92755	0.232863	0.815868	NA
Mmrn1	3.78063	1.48775	1.72864	0.860646	0.389433	0.488155
A730020E08Rik	3.00699	-2.63025	1.4097	-1.86582	0.062066	0.104729
Fam190a	63.9702	-2.79266	0.391239	-7.138	9.46959e-13	6.65678e-12
Grid2	0	NA	NA	NA	NA	NA
Atoh1	0	NA	NA	NA	NA	NA
Gm15534	0	NA	NA	NA	NA	NA
Smarcad1	5279.51	0.485417	0.103034	4.71124	2.46217e-06	8.98281e-06
Hpgds	602.258	2.14082	0.407453	5.25415	1.48712e-07	6.27951e-07
Gm17147	20.1793	1.47215	0.688737	2.13746	0.0325606	0.0596611
C130060K24Rik	0.304362	1.14743	4.92755	0.232861	0.815869	NA
Tnip3	480.073	-0.190472	0.336285	-0.5664	0.571122	0.660833
A930038C07Rik	39.5477	-0.143947	0.341932	-0.420982	0.673768	0.749434
Gm15490	0	NA	NA	NA	NA	NA
Gm16838	2.44505	0.13433	1.7687	0.0759484	0.93946	0.955671
Prdm5	92.3137	-0.156358	0.482665	-0.323948	0.745978	0.809362
Gm20445	2.32974	0.37487	1.5137	0.247652	0.804404	0.855407
4930544G11Rik	0	NA	NA	NA	NA	NA
Mad2l1	706.297	-1.86573	0.172591	-10.8101	3.08296e-27	6.23239e-26
Vmn1r32	0.10074	1.14741	4.92755	0.232857	0.815873	NA
Vmn1r33	0	NA	NA	NA	NA	NA
Vmn1r34	0	NA	NA	NA	NA	NA
Vmn1r35	0	NA	NA	NA	NA	NA
Vmn1r36	0	NA	NA	NA	NA	NA
Vmn1r37	0	NA	NA	NA	NA	NA
Vmn1r-ps24	0	NA	NA	NA	NA	NA
Vmn1r38	0	NA	NA	NA	NA	NA
Vmn1r39	0.090543	1.14743	4.92755	0.23286	0.81587	NA
4930597O21Rik	1.47615	-1.83676	2.33586	-0.786333	0.431672	0.530497
Gng12	871.311	-0.316294	0.187435	-1.68749	0.0915097	0.146407
Gm15644	7.42645	1.36431	1.0355	1.31754	0.187657	0.268199
Gadd45a	716.98	1.87647	0.247812	7.57216	3.67067e-14	2.93326e-13
E230016M11Rik	61.16	0.146108	0.401337	0.364053	0.715819	0.784421
A430010J10Rik	1.90044	2.63316	2.10732	1.24953	0.21147	0.296001
Gm8566	5.21386	-2.63121	1.42506	-1.84639	0.0648357	0.108794
Serbp1	30608.8	1.09441	0.123763	8.84277	9.33728e-19	1.06704e-17
Il12rb2	1024.26	-3.12777	0.377981	-8.27495	1.28514e-16	1.24346e-15
Il23r	202.693	0.99253	0.442083	2.24512	0.0247605	0.046739
Tacstd2	17.8912	1.64916	0.990696	1.66465	0.0959827	0.15246
Igkv2-137	118.126	4.25247	0.844916	5.03301	4.82849e-07	1.91834e-06
Igkv1-135	158.763	1.82735	1.14456	1.59655	0.110367	0.171206
Igkv17-134	0	NA	NA	NA	NA	NA
Igkv1-133	8.99816	3.21892	1.47939	2.17584	0.029567	0.0547208
Igkv1-132	0.759528	-1.69549	4.14093	-0.409447	0.682212	NA
Igkv1-131	0.0681977	1.14741	4.92755	0.232857	0.815873	NA
Igkv14-130	2.41192	2.10923	3.79603	0.555641	0.578456	0.667241
Igkv9-129	4.28296	0.915744	2.00894	0.455835	0.648509	0.728084
Igkv17-127	43.7708	1.36696	1.06061	1.28884	0.197452	0.279824
Igkv14-126	49.9933	-0.0974014	0.782468	-0.12448	0.900936	0.927648
Igkv11-125	4.13963	2.28482	2.05531	1.11167	0.266282	0.358428
Igkv9-124	31.7056	3.13929	1.02137	3.0736	0.00211492	0.00498476
Igkv9-123	3.24946	5.23657	2.48898	2.1039	0.0353869	0.0641375
Igkv1-122	28.2702	4.45549	1.64006	2.71667	0.00659422	0.0141054
Igkv17-121	47.5364	2.4331	1.09017	2.23185	0.0256252	0.0482002
Igkv9-120	70.6841	1.77807	0.856843	2.07513	0.0379741	0.0682279
Igkv1-117	242.566	1.74518	1.06119	1.64455	0.100062	0.157575
Igkv2-116	0.903952	0.713394	3.05739	0.233334	0.815502	NA
Igkv1-115	0.140164	-0.238277	4.91745	-0.0484555	0.961353	NA
Igkv2-112	15.0371	3.34186	1.37202	2.43572	0.0148623	0.0295415
Igkv14-111	82.2167	2.88656	0.732042	3.94316	8.04164e-05	0.000239076
Igkv1-110	237.257	2.23139	1.20562	1.85081	0.0641963	0.107887
Igkv2-109	42.6225	2.66529	0.88787	3.00189	0.00268307	0.00620358
Igkv16-104	46.4481	3.17398	1.08451	2.92664	0.00342643	0.00776011
Igkv15-103	44.0617	1.84028	1.06745	1.724	0.0847085	0.137074
Igkv14-100	14.2643	1.01275	1.10919	0.913051	0.361215	0.459364
Igkv1-99	5.93392	4.59362	1.77854	2.5828	0.00980033	0.0202316
Igkv12-98	13.054	0.481969	1.15562	0.417066	0.67663	0.751897
Igkv10-96	88.3098	0.962818	1.26786	0.759402	0.447612	0.545693
Igkv2-95-2	0	NA	NA	NA	NA	NA
Igkv10-95	4.84606	-2.78506	1.71717	-1.62189	0.104826	0.163916
Igkv10-94	26.5465	0.383861	1.15651	0.331913	0.739955	0.804467
Igkv19-93	39.3206	-1.13552	1.15299	-0.984845	0.3247	0.420975
Igkv4-92	1.32001	0.157966	3.30258	0.0478311	0.961851	0.972719
Igkv4-91	39.5486	2.08691	1.26003	1.65624	0.0976741	0.154549
Igkv4-90	6.99757	5.71503	2.17466	2.62801	0.0085885	0.0179921
Igkv12-89	14.2209	1.36095	1.0605	1.2833	0.199385	0.282134
Igkv1-88	217.532	6.06165	1.70074	3.56411	0.000365088	0.000981378
Igkv13-87	0	NA	NA	NA	NA	NA
Igkv4-86	7.87432	2.58133	1.44527	1.78605	0.0740906	0.122181
Igkv13-84	12.6967	2.66309	1.79467	1.48389	0.137837	0.206827
Igkv4-81	0.431362	2.10917	4.92755	0.428037	0.668624	NA
Igkv4-80	11.3814	2.73649	1.72186	1.58926	0.112001	0.173304
Igkv4-79	5.16725	2.64319	1.49098	1.77279	0.0762635	0.125219
Igkv4-78	0.899145	-1.11474	4.45943	-0.249973	0.802608	NA
Igkv4-74	3.6379	-0.389027	1.49565	-0.260105	0.794783	0.847165
Igkv4-73	0.988354	3.42386	3.28679	1.04171	0.297548	NA
Igkv4-72	13.078	2.68384	1.50165	1.78726	0.073895	0.12192
Igkv4-71	1.13635	3.11906	3.49851	0.891539	0.37264	NA
Igkv4-70	8.76455	2.44556	1.38693	1.76329	0.0778515	0.127433
Igkv4-69	1.14492	2.10923	3.22768	0.65348	0.513447	NA
Igkv4-68	15.6306	4.12092	1.45081	2.84042	0.00450538	0.00995858
Igkv4-63	8.21936	3.67451	1.54	2.38604	0.0170308	0.0333929
Igkv4-62	0.204593	1.14743	4.92755	0.23286	0.81587	NA
Igkv4-61	5.51813	3.30125	1.93489	1.70617	0.0879763	0.141628
Igkv4-59	371.057	2.09323	0.425425	4.92033	8.63989e-07	3.33371e-06
Igkv4-58	2.98498	0.703741	2.4825	0.28348	0.776809	0.83333
AC156953.1	8505.33	0.433554	0.234764	1.84676	0.0647814	0.108733
Igkv4-57-1	17.4944	6.0684	1.48462	4.08752	4.36018e-05	0.000134691
Igkv4-57	24.1318	1.84551	1.06121	1.73906	0.0820245	0.133344
Igkv4-56	0.297061	1.14743	4.92755	0.23286	0.81587	NA
Gm11143	0	NA	NA	NA	NA	NA
Igkv4-55	24.3269	3.05	1.02419	2.97796	0.00290176	0.00665761
Igkv4-53	15.2125	1.68925	1.3385	1.26204	0.206933	0.290871
Igkv4-50	8.02582	2.59778	1.58252	1.64155	0.100684	0.158382
Igkv5-48	33.6677	3.42383	0.970928	3.52635	0.000421336	0.00112049
Igkv12-47	0.090543	1.14743	4.92755	0.23286	0.81587	NA
Igkv12-46	37.3378	2.12239	0.964353	2.20084	0.0277471	0.0517221
Igkv5-45	6.44201	1.36232	2.12847	0.640045	0.522143	0.615702
Igkv12-44	64.2557	2.65568	0.835087	3.18012	0.00147213	0.00356974
Igkv5-43	44.3799	0.760346	0.765849	0.992814	0.3208	0.416935
Igkv12-41	16.6206	1.04483	1.25682	0.83133	0.405787	0.504448
Igkv5-39	1355.69	8.38815	1.05069	7.98345	1.42301e-15	1.26497e-14
Igkv12-38	1.09812	-0.245271	3.37458	-0.0726818	0.942059	NA
Igkv5-37	0.204593	1.14743	4.92755	0.23286	0.81587	NA
Igkv18-36	0.0955806	1.14741	4.92755	0.232857	0.815873	NA
Igkv1-35	0	NA	NA	NA	NA	NA
AC154006.1	0	NA	NA	NA	NA	NA
Igkv7-33	6.4219	3.17047	2.20448	1.43819	0.150379	0.222796
Igkv6-32	75.5913	1.43921	0.840208	1.71292	0.0867264	0.139856
Igkv8-30	36.8622	2.14205	0.948562	2.2582	0.023933	0.0452985
Igkv6-29	0.432252	2.10919	4.92755	0.428041	0.668621	NA
Igkv8-28	18.0598	2.17863	0.979689	2.22379	0.0261623	0.0490839
AC159715.1	0	NA	NA	NA	NA	NA
Igkv8-27	27.6422	0.341643	0.885766	0.385703	0.699716	0.770866
Igkv8-26	0	NA	NA	NA	NA	NA
Igkv6-25	18.5543	1.3269	1.2329	1.07624	0.28182	0.375595
Igkv8-24	60.2502	4.90127	1.54327	3.17589	0.00149378	0.00361956
Igkv6-23	23.7805	0.602817	1.20979	0.498284	0.618284	0.702117
Gm11065	0	NA	NA	NA	NA	NA
Igkv8-21	16.5253	1.08202	1.24527	0.868908	0.384897	0.483701
Igkv6-20	29.9778	3.42813	1.18266	2.89867	0.00374751	0.00842719
Igkv8-19	21.4979	1.94162	1.07645	1.80373	0.0712739	0.118269
Igkv8-18	0.689283	-0.736297	3.85883	-0.190809	0.848676	NA
Igkv6-17	29.9566	1.94441	1.25716	1.54666	0.121945	0.186493
Igkv8-16	3.43004	-2.51689	2.15108	-1.17006	0.241976	0.331237
Igkv6-15	52.3818	1.56	0.905423	1.72295	0.0848981	0.137303
Gm10360	0	NA	NA	NA	NA	NA
Igkv6-14	2.40199	1.72151	2.40439	0.715987	0.473999	0.570933
Igkv6-13	2.17388	-0.190897	2.87147	-0.0664805	0.946995	0.961449
Igkv3-12	17.6958	3.2132	1.32071	2.43294	0.0149769	0.0297513
Igkv3-10	9.44556	2.60918	1.51415	1.7232	0.0848532	0.137269
Igkv3-9	0.911886	2.72623	3.03475	0.898336	0.369007	NA
Igkv3-7	6.80865	0.608283	1.9323	0.314797	0.752916	0.815272
Igkv3-5	18.0501	5.54516	1.45332	3.81552	0.000135894	0.000391938
Igkv3-4	116.77	6.58644	1.59667	4.12511	3.70551e-05	0.00011561
Igkv3-3	0.0955806	1.14741	4.92755	0.232857	0.815873	NA
Igkv3-2	22.4311	2.10275	1.38167	1.52188	0.128038	0.194452
Igkv3-1	4.69215	0.240501	1.55946	0.154221	0.877436	0.910211
Igkj1	16.2587	1.68493	1.12925	1.49208	0.135677	0.204086
Igkj2	36.7041	1.69032	0.885196	1.90954	0.0561926	0.0962728
Igkj3	32.6741	0.997134	0.970584	1.02735	0.304254	0.399225
Igkj4	38.2934	1.40332	0.934002	1.50248	0.132973	0.200785
Igkj5	40.0016	0.603473	0.931097	0.648131	0.5169	0.611094
Igkc	3784.15	1.89283	1.00365	1.88594	0.0593025	0.100852
Rpia	3428.26	0.896625	0.109055	8.22178	2.00509e-16	1.90634e-15
Eif2ak3	1424.02	-1.25349	0.152288	-8.23104	1.8559e-16	1.76962e-15
SNORA5	141.557	0.990662	0.284808	3.47835	0.000504514	0.00132363
1700011F03Rik	0	NA	NA	NA	NA	NA
Foxi3	0.500902	-2.05593	4.74529	-0.433257	0.664828	NA
Rpl34-ps1	135.507	-1.01128	0.361494	-2.7975	0.00514991	0.0112506
Thnsl2	25.9148	-2.49746	0.686976	-3.63545	0.000277501	0.000761638
Fabp1	0	NA	NA	NA	NA	NA
Smyd1	217.149	6.86747	0.665235	10.3234	5.52403e-25	9.68551e-24
Krcc1	1637.82	-0.507036	0.158042	-3.20823	0.00133555	0.00326996
Gm1070	9.07022	0.693001	0.787769	0.879701	0.379021	0.477837
Cd8b1	684.126	1.86978	0.30163	6.19891	5.6856e-10	3.07976e-09
Cd8a	222.26	-0.904239	0.853967	-1.05887	0.28966	0.383809
Rmnd5a	11203.8	0.57976	0.125064	4.6357	3.5573e-06	1.26959e-05
Rnf103	1468.74	0.514558	0.133686	3.84901	0.000118595	0.000344873
Chmp3	2924.54	0.403669	0.153347	2.63238	0.00847888	0.0177889
Kdm3a	8197.86	-0.571915	0.15429	-3.70675	0.000209939	0.000588595
Reep1	37.6032	-0.342964	0.496112	-0.691303	0.489375	0.585122
Mrpl35	1709.23	-0.47823	0.196279	-2.43648	0.0148311	0.0294826
Immt	9867.86	-0.0130658	0.11141	-0.117277	0.90664	0.931914
Ptcd3	7963.88	0.631038	0.138016	4.5722	4.82619e-06	1.69601e-05
SNORD94	188.121	2.5694	0.268302	9.57653	1.00359e-21	1.40846e-20
Polr1a	22735	1.30922	0.106072	12.3427	5.33157e-35	1.68776e-33
Gm16601	51.267	1.80266	0.373478	4.82669	1.38824e-06	5.22448e-06
St3gal5	883.606	0.195467	0.322142	0.606772	0.544002	0.635729
Atoh8	2.36771	2.59195	2.14819	1.20657	0.227597	0.314659
Sftpb	2.98964	2.92251	1.83171	1.59551	0.110599	0.171513
Usp39	4512.13	0.263941	0.116848	2.25884	0.0238933	0.0452342
0610030E20Rik	5340.41	0.667183	0.130504	5.11236	3.18161e-07	1.29247e-06
Tmem150a	106.9	0.918819	0.257668	3.5659	0.000362609	0.000975644
Rnf181	2329	-0.734817	0.175826	-4.17922	2.92506e-05	9.26855e-05
Vamp5	52.5972	-0.632927	0.368218	-1.71889	0.0856342	0.138276
Vamp8	846.241	-2.58941	0.173929	-14.8877	3.95877e-50	2.81402e-48
Gm17505	1.6586	3.53075	2.34165	1.5078	0.131605	0.199163
Gm17607	0.372247	1.14746	4.92755	0.232866	0.815866	NA
Ggcx	464.096	-1.61328	0.179011	-9.01218	2.01992e-19	2.42809e-18
Mat2a	41784	1.42891	0.09448	15.124	1.12522e-51	8.48871e-50
Sh2d6	55.4539	2.01148	0.677511	2.96892	0.00298847	0.00683515
Capg	7279.06	-0.688579	0.270854	-2.54225	0.0110142	0.0224666
Elmod3	490.343	0.255888	0.172428	1.48402	0.137803	0.206809
Retsat	103.135	-0.849056	0.253182	-3.35354	0.000797861	0.00202604
Tgoln1	22844	0.628017	0.135206	4.64488	3.40277e-06	1.21753e-05
Gm20536	171.037	0.621899	0.293584	2.1183	0.0341497	0.0621908
Tcf7l1	41.7571	-1.53113	0.39669	-3.85976	0.000113497	0.000331123
Gm15401	135.889	1.03229	0.276205	3.7374	0.000185933	0.000525406
Gm15402	0	NA	NA	NA	NA	NA
Kcmf1	5732.57	0.295368	0.116208	2.5417	0.0110313	0.0224969
Gm17554	5.54765	-0.871538	0.953029	-0.914492	0.360458	0.45846
Tmsb10	3834.64	-3.6963	0.197609	-18.7051	4.49863e-78	1.18104e-75
Dnahc6	2.82812	0.199329	1.45827	0.136689	0.891277	0.920061
SNORA73	303.973	0.335902	0.201031	1.6709	0.0947424	0.150746
Suclg1	2732.63	-1.39307	0.164571	-8.46485	2.56475e-17	2.62337e-16
AC122362.1	0	NA	NA	NA	NA	NA
4931417E11Rik	0	NA	NA	NA	NA	NA
AC174081.1	0	NA	NA	NA	NA	NA
Gm9001	0.437397	-1.30636	4.23628	-0.308374	0.757798	NA
Gm9008	2.71641	1.24601	1.30539	0.95451	0.339826	0.436989
U3	581.137	-0.188175	0.237876	-0.791064	0.428907	0.527593
Ctnna2	0	NA	NA	NA	NA	NA
Lrrtm1	0	NA	NA	NA	NA	NA
Gm5576	1.24121	2.93698	2.60559	1.12718	0.259665	0.35125
Reg3b	0	NA	NA	NA	NA	NA
Reg3d	0	NA	NA	NA	NA	NA
Reg3a	0	NA	NA	NA	NA	NA
Reg2	0	NA	NA	NA	NA	NA
Reg1	0	NA	NA	NA	NA	NA
Reg3g	0	NA	NA	NA	NA	NA
Gm4409	0	NA	NA	NA	NA	NA
Gm17621	0.222241	1.14743	4.92755	0.232859	0.815871	NA
Lrrtm4	0	NA	NA	NA	NA	NA
AW146020	1045.65	-0.690784	0.102588	-6.73357	1.65547e-11	1.04542e-10
Mrpl19	2780.09	0.365805	0.130809	2.79649	0.00516612	0.0112835
Fam176a	0.342645	2.97729	4.89498	0.608233	0.543033	NA
Gm15864	0	NA	NA	NA	NA	NA
Tacr1	0	NA	NA	NA	NA	NA
Pole4	7126.18	1.59062	0.143161	11.1107	1.11233e-28	2.44986e-27
Hk2	13035.8	1.44321	0.201152	7.17474	7.2444e-13	5.15326e-12
Gm17034	4.79855	4.53445	1.82342	2.48678	0.0128906	0.0259128
Sema4f	276.735	-0.259074	0.181666	-1.4261	0.153839	0.227154
D6Mm5e	13.1882	-0.746261	0.739328	-1.00938	0.312794	0.408551
Dok1	1342.53	0.0346915	0.21774	0.159325	0.873413	0.907232
Loxl3	36.6449	-0.543336	0.482615	-1.12582	0.260243	0.351767
Htra2	1437.96	-0.532312	0.19546	-2.72339	0.00646165	0.0138519
Aup1	6788.76	0.120986	0.122976	0.983814	0.325207	0.421463
Dqx1	613.335	0.892381	0.200825	4.44357	8.84765e-06	3.01037e-05
Tlx2	0.729007	-1.34526	3.51024	-0.383239	0.701543	NA
Pcgf1	380.831	-0.167762	0.211906	-0.791678	0.428548	0.527217
Lbx2	4.20695	0.839949	1.16294	0.722261	0.470134	0.567334
Mir3470a	0	NA	NA	NA	NA	NA
Ccdc142	322.807	-1.17154	0.180283	-6.49834	8.12121e-11	4.7948e-10
Gm15605	118.601	-0.321716	0.236171	-1.36222	0.173129	0.250803
Mrpl53	0	NA	NA	NA	NA	NA
Mogs	9808.53	0.831269	0.172824	4.80991	1.50995e-06	5.65872e-06
Wbp1	254.419	-1.81413	0.177855	-10.2	1.98222e-24	3.36755e-23
Ino80b	816.941	-1.1186	0.228846	-4.88801	1.01862e-06	3.89374e-06
Rtkn	11.5157	-0.986018	0.816532	-1.20757	0.227214	0.314318
Wdr54	31.3946	-3.62592	0.557721	-6.50131	7.96225e-11	4.70659e-10
1700003E16Rik	0.957585	-1.80527	2.64183	-0.683342	0.494391	NA
Dctn1	3777.27	-1.48548	0.12042	-12.3358	5.8077e-35	1.83553e-33
Gm15624	2.21602	0.154043	1.56198	0.0986205	0.92144	0.942354
Slc4a5	12.9509	1.30954	0.813433	1.60989	0.107422	0.16723
Mthfd2	19990.2	1.39919	0.185569	7.54002	4.69901e-14	3.71133e-13
Mob1a	27913.6	1.07996	0.110236	9.79682	1.16187e-22	1.75439e-21
Bola3	847.253	-0.406992	0.119316	-3.41104	0.000647158	0.00166591
Tet3	16225.4	0.730301	0.135989	5.37028	7.86134e-08	3.41699e-07
B230319C09Rik	13.2735	0.775658	0.854164	0.90809	0.363831	0.462093
Dguok	539.112	-1.4182	0.156768	-9.04647	1.47659e-19	1.78808e-18
AC090648.1	0	NA	NA	NA	NA	NA
Actg2	100.782	1.77434	0.570779	3.10863	0.00187959	0.00446647
Stambp	761.247	-1.84223	0.151839	-12.1328	7.08191e-34	2.10004e-32
Clec4f	0	NA	NA	NA	NA	NA
Cd207	5.18687	3.63307	1.47229	2.46763	0.0136009	0.0272295
Vax2os2	0.148161	1.14742	4.92755	0.232858	0.815872	NA
Vax2os1	0.48773	1.14745	4.92755	0.232865	0.815866	NA
Vax2	23.508	-0.5917	0.963073	-0.614387	0.53896	0.63124
Atp6v1b1	1.8262	2.10923	2.43826	0.865057	0.387008	0.485823
Ankrd53	3.50301	1.01136	1.33595	0.757031	0.449031	0.547118
Tex261	4176.61	-0.432511	0.11293	-3.82989	0.000128199	0.000370884
Nagk	245.212	-2.13957	0.256616	-8.33763	7.57971e-17	7.43991e-16
Paip2b	5030.36	1.17518	0.17058	6.88936	5.60452e-12	3.67599e-11
Gm5138	0.16744	-1.11171	4.8364	-0.229863	0.818198	NA
Zfml	12228.3	0.137412	0.123731	1.11057	0.266752	0.358962
Dysf	32.8251	5.81019	1.08793	5.34061	9.26361e-08	4.00265e-07
Gm15475	0	NA	NA	NA	NA	NA
Cyp26b1	5.81248	0.820395	0.864686	0.948778	0.342734	0.440124
Exoc6b	2017.8	-0.356344	0.160624	-2.2185	0.0265209	0.0496668
Npm3-ps1	21.7547	-0.108719	0.531066	-0.204718	0.837792	0.88031
Gm5878	2.00272	3.13122	2.66213	1.17621	0.239512	0.32848
Spr	1191.47	-1.23067	0.17064	-7.21206	5.51098e-13	3.96895e-12
Gm10444	1.32581	-3.19181	2.77392	-1.15065	0.249876	0.340253
Spr-ps1	1.06899	0.822666	2.33561	0.352228	0.724668	NA
Emx1	0	NA	NA	NA	NA	NA
Sfxn5	85.2336	-1.07086	0.344509	-3.10836	0.00188127	0.00446992
Rab11fip5	62.3574	0.303584	0.379284	0.800413	0.423471	0.521877
Mir705	0	NA	NA	NA	NA	NA
Noto	0	NA	NA	NA	NA	NA
Smyd5	7772.53	1.0424	0.123533	8.43818	3.22306e-17	3.27124e-16
1700040I03Rik	514.932	0.307153	0.247785	1.23959	0.215126	0.300116
Cct7	25060.8	0.265903	0.189438	1.40365	0.160424	0.235464
Fbxo41	11	1.74664	0.929199	1.87973	0.0601452	0.102109
Egr4	195.847	4.46331	0.939141	4.75255	2.00866e-06	7.41341e-06
Alms1	998.214	-1.40827	0.160771	-8.75945	1.96212e-18	2.18271e-17
Gm4477	0	NA	NA	NA	NA	NA
Alms1-ps1	1.99505	-2.12616	1.82564	-1.16461	0.244177	0.333785
Cml3	0	NA	NA	NA	NA	NA
Alms1-ps2	0.391065	-0.149963	4.8364	-0.0310072	0.975264	NA
Gm11128	0	NA	NA	NA	NA	NA
Cml5	0.0955806	1.14741	4.92755	0.232857	0.815873	NA
Nat8	0.090543	1.14743	4.92755	0.23286	0.81587	NA
Gm9769	1324.05	0.671559	0.196003	3.42627	0.000611941	0.00158114
Cml2	1.41786	3.448	2.47014	1.39587	0.162754	0.238226
1700019G17Rik	368.183	0.149734	0.170123	0.880153	0.378776	0.477625
Cml1	139.022	0.222658	0.31683	0.702768	0.482201	0.578018
Tprkb	2890.6	0.136714	0.174672	0.782694	0.433807	0.532522
Nat8b	1.63624	3.15124	2.27549	1.38486	0.166094	0.242449
Dusp11	15414.4	0.147646	0.0993306	1.48641	0.13717	0.20597
Figla	0	NA	NA	NA	NA	NA
Add2	95.378	5.41051	0.879075	6.15477	7.51858e-10	4.02394e-09
Tgfa	2.83951	1.04249	1.36755	0.762308	0.445876	0.544038
Gm10443	137.165	-1.38533	0.339288	-4.08305	4.44479e-05	0.000137197
Fam136a	2498.48	-0.104929	0.235804	-0.444986	0.65633	0.734687
Snrpg	1432.12	-0.681842	0.209959	-3.2475	0.00116422	0.00288456
Pcyox1	642.114	-1.47332	0.138093	-10.669	1.42097e-26	2.75384e-25
Tia1	4673.09	-0.0156241	0.107132	-0.14584	0.884048	0.914853
C87436	1224.73	0.287639	0.143935	1.99839	0.0456746	0.0801473
A430078I02Rik	67.7754	-0.539454	0.548603	-0.983323	0.325448	0.421612
Pcbp1	19895.2	-0.569871	0.270129	-2.10962	0.0348908	0.0633706
1600020E01Rik	1152.15	0.902532	0.161983	5.57178	2.52153e-08	1.16165e-07
AC158662.1	0.149024	2.10914	4.92755	0.42803	0.668629	NA
Asprv1	42.8307	1.83832	0.699957	2.62633	0.00863114	0.0180679
Mxd1	2366.06	-0.989975	0.256866	-3.85405	0.000116179	0.000338348
Snrnp27	1191.75	-0.424289	0.200686	-2.11419	0.0344987	0.0627743
Gmcl1	1518.82	-0.297623	0.102343	-2.90808	0.00363661	0.0081937
Anxa4	1032.15	-3.3304	0.591089	-5.63435	1.75723e-08	8.22826e-08
Aak1	3428.52	-0.731154	0.160813	-4.54661	5.45182e-06	1.9033e-05
Nfu1	973.512	-0.793332	0.156329	-5.07476	3.87994e-07	1.55987e-06
Gfpt1	8843.09	-0.335826	0.112024	-2.99779	0.00271941	0.0062736
D6Ertd527e	5.75658	-0.327411	1.06984	-0.306036	0.759577	0.82051
Antxr1	11.1064	-2.95299	0.838022	-3.52376	0.000425471	0.00113011
n-R5s164	0	NA	NA	NA	NA	NA
Gkn1	0	NA	NA	NA	NA	NA
Gkn2	0	NA	NA	NA	NA	NA
Gkn3	0.090543	1.14743	4.92755	0.23286	0.81587	NA
Bmp10	0.35017	0.19548	4.78736	0.0408324	0.967429	NA
Arhgap25	1889.55	-0.568718	0.203415	-2.79585	0.00517626	0.0113007
Prokr1	131.621	5.05842	0.574808	8.80019	1.36579e-18	1.53759e-17
Aplf	257.743	-1.17642	0.170318	-6.90717	4.94416e-12	3.25696e-11
E230015B07Rik	13.4566	0.773979	0.731801	1.05764	0.290221	0.384335
1810020O05Rik	5.55456	0.825797	1.23619	0.668018	0.504122	0.59908
AC158626.1	0	NA	NA	NA	NA	NA
Ccdc48	2.90429	3.33951	1.69739	1.96744	0.0491321	0.0854603
Gm5879	24.0187	0.516465	0.525402	0.982989	0.325613	0.421729
Gp9	3.57444	3.97928	1.88823	2.10741	0.035082	0.063659
Rab43	6017.05	0.283351	0.180611	1.56885	0.116684	0.179478
Isy1	4432.38	1.05074	0.155267	6.76728	1.31228e-11	8.33776e-11
Cnbp	58622.4	1.18722	0.141728	8.37673	5.44208e-17	5.40365e-16
Copg	9708.36	-0.199299	0.0810549	-2.45881	0.0139398	0.0278627
Gm16723	52.5276	-0.506429	0.376104	-1.34651	0.178137	0.256811
8430410A17Rik	1173.59	0.646546	0.158471	4.07991	4.50522e-05	0.000138896
Rps19-ps9	0.149024	2.10914	4.92755	0.42803	0.668629	NA
H1fx	7.14645	-0.5814	0.89689	-0.64824	0.51683	0.611084
Gm5577	71.886	-0.641573	0.357264	-1.79579	0.0725275	0.120016
Rab7	10233.9	-0.337311	0.115919	-2.90989	0.00361558	0.00814912
Rpn1	9114.76	-0.978472	0.149421	-6.54843	5.81454e-11	3.48624e-10
Gata2	43.2404	1.07596	1.19104	0.903371	0.366329	0.464726
Dnajb8	0	NA	NA	NA	NA	NA
1700031F10Rik	2.34473	3.95325	2.06565	1.9138	0.0556454	0.0954157
Eefsec	2017.34	-0.695877	0.132847	-5.2382	1.62154e-07	6.81786e-07
Ruvbl1	5253.86	0.146049	0.205482	0.710761	0.477232	0.57368
Sec61a1	19488.8	-0.0613255	0.140658	-0.43599	0.662844	0.740463
Kbtbd12	4.37986	1.55031	1.33759	1.15903	0.246444	0.33636
Gm16628	1.53724	2.10924	2.97356	0.70933	0.47812	0.57428
Mgll	214.165	1.26186	0.495227	2.54804	0.010833	0.0221405
Abtb1	644.489	-0.877893	0.149295	-5.88026	4.09612e-09	2.03926e-08
Podxl2	1.74753	-0.124775	2.33978	-0.0533277	0.957471	0.969385
Gm15612	15.9418	-0.921852	0.660958	-1.39472	0.1631	0.23868
Mcm2	8006.36	-1.89014	0.116643	-16.2045	4.68725e-59	4.85747e-57
Tpra1	1247.53	-0.676579	0.115609	-5.85229	4.84865e-09	2.39573e-08
4933427D06Rik	0.298522	-0.238278	4.91745	-0.0484556	0.961353	NA
Gm1965	1.48497	3.85373	2.58196	1.49256	0.135553	0.20393
Gm6507	0	NA	NA	NA	NA	NA
Gm839	0	NA	NA	NA	NA	NA
Gm16896	32.1079	-1.14475	0.427642	-2.67688	0.0074311	0.0157552
Plxna1	3651.41	-1.5937	0.174983	-9.10774	8.41177e-20	1.03907e-18
Chchd6	290.437	-1.18845	0.22064	-5.38638	7.189e-08	3.13931e-07
Txnrd3	2406.88	2.63813	0.184937	14.265	3.61457e-46	2.10565e-44
Vmn1r-ps25	0	NA	NA	NA	NA	NA
Vmn1r40	0	NA	NA	NA	NA	NA
Vmn1r41	0	NA	NA	NA	NA	NA
Vmn1r-ps26	0	NA	NA	NA	NA	NA
Vmn1r-ps27	0	NA	NA	NA	NA	NA
Vmn1r42	0	NA	NA	NA	NA	NA
Vmn1r43	0	NA	NA	NA	NA	NA
Vmn1r44	0	NA	NA	NA	NA	NA
Vmn1r-ps28	0	NA	NA	NA	NA	NA
Vmn1r45	0	NA	NA	NA	NA	NA
Vmn1r46	0	NA	NA	NA	NA	NA
Vmn1r-ps29	0	NA	NA	NA	NA	NA
Vmn1r47	0	NA	NA	NA	NA	NA
Vmn1r48	0	NA	NA	NA	NA	NA
Vmn1r-ps31	0	NA	NA	NA	NA	NA
Gm20534	0	NA	NA	NA	NA	NA
Vmn1r49	0	NA	NA	NA	NA	NA
Vmn1r50	0	NA	NA	NA	NA	NA
Vmn1r51	0	NA	NA	NA	NA	NA
Vmn1r-ps32	0	NA	NA	NA	NA	NA
Vmn1r52	0	NA	NA	NA	NA	NA
V1ra8	0	NA	NA	NA	NA	NA
Vmn1r53	0.0955806	1.14741	4.92755	0.232857	0.815873	NA
Gm20426	7.17223	1.01848	0.918419	1.10895	0.267454	0.35976
Gm4287	0	NA	NA	NA	NA	NA
Vmn1r-ps34	0	NA	NA	NA	NA	NA
Vmn1r54	0	NA	NA	NA	NA	NA
BC048671	0	NA	NA	NA	NA	NA
Chst13	0.469112	1.14745	4.92755	0.232865	0.815866	NA
Uroc1	0.0992422	-1.11172	4.8364	-0.229865	0.818197	NA
Zxdc	3073.32	-0.0242745	0.115575	-0.210032	0.833642	0.87712
Ccdc37	3.34727	1.69523	1.52388	1.11244	0.265949	0.358054
Klf15	1.74754	3.01383	2.57438	1.1707	0.241719	0.330954
Aldh1l1	7.06883	-2.20124	1.0351	-2.1266	0.0334536	0.0611154
Gm15756	0.189082	0.512087	4.90408	0.104421	0.916835	NA
Slc41a3	62.1836	-0.663489	0.358243	-1.85206	0.0640169	0.107652
Iqsec1	3002.94	0.979493	0.379611	2.58025	0.00987276	0.020364
AC121954.1	16.818	2.63624	0.931077	2.83138	0.0046347	0.0102082
Rpl21-ps12	0.757409	-1.30385	3.12257	-0.417555	0.676272	NA
Ppp1r2-ps2	3.13447	-0.137415	1.31544	-0.104463	0.916802	0.939263
Nup210	24625.7	-0.269699	0.144231	-1.86991	0.0614967	0.104029
Hdac11	31.8094	-3.60676	0.656043	-5.49775	3.84663e-08	1.73557e-07
Gm14573	0.1331	-0.449628	4.90408	-0.0916845	0.926949	NA
Fbln2	2.32449	-0.741167	1.49112	-0.497054	0.619151	0.702818
Wnt7a	0.245931	2.10916	4.92755	0.428034	0.668626	NA
4930471M09Rik	6.17922	-1.35544	1.10903	-1.22219	0.221637	0.307738
Chchd4	3959.45	2.1497	0.200578	10.7175	8.42179e-27	1.65494e-25
Tmem43	1527.96	-1.5238	0.161693	-9.42403	4.34079e-21	5.85813e-20
Xpc	1700.51	0.0343013	0.138416	0.247814	0.804278	0.855319
Lsm3	1335.49	-0.858554	0.198398	-4.32743	1.50857e-05	4.97467e-05
Slc6a6	11866.1	0.466455	0.149862	3.11256	0.00185471	0.00441266
Grip2	22.3749	2.86784	0.78153	3.66953	0.000243001	0.00067466
AC162914.1	0	NA	NA	NA	NA	NA
C130022K22Rik	1782.15	0.550966	0.154544	3.56511	0.000363697	0.000978305
4930590J08Rik	15.54	0.930737	0.680986	1.36675	0.171704	0.249196
Fgd5	10.7757	0.773496	0.74166	1.04293	0.296983	0.391715
4930466I24Rik	0.123532	2.10914	4.92755	0.42803	0.668629	NA
Nr2c2	11548	0.359116	0.138532	2.5923	0.0095338	0.01976
Mrps25	1601.16	0.073786	0.130445	0.565647	0.571634	0.661283
Zfyve20	3408.44	1.0601	0.104789	10.1165	4.66916e-24	7.72569e-23
Trh	0	NA	NA	NA	NA	NA
Prickle2	1.03681	1.23144	2.46521	0.499527	0.617408	NA
Adamts9	10.7285	7.55877	2.102	3.596	0.000323152	0.000876547
A730049H05Rik	0	NA	NA	NA	NA	NA
Gm15737	0.0955806	1.14741	4.92755	0.232857	0.815873	NA
9530026P05Rik	0.10074	1.14741	4.92755	0.232857	0.815873	NA
Magi1	21.6114	-1.73352	0.615271	-2.81749	0.00483999	0.0106231
Slc25a26	862.553	1.42418	0.146792	9.702	2.95633e-22	4.31186e-21
Lrig1	14142.7	1.87288	0.25253	7.41644	1.20311e-13	9.2033e-13
AC162038.1	0	NA	NA	NA	NA	NA
5_8S_rRNA	0	NA	NA	NA	NA	NA
1700010K10Rik	0.0508552	1.14741	4.92755	0.232857	0.815873	NA
Kbtbd8	2662.07	0.946348	0.126525	7.47951	7.46024e-14	5.81291e-13
AY512915	0	NA	NA	NA	NA	NA
Gm10234	0	NA	NA	NA	NA	NA
Suclg2	2344.68	-0.22854	0.170276	-1.34218	0.179539	0.258548
Fam19a1	0	NA	NA	NA	NA	NA
1700123L14Rik	0	NA	NA	NA	NA	NA
Fam19a4	0	NA	NA	NA	NA	NA
A130022J15Rik	974.001	-1.21083	0.137781	-8.78806	1.52166e-18	1.70623e-17
Tmf1	5808.73	0.613641	0.076463	8.02533	1.01252e-15	9.1076e-15
SNORA36	149.099	1.96517	0.347626	5.65311	1.57567e-08	7.41339e-08
Uba3	4311.55	0.230525	0.164413	1.40211	0.160881	0.236065
Arl6ip5	3802.68	-1.20036	0.225002	-5.33489	9.56033e-08	4.12271e-07
Lmod3	0.589705	-0.425797	3.88766	-0.109525	0.912786	NA
Frmd4b	2688.84	3.48685	0.284344	12.2628	1.43509e-34	4.43595e-33
SNORA63	7.10947	2.10993	0.981123	2.15052	0.0315137	0.0579532
Mitf	113.904	-0.0985814	0.28681	-0.343717	0.731059	0.797041
Gm15531	0.0655497	-0.449638	4.90408	-0.0916865	0.926947	NA
Gm765	0	NA	NA	NA	NA	NA
AC158665.1	0	NA	NA	NA	NA	NA
Foxp1	52910.4	1.32678	0.202154	6.56324	5.2652e-11	3.17622e-10
Eif4e3	2964.44	-0.125162	0.534347	-0.234233	0.814804	0.863249
RP23-333F8.1	102.611	0.504134	0.50871	0.991004	0.321684	0.417917
AC152987.1	10.1074	2.08866	1.07212	1.94815	0.0513975	0.0888436
Gpr27	0.296685	1.59158	4.88481	0.325822	0.744559	NA
Prok2	1.65174	2.10922	4.87368	0.432778	0.665176	0.74252
Gm16748	0	NA	NA	NA	NA	NA
Tpt1-ps3	2453.84	0.0872072	0.246613	0.35362	0.723624	0.791212
Rybp	3361.83	0.799508	0.117679	6.794	1.09063e-11	6.98812e-11
Shq1	1652.37	1.34342	0.124775	10.7668	4.93917e-27	9.88336e-26
Gm6565	17.47	-0.572471	0.609154	-0.939781	0.34733	0.445011
Gxylt2	0.967793	-2.11386	3.33096	-0.634609	0.525684	NA
Gm15576	0	NA	NA	NA	NA	NA
Ppp4r2	11902.9	0.984237	0.110499	8.90719	5.23435e-19	6.0805e-18
Pdzrn3	29.8426	1.74515	0.823092	2.12024	0.0339858	0.0619402
Gm17519	0	NA	NA	NA	NA	NA
Gm9871	0	NA	NA	NA	NA	NA
Cntn3	0.090543	1.14743	4.92755	0.23286	0.81587	NA
Chl1	2.1755	-1.51776	1.70995	-0.887604	0.374754	0.473037
Cntn6	0	NA	NA	NA	NA	NA
Gm15631	0	NA	NA	NA	NA	NA
Cntn4	0.25856	3.03223	4.89091	0.619973	0.535275	NA
Il5ra	50.9057	0.761044	0.601145	1.26599	0.205516	0.289209
Trnt1	8211.32	1.29857	0.100084	12.9748	1.69995e-38	6.60198e-37
Crbn	3528.39	-0.156308	0.105975	-1.47496	0.140224	0.209819
AC167724.1	0	NA	NA	NA	NA	NA
Lrrn1	0.870235	2.10922	4.47556	0.471276	0.637444	NA
Setmar	114.349	-0.341435	0.345395	-0.988533	0.322892	0.419182
Sumf1	743.182	-1.62375	0.114365	-14.198	9.43234e-46	5.38327e-44
Gm4604	45.0233	-1.68477	0.441819	-3.81326	0.000137144	0.000395367
Itpr1	9405.08	-0.0148169	0.219471	-0.0675121	0.946174	0.961011
Gm16433	45.6859	0.791699	0.355599	2.22638	0.0259886	0.0487906
0610040F04Rik	118.046	-1.34005	0.444802	-3.01268	0.00258953	0.00600366
Gm17055	25.3638	0.754066	0.657131	1.14751	0.25117	0.341802
Bhlhe40	12986.3	-0.22549	0.269636	-0.836275	0.403	0.50149
Arl8b	6463.91	-0.316539	0.121581	-2.60352	0.00922708	0.0191829
Edem1	10833.7	-0.340829	0.194491	-1.75241	0.0797032	0.130064
Gm6749	4.2791	-0.0262025	1.11756	-0.0234463	0.981294	0.986757
Gm20387	0	NA	NA	NA	NA	NA
Grm7	0	NA	NA	NA	NA	NA
Gm20386	0	NA	NA	NA	NA	NA
n-R5s165	0	NA	NA	NA	NA	NA
Lmcd1	0.526218	3.85479	4.84509	0.795608	0.42626	NA
5031434C07Rik	0	NA	NA	NA	NA	NA
D630042P16Rik	0.570605	4.17044	4.83329	0.862858	0.388216	NA
Gm17462	0.986056	1.61602	2.60592	0.620135	0.535169	NA
Cav3	0	NA	NA	NA	NA	NA
Oxtr	3.97412	1.26248	1.25898	1.00278	0.315967	0.411985
Gm15519	6.54864	-0.372794	1.02124	-0.365038	0.715083	0.783832
Gm5578	1753.2	-0.0346558	0.180988	-0.191481	0.848148	0.888442
Rad18	2707.77	0.167994	0.0967658	1.73609	0.0825476	0.134039
Gm16598	89.9865	0.588066	0.300815	1.95491	0.0505942	0.0875934
Srgap3	627.907	1.50423	0.393234	3.82529	0.000130619	0.000377331
Gm6134	0	NA	NA	NA	NA	NA
Thumpd3	6140.84	0.703853	0.120408	5.84555	5.04896e-09	2.49033e-08
Gt(ROSA)26Sor	1357.39	1.46568	0.142479	10.287	8.06868e-25	1.40347e-23
Setd5	14744.7	-0.0397819	0.131304	-0.302976	0.761908	0.821873
Lhfpl4	1.70043	2.04686	2.4479	0.836167	0.403061	0.501534
Mtmr14	2062.55	-0.772344	0.120714	-6.39814	1.5728e-10	8.98157e-10
Gm16161	3.58179	0.509942	1.39118	0.366553	0.713952	0.782704
Cpne9	44.7236	1.72914	0.463408	3.73135	0.000190454	0.000537485
Brpf1	7000.21	0.378849	0.082584	4.58744	4.48711e-06	1.58222e-05
Gm15492	57.7449	-0.225786	0.429804	-0.525324	0.599358	0.685886
Ogg1	603.834	-0.359417	0.127747	-2.81351	0.00490033	0.0107471
Camk1	18.965	0.923496	0.614188	1.5036	0.132684	0.200425
Tada3	1361.95	-1.25411	0.174311	-7.1947	6.2599e-13	4.48535e-12
Arpc4	6511.17	-0.739553	0.131456	-5.62588	1.84567e-08	8.62395e-08
Ttll3	1392.7	0.574205	0.198303	2.8956	0.00378432	0.00850413
Rpusd3	280.42	-0.500275	0.187798	-2.6639	0.00772406	0.0163517
Cidec	0.419095	-0.149963	4.8364	-0.0310071	0.975264	NA
Jagn1	2187.21	0.718899	0.181198	3.96747	7.26388e-05	0.000217662
Il17re	20.6345	1.73896	0.874687	1.98809	0.0468013	0.0819273
Il17rc	9.86688	1.18602	0.772954	1.5344	0.124931	0.190454
Creld1	477.32	0.443367	0.168472	2.63169	0.00849605	0.0178174
Prrt3	14.1943	2.77808	0.769861	3.60854	0.000307923	0.000838126
Tmem111	3208.81	-0.23528	0.168027	-1.40025	0.161437	0.236731
AC153910.1	18.6877	3.24813	0.971249	3.34429	0.000824948	0.00209077
Fancd2	480.288	-1.2181	0.242271	-5.02785	4.96018e-07	1.96828e-06
AC153589.1	0	NA	NA	NA	NA	NA
4931417G12Rik	0.99131	-0.567608	2.34202	-0.242358	0.808502	NA
6720456B07Rik	4292.05	0.265042	0.141405	1.87435	0.0608822	0.103173
Vhl	1789.22	0.103079	0.159608	0.645823	0.518394	0.612419
1700015O11Rik	0.345512	-2.89335	4.74831	-0.609343	0.542297	NA
Irak2	2150.37	0.624665	0.169248	3.69083	0.000223525	0.000624107
Tatdn2	7788.55	1.44467	0.110485	13.0757	4.53434e-39	1.83329e-37
Ghrl	35.2338	2.59662	0.542371	4.78754	1.68839e-06	6.28678e-06
Sec13	4972.9	-0.786446	0.233472	-3.36848	0.000755825	0.00192725
Atp2b2	5.15317	3.05388	1.4303	2.13513	0.0327504	0.0599587
Gm15082	0	NA	NA	NA	NA	NA
Gm15083	0	NA	NA	NA	NA	NA
Slc6a11	0.148161	1.14742	4.92755	0.232858	0.815872	NA
Slc6a1	0.214075	2.10916	4.92755	0.428035	0.668625	NA
Hrh1	2.92654	-2.06276	1.67716	-1.22992	0.218729	0.304322
Atg7	1629.53	0.425822	0.142946	2.97889	0.00289295	0.00663895
Vgll4	9309.78	0.85407	0.169629	5.03492	4.78039e-07	1.90038e-06
1500001M20Rik	1144.41	0.171593	0.142302	1.20584	0.22788	0.315007
AC147047.1	0	NA	NA	NA	NA	NA
Gm17733	0	NA	NA	NA	NA	NA
Syn2	0.803864	0.232645	3.13615	0.0741816	0.940866	NA
Gm17482	0	NA	NA	NA	NA	NA
Timp4	0	NA	NA	NA	NA	NA
Pparg	66.8788	1.23372	0.474036	2.60259	0.00925239	0.0192314
Tsen2	1007.2	0.784781	0.135531	5.7904	7.02192e-09	3.41809e-08
2510049J12Rik	8.22686	3.03031	1.06407	2.84784	0.00440168	0.00974139
Mkrn2	1546.06	0.0133232	0.119648	0.111354	0.911336	0.935617
Raf1	9839.9	0.270767	0.0640693	4.22615	2.3772e-05	7.61463e-05
Gm14335	135.956	0.797691	0.354546	2.24989	0.0244558	0.0462125
D830050J10Rik	67.7767	-0.411403	0.283558	-1.45086	0.146819	0.21831
Tmem40	4.89952	-0.48465	1.61998	-0.299171	0.76481	0.824073
Cand2	568.192	-0.0141232	0.171304	-0.0824454	0.934293	0.95184
Rpl32	26380.3	-1.88252	0.360586	-5.22071	1.78234e-07	7.45102e-07
Snora7a	365.677	1.06145	0.209687	5.06204	4.14787e-07	1.66168e-06
BC060267	6.44866	-1.25474	0.952298	-1.31759	0.187642	0.268196
Mbd4	468.166	-2.24373	0.188977	-11.873	1.63439e-32	4.53895e-31
Ift122	181.322	-1.8856	0.233045	-8.09114	5.91089e-16	5.40573e-15
AC142099.1	0	NA	NA	NA	NA	NA
Rho	4.16221	-0.587018	1.15185	-0.509633	0.610309	0.695226
H1foo	1.35798	3.97305	2.45348	1.61935	0.105371	0.164624
Plxnd1	2685.76	-0.885845	0.3662	-2.41902	0.0155624	0.030818
Tmcc1	1945.31	0.260482	0.189554	1.37418	0.169385	0.246449
Gm20404	4.66082	0.200082	1.28217	0.156049	0.875994	0.909409
Gm8203	95.6402	-0.578086	0.260382	-2.22015	0.0264088	0.049485
Gm8213	6.60928	-0.795346	1.06575	-0.746276	0.455501	0.553118
D6Wsu116e	4210.4	-1.08141	0.128845	-8.39311	4.7346e-17	4.7346e-16
Anubl1	71.3909	-1.21828	0.41025	-2.96961	0.0029818	0.00682297
March8	426.209	0.601989	0.526934	1.14244	0.253272	0.344021
Alox5	18.3622	-1.28322	1.58024	-0.812038	0.41677	0.515177
Olfr211	0	NA	NA	NA	NA	NA
Olfr212	0	NA	NA	NA	NA	NA
Olfr213	0	NA	NA	NA	NA	NA
Gm5580	2.36945	-4.0878	2.07792	-1.96726	0.0491537	0.0854904
Olfr214	0	NA	NA	NA	NA	NA
Olfr215	0	NA	NA	NA	NA	NA
Zfp422	1987.9	-0.612439	0.144515	-4.23791	2.25612e-05	7.25272e-05
Rassf4	130.281	-0.829478	0.664244	-1.24876	0.211754	0.296315
8430408G22Rik	1.01773	0.857231	2.50112	0.342739	0.731795	NA
Tmem72	0	NA	NA	NA	NA	NA
Cxcl12	8.17171	4.01605	1.12668	3.5645	0.000364551	0.000980201
Rpl28-ps4	0	NA	NA	NA	NA	NA
Gm9946	0	NA	NA	NA	NA	NA
Gm7292	74.7598	0.489912	0.286943	1.70735	0.0877565	0.141309
Gm6253	0.321521	0.512106	4.90408	0.104425	0.916832	NA
Zfp637	348.712	-1.82695	0.259919	-7.0289	2.08167e-12	1.41632e-11
Zfp239	238.37	-2.75678	0.241195	-11.4296	2.97347e-30	7.25496e-29
[truncated: 32,592 more rows]

## Sheet: WT EAE vs WT
2B_DESeq2_wt_EAE_vs_wt
	baseMean	log2FoldChange	lfcSE	stat	pvalue	padj
AC007307.1	0	NA	NA	NA	NA	NA
AC007307.2	0	NA	NA	NA	NA	NA
AC007307.3	0	NA	NA	NA	NA	NA
AC007585.1	0	NA	NA	NA	NA	NA
Vmn1r-ps151	0	NA	NA	NA	NA	NA
Vmn1r-ps152	0	NA	NA	NA	NA	NA
Vmn1r238	0.505624	0.112236	4.92768	0.0227766	0.981828	NA
Crem	4742.84	-0.98424	0.199118	-4.94299	7.69333e-07	6.08454e-06
Gm6225	78.741	-1.19086	0.380152	-3.13258	0.0017328	0.00608574
Cul2	4214.73	0.374971	0.127243	2.94689	0.00320988	0.0104093
Bambi	75.2899	0.477398	0.308934	1.54531	0.122272	0.21597
U6	2866.85	-1.34938	0.268603	-5.02369	5.06873e-07	4.15973e-06
7SK	457803	-0.104054	0.155545	-0.668961	0.50352	0.630671
Lyzl1	0	NA	NA	NA	NA	NA
Gm10557	1351.88	-0.451215	0.252021	-1.79039	0.0733917	0.143372
Map3k8	3184.08	-1.10618	0.21331	-5.18579	2.15097e-07	1.9117e-06
Gm17417	12.7789	0.481008	0.703616	0.683623	0.494213	0.623387
Mtpap	4385.67	0.368104	0.128013	2.87552	0.00403367	0.0126985
AC121802.1	0	NA	NA	NA	NA	NA
9430020K01Rik	131.42	-1.7386	0.432408	-4.02074	5.80165e-05	0.000300404
Gm10556	0	NA	NA	NA	NA	NA
Svil	3988.12	-0.15594	0.201989	-0.772018	0.440104	0.573785
Gm16954	2.80561	-2.92274	1.58337	-1.8459	0.0649071	0.129564
Zfp438	389.892	-0.677337	0.175481	-3.85989	0.000113439	0.00054675
RP23-278M16.2	0	NA	NA	NA	NA	NA
Gm10125	12.4627	-2.3816	0.823432	-2.89229	0.00382448	0.0121173
Zeb1	5447.45	-0.334285	0.149162	-2.24109	0.0250201	0.0593567
RP23-345J21.1	0	NA	NA	NA	NA	NA
Gm16147	1.10785	-0.323924	2.88907	-0.112121	0.910728	NA
AC127028.1	24.292	-2.45908	0.894259	-2.74986	0.00596214	0.0176659
Arhgap12	2063.44	-0.687104	0.109883	-6.25302	4.02585e-10	5.87242e-09
Kif5b	19415.8	0.0915741	0.066499	1.37708	0.168489	0.278156
Gm17036	59.6788	0.377128	0.41719	0.903972	0.36601	0.502122
Rpl27-ps3	13.9622	1.65576	0.621107	2.66582	0.00768007	0.0219377
Epc1	5796.66	-0.643863	0.126893	-5.07406	3.89423e-07	3.2806e-06
Mir1893	0	NA	NA	NA	NA	NA
4921524L21Rik	0.431796	-0.523054	4.90421	-0.106654	0.915064	NA
Rab18	3229.34	0.224152	0.09562	2.34419	0.0190683	0.0474027
RP23-352J18.2	0	NA	NA	NA	NA	NA
Mkx	0.149024	0.112245	4.92768	0.0227784	0.981827	NA
Armc4	3.35699	-3.39397	1.79264	-1.89328	0.0583206	0.118659
Mpp7	1358.67	-0.171608	0.307494	-0.558085	0.576786	0.694991
Fabp5l2	0.667281	-1.27347	4.91758	-0.258963	0.795664	NA
Wac	9085.11	-0.0691273	0.129496	-0.533818	0.593468	0.708623
Gm7502	11.581	-1.29892	0.997003	-1.30283	0.192634	0.309244
Gm5819	0.50476	0.112238	4.92768	0.0227771	0.981828	NA
AC122826.1	0	NA	NA	NA	NA	NA
Fzd8	2.27844	-3.91697	1.96097	-1.99747	0.045774	0.0974156
Gjd4	5.50936	-1.96814	1.67971	-1.17171	0.241313	0.368366
Ccny	6844.92	0.0560342	0.0997812	0.56157	0.574409	0.692527
SNORA25	626.306	1.02544	0.23856	4.29847	1.71979e-05	0.000101402
Cetn1	0	NA	NA	NA	NA	NA
Colec12	3.98289	0.0896635	1.65803	0.0540783	0.956873	0.97418
Gm17430	0	NA	NA	NA	NA	NA
AC102618.1	0	NA	NA	NA	NA	NA
Gm5501	0	NA	NA	NA	NA	NA
Thoc1	5661.96	0.562405	0.149993	3.74955	0.000177151	0.000816055
Usp14	7414.93	0.629279	0.108587	5.79517	6.82517e-09	8.11745e-08
Rock1	11931.6	-0.313278	0.0987434	-3.17265	0.00151055	0.00539721
U1	5222.62	-2.15228	0.410529	-5.2427	1.58241e-07	1.43984e-06
Greb1l	10.2445	-4.86577	1.41715	-3.43349	0.000595871	0.00239064
Gm10349	0.618371	-0.291145	3.75885	-0.0774559	0.938261	NA
SNORA33	282.562	-1.13213	0.322577	-3.50963	0.000448736	0.00186334
Esco1	5306.66	-0.45702	0.107967	-4.23296	2.30639e-05	0.000132043
Snrpd1	4043.29	1.0642	0.180915	5.8823	4.04605e-09	4.99271e-08
Abhd3	2.43396	-1.25422	1.58884	-0.789391	0.429883	0.563787
4930563E18Rik	0.123532	0.112245	4.92768	0.0227784	0.981827	NA
Mib1	8343.62	0.106431	0.144565	0.736211	0.461602	0.593964
SNORA70	609.308	0.0707497	0.217222	0.325702	0.74465	0.828841
Mir133a-1	0.537616	0.112237	4.92768	0.0227768	0.981828	NA
Mir1b	58.8404	-1.11857	0.563164	-1.98622	0.0470084	0.0995397
1010001N08Rik	0	NA	NA	NA	NA	NA
Gata6	0.323581	-0.311682	4.91758	-0.0633811	0.949463	NA
Rbbp8	2691.57	0.0836979	0.107648	0.777515	0.436855	0.570899
Gm6277	0.616734	0.112237	4.92768	0.0227768	0.981828	NA
Cables1	61.0098	-1.01752	0.78779	-1.29161	0.196492	0.314188
Mir1901	0.545435	-0.505678	4.1086	-0.123078	0.902045	NA
6030446N20Rik	219.228	-0.481698	0.201163	-2.39456	0.0166401	0.0422118
AC102096.1	3.35952	-1.30064	1.86124	-0.698804	0.484674	0.614872
Riok3	8670.7	-0.291915	0.0939786	-3.10619	0.00189518	0.0065735
U4	336.745	-0.229425	0.260226	-0.881638	0.377973	0.513423
3110002H16Rik	2687.36	-0.294457	0.137247	-2.14545	0.0319169	0.0723573
Npc1	2914.36	-0.670829	0.103468	-6.48346	8.96415e-11	1.44475e-09
Gm15956	14.9167	-1.29254	0.577493	-2.23819	0.0252084	0.0596749
Ankrd29	33.6167	-0.766263	0.451879	-1.69573	0.0899375	0.169222
Gm16072	0.123532	0.112245	4.92768	0.0227784	0.981827	NA
Lama3	3.36954	-1.59684	1.21324	-1.31618	0.188113	0.30365
Gm17506	0	NA	NA	NA	NA	NA
5S_rRNA	371.397	-1.22291	0.333954	-3.66191	0.000250339	0.00110591
Ttc39c	2115.27	-1.37532	0.319773	-4.30091	1.70098e-05	0.000100483
Mir1948	23.4816	-3.46504	0.9793	-3.53829	0.000402732	0.00169066
Cabyr	61.5299	-1.1526	0.46605	-2.47313	0.0133936	0.0352252
Gm7599	0.471355	-0.523049	4.90421	-0.106653	0.915064	NA
Osbpl1a	144.81	-0.68541	0.31576	-2.17067	0.0299562	0.0686765
Gm5687	0.191083	1.07403	4.92768	0.217959	0.827461	NA
Impact	3166.53	-0.364668	0.123012	-2.96449	0.00303187	0.00990403
Hrh4	6.07203	1.0785	1.21934	0.884489	0.376432	0.511998
Zfp521	3.58544	-0.0109763	1.88958	-0.00580885	0.995365	0.996695
Gm5160	45.1762	-0.341628	0.370672	-0.921645	0.356714	0.492504
Gm6457	65.8307	1.07308	0.369289	2.9058	0.00366314	0.0116772
Ss18	8081.48	0.113686	0.143418	0.792688	0.42796	0.562136
Psma8	4.55409	0.495334	1.26324	0.392116	0.694973	0.790842
Taf4b	6649.67	0.821314	0.145479	5.6456	1.64608e-08	1.82245e-07
Kctd1	381.147	-0.280913	0.154894	-1.81359	0.0697413	0.137531
Gm6304	2.84227	-4.34473	1.83267	-2.37071	0.017754	0.0446327
Aqp4	1.7757	-1.96323	2.06348	-0.951419	0.341392	NA
Chst9	0	NA	NA	NA	NA	NA
Gm10036	90.2961	1.11238	0.295695	3.76191	0.000168622	0.000781563
SNORA17	287.594	-1.55099	0.408763	-3.79434	0.000148034	0.000693516
Gm4835	2.66526	-0.0866185	1.14924	-0.0753704	0.93992	0.963604
AC138299.1	0	NA	NA	NA	NA	NA
Gm7665	9.19529	0.342525	0.719146	0.476294	0.633865	0.742619
Cdh2	1.34549	-3.39627	2.98278	-1.13862	0.25486	NA
Gm15485	0	NA	NA	NA	NA	NA
Gm15328	0	NA	NA	NA	NA	NA
Gm7670	0	NA	NA	NA	NA	NA
1700001G01Rik	0	NA	NA	NA	NA	NA
AC122304.1	0	NA	NA	NA	NA	NA
Dsc3	0	NA	NA	NA	NA	NA
Dsc2	0	NA	NA	NA	NA	NA
Dsc1	0	NA	NA	NA	NA	NA
Dsg1c	0	NA	NA	NA	NA	NA
Dsg1a	0	NA	NA	NA	NA	NA
Dsg1b	0	NA	NA	NA	NA	NA
Dsg4	0.201481	0.11225	4.92768	0.0227794	0.981826	NA
Dsg3	0	NA	NA	NA	NA	NA
Dsg2	12.7171	-1.35462	0.739714	-1.83127	0.0670599	0.133182
Gm16090	0	NA	NA	NA	NA	NA
Ttr	0.0496211	-1.27347	4.91758	-0.258963	0.795664	NA
Gm10269	48.9411	0.647631	0.388472	1.66712	0.0954896	0.17753
B4galt6	59.2785	-1.55747	0.704385	-2.21111	0.0270284	0.0632248
Trappc8	5878.47	-0.326054	0.12336	-2.64311	0.00821491	0.0232318
Rnf125	758.113	-1.29265	0.250156	-5.16737	2.37407e-07	2.08918e-06
Rnf138	3648.1	0.374504	0.10678	3.50727	0.000452733	0.00187827
Mep1b	1.9533	1.07404	2.47273	0.434356	0.66403	0.765284
Gm6378	0	NA	NA	NA	NA	NA
Fam59a	22.6238	0.597466	0.827415	0.722088	0.470241	0.601715
Y_RNA	127.627	-1.31241	0.290504	-4.51771	6.25132e-06	4.07723e-05
Klhl14	4.33865	-0.756276	1.33658	-0.565828	0.571511	0.690009
4930426D05Rik	2.30501	1.22955	2.2591	0.544266	0.586259	0.702925
4921528I01Rik	0	NA	NA	NA	NA	NA
Asxl3	0.109535	0.112245	4.92768	0.0227784	0.981827	NA
AC103351.1	0	NA	NA	NA	NA	NA
Nol4	0	NA	NA	NA	NA	NA
AC103368.1	0	NA	NA	NA	NA	NA
Dtna	0.518757	0.112238	4.92768	0.022777	0.981828	NA
Gm15972	0	NA	NA	NA	NA	NA
Mapre2	3851.58	1.34279	0.194585	6.90076	5.17264e-12	1.01207e-10
Rpl19-ps7	26.0466	0.733829	0.411069	1.78517	0.0742335	0.144685
Zfp397	9001.83	0.511309	0.159322	3.20929	0.00133064	0.00483269
Zscan30	99.1935	-0.801013	0.245177	-3.26708	0.00108664	0.00404366
Zfp35	1579.2	0.229995	0.196115	1.17275	0.240895	0.367908
Zfp191	3057.08	-0.135155	0.106417	-1.27005	0.204067	0.323717
Ino80c	1898.16	-0.0161714	0.144319	-0.112053	0.910781	0.945119
Galnt1	5992.5	-0.0231508	0.114364	-0.202432	0.839579	0.895169
Gm7701	85.828	-1.61042	0.57297	-2.81065	0.00494423	0.0150987
Mir187	0.0955806	0.11225	4.92768	0.0227794	0.981826	NA
2700062C07Rik	519.054	0.534876	0.288884	1.85152	0.0640941	0.128257
Rprd1a	1312.39	0.126517	0.118288	1.06957	0.284815	0.416815
AC131713.1	0	NA	NA	NA	NA	NA
Slc39a6	5357.46	0.467253	0.150311	3.10856	0.00187999	0.00653049
Elp2	6681.77	0.389518	0.0979028	3.97862	6.9317e-05	0.000352013
Mocos	71.8381	-0.616633	0.419555	-1.46973	0.141634	0.242602
n-R5s23	0	NA	NA	NA	NA	NA
Gm9955	0	NA	NA	NA	NA	NA
Fhod3	7.4814	-1.06313	1.11489	-0.953582	0.340295	0.476434
5730494M16Rik	456.013	0.438235	0.176277	2.48606	0.0129165	0.0341712
AW554918	821.859	-0.198818	0.172255	-1.1542	0.248416	0.37671
Gm16558	12.8699	-1.05199	0.630578	-1.6683	0.0952566	0.177185
Celf4	38.7789	1.19071	0.541707	2.19807	0.0279443	0.0649419
Gm7847	0	NA	NA	NA	NA	NA
RNaseP_nuc	14.3826	-1.35875	0.972746	-1.39682	0.162467	0.27038
Gm7729	103.98	0.400699	0.268636	1.49161	0.135803	0.23491
Pik3c3	3652.29	-0.216596	0.119019	-1.81984	0.0687836	0.135971
Rpl29-ps5	0.318856	0.704212	4.84738	0.145277	0.884492	NA
Gm7936	0	NA	NA	NA	NA	NA
AC102572.1	0	NA	NA	NA	NA	NA
Rit2	0	NA	NA	NA	NA	NA
AC161167.1	0	NA	NA	NA	NA	NA
Syt4	0.477511	-2.72649	4.79566	-0.568533	0.569673	NA
Gm16871	0.149024	0.112245	4.92768	0.0227784	0.981827	NA
Slc25a46	2855.12	-0.0648549	0.0959157	-0.676166	0.498935	0.627023
B930094E09Rik	45.653	-0.364054	0.366475	-0.993393	0.320519	0.454861
Sap130	2912.74	-0.257932	0.142066	-1.81558	0.0694353	0.137043
Ammecr1l	4233.11	-0.360025	0.0969477	-3.7136	0.000204328	0.000927793
Gm16827	105.912	-0.0451931	0.248397	-0.181939	0.855631	0.906611
Polr2d	1903.64	0.464323	0.199318	2.32956	0.0198292	0.0489372
Wdr33	11233.4	-0.0335725	0.0933686	-0.35957	0.719169	0.809827
Gm6665	2.06111	-3.40953	2.05987	-1.65522	0.0978799	0.180897
Gm17652	7.79869	-0.232695	1.08959	-0.213562	0.830888	0.888953
AC131761.1	49.0839	-1.58888	0.563466	-2.81984	0.00480476	0.0147471
Sft2d3	478.65	0.412764	0.158104	2.61071	0.0090354	0.0252098
Lims2	9.26447	-1.92144	0.838711	-2.29095	0.0219663	0.0532855
Gpr17	0.535388	-2.86346	4.78813	-0.598032	0.549818	NA
Myo7b	0.425753	0.112245	4.92768	0.0227784	0.981827	NA
Gm16344	0.447073	0.112237	4.92768	0.0227768	0.981828	NA
Gm16345	0.553601	1.92509	4.06475	0.473608	0.63578	NA
Iws1	11915.3	0.464653	0.107684	4.31499	1.59613e-05	9.49773e-05
Proc	2.62322	-4.78057	1.71054	-2.79478	0.00519357	0.0157496
Gm17531	0	NA	NA	NA	NA	NA
Map3k2	7354.72	-0.310417	0.0846344	-3.66774	0.000244702	0.0010851
Ercc3	4201.61	0.150466	0.103643	1.45178	0.146564	0.249518
A830052D11Rik	0.226707	-0.311682	4.91758	-0.0633811	0.949463	NA
Bin1	2446.95	0.315866	0.283081	1.11582	0.264501	0.394667
Gypc	3408.03	-0.489773	0.125765	-3.89436	9.84583e-05	0.000480975
4930455D15Rik	19.1289	2.2191	0.685768	3.23594	0.00121244	0.00445257
Tslp	5.37733	0.579971	1.72776	0.335678	0.737114	0.82329
AC140983.1	0.0740803	0.11225	4.92768	0.0227794	0.981826	NA
Wdr36	13780.6	1.1185	0.134186	8.33544	7.721e-17	3.00878e-15
2310026I22Rik	9.10891	-0.617754	0.766433	-0.806012	0.420236	0.554868
Camk4	4175.09	-0.63422	0.210862	-3.00776	0.00263183	0.00874355
Stard4	2637.74	-0.594976	0.141867	-4.19389	2.74205e-05	0.00015347
D0H4S114	3.5332	-3.54667	1.72474	-2.05635	0.0397488	0.0866842
Gm10549	0	NA	NA	NA	NA	NA
2410004N09Rik	1673.07	1.51744	0.235279	6.44956	1.12175e-10	1.77585e-09
AC150277.1	123.413	1.273	0.25445	5.00293	5.6466e-07	4.59574e-06
Epb4.1l4a	7.04707	-2.17154	1.00216	-2.16685	0.0302463	0.0691892
U7	19.1628	-2.29139	0.625429	-3.66372	0.000248582	0.0010997
Gm10548	92.9207	-1.14763	0.294697	-3.89427	9.84954e-05	0.000481031
Apc	9338.99	-0.697444	0.129618	-5.38076	7.41714e-08	7.21241e-07
Srp19	2674.83	0.334278	0.119463	2.79817	0.00513927	0.0156229
Reep5	1645.88	-0.494161	0.158119	-3.12525	0.00177654	0.00621374
Pkd2l2	45.679	-0.235751	0.333111	-0.707726	0.479115	0.610008
Fam13b	5693.75	-1.05905	0.107488	-9.85265	6.67616e-23	5.66235e-21
n-R5s24	0.875507	-0.467762	3.11231	-0.150294	0.880533	NA
Wnt8a	2.17031	3.29541	2.00767	1.64141	0.100712	0.185019
Nme5	2.56601	-4.22421	1.90005	-2.2232	0.026202	0.0616224
4933408B17Rik	50.2147	-1.48958	0.485038	-3.07106	0.00213299	0.00728779
Brd8	6384.72	-0.280715	0.127101	-2.20859	0.0272029	0.0635695
Kif20a	449.373	-0.275553	0.191135	-1.44167	0.149395	0.253257
Cdc23	4563.33	0.121601	0.106163	1.14541	0.252038	0.380922
n-R5s25	0	NA	NA	NA	NA	NA
Gfra3	0.605242	-1.27664	3.98638	-0.320252	0.748778	NA
Cdc25c	75.3834	0.24788	0.29654	0.835909	0.403206	0.53825
Gm3550	1.4465	0.498384	1.95898	0.25441	0.799179	NA
2010110K18Rik	12.2603	-0.0551056	0.753783	-0.0731054	0.941722	0.964669
Fam53c	3323.46	0.184717	0.123001	1.50175	0.133161	0.231194
Kdm3b	9667.09	-0.428119	0.0953524	-4.48986	7.12698e-06	4.58908e-05
Gm17557	27.7896	-0.0356979	0.555731	-0.064236	0.948782	0.96889
Reep2	71.4468	-0.491411	0.339336	-1.44815	0.147574	0.250896
Egr1	16120	1.10281	0.143309	7.69531	1.41148e-14	4.08284e-13
Gm17507	6.55134	3.31609	1.82979	1.81228	0.0699429	0.137856
Etf1	33623.8	0.734222	0.129076	5.6883	1.28313e-08	1.44537e-07
Hspa9	60559	0.900606	0.121366	7.42057	1.16618e-13	2.90678e-12
SNORD63	536.242	-0.351041	0.327986	-1.07029	0.284487	0.41653
Gm6724	1.82655	-0.520408	1.58206	-0.328942	0.742199	NA
Ctnna1	2791.85	-0.419204	0.151218	-2.77218	0.00556826	0.0166701
Lrrtm2	19.2312	-0.62727	0.696654	-0.900403	0.367906	0.503821
Sil1	1040.96	0.985596	0.121226	8.13023	4.28483e-16	1.51824e-14
AC121874.1	18.5324	-1.49597	0.875294	-1.70911	0.0874313	0.16527
snoU13	3.16652	-1.2411	1.51735	-0.817941	0.413391	0.548263
Gm5239	0.327156	-2.02798	4.78178	-0.424105	0.671489	NA
Snhg4	2700.76	1.4142	0.139168	10.1618	2.93595e-24	2.98526e-22
SNORA74	511.272	1.78073	0.13828	12.8777	6.00741e-38	2.2079e-35
Snora74a	277.152	0.891982	0.250873	3.55552	0.000377239	0.00159364
Matr3	30017	0.460394	0.0961894	4.78632	1.69863e-06	1.24811e-05
Paip2	4005.13	-0.633326	0.18964	-3.33963	0.000838895	0.00322393
Slc23a1	13.9913	-1.57384	0.712212	-2.20979	0.0271195	0.0634141
2010001M09Rik	374.344	1.63323	0.918855	1.77747	0.0754914	0.146679
Gm1614	104.587	-1.02856	0.290751	-3.53759	0.000403792	0.00169473
Spata24	152.619	0.555133	0.276638	2.00671	0.0447803	0.0955884
Dnajc18	1028.52	-0.043603	0.109127	-0.399562	0.689479	0.78625
1700066B19Rik	34.2891	-0.0931471	0.378156	-0.24632	0.805435	0.871605
Ecscr	4.96474	0.37915	0.964747	0.393005	0.694316	0.79042
Tmem173	3453.1	-0.808031	0.220933	-3.65735	0.000254832	0.0011239
Gm16490	0.0681977	1.07404	4.92768	0.21796	0.82746	NA
Ube2d2	7515.42	-0.063484	0.0697969	-0.909554	0.363058	0.498875
Cxxc5	101.134	1.4395	0.534253	2.69441	0.00705135	0.0204061
AC141471.1	0.693607	-0.926487	3.16075	-0.293122	0.769429	NA
Psd2	49.3621	-0.936699	0.426933	-2.19402	0.0282338	0.0655293
Nrg2	2.94274	-0.568358	1.52518	-0.37265	0.709409	0.802014
Pura	9703.75	-0.148314	0.155619	-0.953054	0.340563	0.476598
0610010O12Rik	316.457	-0.142836	0.410916	-0.347604	0.728138	0.816281
Pfdn1	705.351	0.920287	0.175408	5.24654	1.54985e-07	1.41227e-06
Hbegf	292.194	1.15991	0.481951	2.40669	0.0160977	0.0410859
Slc4a9	1.03637	-2.01048	2.35476	-0.853796	0.393218	NA
Ankhd1	15690.5	-0.493715	0.128908	-3.82998	0.000128155	0.000610921
Gm6542	107.117	-1.39883	0.377503	-3.70547	0.000210996	0.000952532
Eif4ebp3	80.0995	-0.974581	0.356922	-2.73052	0.00632352	0.0185548
Sra1	1711.66	0.75281	0.20312	3.70623	0.000210364	0.000950363
Apbb3	1947.83	-0.0841282	0.105059	-0.80077	0.423265	0.557884
Slc35a4	8089.51	0.631727	0.154135	4.09853	4.15785e-05	0.000223255
E230025N22Rik	1.44546	-1.23254	2.53236	-0.486717	0.626459	NA
Cd14	100.393	4.75842	1.2445	3.82354	0.000131547	0.000625184
Tmco6	448.127	-0.0841939	0.186849	-0.450599	0.652278	0.756064
Ndufa2	1161.86	1.24864	0.199037	6.27339	3.53269e-10	5.19755e-09
Ik	3939.49	0.354384	0.160264	2.21125	0.0270183	0.06321
Wdr55	3611.3	0.879381	0.107113	8.20985	2.21469e-16	8.17168e-15
Dnd1	258.094	-0.499884	0.183787	-2.71992	0.00652985	0.0190617
Hars	5108.11	0.98462	0.125997	7.81463	5.51244e-15	1.68832e-13
Hars2	2559.51	0.273125	0.132598	2.0598	0.0394179	0.0861532
Zmat2	2585.8	0.296512	0.130679	2.26902	0.0232673	0.055798
Vault	20.2571	-1.82718	0.630889	-2.8962	0.0037771	0.0119856
AC020968.1	0	NA	NA	NA	NA	NA
Gm6756	0	NA	NA	NA	NA	NA
Pcdha4	1.72307	-1.93587	2.087	-0.927586	0.353622	NA
Pcdha3	0.190485	-0.52302	4.90422	-0.106647	0.915069	NA
Gm10545	0	NA	NA	NA	NA	NA
Gm10544	0	NA	NA	NA	NA	NA
Pcdhb1	0	NA	NA	NA	NA	NA
Pcdhb2	0	NA	NA	NA	NA	NA
Pcdhb3	0.0655497	-1.48481	4.90422	-0.302762	0.762072	NA
Pcdhb4	2.1568	0.812052	1.57505	0.515572	0.606154	0.7193
Pcdhb5	0.858986	-0.403237	2.97274	-0.135645	0.892102	NA
Pcdhb6	0	NA	NA	NA	NA	NA
Pcdhb7	0.647442	0.750355	3.10737	0.241476	0.809186	NA
Pcdhb8	0	NA	NA	NA	NA	NA
Pcdhb9	0	NA	NA	NA	NA	NA
Pcdhb10	0.0955806	0.11225	4.92768	0.0227794	0.981826	NA
Pcdhb11	1.12866	-0.281239	1.93044	-0.145686	0.884169	NA
Pcdhb12	0.949789	-1.14839	2.99983	-0.382819	0.701854	NA
Pcdhb13	0.361441	-3.99198	4.74687	-0.840971	0.400364	NA
Pcdhb14	2.32406	-1.03909	1.69459	-0.613177	0.539759	0.663759
Pcdhb15	0.219529	1.05542	4.85298	0.21748	0.827835	NA
Pcdhb16	4.30321	-1.14196	1.22136	-0.934985	0.349796	0.4856
Pcdhb17	1.91126	-2.20509	2.27656	-0.968607	0.332741	NA
Pcdhb18	2.08669	0.151313	1.74364	0.0867802	0.930846	0.95767
Pcdhb19	1.38835	1.19923	2.25359	0.532145	0.594626	NA
Pcdhb20	1.0946	0.115712	2.87208	0.0402886	0.967863	NA
Pcdhb21	1.87237	-3.25197	2.02976	-1.60214	0.109125	NA
Pcdhb22	11.4605	0.523701	0.765298	0.684309	0.49378	0.622966
Slc25a2	113.584	-1.14292	0.498103	-2.29455	0.0217591	0.0528579
Taf7	2054.36	0.567405	0.143083	3.96558	7.32178e-05	0.000370617
3222401L13Rik	4.87539	0.0830021	0.988858	0.0839373	0.933106	0.958876
Pcdhga9	2139.53	-0.0565876	0.19123	-0.295913	0.767296	0.845357
SNORA40	537.66	0.855689	0.144834	5.90805	3.46176e-09	4.30127e-08
Gm16882	13.2153	-0.941033	0.740578	-1.27067	0.203845	0.323473
Diap1	13042.9	0.0550004	0.0971006	0.566427	0.571103	0.689695
Hdac3	3238.16	0.0368591	0.0922659	0.399488	0.689534	0.786265
Rell2	281.588	0.293753	0.269016	1.09196	0.274852	0.405943
Fchsd1	884.389	-0.543887	0.139456	-3.90006	9.61691e-05	0.000471266
Arap3	81.8826	0.71967	0.580344	1.24007	0.214948	0.336871
AC133646.1	0	NA	NA	NA	NA	NA
Pcdh1	17.042	-0.568184	0.551814	-1.02967	0.303167	0.436818
2010320O07Rik	0.337597	1.07404	4.92768	0.21796	0.82746	NA
1700086O06Rik	139.232	-0.328104	0.218977	-1.49835	0.134043	0.232402
Gm10268	21.8161	1.24171	0.491582	2.52594	0.0115389	0.0310798
0610009O20Rik	1791.9	0.188144	0.12424	1.51436	0.129934	0.226704
Pcdh12	1.86933	-1.39005	2.49921	-0.556195	0.578078	NA
Rnf14	2543.05	-0.575354	0.130254	-4.41716	1.00006e-05	6.21728e-05
Gnpda1	1667.13	-0.823665	0.223334	-3.68804	0.000225992	0.00101025
Ndfip1	19642.4	0.431096	0.186361	2.31323	0.0207098	0.0507298
AC134576.1	0.486741	1.07404	4.14411	0.259172	0.795503	NA
Spry4	414.68	0.548723	0.183459	2.99098	0.00278082	0.00918316
Arhgap26	2220.94	-1.04639	0.173783	-6.02123	1.73097e-09	2.26257e-08
9630014M24Rik	0	NA	NA	NA	NA	NA
Gm15335	0	NA	NA	NA	NA	NA
Gm8302	0	NA	NA	NA	NA	NA
Fgf1	3.04601	1.08412	2.23293	0.485516	0.62731	0.737284
Gm15334	3.46837	-3.81763	1.49071	-2.56095	0.0104387	0.0284602
Gm15336	6.54563	-0.875812	0.895018	-0.978541	0.327807	0.462646
Gm15333	0.74088	-2.33921	3.1682	-0.738342	0.460307	NA
Gm15337	29.8591	-1.38718	0.627426	-2.21091	0.0270419	0.0632485
Nr3c1	9603.86	-0.833803	0.10585	-7.8772	3.34799e-15	1.06545e-13
Pabpc2	2.45439	-2.37401	1.96421	-1.20864	0.226803	0.351542
Yipf5	2892.65	0.202729	0.148984	1.36075	0.173594	0.284676
2900055J20Rik	0	NA	NA	NA	NA	NA
Kctd16	0	NA	NA	NA	NA	NA
Rps19-ps13	0	NA	NA	NA	NA	NA
AC107756.1	0	NA	NA	NA	NA	NA
Mir5097	0	NA	NA	NA	NA	NA
Prelid2	414.822	0.713684	0.397454	1.79564	0.0725521	0.142028
Grxcr2	0	NA	NA	NA	NA	NA
Sh3rf2	7.1301	-1.21368	1.32105	-0.918724	0.35824	0.494066
Gm5689	0	NA	NA	NA	NA	NA
Plac8l1	28.4762	-1.34666	0.88325	-1.52466	0.127343	0.223181
Lars	29106.6	0.984372	0.0955606	10.301	6.971e-25	7.91905e-23
Rps19-ps4	11.4698	1.0983	0.821592	1.3368	0.181288	0.294859
Rbm27	11546.1	0.31524	0.0941818	3.34714	0.000816486	0.00314837
AC125110.1	0	NA	NA	NA	NA	NA
Pou4f3	0.35286	-0.523036	4.90421	-0.10665	0.915066	NA
Gm16415	0.384405	-0.328409	4.75061	-0.0691298	0.944886	NA
Tcerg1	12111.4	0.734132	0.10853	6.76434	1.33919e-11	2.48286e-10
Gpr151	4.28605	-2.51154	1.38263	-1.8165	0.0692941	0.136807
Ppp2r2b	0.328606	0.112239	4.92768	0.0227772	0.981828	NA
4933407I08Rik	0	NA	NA	NA	NA	NA
Gm8181	10.9549	-0.0948862	0.714724	-0.132759	0.894384	0.934313
Stk32a	0	NA	NA	NA	NA	NA
Dpysl3	28.6887	1.70666	1.02228	1.66947	0.0950235	0.176839
Gm9781	173.286	1.14208	0.216395	5.27775	1.30783e-07	1.20937e-06
Jakmip2	0.402006	1.07403	4.92768	0.217958	0.827462	NA
Spink3	0	NA	NA	NA	NA	NA
Scgb3a2	0	NA	NA	NA	NA	NA
Gm94	0	NA	NA	NA	NA	NA
Spink5	0	NA	NA	NA	NA	NA
Spink14	0	NA	NA	NA	NA	NA
Spink6	0	NA	NA	NA	NA	NA
Spink12	0	NA	NA	NA	NA	NA
Gm10267	0	NA	NA	NA	NA	NA
Spinkl	0	NA	NA	NA	NA	NA
Spink11	0	NA	NA	NA	NA	NA
Gm10542	0	NA	NA	NA	NA	NA
Npy6r	0	NA	NA	NA	NA	NA
Myot	0	NA	NA	NA	NA	NA
Dcp2	7276.76	0.0827191	0.135819	0.60904	0.542498	0.66607
Mcc	5.95964	-3.69575	1.53335	-2.41025	0.0159416	0.0407763
A930012L18Rik	0	NA	NA	NA	NA	NA
Ythdc2	2810.02	0.334271	0.105005	3.18338	0.00145569	0.00523017
Kcnn2	0.183616	0.112245	4.92768	0.0227784	0.981827	NA
Gm10540	4.0647	-0.29673	1.02305	-0.290046	0.771781	0.847865
Trim36	279.079	-0.522961	0.287429	-1.81944	0.068844	0.136076
1700018A14Rik	0.340923	-0.311682	4.91758	-0.0633811	0.949463	NA
Pggt1b	2685.35	-0.0404188	0.0955777	-0.42289	0.672376	0.771865
AC124717.1	0.519621	0.112235	4.92768	0.0227765	0.981829	NA
Ccdc112	39.5909	0.152374	0.46505	0.327651	0.743175	0.82789
Gm4840	2.91893	2.91359	1.78367	1.63348	0.102369	0.187492
AC148019.1	0.191161	0.11225	4.92768	0.0227794	0.981826	NA
Mospd4	7.26621	-1.62239	1.09276	-1.48468	0.137629	0.237193
Fem1c	3387.16	-0.112427	0.0969391	-1.15977	0.246144	0.373938
Ticam2	133.107	0.445179	0.305483	1.45729	0.145035	0.247297
Tmed7	7929.84	0.319905	0.0925952	3.45487	0.000550553	0.00223126
Eif1a	12105	0.997427	0.169794	5.87432	4.24573e-09	5.21849e-08
Cdo1	183.822	-1.26968	0.29116	-4.36078	1.29599e-05	7.85896e-05
Atg12	2732.29	-0.0033374	0.18546	-0.0179953	0.985643	0.990823
Ap3s1	1567.92	-0.438615	0.1468	-2.98784	0.00280959	0.00926837
4833403I15Rik	1.97629	-1.40625	2.72045	-0.516919	0.605213	0.718664
Gm949	1.04199	0.632311	2.65871	0.237827	0.812016	NA
Commd10	625.197	0.194859	0.178266	1.09308	0.274358	0.405406
AC124466.1	0	NA	NA	NA	NA	NA
Sema6a	13.6195	-3.25937	0.733447	-4.44391	8.83402e-06	5.56588e-05
Gm5506	42.2045	-0.117437	0.390964	-0.300378	0.763889	0.8428
Dtwd2	777.453	0.547977	0.162762	3.36673	0.000760655	0.00296172
Gm16283	21.2897	-0.244518	0.526745	-0.464206	0.6425	0.74836
Dmxl1	15313	-0.405503	0.210781	-1.92381	0.0543788	0.112144
Tnfaip8	5729.19	0.0374603	0.252407	0.148412	0.882017	0.925156
C030005K06Rik	46.0184	0.264129	0.559285	0.472262	0.63674	0.744575
Hsd17b4	1861.52	-0.374394	0.10736	-3.48728	0.000487963	0.00200754
Cd63-ps	10.4258	-2.18591	0.802553	-2.72369	0.00645564	0.0188804
AC118632.1	0	NA	NA	NA	NA	NA
Fam170a	0.149024	0.112245	4.92768	0.0227784	0.981827	NA
Hdhd1a	0	NA	NA	NA	NA	NA
Prr16	0	NA	NA	NA	NA	NA
U11	82.689	-0.807937	0.329295	-2.45354	0.0141459	0.0368827
Gm4950	2.14281	0.0690352	1.4774	0.0467275	0.96273	0.97791
Ftmt	0	NA	NA	NA	NA	NA
Srfbp1	2590.11	0.887754	0.175908	5.0467	4.49514e-07	3.73644e-06
Lox	1.85281	-2.3313	2.1695	-1.07458	0.282564	NA
Zfp474	0.651323	1.07403	4.65049	0.23095	0.817354	NA
1700034E13Rik	0.293151	0.112241	4.92768	0.0227777	0.981828	NA
Gykl1	0.407584	0.112237	4.92768	0.0227769	0.981828	NA
Sncaip	0.123532	0.112245	4.92768	0.0227784	0.981827	NA
Snx2	3988.32	-0.177407	0.172849	-1.02637	0.304716	0.438275
Snx24	10.126	1.16945	1.25157	0.934382	0.350107	0.485888
Ppic	185.828	0.834652	0.206702	4.03794	5.3923e-05	0.000281384
Prdm6	0.0992422	-2.1469	4.83653	-0.443891	0.657121	NA
Cep120	4010.38	-0.556811	0.111494	-4.99407	5.91191e-07	4.79502e-06
Csnk1g3	4232.49	-0.257107	0.112787	-2.27958	0.0226328	0.0545352
Gm5507	8.4573	-2.00525	0.894528	-2.24169	0.0249814	0.0592799
9430076G02Rik	5.94282	1.946	2.01394	0.966266	0.333911	0.469495
Zfp608	564.805	-0.83273	0.332371	-2.50542	0.0122306	0.0325732
Gm17270	2.92837	-0.580374	1.33367	-0.435172	0.663437	0.764836
Gm4221	2.26305	-0.622718	1.36164	-0.457328	0.647435	0.751938
AC149599.1	0	NA	NA	NA	NA	NA
AC147251.1	0	NA	NA	NA	NA	NA
AC144794.1	0	NA	NA	NA	NA	NA
Gramd3	3130.53	-1.16495	0.135305	-8.60979	7.31956e-18	3.19065e-16
Aldh7a1	791.741	0.526557	0.176439	2.98435	0.00284178	0.00935811
Phax	1427.73	0.374205	0.171426	2.18289	0.029044	0.0670444
1700065I17Rik	7.72597	-2.00693	1.19316	-1.68202	0.0925644	0.173158
Lmnb1	7322.98	0.820344	0.187561	4.37374	1.22137e-05	7.44109e-05
March3	558.779	0.0579092	0.329521	0.175738	0.8605	0.909867
Gm15345	4.16486	-1.55685	1.63829	-0.95029	0.341965	0.478129
C330018D20Rik	789.113	0.0393099	0.152441	0.25787	0.796507	0.865934
Megf10	2.30108	-0.365542	1.65375	-0.221039	0.825062	0.885016
Prrc1	3091.89	0.370809	0.12311	3.01201	0.00259528	0.00864817
4930511M06Rik	0.342645	0.112241	4.92768	0.0227776	0.981828	NA
Ctxn3	0	NA	NA	NA	NA	NA
1700066O22Rik	0	NA	NA	NA	NA	NA
1700011I03Rik	0	NA	NA	NA	NA	NA
Slc12a2	5696.71	0.0458123	0.16685	0.274572	0.783645	0.856886
Fbn2	186.577	-3.05308	0.947242	-3.22312	0.00126801	0.00463487
Gm17593	0.149024	0.112245	4.92768	0.0227784	0.981827	NA
Slc27a6	5.29587	-1.11116	1.39222	-0.79812	0.424801	0.55928
Isoc1	1927.12	0.188215	0.126289	1.49036	0.13613	0.23539
Adamts19	0.109535	0.112245	4.92768	0.0227784	0.981827	NA
A730017C20Rik	0	NA	NA	NA	NA	NA
Chsy3	0.696668	2.12859	3.70181	0.575013	0.565283	NA
AC108942.1	0	NA	NA	NA	NA	NA
Gm4951	160.499	0.106415	0.67317	0.15808	0.874394	0.919526
Gm5970	76.652	-0.963609	0.748677	-1.28708	0.198066	0.316284
Gm4841	182.175	-0.33043	0.551175	-0.5995	0.548839	0.671373
F830016B08Rik	374.584	-0.631209	0.763514	-0.826716	0.408398	0.543448
Iigp1	6891.19	-0.662269	0.324286	-2.04224	0.0411278	0.0891832
Gm6960	2.60353	0.177362	1.70089	0.104276	0.91695	0.948693
BC023105	65.073	-1.13711	0.501269	-2.26847	0.0233004	0.0558494
2010002N04Rik	1754.87	0.368872	0.247261	1.49183	0.135744	0.234831
Dctn4	4802.19	-0.142732	0.1004	-1.42164	0.155132	0.260509
Rbm22	5588.42	0.375751	0.173312	2.16805	0.0301546	0.0690216
Myoz3	1.29042	-3.33788	2.18034	-1.5309	0.125794	NA
Synpo	751.967	-0.814875	0.319261	-2.55238	0.010699	0.0290682
Ndst1	2232.94	-0.453608	0.170086	-2.66693	0.00765468	0.0218752
Rps14	39033.9	0.759227	0.192187	3.95045	7.80036e-05	0.000391999
Gm8731	1.56803	-2.48446	2.7522	-0.902718	0.366676	NA
Cd74	14828.2	-1.35979	0.582627	-2.33389	0.0196013	0.0484577
Mir5107	10.4321	-1.07259	1.00267	-1.06973	0.28474	0.416738
Tcof1	19461.1	1.0037	0.113283	8.8601	7.99422e-19	4.03891e-17
Arsi	0.208362	-0.311681	4.91758	-0.0633809	0.949463	NA
Camk2a	16.4329	-1.19066	0.55062	-2.1624	0.0305873	0.0697904
Slc6a7	0.421581	0.112237	4.92768	0.0227768	0.981828	NA
Cdx1	0.090543	0.11225	4.92768	0.0227794	0.981826	NA
Pdgfrb	9.3369	0.977581	0.918223	1.06465	0.287037	0.419346
Csf1r	383.265	1.13507	0.766384	1.48107	0.138587	0.238625
Hmgxb3	8775.34	0.0866532	0.107771	0.80405	0.421368	0.556049
Slc26a2	5143.28	-0.81473	0.14144	-5.76025	8.39882e-09	9.80246e-08
Pde6a	3.07695	-1.53766	1.10909	-1.38641	0.165622	0.27446
Rps2-ps10	150.675	0.269193	0.244414	1.10138	0.270731	0.401597
Ppargc1b	708.873	0.262041	0.178464	1.46831	0.14202	0.243174
AC116595.1	0.0496211	-1.27347	4.91758	-0.258963	0.795664	NA
Arhgef37	0.533685	1.07402	4.92768	0.217957	0.827462	NA
Csnk1a1	28314	-0.20334	0.0948419	-2.14398	0.0320342	0.0725793
Mir145	0	NA	NA	NA	NA	NA
Mir143	0	NA	NA	NA	NA	NA
Gm16908	0	NA	NA	NA	NA	NA
Il17b	0.272556	0.11224	4.92768	0.0227775	0.981828	NA
Pcyox1l	477.158	0.341031	0.174374	1.95574	0.0504958	0.105624
Grpel2	2519.24	0.596597	0.13418	4.44625	8.73807e-06	5.50913e-05
Afap1l1	18.5494	0.838798	0.595413	1.40877	0.158904	0.265505
Ablim3	4.94678	-1.30116	1.8056	-0.720624	0.471141	0.602474
Sh3tc2	47.1919	1.71058	1.45855	1.17279	0.240879	0.367908
Adrb2	1307.45	-0.260754	0.193547	-1.34723	0.177905	0.290652
Gm9949	17.2152	-1.71366	0.535624	-3.19938	0.00137725	0.00497765
Htr4	0	NA	NA	NA	NA	NA
Fbxo38	6335.82	-0.269293	0.101726	-2.64723	0.00811536	0.0229641
Spink10	1.02204	-1.82599	2.9521	-0.618541	0.536219	NA
Spink7	0	NA	NA	NA	NA	NA
Spink13	0.0508552	1.07404	4.92768	0.21796	0.82746	NA
Gm17732	0.215911	-2.34222	4.82093	-0.485843	0.627079	NA
2700046A07Rik	0	NA	NA	NA	NA	NA
Apcdd1	12.7742	-0.886524	0.644797	-1.37489	0.169166	0.279124
Napg	2650.6	-0.143425	0.088579	-1.61918	0.105409	0.191927
Fam38b	1.05754	0.112244	3.52062	0.0318819	0.974566	NA
SNORA48	430.671	-0.0864892	0.197353	-0.438246	0.661208	0.763116
Txnl1	5699.84	0.895456	0.136911	6.54042	6.13465e-11	1.0149e-09
Wdr7	1465.73	-1.24141	0.227025	-5.46816	4.54738e-08	4.61484e-07
1700091E21Rik	0.123532	0.112245	4.92768	0.0227784	0.981827	NA
St8sia3	0	NA	NA	NA	NA	NA
Onecut2	4.70452	2.26207	1.21447	1.8626	0.0625181	0.125483
Amd-ps3	23.6587	0.943584	0.518169	1.821	0.0686073	0.135663
Fech	2131.78	-0.556172	0.414647	-1.34131	0.179818	0.292986
Nars	32759.1	0.77229	0.121749	6.34328	2.24924e-10	3.41651e-09
Atp8b1	3.35575	0.542636	1.18487	0.457972	0.646973	0.751634
Nedd4l	442.794	-0.555455	0.181942	-3.05293	0.0022662	0.00767715
Mir122a	0.0508552	1.07404	4.92768	0.21796	0.82746	NA
Alpk2	199.159	-1.54574	0.459639	-3.36294	0.000771162	0.00299951
F730048M01Rik	5.52311	-1.83288	1.34594	-1.36178	0.173268	0.284265
AC102240.1	0	NA	NA	NA	NA	NA
Malt1	30229.4	-1.37251	0.126838	-10.8209	2.74025e-27	4.01276e-25
AC102240.2	0.123532	0.112245	4.92768	0.0227784	0.981827	NA
AC132307.1	0	NA	NA	NA	NA	NA
Zfp532	9.14667	-1.65083	1.14059	-1.44736	0.147797	0.251184
5330437I02Rik	0.201481	0.11225	4.92768	0.0227794	0.981826	NA
Sec11c	1942.3	-0.645212	0.225971	-2.85529	0.00429974	0.0134078
Grp	0.149024	0.112245	4.92768	0.0227784	0.981827	NA
Rax	0.149024	0.112245	4.92768	0.0227784	0.981827	NA
Raxos1	0.191283	0.11225	4.92768	0.0227794	0.981826	NA
Cplx4	0	NA	NA	NA	NA	NA
Lman1	3418.22	0.777319	0.115558	6.72665	1.73611e-11	3.13503e-10
Ccbe1	2.91374	-0.672072	2.02108	-0.332532	0.739488	0.82509
Mir694	0	NA	NA	NA	NA	NA
Gm15958	0.174821	0.11225	4.92768	0.0227794	0.981826	NA
Pmaip1	2362.15	-0.453289	0.283107	-1.60112	0.109349	0.197651
Mc4r	0	NA	NA	NA	NA	NA
Gnal	121.577	-1.1966	0.252496	-4.73906	2.14709e-06	1.54492e-05
Chmp1b	1663.73	-0.0533765	0.167728	-0.318232	0.750309	0.833148
Mppe1	970.639	-0.420289	0.196098	-2.14326	0.032092	0.0726752
Impa2	537.294	-0.22179	0.177282	-1.25105	0.210915	0.331966
B430212C06Rik	0.905226	-0.519953	2.50983	-0.207167	0.83588	NA
Cidea	0	NA	NA	NA	NA	NA
Tubb6	205.53	-0.394298	0.384374	-1.02582	0.304977	0.438516
Afg3l2	7040.45	0.593587	0.109016	5.44496	5.18175e-08	5.1884e-07
SNORA61	45.2717	-0.805398	0.392992	-2.0494	0.0404228	0.0878374
Slmo1	26.2838	0.595291	0.614388	0.968916	0.332587	0.467984
Spire1	1215.25	1.42256	0.28763	4.94578	7.5839e-07	6.01069e-06
Gm17669	6.46103	1.68223	0.999191	1.68359	0.0922607	0.17283
Cep76	1069.16	0.510181	0.112224	4.54609	5.46529e-06	3.60709e-05
Psmg2	2539.62	1.51481	0.236839	6.39597	1.59532e-10	2.47334e-09
Ptpn2	4422.22	0.2205	0.119025	1.85255	0.0639468	0.127989
Gm17238	58.8384	-0.771522	0.306443	-2.51767	0.0118134	0.0316737
Seh1l	6361.78	0.533643	0.112097	4.76056	1.93054e-06	1.40093e-05
AC108434.1	69.8243	-0.743956	0.534681	-1.3914	0.164104	0.27245
Cep192	5958.61	-0.592904	0.131561	-4.50669	6.58472e-06	4.27221e-05
D18Ertd653e	347.761	-2.81259	0.309885	-9.07623	1.12403e-19	6.44309e-18
4933403F05Rik	10217.8	0.546773	0.124938	4.37637	1.20672e-05	7.37484e-05
Rnmt	8726.03	0.619065	0.11179	5.53777	3.06339e-08	3.2313e-07
Mc5r	7.26496	-0.967004	0.89775	-1.07714	0.281417	0.41325
Mc2r	0.222241	0.11225	4.92768	0.0227794	0.981826	NA
4930546C10Rik	0.214413	-3.24426	4.77054	-0.680062	0.496465	NA
Tcf4	1880.55	0.795294	0.601837	1.32145	0.186353	0.301302
Ccdc68	0	NA	NA	NA	NA	NA
1700061H18Rik	0	NA	NA	NA	NA	NA
4930448D08Rik	0	NA	NA	NA	NA	NA
Rab27b	4.69159	1.87362	1.61789	1.15807	0.246837	0.374815
2310002L13Rik	0	NA	NA	NA	NA	NA
4930503L19Rik	1191.77	-0.341413	0.131684	-2.59268	0.00952322	0.0263668
Stard6	67.3536	-0.338963	0.269027	-1.25996	0.207685	0.328175
Poli	748.95	-0.61982	0.116714	-5.31057	1.09286e-07	1.0232e-06
Mbd2	4025.62	-0.511818	0.140665	-3.63857	0.000274159	0.00119675
Dcc	0	NA	NA	NA	NA	NA
AC139348.1	0	NA	NA	NA	NA	NA
n-R5-8s1	0	NA	NA	NA	NA	NA
Mex3c	8118.3	0.103512	0.123838	0.835869	0.403228	0.53825
AC134447.1	0.123532	0.112245	4.92768	0.0227784	0.981827	NA
Smad4	5907.81	-0.431206	0.10331	-4.17392	2.99402e-05	0.000165922
Elac1	800.018	-0.078564	0.151848	-0.517385	0.604888	0.718488
Me2	3177.34	-0.0893837	0.155677	-0.574161	0.565859	0.684995
Mro	1.71092	-3.88214	2.81261	-1.38026	0.167506	NA
Mapk4	0.937642	2.67768	3.61433	0.740851	0.458784	NA
D730045A05Rik	0	NA	NA	NA	NA	NA
Gm9925	0.090543	0.11225	4.92768	0.0227794	0.981826	NA
Ska1	90.9624	-0.274062	0.261059	-1.04981	0.293806	0.426774
Cxxc1	4501	0.0356595	0.195028	0.182843	0.854921	0.906064
Mbd1	3786.39	-0.492724	0.105366	-4.67632	2.92073e-06	2.04582e-05
Ccdc11	36.9664	-0.563827	0.581389	-0.969793	0.33215	0.467439
Gm14328	1.08915	1.08973	2.17843	0.500234	0.61691	NA
Myo5b	75.1327	-2.65294	0.484122	-5.4799	4.25573e-08	4.34948e-07
1700120E14Rik	0	NA	NA	NA	NA	NA
Scarna17	26.4083	1.06001	0.584724	1.81284	0.0698567	0.137729
SCARNA17	276.082	0.928892	0.272193	3.41262	0.000643425	0.00256385
Acaa2	507.714	0.448931	0.208853	2.14951	0.0315942	0.0717559
SNORA22	140.793	0.959167	0.28179	3.40383	0.000664475	0.00263708
AC155261.1	0	NA	NA	NA	NA	NA
Lipg	154.75	0.0925131	0.240253	0.385065	0.700189	0.795319
Rpl17	36248.1	0.750512	0.241144	3.11229	0.00185639	0.00645929
Snord58b	216.138	-0.0232078	0.268057	-0.0865777	0.931007	0.95773
SNORD58	189.831	0.55372	0.242301	2.28526	0.0222978	0.0538665
BC031181	2002.58	0.351121	0.168446	2.08447	0.0371174	0.0819372
Dym	1648.51	-0.204981	0.118467	-1.73028	0.0835806	0.159376
Gm20544	26.6451	-0.10697	0.663023	-0.161337	0.871828	0.917497
Smad7	6139.63	-0.700126	0.136057	-5.14583	2.66336e-07	2.32845e-06
Ctif	300.808	-0.263739	0.299939	-0.879308	0.379234	0.514763
Gm10532	13.5955	-0.591608	0.908099	-0.651479	0.514737	0.640866
Zbtb7c	2.36147	2.65315	2.46795	1.07504	0.282356	0.414317
Smad2	4441.23	-0.440836	0.122227	-3.60671	0.000310105	0.00133317
Skor2	0	NA	NA	NA	NA	NA
Ier3ip1	1409.97	0.633722	0.167397	3.78575	0.000153246	0.000716857
Hdhd2	1618.57	0.360595	0.0855015	4.21741	2.47119e-05	0.000140279
Katnal2	1.63008	-1.18245	1.97366	-0.599116	0.549096	NA
Pias2	8056.45	0.225771	0.132048	1.70977	0.087309	0.165122
Gm7276	0	NA	NA	NA	NA	NA
St8sia5	0.525403	-0.31177	4.88187	-0.063863	0.949079	NA
Gm15957	0	NA	NA	NA	NA	NA
Loxhd1	0.312187	2.67787	4.85145	0.551973	0.580967	NA
Rnf165	6.2488	0.792375	1.47346	0.537766	0.590739	0.706535
8030462N17Rik	3743.7	0.182216	0.0881411	2.06732	0.0387041	0.0849198
4930465K10Rik	2.07659	0.238196	1.59921	0.148947	0.881596	0.924869
A330094K24Rik	0	NA	NA	NA	NA	NA
Haus1	483.164	0.3235	0.167652	1.9296	0.0536568	0.110862
Atp5a1	39826.1	0.600434	0.136824	4.38838	1.14197e-05	7.01577e-05
F830208F22Rik	6.45092	0.138432	1.11034	0.124675	0.900781	0.938743
Pstpip2	120.848	0.535101	0.394057	1.35793	0.174487	0.285914
5430411K18Rik	5642.45	-0.575641	0.175543	-3.27921	0.00104099	0.0038908
Siglec15	12.1944	-0.211817	0.977093	-0.216783	0.828377	0.88712
Slc14a1	1004.01	-1.13533	0.256425	-4.42753	9.53167e-06	5.96135e-05
Slc14a2	1.54396	0.294328	2.00826	0.146558	0.883481	NA
Gm6133	1.05593	1.68694	2.36169	0.714296	0.475044	NA
Setbp1	586.726	-0.608426	0.441197	-1.37903	0.167884	0.277399
Gm10528	1.19327	-1.28501	2.94076	-0.436967	0.662135	NA
Gm10527	0.0655497	-1.48481	4.90422	-0.302762	0.762072	NA
Gm10526	0	NA	NA	NA	NA	NA
Gm17573	0	NA	NA	NA	NA	NA
Gm2858	0	NA	NA	NA	NA	NA
Gm10525	0.10074	0.11225	4.92768	0.0227794	0.981826	NA
Pard6g	301.544	-0.442408	0.174312	-2.53802	0.0111482	0.0301402
Adnp2	5247.19	0.192707	0.0902669	2.13486	0.0327723	0.0740101
Rbfa	1592.14	0.332704	0.210375	1.58148	0.113769	0.2038
Gm16286	9261.05	0.287207	0.106684	2.69214	0.00709945	0.02052
Txnl4a	1344.62	0.71714	0.175481	4.08671	4.37537e-05	0.000233386
Hsbp1l1	2.29663	0.894546	1.98147	0.451455	0.651661	0.755536
Pqlc1	1142.49	0.239124	0.231517	1.03286	0.30167	0.435163
Kcng2	1.93877	0.115597	1.85621	0.0622756	0.950343	0.96985
Gm16997	0	NA	NA	NA	NA	NA
Ctdp1	5125.81	0.117027	0.130002	0.900194	0.368017	0.503879
Nfatc1	21150.3	0.329487	0.174777	1.88519	0.0594044	0.120575
Atp9b	9253.32	-0.37053	0.125185	-2.95986	0.00307778	0.0100278
AC117949.1	33.6615	-1.39248	0.697733	-1.99572	0.0459641	0.097737
Sall3	3.90155	-3.09876	1.59631	-1.9412	0.0522342	0.108522
Mir5127	0.10074	0.11225	4.92768	0.0227794	0.981826	NA
Gm17383	31.6879	0.00838518	0.359126	0.0233488	0.981372	0.988014
Galr1	1.598	1.07404	2.68569	0.399913	0.689221	NA
Mbp	29710.3	0.757293	0.209119	3.62135	0.000293072	0.00126867
Rpl21-ps8	12.8557	1.48752	0.784182	1.89691	0.05784	0.117899
Zfp236	8067.75	-0.9156	0.129571	-7.06637	1.59036e-12	3.30119e-11
Gm10524	213.656	-1.84587	0.258263	-7.14725	8.85325e-13	1.92289e-11
Mir5112	0	NA	NA	NA	NA	NA
3010027C24Rik	0.455149	-2.1469	4.83653	-0.443891	0.657121	NA
Zfp516	839.918	-0.529405	0.186078	-2.84508	0.00444009	0.0137835
AC142100.1	0.757528	-1.47948	4.61895	-0.320306	0.748736	NA
Tshz1	1900.61	-0.415809	0.175127	-2.37433	0.0175809	0.0442926
Zadh2	1368.44	-0.299699	0.0904093	-3.31491	0.000916714	0.00347787
Zfp407	8539.13	-1.19028	0.302862	-3.9301	8.49107e-05	0.000422278
Cndp1	0.756626	-1.45768	3.78435	-0.385187	0.700099	NA
Gm7289	4.33324	0.305293	0.968227	0.315312	0.752525	0.834719
Cndp2	4977.16	0.0713941	0.132709	0.537976	0.590594	0.706436
D030046N08Rik	0.272726	-1.27347	4.91758	-0.258963	0.795664	NA
Fam69c	17.6038	-2.95844	0.85703	-3.45197	0.000556516	0.0022525
Gm17266	0.719669	-0.315853	3.79255	-0.0832823	0.933627	NA
Cyb5	1357.8	-0.682191	0.146852	-4.64544	3.39347e-06	2.34887e-05
Gm16146	3.68071	-0.362554	1.39857	-0.259232	0.795456	0.865218
Fbxo15	2.98688	0.329121	1.10913	0.296737	0.766667	0.844871
1700034H14Rik	1244.69	0.418234	0.228564	1.82983	0.0672746	0.13348
Neto1	1.15927	0.898004	2.29169	0.391852	0.695168	NA
Cbln2	0.207715	-0.311681	4.91758	-0.0633809	0.949463	NA
Gm5096	0	NA	NA	NA	NA	NA
Socs6	2034.94	0.159835	0.135554	1.17913	0.238348	0.364969
Rttn	2002.51	-0.140009	0.174556	-0.80209	0.422501	0.557034
Cd226	1576.3	-0.708104	0.153342	-4.61781	3.87811e-06	2.64428e-05
9330132A10Rik	0.197612	0.112245	4.92768	0.0227784	0.981827	NA
Dok6	0.745122	0.112233	4.92768	0.022776	0.981829	NA
Gm16296	0	NA	NA	NA	NA	NA
Gm16297	0	NA	NA	NA	NA	NA
AC151406.1	0	NA	NA	NA	NA	NA
Eif3s6-ps2	0	NA	NA	NA	NA	NA
Tmx3	4791.25	0.0153682	0.0851008	0.180588	0.856691	0.907218
Gm17635	38.9263	0.270015	0.39634	0.681271	0.4957	0.624235
Samd9l	1523.04	-1.34175	0.785174	-1.70886	0.0874771	0.165323
Hepacam2	6.86214	-3.84975	1.13721	-3.38526	0.000711101	0.00279139
Ccdc132	4121.85	-0.278331	0.147522	-1.8867	0.0592007	0.120243
Calcr	1.77208	-0.427607	2.20796	-0.193666	0.846438	NA
Mir653	0	NA	NA	NA	NA	NA
Mir489	0	NA	NA	NA	NA	NA
Tfpi2	0.78732	-1.54491	3.6696	-0.421003	0.673753	NA
Gngt1	0	NA	NA	NA	NA	NA
Gng11	9.47265	4.38786	1.68061	2.61087	0.0090312	0.0252041
Bet1	671.554	0.215005	0.140303	1.53243	0.125417	0.220506
Col1a2	10.539	-0.91528	0.967799	-0.945734	0.344285	0.480241
Casd1	2212.99	-0.201072	0.12091	-1.663	0.0963133	0.17871
Sgce	2.39302	1.77866	1.85452	0.959093	0.337512	0.473385
Peg10	16.281	1.31603	1.03606	1.27023	0.204002	0.323646
RP23-353M17.3	0	NA	NA	NA	NA	NA
Gm9835	12.1841	-2.10376	0.714061	-2.94619	0.00321712	0.0104274
Ppp1r9a	8.06383	-1.31499	1.16497	-1.12878	0.25899	0.388672
Pon1	1.64623	-0.706238	2.6057	-0.271036	0.786363	NA
Pon3	111.001	-0.801228	0.345	-2.3224	0.0202113	0.0497232
Pon2	2579.76	-0.273107	0.102303	-2.66959	0.00759449	0.021733
Asb4	2.55395	-3.19202	2.00356	-1.59317	0.111121	0.200179
Pdk4	1.87154	-2.37374	1.94188	-1.22239	0.22156	NA
Dync1i1	0.0508552	1.07404	4.92768	0.21796	0.82746	NA
1700019G24Rik	0	NA	NA	NA	NA	NA
Slc25a13	715.052	0.289258	0.219905	1.31537	0.188384	0.303984
RP23-360N5.1	0	NA	NA	NA	NA	NA
RP23-120A15.2	0.827128	0.112247	3.74672	0.0299587	0.9761	NA
RP23-120A15.3	0	NA	NA	NA	NA	NA
Shfm1	2114.62	0.45535	0.151295	3.00967	0.00261529	0.00869785
RP24-129K7.2	0	NA	NA	NA	NA	NA
Gm18006	0	NA	NA	NA	NA	NA
Gm5873	2.67619	-0.441914	1.30551	-0.3385	0.734987	0.821453
Dlx6as1	0	NA	NA	NA	NA	NA
Dlx6	0	NA	NA	NA	NA	NA
Dlx5	0	NA	NA	NA	NA	NA
Gm17465	3.32622	1.14633	1.21409	0.944185	0.345075	0.480899
Acn9	331.364	0.714947	0.205613	3.47715	0.000506778	0.00207766
Tac1	1.18926	0.112247	3.265	0.034379	0.972575	NA
Asns	8420.85	0.464165	0.18766	2.47344	0.0133819	0.0352043
C1galt1	1687.11	0.149929	0.0881923	1.70003	0.0891254	0.167913
SNORA3	270.904	0.947945	0.18141	5.22544	1.73741e-07	1.56192e-06
Gm9825	79.9599	0.867654	0.297758	2.91396	0.00356873	0.011417
Col28a1	0.456628	-1.7647	4.79566	-0.367978	0.71289	NA
Mios	3935.01	0.525711	0.0926284	5.67549	1.38295e-08	1.54851e-07
Rpa3	599.688	0.334011	0.182199	1.83322	0.0667691	0.132689
Gm16039	375.853	-0.23337	0.219159	-1.06484	0.286947	0.419248
Gm16055	0.090543	0.11225	4.92768	0.0227794	0.981826	NA
Gm8428	0.314833	-0.52302	4.90422	-0.106647	0.915069	NA
Gm16043	0.230173	-1.48481	4.90422	-0.302761	0.762072	NA
A430035B10Rik	41.6775	-0.946229	0.384527	-2.46076	0.0138644	0.0362901
SNORA65	0.630299	-2.33964	3.29831	-0.709345	0.47811	NA
Glcci1	430.449	-1.12809	0.206305	-5.46805	4.55015e-08	4.61515e-07
Gm16042	6.46838	-1.16571	0.859347	-1.3565	0.17494	0.286582
Ica1	26.3211	-0.567511	0.597668	-0.949543	0.342345	0.478346
Nxph1	0.635656	0.112235	4.92768	0.0227765	0.981829	NA
AC141876.1	0	NA	NA	NA	NA	NA
Ndufa4	2031.48	0.208259	0.244192	0.852851	0.393742	0.529585
Phf14	2472.18	-0.091619	0.154582	-0.592688	0.55339	0.67466
Gm6578	1.84974	-2.1582	1.7567	-1.22855	0.21924	NA
Thsd7a	15.9674	-1.30489	2.12843	-0.613075	0.539827	0.66377
Gm16123	0	NA	NA	NA	NA	NA
n-R5s160	0	NA	NA	NA	NA	NA
Gm15529	0	NA	NA	NA	NA	NA
Tmem106b	2113.68	-1.32717	0.134488	-9.86828	5.71355e-23	4.89017e-21
Vwde	16.5062	0.488012	1.94504	0.250901	0.801891	0.869204
Gm725	0	NA	NA	NA	NA	NA
Tmem168	4566.87	0.30754	0.139627	2.20259	0.027624	0.064353
B630005N14Rik	2228.09	-0.439456	0.159129	-2.76163	0.00575137	0.0171397
Gpr85	3.02713	-1.4248	1.37658	-1.03503	0.300655	0.434066
2610001J05Rik	873.208	0.764848	0.175606	4.35548	1.32775e-05	8.03333e-05
1110019D14Rik	27.7102	-1.05122	0.409609	-2.56641	0.0102759	0.0280856
Gm3109	0.133747	-0.52302	4.90422	-0.106647	0.915069	NA
Ppp1r3a	0	NA	NA	NA	NA	NA
Foxp2	2.06667	-2.33727	2.73546	-0.854435	0.392864	0.528707
AC163724.1	0	NA	NA	NA	NA	NA
Mdfic	10986.3	1.07262	0.157016	6.83127	8.41644e-12	1.59351e-10
Tfec	8.34228	0.828434	1.43395	0.577728	0.563448	0.682914
Gm5721	0	NA	NA	NA	NA	NA
Gm15473	46.4215	-0.777987	0.485678	-1.60186	0.109187	0.197453
Gm4876	70.1777	0.0417672	0.367649	0.113606	0.90955	0.944559
Tes	7152.03	-0.65742	0.105992	-6.20255	5.55563e-10	7.8533e-09
D830026I12Rik	0	NA	NA	NA	NA	NA
Gm15581	0.177733	1.07403	4.92768	0.217959	0.827461	NA
Cav2	8.42669	0.235574	0.914132	0.257702	0.796637	0.865934
Cav1	4.60697	0.837975	1.30648	0.641397	0.521265	0.646716
Met	83.1428	-1.0125	0.795023	-1.27355	0.202823	0.322152
Capza2	9383.97	0.189361	0.09638	1.96473	0.0494451	0.103805
St7	1292.64	0.197899	0.15645	1.26494	0.205894	0.325952
Gm13898	1.9491	-2.7745	2.67266	-1.03811	0.29922	0.432427
Gm13899	0.491391	1.17267	3.46151	0.338775	0.734779	NA
Wnt2	0.593379	1.72926	4.72476	0.365998	0.714366	NA
Asz1	0	NA	NA	NA	NA	NA
Gm15593	0.0740803	0.11225	4.92768	0.0227794	0.981826	NA
Gm15596	3.5231	-0.490028	1.39325	-0.351715	0.725052	0.813984
Cftr	0.955232	1.07404	3.56216	0.301514	0.763022	NA
Gm15592	0	NA	NA	NA	NA	NA
Gm15595	0	NA	NA	NA	NA	NA
Cttnbp2	0.833896	-3.10429	4.26758	-0.727411	0.466974	NA
Gm15594	0.149024	0.112245	4.92768	0.0227784	0.981827	NA
AC027654.1	0	NA	NA	NA	NA	NA
Gm5874	0.592749	-0.141574	3.94231	-0.0359113	0.971353	NA
Gm16854	41.6894	0.0243814	0.514369	0.0474006	0.962194	0.977738
Naa38	1890.99	0.754998	0.16111	4.68623	2.78278e-06	1.96018e-05
Ankrd7	12.2746	-2.3125	0.745821	-3.10061	0.00193125	0.006686
SNORA72	2.60056	-2.46826	1.59975	-1.54291	0.122853	0.216784
Kcnd2	0	NA	NA	NA	NA	NA
Tspan12	0.993877	-0.319329	3.29984	-0.0967712	0.922908	NA
Ing3	2746.67	0.0525792	0.219187	0.239883	0.810421	0.875283
Gm17429	0.224272	0.112245	4.92768	0.0227784	0.981827	NA
A430107O13Rik	19.7722	1.57564	0.978088	1.61094	0.107192	0.194427
Wnt16	5.05157	-1.09134	1.06813	-1.02173	0.306911	0.440721
Fam3c	6424.42	0.134925	0.125018	1.07925	0.280477	0.41227
AC163663.1	0	NA	NA	NA	NA	NA
AC134445.1	0	NA	NA	NA	NA	NA
Ptprz1	0	NA	NA	NA	NA	NA
Aass	0.0740803	0.11225	4.92768	0.0227794	0.981826	NA
Gm5989	0	NA	NA	NA	NA	NA
Gm5301	0	NA	NA	NA	NA	NA
Fezf1	0	NA	NA	NA	NA	NA
Cadps2	1.50571	-0.0549909	2.18229	-0.0251988	0.979896	NA
Rnf133	0	NA	NA	NA	NA	NA
Rnf148	0	NA	NA	NA	NA	NA
Tas2r118	0	NA	NA	NA	NA	NA
Slc13a1	0.233067	0.112241	4.92768	0.0227777	0.981828	NA
RP23-313A2.3	0	NA	NA	NA	NA	NA
AC132439.1	0	NA	NA	NA	NA	NA
Iqub	6.80407	-0.359478	0.908511	-0.395678	0.692343	0.788556
Ndufa5	575.63	0.695584	0.146743	4.74016	2.13552e-06	1.53718e-05
Asb15	2.26183	-1.43426	1.56169	-0.9184	0.35841	0.494191
Gm17303	0.615364	1.07402	4.92768	0.217957	0.827462	NA
Lmod2	0.544185	0.11224	4.92768	0.0227775	0.981828	NA
Wasl	3723.38	0.0175831	0.0924466	0.190197	0.849154	0.901634
Hyal6	1.23354	-1.28793	2.74544	-0.469114	0.638988	NA
Hyal4	0.175085	-1.48482	4.90421	-0.302765	0.762069	NA
Spam1	0.149024	0.112245	4.92768	0.0227784	0.981827	NA
Hyal5	0.164623	0.11225	4.92768	0.0227794	0.981826	NA
Tmem229a	1.09702	1.77379	3.1606	0.561219	0.574648	NA
Gpr37	0.787618	-2.15107	4.3469	-0.494851	0.620706	NA
Pot1a	2878.24	0.281373	0.154169	1.8251	0.0679864	0.134636
Grm8	1.2344	-0.331121	2.49639	-0.13264	0.894478	NA
Mir592	0	NA	NA	NA	NA	NA
6530409C15Rik	42.8195	-0.34041	0.403743	-0.843137	0.399152	0.535019
Zfp800	4226.74	0.389178	0.138102	2.81804	0.00483172	0.0148177
Gm5303	1.88816	-1.78354	1.68756	-1.05687	0.29057	NA
Gcc1	1752.04	-0.397834	0.131999	-3.01393	0.00257891	0.00860127
Arf5	5260.99	-0.0729466	0.108912	-0.669773	0.503002	0.630275
Fscn3	15.0326	-1.24857	0.842906	-1.48127	0.138534	0.238555
Pax4	0.290526	-2.1469	4.83653	-0.443891	0.657121	NA
Snd1	18118.8	0.401824	0.12106	3.31921	0.000902736	0.00343362
Lrrc4	15.8365	-0.968198	0.7646	-1.26628	0.205413	0.325438
Gm3294	1.47536	2.08155	3.29106	0.632487	0.527069	NA
Mir129-1	0	NA	NA	NA	NA	NA
Lep	0	NA	NA	NA	NA	NA
Rbm28	8550.57	0.44127	0.110831	3.98147	6.84907e-05	0.000348194
AC153909.1	37.8588	-1.00057	0.603547	-1.65781	0.0973548	0.180095
Prrt4	18.628	0.515952	0.563819	0.915102	0.360138	0.49606
Impdh1	9362.87	1.12682	0.172578	6.52932	6.60677e-11	1.08534e-09
Hilpda	2265.21	1.73434	0.229151	7.56855	3.77408e-14	1.02822e-12
Fam71f2	133.668	1.25631	0.282925	4.44043	8.97806e-06	5.64524e-05
Fam71f1	5.47649	0.898772	1.89955	0.47315	0.636106	0.744222
Gm17172	0.123532	0.112245	4.92768	0.0227784	0.981827	NA
Calu	8207.87	0.585389	0.105781	5.53397	3.13065e-08	3.29668e-07
Opn1sw	2.45583	-2.33324	2.24301	-1.04023	0.298234	0.431402
Ccdc136	5.10681	-2.04582	0.944572	-2.16587	0.0303213	0.0693186
AC044807.1	0	NA	NA	NA	NA	NA
Flnc	1.01906	-2.16327	3.48101	-0.621451	0.534303	NA
Atp6v1f	2495.24	0.221903	0.255743	0.86768	0.38557	0.521437
Gm9047	16.0377	-1.62781	0.690013	-2.3591	0.0183194	0.0458538
Kcp	3.28019	0.391448	1.75016	0.223665	0.823018	0.883745
Gm17515	0	NA	NA	NA	NA	NA
Irf5	1713.31	-0.294346	0.432033	-0.681304	0.495679	0.624235
Tnpo3	14762.2	0.286273	0.102678	2.78807	0.00530236	0.016
Tspan33	471.552	-0.367475	0.713407	-0.5151	0.606483	0.719598
Smo	655.603	1.45872	0.247629	5.89075	3.84443e-09	4.75329e-08
Gm13717	3.18879	0.986627	1.24201	0.794382	0.426973	0.561351
Ahcyl2	15862.5	-0.815501	0.149101	-5.46946	4.51397e-08	4.58341e-07
Fam40b	233.215	-3.31789	0.474954	-6.9857	2.83435e-12	5.72491e-11
Gm13724	1.55789	-1.41304	2.43934	-0.57927	0.562407	NA
Gm13725	0.258399	-2.7265	4.79566	-0.568534	0.569672	NA
1700023L04Rik	1.03564	-0.534832	2.78632	-0.191949	0.847782	NA
AC134897.1	0.244605	0.112245	4.92768	0.0227784	0.981827	NA
Nrf1	5616.65	-0.160249	0.144074	-1.11227	0.266023	0.396369
Mir182	0.0681977	1.07404	4.92768	0.21796	0.82746	NA
Mir96	0.298049	0.112239	4.92768	0.0227773	0.981828	NA
Mir183	0	NA	NA	NA	NA	NA
Ube2h	5332.73	-1.17052	0.170431	-6.86801	6.51029e-12	1.25673e-10
1700095J07Rik	0.109535	0.112245	4.92768	0.0227784	0.981827	NA
Zc3hc1	2839.97	0.798661	0.171591	4.65444	3.24868e-06	2.26116e-05
n-R5s161	0	NA	NA	NA	NA	NA
Klhdc10	2785.59	0.61722	0.120919	5.1044	3.31853e-07	2.83383e-06
1700012C14Rik	0.424351	0.112241	4.92768	0.0227777	0.981828	NA
Tmem209	6201.91	0.664964	0.129616	5.13025	2.89354e-07	2.50979e-06
1700025E21Rik	3.45905	-0.813345	1.19082	-0.683011	0.4946	0.623581
Cpa2	15.5563	1.47773	0.58839	2.51148	0.0120227	0.0321346
Cpa4	0	NA	NA	NA	NA	NA
Gm13781	0	NA	NA	NA	NA	NA
Cpa5	0.238704	0.11225	4.92768	0.0227794	0.981826	NA
Cpa1	0.219071	0.112241	4.92768	0.0227777	0.981828	NA
Tsga14	934.948	0.392096	0.123095	3.18531	0.00144599	0.00520124
Gm13782	0.0496211	-1.27347	4.91758	-0.258963	0.795664	NA
Gm14528	0	NA	NA	NA	NA	NA
Mest	25.7312	-1.78873	0.605144	-2.95588	0.00311779	0.010137
Mir335	0	NA	NA	NA	NA	NA
Copg2	2453.82	0.472548	0.110557	4.27427	1.91768e-05	0.000111458
4930412F09Rik	0.83141	-0.498034	3.84995	-0.129361	0.897072	NA
Tsga13	0.465883	0.0421208	4.77889	0.00881394	0.992968	NA
Klf14	0.16113	-1.48481	4.90422	-0.302761	0.762072	NA
Mir29a	28.7258	-2.16564	0.69143	-3.13212	0.00173548	0.00609286
Mir29b-1	6.29637	-3.05796	1.2896	-2.37125	0.0177279	0.0445729
Gm13834	460.707	-1.77514	0.386572	-4.592	4.39024e-06	2.95797e-05
Gm13833	9.38974	-1.90386	1.00854	-1.88774	0.0590612	0.119979
Gm13835	211.222	-0.0889794	0.220025	-0.404406	0.685914	0.78309
AB041803	1540.93	-2.67884	0.396442	-6.75719	1.40693e-11	2.58291e-10
2210408F21Rik	73.3336	-2.32752	0.406752	-5.7222	1.05154e-08	1.20625e-07
Gm14532	3.65164	-2.52909	2.23425	-1.13197	0.257649	0.387403
Gm13845	15.3091	-0.112092	0.64599	-0.173519	0.862243	0.910837
Gm13844	2.01523	-4.15694	2.18169	-1.90538	0.0567307	0.1161
Mkln1	8476.63	-0.12	0.144754	-0.82899	0.40711	0.54212
Podxl	17.792	-0.792121	0.531737	-1.48968	0.136307	0.235544
Gm6117	0.753467	0.112245	4.92768	0.0227784	0.981827	NA
Gm13847	0.0740803	0.11225	4.92768	0.0227794	0.981826	NA
Gm13846	0	NA	NA	NA	NA	NA
Gm13848	0.370596	0.112238	4.92768	0.022777	0.981828	NA
Gm13849	0	NA	NA	NA	NA	NA
1700012A03Rik	0	NA	NA	NA	NA	NA
Gm13850	0	NA	NA	NA	NA	NA
Plxna4	1.75985	-1.55295	1.95281	-0.795237	0.426476	NA
Gm13851	0	NA	NA	NA	NA	NA
9430029A11Rik	0	NA	NA	NA	NA	NA
B230378P21Rik	0.398308	1.07403	4.92768	0.217959	0.827461	NA
Gm13852	0	NA	NA	NA	NA	NA
Chchd3	2661.15	0.251008	0.114128	2.19935	0.0278531	0.0647882
Gm14540	3.55403	-2.91079	1.81561	-1.6032	0.10889	0.196992
Gm1401	1.0721	-3.14974	4.52527	-0.696035	0.486407	NA
Exoc4	5643.34	-0.699054	0.255794	-2.73287	0.00627843	0.0184398
Gm13854	3.10668	-4.60307	1.96082	-2.34752	0.0188987	0.047056
Gm13853	0	NA	NA	NA	NA	NA
Lrguk	3.49428	-0.569445	1.22483	-0.464918	0.64199	0.748117
Gm13856	8.81255	-0.12878	0.809271	-0.159131	0.873566	0.918862
Slc35b4	2452.69	-0.317851	0.146341	-2.172	0.029856	0.0685223
Gm13855	0.296685	-1.27347	4.91758	-0.258963	0.795664	NA
Gm14546	0.314615	1.07403	4.92768	0.217958	0.827462	NA
Akr1b3	6001.07	0.504858	0.151214	3.3387	0.000841711	0.00323233
Akr1b8	30.9515	2.97619	0.600464	4.95648	7.17814e-07	5.72297e-06
AC115767.1	0	NA	NA	NA	NA	NA
Gm13859	2.31538	-0.644688	2.19524	-0.293676	0.769005	0.846452
Gm13858	1.66995	3.27512	2.26867	1.44363	0.148842	NA
Akr1b10	260.492	-1.26285	0.196695	-6.42036	1.35952e-10	2.13067e-09
Akr1b7	2.90946	-0.800229	1.81372	-0.441209	0.659062	0.761384
Gm13857	4.9047	5.80226	1.72829	3.35723	0.00078728	0.00305207
Bpgm	3436.13	0.376028	0.342673	1.09734	0.272494	0.403669
Gm13860	0.191283	0.11225	4.92768	0.0227794	0.981826	NA
Cald1	6.68994	0.112249	2.14537	0.0523216	0.958272	0.975098
Gm13861	0	NA	NA	NA	NA	NA
Gm11157	0	NA	NA	NA	NA	NA
Npn2	0	NA	NA	NA	NA	NA
Gm14547	0.257696	0.112245	4.92768	0.0227784	0.981827	NA
Agbl3	185.031	-0.910339	0.23697	-3.84158	0.000122246	0.000586181
Gm13864	6.41618	-1.06246	0.795763	-1.33514	0.181829	0.295389
Gm13862	0.0955806	0.11225	4.92768	0.0227794	0.981826	NA
Gm13863	0.140164	-1.27347	4.91758	-0.258963	0.795664	NA
Tmem140	865.483	-1.81335	0.391479	-4.63205	3.62066e-06	2.4914e-05
3110062M04Rik	472.234	-0.466313	0.162674	-2.86655	0.00414978	0.0130247
Wdr91	1498.7	-0.532477	0.130945	-4.06643	4.77397e-05	0.00025292
Stra8	0.778158	-2.18369	3.66487	-0.595843	0.55128	NA
2010107G12Rik	40.6964	1.42708	0.407192	3.50467	0.000457171	0.00189417
Cnot4	6095.02	-0.291735	0.139627	-2.08939	0.0366729	0.0810895
Nup205	17211.9	0.624693	0.112356	5.55995	2.69851e-08	2.87391e-07
1810058I24Rik	1989.87	0.150013	0.220122	0.6815	0.495555	0.624197
Slc13a4	0.479317	0.112245	4.92768	0.0227784	0.981827	NA
Fam180a	0	NA	NA	NA	NA	NA
Mtpn	13205.2	0.408347	0.125278	3.25953	0.00111597	0.00413885
AC166251.1	10.6413	-1.53678	0.87918	-1.74796	0.0804701	0.154594
9330158H04Rik	0	NA	NA	NA	NA	NA
Chrm2	0	NA	NA	NA	NA	NA
Mir490	0	NA	NA	NA	NA	NA
AC153902.1	0	NA	NA	NA	NA	NA
Ptn	2.29248	2.70622	2.31106	1.17099	0.241604	0.368691
Dgki	468.362	-0.58938	0.828808	-0.711118	0.477011	0.608031
1700111E14Rik	0	NA	NA	NA	NA	NA
Gm7452	3.08181	1.36174	1.61179	0.844858	0.39819	0.534303
Creb3l2	2982.81	0.754575	0.185615	4.06527	4.79777e-05	0.000253966
Akr1d1	0.297919	1.07403	4.92768	0.217958	0.827462	NA
AC157101.1	0	NA	NA	NA	NA	NA
Gm15487	47.3044	0.270125	0.372568	0.725035	0.468431	0.600032
Trim24	3764.83	-0.256188	0.12476	-2.05344	0.0400295	0.0872051
Svopl	0.358038	-0.52858	4.76362	-0.110962	0.911647	NA
Atp6v0a4	0.123701	-1.27347	4.91758	-0.258963	0.795664	NA
Tmem213	0.201481	0.11225	4.92768	0.0227794	0.981826	NA
D630045J12Rik	82.1352	-0.64632	0.282209	-2.29022	0.0220086	0.0533465
Zc3hav1l	922.456	0.528779	0.170612	3.09931	0.00193972	0.00671185
Zc3hav1	21973.1	-0.602735	0.0895181	-6.73311	1.66079e-11	3.00772e-10
Rpl30-ps1	3.34075	1.40595	1.35027	1.04123	0.297768	0.43096
Ttc26	49.868	1.06411	0.349432	3.04525	0.00232489	0.00785892
Gm16563	0.117819	-0.311681	4.91758	-0.0633811	0.949463	NA
Ubn2	12943.6	-0.592705	0.127869	-4.63524	3.56524e-06	2.45838e-05
1110001J03Rik	266.119	2.36518	0.35998	6.57032	5.02085e-11	8.42533e-10
Gm15697	46.1183	-0.545254	0.396573	-1.37491	0.169158	0.279124
Luc7l2	34566.2	-0.157747	0.123426	-1.27807	0.201224	0.320173
Gm17451	200.229	0.482607	0.228145	2.11535	0.0344	0.0770179
Klrg2	41.3963	-1.48623	0.395427	-3.75854	0.00017091	0.000791193
Clec2l	9.35952	-2.99757	0.80817	-3.70908	0.000208012	0.000942009
Hipk2	7101.88	-1.34039	0.180597	-7.42201	1.1536e-13	2.87923e-12
Tbxas1	52.7937	3.10622	0.987224	3.14642	0.00165284	0.00583596
Parp12	440.803	0.00188223	0.811912	0.00231827	0.99815	0.998857
4930599N23Rik	45.549	-0.884618	0.457971	-1.9316	0.0534088	0.110423
Jhdm1d	10658.2	-0.308434	0.132881	-2.32114	0.0202795	0.0498516
Slc37a3	2386.99	-0.899007	0.113316	-7.93365	2.12796e-15	6.961e-14
Rab19	155.371	-2.05425	0.303746	-6.76308	1.35093e-11	2.50215e-10
Mkrn1	5448.69	-0.522469	0.218408	-2.39217	0.0167492	0.0424311
Gm10244	24.9586	-0.741213	0.420274	-1.76364	0.0777921	0.150292
SNORA71	200.435	0.787724	0.216227	3.64304	0.000269433	0.00117859
AC153624.1	0	NA	NA	NA	NA	NA
Dennd2a	5.48859	-0.0700344	1.3627	-0.051394	0.959012	0.975562
8030453O22Rik	0.755124	-0.316796	3.63518	-0.0871472	0.930554	NA
Adck2	756.796	-0.398957	0.102572	-3.88952	0.000100444	0.000489654
Gm16272	24.362	1.0719	0.43489	2.46476	0.0137104	0.0359223
Ndufb2	437.637	-0.377446	0.172682	-2.18578	0.0288314	0.066685
Braf	7046.98	0.0910723	0.119304	0.763363	0.445247	0.578438
Fth-ps2	108.756	-0.532964	0.379625	-1.40392	0.160342	0.267579
Mrps33	803.892	0.779832	0.245318	3.17886	0.00147856	0.00530108
Gm5567	0.208777	-2.1469	4.83653	-0.443892	0.657121	NA
Agk	2460.61	0.72646	0.126874	5.72586	1.0291e-08	1.18243e-07
E330009J07Rik	3352.92	-0.182048	0.105175	-1.73091	0.0834687	0.159256
Wee2	6.69799	-3.76776	1.46641	-2.56938	0.010188	0.0279025
Ssbp1	1853.9	0.485933	0.119419	4.06913	4.7189e-05	0.000250215
Tas2r137	12.2403	-1.38204	0.958131	-1.44243	0.149182	0.253009
Tas2r108	9.05333	-1.54474	1.01826	-1.51704	0.129257	0.225712
Prss37	0.346024	2.09496	4.88423	0.428923	0.66798	NA
Olfr461	0.0681977	1.07404	4.92768	0.21796	0.82746	NA
Olfr460	0.0681977	1.07404	4.92768	0.21796	0.82746	NA
Clec5a	32.862	7.13951	1.85918	3.84014	0.000122967	0.000589334
Tas2r138	0	NA	NA	NA	NA	NA
Mgam	13.002	1.61384	1.34285	1.2018	0.22944	0.354855
Moxd2	1.1994	-1.15771	2.19835	-0.526628	0.598452	NA
Trbv1	843.649	0.33572	0.261706	1.28281	0.199558	0.318096
Prss58	0.0955806	0.11225	4.92768	0.0227794	0.981826	NA
1700074P13Rik	0	NA	NA	NA	NA	NA
Gm4744	0.297185	0.112245	4.92768	0.0227784	0.981827	NA
1810009J06Rik	16.109	1.8606	1.14899	1.61933	0.105375	0.191893
Gm2663	58.3721	1.1217	0.721889	1.55384	0.120223	0.213193
2210010C04Rik	2.1388	0.487631	2.16041	0.225713	0.821425	0.88254
Trbv2	406.77	-0.274782	0.366427	-0.749896	0.453317	0.585958
Trbv3	793.839	0.343555	0.325881	1.05423	0.291776	0.424549
Trbv4	394.252	0.3076	0.254198	1.21008	0.226249	0.350915
Trbv5	361.471	0.0549204	0.416308	0.131922	0.895046	0.934699
Trbv10	0.100476	-0.311681	4.91758	-0.0633811	0.949463	NA
Trbv12-1	160.024	0.249176	0.249829	0.997384	0.318578	0.452793
Trbv13-1	429.006	0.600151	0.396833	1.51235	0.130445	0.227426
Trbv12-2	487.974	-0.0312398	0.242187	-0.128991	0.897365	0.936798
Trbv13-2	880.627	0.220003	0.367391	0.598826	0.549289	0.671732
Trbv13-3	234.723	0.547439	0.416081	1.3157	0.188274	0.303832
Trbv14	116.063	0.473449	0.402298	1.17686	0.239251	0.366113
Trbv15	308.432	0.269368	0.434272	0.620274	0.535077	0.659608
Trbv16	528.512	0.416817	0.331952	1.25565	0.209242	0.330082
Trbv17	75.5962	-0.46884	0.430094	-1.09009	0.275675	0.406966
Trbv19	505.171	-0.409842	0.29226	-1.40232	0.160819	0.268269
Trbv20	343.345	-0.408473	0.270471	-1.51023	0.130986	0.228242
Trbv21	11.1854	0.0206542	0.624474	0.0330745	0.973615	0.983195
Trbv23	49.0164	0.0579245	0.325989	0.177688	0.858968	0.908708
Trbv26	328.06	-0.0192412	0.305173	-0.0630502	0.949727	0.969484
Trbv29	368.227	0.755357	0.289315	2.61084	0.009032	0.0252041
Trbv30	38.5661	-0.0839497	0.431138	-0.194716	0.845615	0.8992
Try4	0.970285	-1.92474	2.52325	-0.7628	0.445582	NA
Try5	37.0519	0.135066	0.474007	0.284946	0.775686	0.850382
Try10	0.203299	2.68214	4.85125	0.552875	0.580349	NA
Prss3	0	NA	NA	NA	NA	NA
Gm5771	0	NA	NA	NA	NA	NA
Gm5409	0	NA	NA	NA	NA	NA
Gm10334	0	NA	NA	NA	NA	NA
Prss1	0.0740803	0.11225	4.92768	0.0227794	0.981826	NA
Prss2	39.3086	2.29427	0.431168	5.32106	1.03166e-07	9.71196e-07
Trbd1	268.065	0.725961	0.410067	1.77035	0.0766695	0.148537
Trbj1-1	39.7362	0.49709	0.458398	1.08441	0.278184	0.409754
Trbj1-2	298.668	-0.425614	0.229964	-1.85078	0.0642012	0.128389
Trbj1-3	201.072	0.0714087	0.270904	0.263594	0.792093	0.862846
Trbj1-4	463.172	-0.339677	0.221995	-1.53011	0.125988	0.2212
Trbj1-5	840.941	0.0198627	0.155424	0.127797	0.89831	0.937247
Trbj1-6	506.441	-0.121445	0.150437	-0.80728	0.419505	0.554332
Trbj1-7	290.854	-0.450567	0.298641	-1.50873	0.131368	0.228781
Trbc1	10776.2	0.435786	0.228751	1.90507	0.0567713	0.116158
Trbd2	65.7681	0.271353	0.297889	0.910919	0.362338	0.498105
Trbj2-1	88.1964	0.0892693	0.334358	0.266987	0.789479	0.860899
Trbj2-2	116.603	-0.130834	0.299402	-0.436983	0.662124	0.76365
Trbj2-3	169.031	-0.231145	0.263322	-0.877805	0.38005	0.515444
Trbj2-4	103.359	0.0738705	0.302338	0.244331	0.806975	0.872616
Trbj2-5	112.395	-0.466881	0.241691	-1.93173	0.0533934	0.110415
Trbj2-6	144.318	0.0983128	0.250769	0.392046	0.695025	0.790842
Trbj2-7	438.211	-0.329993	0.165668	-1.99189	0.0463828	0.0984821
Trbc2	16104	0.208586	0.258253	0.807679	0.419275	0.554146
Trbv31	593.215	0.640108	0.332158	1.92712	0.0539644	0.111387
Ephb6	467.984	-0.820966	0.155693	-5.27298	1.34228e-07	1.23939e-06
Trpv6	1.32394	-1.38932	1.97468	-0.703567	0.481703	NA
Trpv5	2.09683	-1.2875	2.77119	-0.464602	0.642216	0.748239
1700034O15Rik	1.20025	-2.79945	2.35892	-1.18675	0.235325	NA
Kel	295.877	0.63188	0.745638	0.847436	0.396752	0.532946
Olfr459	0	NA	NA	NA	NA	NA
Pip	0	NA	NA	NA	NA	NA
Sval2	0	NA	NA	NA	NA	NA
Sval1	0	NA	NA	NA	NA	NA
Sval3	0	NA	NA	NA	NA	NA
Sva	0	NA	NA	NA	NA	NA
Tas2r139	0	NA	NA	NA	NA	NA
Tas2r144	0	NA	NA	NA	NA	NA
Gstk1	57.274	0.183248	0.307474	0.595978	0.55119	0.673193
Tmem139	0.655657	-2.56151	4.51812	-0.566942	0.570753	NA
Casp2	4903.29	0.115125	0.126299	0.911522	0.36202	0.497851
SNORD88	35.0024	-0.762173	0.459384	-1.65912	0.0970918	0.179778
Clcn1	97.3342	-0.946484	0.411027	-2.30273	0.021294	0.0519368
Fam131b	8.03206	1.58775	1.07753	1.4735	0.140616	0.241365
Zyx	2169.94	0.322046	0.277124	1.1621	0.245194	0.373076
Epha1	5.00238	-0.465797	1.13545	-0.410231	0.681636	0.779462
Tas2r143	4.23733	0.0469826	1.60066	0.0293519	0.976584	0.984973
Tas2r135	6.25865	-1.57067	1.37785	-1.13994	0.25431	0.383613
Tas2r126	3.49424	-1.29121	2.57199	-0.502028	0.615648	0.727441
Olfr458	0.0681977	1.07404	4.92768	0.21796	0.82746	NA
Olfr457	0	NA	NA	NA	NA	NA
Olfr456	0	NA	NA	NA	NA	NA
Gm4877	0	NA	NA	NA	NA	NA
Olfr455	0	NA	NA	NA	NA	NA
Fam115e	0	NA	NA	NA	NA	NA
Fam115c	0.83315	-1.28197	3.20876	-0.399521	0.689509	NA
Fam115a	1.20569	1.93172	2.50098	0.772386	0.439886	NA
Olfr453	0	NA	NA	NA	NA	NA
Olfr38	0	NA	NA	NA	NA	NA
Olfr452	0	NA	NA	NA	NA	NA
Olfr450	0	NA	NA	NA	NA	NA
Olfr449	0	NA	NA	NA	NA	NA
Olfr448	0	NA	NA	NA	NA	NA
Olfr447	0	NA	NA	NA	NA	NA
Olfr446	0	NA	NA	NA	NA	NA
Olfr444	0	NA	NA	NA	NA	NA
Gm17472	0	NA	NA	NA	NA	NA
AC158671.1	0	NA	NA	NA	NA	NA
Olfr443-ps1	0	NA	NA	NA	NA	NA
Olfr441	0	NA	NA	NA	NA	NA
Olfr237-ps1	0	NA	NA	NA	NA	NA
Olfr437	0	NA	NA	NA	NA	NA
Olfr13	0	NA	NA	NA	NA	NA
Olfr435	0	NA	NA	NA	NA	NA
Olfr434	0	NA	NA	NA	NA	NA
Olfr47	0	NA	NA	NA	NA	NA
Arhgef5	138.119	-0.585718	0.419285	-1.39695	0.16243	0.270341
Nobox	1.33457	-0.47286	1.95208	-0.242234	0.808599	NA
Tpk1	427.61	0.0953475	0.196534	0.485144	0.627574	0.737462
Gm15550	1.2861	0.890049	1.95272	0.455799	0.648535	NA
Cntnap2	0.272726	-1.27347	4.91758	-0.258963	0.795664	NA
Rbpsuh-rs3	147.116	0.506156	0.250518	2.02044	0.0433382	0.0929866
Cul1	6730.23	0.520768	0.132059	3.94344	8.03227e-05	0.000402882
A930035D04Rik	58.1415	0.46679	0.339359	1.37551	0.168975	0.278882
Ezh2	8780.67	0.195371	0.131478	1.48596	0.13729	0.236871
Gm17629	57.811	0.476331	0.389951	1.22151	0.221891	0.3455
AC166252.1	24.2096	0.0753604	0.656724	0.114752	0.908642	0.944049
AC166252.2	15.9567	2.44723	1.24183	1.97067	0.0487621	0.102696
Pdia4	5626.36	0.246518	0.12125	2.03313	0.0420391	0.0907707
Mir704	0.0681977	1.07404	4.92768	0.21796	0.82746	NA
Rpl35a-ps7	0.333652	2.30127	4.87112	0.472432	0.636619	NA
Zfp786	24.0379	0.378778	0.473698	0.799619	0.423932	0.558528
Zfp398	1844.67	-0.760182	0.128784	-5.90279	3.57413e-09	4.43079e-08
Zfp282	1814.57	-0.322327	0.130705	-2.46606	0.0136607	0.0358097
Zfp212	1477.68	-0.246665	0.156585	-1.57528	0.115192	0.205771
Zfp783	2102.73	0.374879	0.185766	2.01802	0.043589	0.0934499
Zfp956	785.071	0.12002	0.138671	0.865502	0.386763	0.52274
Zfp777	2913.19	-0.165378	0.138784	-1.19162	0.233409	0.358932
Gm15463	1.58842	-0.526178	2.16558	-0.242973	0.808026	NA
AC166290.1	7.72183	0.312602	0.756739	0.413091	0.67954	0.777518
Zfp746	3452.86	-0.381326	0.0949433	-4.01636	5.9104e-05	0.000305127
Gm16630	5.50477	-1.45571	0.951338	-1.53017	0.125975	0.221197
AC162464.1	0	NA	NA	NA	NA	NA
Krba1	1516.11	-0.575416	0.136499	-4.21554	2.49177e-05	0.000141233
AC153815.1	2.50556	-2.15657	1.77135	-1.21747	0.223425	0.347339
Zfp467	120.397	-2.99237	0.356669	-8.38976	4.87146e-17	1.95526e-15
Sspo	46.9088	-4.05012	0.663177	-6.10715	1.01426e-09	1.37365e-08
Gm10243	47.3218	0.953502	0.493848	1.93076	0.0535127	0.110589
Gm7887	23.8136	0.842921	0.50846	1.65779	0.0973594	0.180095
1700026J14Rik	0	NA	NA	NA	NA	NA
Atp6v0e2	22.8136	-0.461062	0.602789	-0.764881	0.444342	0.577503
Lrrc61	848.254	-0.354088	0.102655	-3.44929	0.000562067	0.00227056
Rarres2	7.93463	-0.23231	0.769681	-0.301827	0.762784	0.841836
Gm5111	1.72522	-0.609421	1.94845	-0.312772	0.754454	NA
Repin1	723.443	0.881544	0.193527	4.55514	5.2351e-06	3.4686e-05
Zfp775	272.78	0.716415	0.182907	3.91683	8.97211e-05	0.000443846
AI854703	116.959	0.942381	0.24997	3.76997	0.000163264	0.000759926
Gimap8	8056.16	-0.887953	0.146826	-6.04763	1.4699e-09	1.94712e-08
Gimap9	3383.37	-0.715369	0.178014	-4.01861	5.85417e-05	0.000302705
Gimap4	9447.12	-0.984627	0.198857	-4.95143	7.36708e-07	5.86118e-06
Gimap6	13334.5	-0.54438	0.121765	-4.47076	7.79424e-06	4.9743e-05
Gimap1	3084.88	-0.068696	0.146518	-0.468858	0.639171	0.745896
Gimap7	606.155	-1.82763	0.201811	-9.05615	1.35139e-19	7.62963e-18
Gm3345	494.587	-1.38593	0.191349	-7.24293	4.39081e-13	1.00983e-11
Gimap5	4485.9	0.721307	0.149828	4.81423	1.47766e-06	1.10041e-05
Gimap3	8883.12	-1.42734	0.169869	-8.40259	4.36734e-17	1.76807e-15
Tmem176b	256.484	-2.35159	0.548763	-4.28525	1.82531e-05	0.000106684
Tmem176a	115.145	-1.80945	0.588855	-3.07283	0.00212037	0.00725393
Gm7932	0.281626	1.07403	4.92768	0.217959	0.827461	NA
Abp1	0.31148	0.504035	4.86013	0.103708	0.917401	NA
1600015I10Rik	0	NA	NA	NA	NA	NA
Gm10242	0	NA	NA	NA	NA	NA
Doxl2	0.0496211	-1.27347	4.91758	-0.258963	0.795664	NA
Svs1	0	NA	NA	NA	NA	NA
Gpnmb	458.6	-0.949803	0.471748	-2.01337	0.0440757	0.0942776
2410003K15Rik	1119.94	0.246686	0.122323	2.01667	0.0437297	0.0937087
Igf2bp3	594.933	-0.895527	0.331812	-2.6989	0.00695684	0.0201606
AC158667.1	0.398789	0.112239	4.92768	0.0227773	0.981828	NA
Tra2a	13019.5	0.382966	0.115967	3.30237	0.000958719	0.00361792
Ccdc126	313.769	-0.513444	0.197434	-2.60059	0.00930645	0.0258238
D330028D13Rik	264.091	-2.55985	0.213082	-12.0134	3.02008e-33	8.0869e-31
Stk31	1.84736	-4.29708	2.04328	-2.10302	0.0354637	NA
Gm17060	0.460083	1.07404	4.21485	0.254822	0.79886	NA
Npy	2.57875	-0.960203	1.454	-0.660389	0.509004	0.63578
Mpp6	6814.66	1.42004	0.117432	12.0925	1.15729e-33	3.28671e-31
Dfna5	56.1601	-0.201429	0.409444	-0.491957	0.62275	0.733363
Osbpl3	2341.46	-1.12371	0.301145	-3.73145	0.000190378	0.000871203
Cycs	2548.65	0.793941	0.123691	6.41872	1.37425e-10	2.15196e-09
5430402O13Rik	44.6998	-0.988672	0.452119	-2.18675	0.0287606	0.0665295
4921507P07Rik	45.2267	-0.343395	0.409513	-0.838544	0.401725	0.537008
Gm4782	0.394156	-1.48484	4.90421	-0.302769	0.762066	NA
Gm8038	0	NA	NA	NA	NA	NA
Npvf	0	NA	NA	NA	NA	NA
G930045G22Rik	0	NA	NA	NA	NA	NA
Mir148a	1.09116	-3.50899	2.84004	-1.23554	0.216629	NA
Gm17725	1.35148	1.07404	3.48925	0.307813	0.758225	NA
Nfe2l3	7.83513	-3.93933	1.12951	-3.48764	0.000487309	0.00200662
Hnrnpa2b1	57845.5	0.0649923	0.0899028	0.722917	0.469731	0.601204
Cbx3	2224.08	0.483219	0.126556	3.81822	0.000134416	0.000637365
Snx10	867.743	0.129266	0.370426	0.348964	0.727116	0.81556
AC153877.1	0.348238	-2.34222	4.82093	-0.485844	0.627078	NA
Skap2	521.048	-0.982945	0.374775	-2.62276	0.00872218	0.0244707
Gm15055	0	NA	NA	NA	NA	NA
Gm8078	0.0655497	-1.48481	4.90422	-0.302762	0.762072	NA
Gm15052	0	NA	NA	NA	NA	NA
Hoxa1	1.42255	0.584696	2.25916	0.258811	0.795781	NA
Gm15051	3.41218	0.516964	1.37949	0.374749	0.707847	0.801105
Hoxa2	0.3806	-2.02798	4.78178	-0.424105	0.671489	NA
RP23-103L13.8	0	NA	NA	NA	NA	NA
5730446D14Rik	0.611001	-1.59319	3.55427	-0.448247	0.653975	NA
Hoxa3	2.07984	-0.805124	1.6661	-0.483238	0.628927	0.738866
Gm15050	0.336318	1.17568	4.84675	0.242571	0.808338	NA
2700086A05Rik	8.45506	1.05136	0.769715	1.3659	0.171969	0.282569
5730596B20Rik	0.123532	0.112245	4.92768	0.0227784	0.981827	NA
Hoxa4	3.00234	2.52605	1.50643	1.67684	0.0935732	0.17473
Hoxa5	4.15247	0.608242	1.227	0.495713	0.620097	0.731472
Hoxa6	3.52866	-0.758596	1.22864	-0.617429	0.536952	0.66101
Hoxa7	4.89542	0.0449424	1.16356	0.0386251	0.969189	0.980594
Hoxa9	1.13303	3.04206	3.64957	0.833539	0.404541	NA
9930038K12Rik	0.0496211	-1.27347	4.91758	-0.258963	0.795664	NA
Mir196b	0	NA	NA	NA	NA	NA
Hoxa10	0.790292	3.42246	4.44704	0.769604	0.441535	NA
Hoxa11	0.146436	1.07404	4.92768	0.21796	0.82746	NA
Hoxa11as	0	NA	NA	NA	NA	NA
Hoxa13	0.349472	-0.523048	4.90421	-0.106653	0.915064	NA
Gm15053	0	NA	NA	NA	NA	NA
5730457N03Rik	0.149024	0.112245	4.92768	0.0227784	0.981827	NA
Evx1	0.838264	0.11224	4.10645	0.0273326	0.978194	NA
Gm8129	45.2774	0.976022	0.405563	2.40659	0.0161024	0.0410923
Gm15054	0	NA	NA	NA	NA	NA
Hibadh	2498.81	0.324746	0.144634	2.24529	0.0247493	0.0588407
SNORA32	2951.33	0.55351	0.275993	2.00552	0.0449077	0.0958168
Tax1bp1	11050.5	-0.0614865	0.13309	-0.461991	0.644088	0.749715
Jazf1	148.686	-1.34797	0.420392	-3.20647	0.00134374	0.00487553
Gm15572	15.3157	-2.30603	1.16129	-1.98576	0.0470599	0.0996263
SCARNA20	57.2543	0.377311	0.36735	1.02712	0.304365	0.437951
Gm15573	0.626066	-2.98936	4.59082	-0.651161	0.514943	NA
9430076C15Rik	1.96907	2.8487	2.47325	1.15181	0.249401	0.37796
Creb5	6.27445	5.6259	1.89431	2.96989	0.00297909	0.00975373
Tril	0	NA	NA	NA	NA	NA
Gm16499	0	NA	NA	NA	NA	NA
Cpvl	1.71624	0.655989	2.65249	0.247311	0.804668	NA
Chn2	152.076	-0.437468	0.290617	-1.50531	0.132246	0.229924
9530036M11Rik	0.68625	-1.27718	3.87765	-0.329371	0.741875	NA
Gm15526	3.00224	0.494891	1.42698	0.346811	0.728734	0.816746
Gm15527	0.119053	1.92329	4.89662	0.392779	0.694483	NA
9130019P16Rik	0.24064	-1.18511	4.83653	-0.245033	0.806431	NA
Prr15	4.17152	-1.07435	1.15934	-0.926693	0.354086	0.489742
Wipf3	8.06617	-0.920467	1.24529	-0.739155	0.459813	0.592353
Scrn1	0.0508552	1.07404	4.92768	0.21796	0.82746	NA
Fkbp14	9.02828	0.555318	0.753274	0.737206	0.460997	0.593368
Plekha8	709.968	-0.217362	0.243886	-0.891247	0.372797	0.50864
Gm15863	3.52678	0.451748	1.25642	0.359552	0.719182	0.809827
2410066E13Rik	224.178	-2.4781	0.311006	-7.96799	1.61275e-15	5.35981e-14
Znrf2	9742.91	-0.15127	0.154671	-0.97801	0.328069	0.462862
Nod1	206.858	-1.83224	0.54671	-3.3514	0.000804044	0.00310678
Ggct	267.554	0.331091	0.202575	1.63441	0.102172	0.187199
Gars	38941.1	0.852368	0.108372	7.86519	3.6854e-15	1.16491e-13
Crhr2	0.0655497	-1.48481	4.90422	-0.302762	0.762072	NA
Inmt	0	NA	NA	NA	NA	NA
Fam188b	15.3748	-0.635205	0.575767	-1.10323	0.269926	0.400752
AC083946.1	0.123532	0.112245	4.92768	0.0227784	0.981827	NA
Aqp1	282.827	1.14258	0.893477	1.2788	0.200967	0.319828
Ghrhr	0.349103	0.11224	4.92768	0.0227775	0.981828	NA
Adcyap1r1	0.0508552	1.07404	4.92768	0.21796	0.82746	NA
Neurod6	0	NA	NA	NA	NA	NA
Ccdc129	0	NA	NA	NA	NA	NA
Ppp1r17	0	NA	NA	NA	NA	NA
Pde1c	8.69273	0.627802	0.949741	0.661024	0.508597	0.6355
Lsm5	380.03	1.04513	0.334608	3.12344	0.00178748	0.00624851
Avl9	7951.68	-0.494821	0.0986788	-5.01446	5.31823e-07	4.35495e-06
Kbtbd2	5832.52	-0.26497	0.0998492	-2.6537	0.00796149	0.0226072
Fkbp9	7.36172	0.110651	1.38802	0.0797184	0.936461	0.961283
Nt5c3	3217.93	0.590757	0.186119	3.17408	0.00150312	0.00537476
Vmn1r4	4.41244	-1.59012	1.10633	-1.43729	0.150635	0.254737
Vmn1r5	0	NA	NA	NA	NA	NA
Vmn1r6	0.16629	-1.48481	4.90422	-0.302761	0.762072	NA
Vmn1r7	0	NA	NA	NA	NA	NA
Vmn1r8	0	NA	NA	NA	NA	NA
Vmn1r9	0	NA	NA	NA	NA	NA
Vmn1r10	0	NA	NA	NA	NA	NA
Vmn1r11	0	NA	NA	NA	NA	NA
Vmn1r12	0.0955806	0.11225	4.92768	0.0227794	0.981826	NA
Vmn1r-ps8	0	NA	NA	NA	NA	NA
Vmn1r13	0	NA	NA	NA	NA	NA
Vmn1r14	0	NA	NA	NA	NA	NA
Vmn1r15	0	NA	NA	NA	NA	NA
Vmn1r-ps9	0	NA	NA	NA	NA	NA
Vmn1r-ps10	0	NA	NA	NA	NA	NA
Vmn1r16	0	NA	NA	NA	NA	NA
Vmn1r17	0	NA	NA	NA	NA	NA
Vmn1r18	0	NA	NA	NA	NA	NA
Vmn1r19	0	NA	NA	NA	NA	NA
Vmn1r20	0	NA	NA	NA	NA	NA
Vmn1r-ps11	0	NA	NA	NA	NA	NA
4930533I22Rik	0	NA	NA	NA	NA	NA
Ppm1k	1362.16	0.0921822	0.11624	0.793036	0.427757	0.562054
AC142212.1	0	NA	NA	NA	NA	NA
Herc6	744.458	0.116434	0.702701	0.165695	0.868397	0.914928
Pigy	830.812	-0.36351	0.153201	-2.37277	0.0176552	0.0444329
Lancl2	563.7	-0.191964	0.153656	-1.24931	0.211551	0.332688
Vopp1	1498.3	-0.240157	0.168467	-1.42554	0.154	0.258979
Vmn1r21	0	NA	NA	NA	NA	NA
Vmn1r-ps12	0	NA	NA	NA	NA	NA
Vmn1r22	0	NA	NA	NA	NA	NA
Vmn1r23	0	NA	NA	NA	NA	NA
RP24-171M1.3	0	NA	NA	NA	NA	NA
Vmn1r24	0	NA	NA	NA	NA	NA
Vmn1r25	0	NA	NA	NA	NA	NA
Vmn1r26	0	NA	NA	NA	NA	NA
Rps15-ps2	4.01418	0.503505	1.11192	0.452825	0.650675	0.754658
Vmn1r-ps14	0	NA	NA	NA	NA	NA
Vmn1r-ps15	0	NA	NA	NA	NA	NA
Gm6695	0.123532	0.112245	4.92768	0.0227784	0.981827	NA
Vmn1r-ps17	0	NA	NA	NA	NA	NA
RP24-91B1.4	0	NA	NA	NA	NA	NA
RP24-91B1.5	0	NA	NA	NA	NA	NA
Vmn1r-ps18	0	NA	NA	NA	NA	NA
Vmn1r27	0	NA	NA	NA	NA	NA
Vmn1r-ps19	0	NA	NA	NA	NA	NA
Vmn1r28	0	NA	NA	NA	NA	NA
Vmn1r29	0	NA	NA	NA	NA	NA
RP24-247F6.1	0	NA	NA	NA	NA	NA
Vmn1r-ps20	0	NA	NA	NA	NA	NA
Vmn1r30	0	NA	NA	NA	NA	NA
Vmn1r-ps21	0	NA	NA	NA	NA	NA
RP24-97C18.3	0	NA	NA	NA	NA	NA
Vmn1r31	0	NA	NA	NA	NA	NA
Vmn1r-ps22	0	NA	NA	NA	NA	NA
Vmn1r-ps23	0	NA	NA	NA	NA	NA
RP24-97C18.4	0	NA	NA	NA	NA	NA
Abcg2	291.499	-0.647726	0.361038	-1.79407	0.0728025	0.142414
Herc3	1964.44	-0.920563	0.181641	-5.06804	4.01924e-07	3.37227e-06
Nap1l5	1.92381	-1.75957	1.71951	-1.02329	0.306168	NA
Fam13a	3.53772	-2.10719	1.5208	-1.38558	0.165875	0.274806
BB365896	0.115171	-2.34222	4.82093	-0.485843	0.627079	NA
Tigd2	1600.14	-0.44186	0.0989145	-4.46709	7.92902e-06	5.05172e-05
Gprin3	1173.29	-1.5318	0.267063	-5.73574	9.70871e-09	1.12205e-07
SNORA44	0.395161	0.112245	4.92768	0.0227784	0.981827	NA
Gm5570	0	NA	NA	NA	NA	NA
n-R5s162	0	NA	NA	NA	NA	NA
A530053G22Rik	0	NA	NA	NA	NA	NA
Snca	953.515	0.743131	0.890606	0.83441	0.40405	0.53904
Mageb16-ps2	0.271629	0.11225	4.92768	0.0227794	0.981826	NA
Mmrn1	3.78063	1.5804	1.68993	0.935188	0.349691	0.485491
A730020E08Rik	3.00699	-2.25127	1.24256	-1.81179	0.0700179	0.137975
Fam190a	63.9702	-2.95348	0.373666	-7.90407	2.69947e-15	8.72393e-14
Grid2	0	NA	NA	NA	NA	NA
Atoh1	0	NA	NA	NA	NA	NA
Gm15534	0	NA	NA	NA	NA	NA
Smarcad1	5279.51	0.288485	0.102622	2.81114	0.00493659	0.015085
Hpgds	602.258	-1.17566	0.411599	-2.85633	0.00428575	0.0133798
Gm17147	20.1793	-1.75125	0.761082	-2.30101	0.0213912	0.0521333
C130060K24Rik	0.304362	3.2739	4.82902	0.677963	0.497795	NA
Tnip3	480.073	-1.66076	0.337312	-4.92353	8.49982e-07	6.64944e-06
A930038C07Rik	39.5477	-3.2843	0.415137	-7.91136	2.54585e-15	8.25597e-14
Gm15490	0	NA	NA	NA	NA	NA
Gm16838	2.44505	-0.974268	1.77315	-0.549457	0.582692	0.699842
Prdm5	92.3137	-0.26019	0.477589	-0.544799	0.585892	0.70271
Gm20445	2.32974	-1.78517	1.62737	-1.09697	0.272654	0.403849
4930544G11Rik	0	NA	NA	NA	NA	NA
Mad2l1	706.297	0.133422	0.163174	0.817671	0.413545	0.548401
Vmn1r32	0.10074	0.11225	4.92768	0.0227794	0.981826	NA
Vmn1r33	0	NA	NA	NA	NA	NA
Vmn1r34	0	NA	NA	NA	NA	NA
Vmn1r35	0	NA	NA	NA	NA	NA
Vmn1r36	0	NA	NA	NA	NA	NA
Vmn1r37	0	NA	NA	NA	NA	NA
Vmn1r-ps24	0	NA	NA	NA	NA	NA
Vmn1r38	0	NA	NA	NA	NA	NA
Vmn1r39	0.090543	0.11225	4.92768	0.0227794	0.981826	NA
4930597O21Rik	1.47615	1.06002	2.07784	0.510154	0.609944	NA
Gng12	871.311	0.256537	0.184548	1.39008	0.164503	0.273016
Gm15644	7.42645	-0.877924	1.10337	-0.795672	0.426223	0.560736
Gadd45a	716.98	0.336561	0.248696	1.3533	0.175958	0.288049
E230016M11Rik	61.16	-0.869981	0.401111	-2.16893	0.0300883	0.0689371
A430010J10Rik	1.90044	1.22035	2.14294	0.569474	0.569035	NA
Gm8566	5.21386	-0.555171	1.18408	-0.468863	0.639168	0.745896
Serbp1	30608.8	0.98614	0.123705	7.97168	1.56533e-15	5.21146e-14
Il12rb2	1024.26	-1.35051	0.373098	-3.61972	0.000294917	0.00127548
Il23r	202.693	-0.471012	0.444467	-1.05972	0.289271	0.421821
Tacstd2	17.8912	1.93666	0.975032	1.98625	0.0470058	0.0995397
Igkv2-137	118.126	2.36727	0.846778	2.79562	0.00518002	0.0157136
Igkv1-135	158.763	1.62406	1.14359	1.42014	0.155568	0.261053
Igkv17-134	0	NA	NA	NA	NA	NA
Igkv1-133	8.99816	2.07571	1.48119	1.40139	0.161098	0.26865
Igkv1-132	0.759528	1.43528	3.99655	0.35913	0.719498	NA
Igkv1-131	0.0681977	1.07404	4.92768	0.21796	0.82746	NA
Igkv14-130	2.41192	5.56871	3.62069	1.53802	0.124043	0.218541
Igkv9-129	4.28296	-0.148427	2.0097	-0.073855	0.941126	0.964223
Igkv17-127	43.7708	2.41468	1.05203	2.29527	0.0217179	0.0527854
Igkv14-126	49.9933	1.28539	0.768125	1.67341	0.0942463	0.175689
Igkv11-125	4.13963	3.30165	2.01174	1.64119	0.100758	0.185086
Igkv9-124	31.7056	2.86847	1.01698	2.82059	0.00479349	0.0147221
Igkv9-123	3.24946	5.90393	2.4578	2.40212	0.0163003	0.0415013
Igkv1-122	28.2702	3.42607	1.64002	2.08904	0.0367041	0.081149
Igkv17-121	47.5364	2.84216	1.08544	2.61843	0.00883344	0.0247347
Igkv9-120	70.6841	2.81583	0.84842	3.3189	0.000903718	0.00343666
Igkv1-117	242.566	1.92177	1.06014	1.81274	0.0698712	0.137744
Igkv2-116	0.903952	2.95392	2.85688	1.03397	0.301151	NA
Igkv1-115	0.140164	-1.27347	4.91758	-0.258963	0.795664	NA
Igkv2-112	15.0371	2.07298	1.3744	1.50828	0.131483	0.228872
Igkv14-111	82.2167	2.69833	0.72964	3.69817	0.000217162	0.000976369
Igkv1-110	237.257	1.88634	1.2051	1.5653	0.117514	0.20924
Igkv2-109	42.6225	2.76727	0.882252	3.1366	0.00170922	0.00601357
Igkv16-104	46.4481	2.44854	1.08341	2.26003	0.0238195	0.0569627
Igkv15-103	44.0617	3.02208	1.05649	2.86049	0.0042299	0.0132385
Igkv14-100	14.2643	1.80081	1.08301	1.66278	0.0963567	0.17877
Igkv1-99	5.93392	4.36375	1.76289	2.47534	0.0133108	0.0350516
Igkv12-98	13.054	2.37128	1.08238	2.1908	0.0284665	0.0659712
Igkv10-96	88.3098	2.52191	1.26174	1.99876	0.0456347	0.0972018
Igkv2-95-2	0	NA	NA	NA	NA	NA
Igkv10-95	4.84606	1.19679	1.27333	0.939891	0.347274	0.4831
Igkv10-94	26.5465	2.09885	1.13053	1.85652	0.0633796	0.126976
Igkv19-93	39.3206	2.33114	1.10612	2.10749	0.0350753	0.0781936
Igkv4-92	1.32001	1.0133	3.21469	0.315208	0.752604	NA
Igkv4-91	39.5486	1.90746	1.25724	1.51718	0.12922	0.225669
Igkv4-90	6.99757	3.59753	2.19014	1.6426	0.100465	0.184648
Igkv12-89	14.2209	1.19687	1.04624	1.14397	0.252636	0.381703
Igkv1-88	217.532	1.40179	1.70528	0.822029	0.411061	0.54579
Igkv13-87	0	NA	NA	NA	NA	NA
Igkv4-86	7.87432	3.88557	1.39563	2.78409	0.00536775	0.0161576
Igkv13-84	12.6967	3.85733	1.77539	2.17267	0.0298055	0.0684481
Igkv4-81	0.431362	3.36247	4.8264	0.696683	0.486001	NA
Igkv4-80	11.3814	1.87827	1.71947	1.09235	0.274679	0.405765
Igkv4-79	5.16725	2.40865	1.47249	1.63577	0.101888	0.18674
Igkv4-78	0.899145	2.01921	4.32566	0.466797	0.640645	NA
Igkv4-74	3.6379	1.19805	1.33515	0.897317	0.36955	0.505425
Igkv4-73	0.988354	3.09409	3.24061	0.954788	0.339685	NA
Igkv4-72	13.078	2.8075	1.49299	1.88046	0.0600456	0.121622
Igkv4-71	1.13635	1.70962	3.51417	0.486494	0.626617	NA
Igkv4-70	8.76455	2.20254	1.37321	1.60393	0.108728	0.196795
Igkv4-69	1.14492	4.59788	3.0332	1.51585	0.129557	NA
Igkv4-68	15.6306	3.07234	1.45093	2.11749	0.034218	0.0767021
Igkv4-63	8.21936	3.34424	1.52903	2.18716	0.0287306	0.0664683
Igkv4-62	0.204593	2.69064	4.85087	0.554673	0.579118	NA
Igkv4-61	5.51813	1.16902	1.95547	0.59782	0.54996	0.672176
Igkv4-59	371.057	3.23813	0.414546	7.81127	5.66165e-15	1.73119e-13
Igkv4-58	2.98498	4.72413	2.19865	2.14866	0.0316617	0.0718569
AC156953.1	8505.33	0.215733	0.234676	0.919279	0.357949	0.493799
Igkv4-57-1	17.4944	4.34072	1.48941	2.91438	0.00356396	0.0114056
Igkv4-57	24.1318	2.78414	1.04516	2.66384	0.00772541	0.0220437
Igkv4-56	0.297061	0.11225	4.92768	0.0227794	0.981826	NA
Gm11143	0	NA	NA	NA	NA	NA
Igkv4-55	24.3269	2.47977	1.02142	2.42777	0.015192	0.0391995
Igkv4-53	15.2125	1.85266	1.32862	1.39442	0.16319	0.271341
Igkv4-50	8.02582	3.66377	1.53734	2.38319	0.0171633	0.0433453
Igkv5-48	33.6677	3.13242	0.966264	3.24178	0.00118784	0.00437465
Igkv12-47	0.090543	0.11225	4.92768	0.0227794	0.981826	NA
Igkv12-46	37.3378	2.64232	0.956558	2.76231	0.00573932	0.0171112
Igkv5-45	6.44201	2.0756	2.10021	0.988279	0.323016	0.45748
Igkv12-44	64.2557	2.52566	0.832014	3.0356	0.00240058	0.00808416
Igkv5-43	44.3799	2.60467	0.7453	3.49479	0.000474432	0.00195919
Igkv12-41	16.6206	1.77526	1.2392	1.43258	0.151978	0.256304
Igkv5-39	1355.69	3.36686	1.05214	3.2	0.00137427	0.00497092
Igkv12-38	1.09812	3.39096	3.18587	1.06437	0.287159	NA
Igkv5-37	0.204593	2.69064	4.85087	0.554673	0.579118	NA
Igkv18-36	0.0955806	0.11225	4.92768	0.0227794	0.981826	NA
Igkv1-35	0	NA	NA	NA	NA	NA
AC154006.1	0	NA	NA	NA	NA	NA
Igkv7-33	6.4219	3.05543	2.1843	1.39881	0.161869	0.269623
Igkv6-32	75.5913	3.97845	0.825309	4.82056	1.43159e-06	1.06864e-05
Igkv8-30	36.8622	2.79558	0.936234	2.98598	0.00282671	0.00931667
Igkv6-29	0.432252	1.07403	4.92768	0.217959	0.827461	NA
Igkv8-28	18.0598	2.02885	0.970718	2.09005	0.0366135	0.0809942
AC159715.1	0	NA	NA	NA	NA	NA
Igkv8-27	27.6422	2.10204	0.853627	2.46247	0.0137982	0.0361371
Igkv8-26	0	NA	NA	NA	NA	NA
Igkv6-25	18.5543	2.24938	1.21815	1.84656	0.0648112	0.129415
Igkv8-24	60.2502	3.75391	1.54347	2.43212	0.0150109	0.0388141
Igkv6-23	23.7805	2.93965	1.17729	2.49697	0.0125259	0.0332651
Gm11065	0	NA	NA	NA	NA	NA
Igkv8-21	16.5253	2.52796	1.22041	2.07141	0.0383208	0.0841871
Igkv6-20	29.9778	1.72638	1.18611	1.45549	0.145534	0.24799
Igkv8-19	21.4979	1.29874	1.07359	1.20972	0.226387	0.351019
Igkv8-18	0.689283	0.5797	3.7264	0.155566	0.876375	NA
Igkv6-17	29.9566	2.95049	1.24685	2.36636	0.0179639	0.0450998
Igkv8-16	3.43004	1.51594	1.81599	0.834773	0.403846	0.538844
Igkv6-15	52.3818	2.62773	0.896203	2.93208	0.00336704	0.0108634
Gm10360	0	NA	NA	NA	NA	NA
Igkv6-14	2.40199	2.58047	2.32488	1.10994	0.267027	0.39755
Igkv6-13	2.17388	1.30408	2.7825	0.468672	0.639304	0.745914
Igkv3-12	17.6958	2.79543	1.31634	2.12364	0.0337001	0.0757576
Igkv3-10	9.44556	3.02507	1.49717	2.02052	0.0433295	0.0929866
Igkv3-9	0.911886	1.88502	3.02483	0.623184	0.533164	NA
Igkv3-7	6.80865	2.23468	1.88624	1.18473	0.236124	0.362363
Igkv3-5	18.0501	5.21419	1.44914	3.59813	0.000320518	0.0013729
Igkv3-4	116.77	3.21005	1.59996	2.00633	0.0448214	0.0956652
Igkv3-3	0.0955806	0.11225	4.92768	0.0227794	0.981826	NA
Igkv3-2	22.4311	2.703	1.3719	1.97027	0.048808	0.10277
Igkv3-1	4.69215	1.81796	1.48474	1.22443	0.220789	0.344298
Igkj1	16.2587	1.68421	1.11709	1.50768	0.131637	0.229057
Igkj2	36.7041	1.63941	0.879499	1.86402	0.0623185	0.125158
Igkj3	32.6741	2.13944	0.955035	2.24017	0.0250797	0.0594378
Igkj4	38.2934	1.50504	0.927956	1.62189	0.104827	0.191172
Igkj5	40.0016	1.27974	0.921566	1.38866	0.164936	0.273562
Igkc	3784.15	2.06659	1.0036	2.05918	0.0394767	0.0862414
Rpia	3428.26	0.960668	0.108288	8.87142	7.2221e-19	3.7088e-17
Eif2ak3	1424.02	-0.880566	0.150289	-5.85916	4.6521e-09	5.68071e-08
SNORA5	141.557	-0.388319	0.287374	-1.35127	0.17661	0.288915
1700011F03Rik	0	NA	NA	NA	NA	NA
Foxi3	0.500902	-4.05287	4.74542	-0.854058	0.393073	NA
Rpl34-ps1	135.507	0.590786	0.343947	1.71766	0.0858581	0.162904
Thnsl2	25.9148	-1.29699	0.636113	-2.03893	0.0414573	0.0898357
Fabp1	0	NA	NA	NA	NA	NA
Smyd1	217.149	6.46584	0.664049	9.737	2.09661e-22	1.65121e-20
Krcc1	1637.82	-0.196521	0.156586	-1.25503	0.209467	0.330325
Gm1070	9.07022	-1.15021	0.822205	-1.39893	0.161833	0.269587
Cd8b1	684.126	3.32589	0.297247	11.189	4.61712e-29	8.56864e-27
Cd8a	222.26	3.10154	0.840646	3.68948	0.000224716	0.00100551
Rmnd5a	11203.8	-0.316342	0.125039	-2.52996	0.0114076	0.0307583
Rnf103	1468.74	-0.356581	0.133472	-2.67158	0.00754954	0.0216176
Chmp3	2924.54	-0.0735398	0.153038	-0.480533	0.630848	0.740246
Kdm3a	8197.86	-1.22834	0.154199	-7.96592	1.63996e-15	5.4406e-14
Reep1	37.6032	-1.25161	0.494482	-2.53115	0.011369	0.0306693
Mrpl35	1709.23	0.784517	0.194265	4.03839	5.38194e-05	0.000280922
Immt	9867.86	0.349516	0.111065	3.14695	0.00164981	0.00582811
Ptcd3	7963.88	0.6348	0.137764	4.60788	4.06796e-06	2.75868e-05
SNORD94	188.121	0.911539	0.271601	3.35617	0.000790293	0.00306185
Polr1a	22735	0.560822	0.106041	5.28873	1.23171e-07	1.14293e-06
Gm16601	51.267	0.837457	0.372498	2.24822	0.0245621	0.0584774
St3gal5	883.606	1.00011	0.320441	3.12106	0.00180202	0.00629231
Atoh8	2.36771	0.525177	2.19375	0.239397	0.810797	0.87541
Sftpb	2.98964	1.62916	1.84259	0.88417	0.376604	0.512121
Usp39	4512.13	0.76187	0.116101	6.56212	5.30468e-11	8.8383e-10
0610030E20Rik	5340.41	0.156338	0.130308	1.19975	0.230236	0.355744
Tmem150a	106.9	0.314288	0.25338	1.24038	0.214833	0.336749
Rnf181	2329	-0.321265	0.174782	-1.8381	0.0660483	0.131451
Vamp5	52.5972	0.0748756	0.344196	0.217538	0.827789	0.886735
Vamp8	846.241	-0.321711	0.164184	-1.95945	0.0500601	0.104853
Gm17505	1.6586	1.05139	2.43343	0.432063	0.665696	NA
Gm17607	0.372247	0.11225	4.92768	0.0227794	0.981826	NA
Ggcx	464.096	-0.226317	0.169771	-1.33307	0.18251	0.296187
Mat2a	41784	0.81385	0.0944524	8.61651	6.90233e-18	3.01579e-16
Sh2d6	55.4539	2.39432	0.668651	3.58082	0.000342524	0.00145948
Capg	7279.06	0.506749	0.27048	1.87351	0.0609974	0.123098
Elmod3	490.343	-0.314788	0.171126	-1.83951	0.0658398	0.13112
Retsat	103.135	0.443478	0.229185	1.93502	0.0529877	0.109807
Tgoln1	22844	-0.116098	0.135183	-0.858824	0.390438	0.526312
Gm20536	171.037	-0.170482	0.292412	-0.58302	0.55988	0.679948
Tcf7l1	41.7571	-1.24034	0.370428	-3.34839	0.000812811	0.00313607
Gm15401	135.889	-0.752391	0.282582	-2.66256	0.00775491	0.0221178
Gm15402	0	NA	NA	NA	NA	NA
Kcmf1	5732.57	0.23112	0.115835	1.99526	0.0460149	0.0978005
Gm17554	5.54765	-2.7061	1.01667	-2.66172	0.00777417	0.0221626
Tmsb10	3834.64	-0.714758	0.19429	-3.67882	0.000234317	0.00104324
Dnahc6	2.82812	0.150233	1.40652	0.106812	0.914938	0.947489
SNORA73	303.973	0.812007	0.194629	4.17208	3.01828e-05	0.000167084
Suclg1	2732.63	0.560394	0.162324	3.45231	0.000555818	0.00225065
AC122362.1	0	NA	NA	NA	NA	NA
4931417E11Rik	0	NA	NA	NA	NA	NA
AC174081.1	0	NA	NA	NA	NA	NA
Gm9001	0.437397	-0.145466	4.16991	-0.0348847	0.972172	NA
Gm9008	2.71641	0.745138	1.27391	0.58492	0.558602	0.67884
U3	581.137	0.438917	0.234943	1.86819	0.0617363	0.124177
Ctnna2	0	NA	NA	NA	NA	NA
Lrrtm1	0	NA	NA	NA	NA	NA
Gm5576	1.24121	4.59638	2.42214	1.89765	0.0577418	NA
Reg3b	0	NA	NA	NA	NA	NA
Reg3d	0	NA	NA	NA	NA	NA
Reg3a	0	NA	NA	NA	NA	NA
Reg2	0	NA	NA	NA	NA	NA
Reg1	0	NA	NA	NA	NA	NA
Reg3g	0	NA	NA	NA	NA	NA
Gm4409	0	NA	NA	NA	NA	NA
Gm17621	0.222241	0.11225	4.92768	0.0227794	0.981826	NA
Lrrtm4	0	NA	NA	NA	NA	NA
AW146020	1045.65	0.0916642	0.0977566	0.937678	0.34841	0.484214
Mrpl19	2780.09	1.13714	0.129515	8.77995	1.63545e-18	7.78044e-17
Fam176a	0.342645	0.112241	4.92768	0.0227776	0.981828	NA
Gm15864	0	NA	NA	NA	NA	NA
Tacr1	0	NA	NA	NA	NA	NA
Pole4	7126.18	1.13228	0.143021	7.91687	2.43568e-15	7.92612e-14
Hk2	13035.8	1.27488	0.201061	6.34078	2.28598e-10	3.4639e-09
Gm17034	4.79855	3.295	1.82909	1.80144	0.071633	0.140566
Sema4f	276.735	0.364998	0.173118	2.10838	0.0349979	0.0780581
D6Mm5e	13.1882	0.958505	0.618649	1.54935	0.121298	0.214714
Dok1	1342.53	0.497547	0.216479	2.29836	0.0215413	0.0524308
Loxl3	36.6449	-0.326663	0.464387	-0.70343	0.481788	0.61233
Htra2	1437.96	0.852828	0.193193	4.41437	1.01303e-05	6.28955e-05
Aup1	6788.76	0.42465	0.122534	3.46556	0.000529126	0.00215701
Dqx1	613.335	-0.197548	0.200947	-0.983087	0.325565	0.460175
Tlx2	0.729007	-3.34222	3.5103	-0.95212	0.341036	NA
Pcgf1	380.831	0.470012	0.20639	2.2773	0.0227685	0.0548044
Lbx2	4.20695	0.919466	1.11861	0.821972	0.411093	0.545794
Mir3470a	0	NA	NA	NA	NA	NA
Ccdc142	322.807	-0.619693	0.172282	-3.59697	0.00032195	0.0013784
Gm15605	118.601	0.065831	0.222893	0.295348	0.767728	0.845543
Mrpl53	0	NA	NA	NA	NA	NA
Mogs	9808.53	1.04158	0.172649	6.03293	1.6101e-09	2.11788e-08
Wbp1	254.419	-0.800555	0.162467	-4.92748	8.3298e-07	6.53279e-06
Ino80b	816.941	0.710137	0.223953	3.17092	0.00151957	0.00542428
Rtkn	11.5157	-1.00286	0.781435	-1.28336	0.199365	0.317899
Wdr54	31.3946	-0.336842	0.363865	-0.925733	0.354585	0.490324
1700003E16Rik	0.957585	-0.831199	2.46488	-0.337216	0.735954	NA
Dctn1	3777.27	-0.185171	0.118811	-1.55854	0.119106	0.211674
Gm15624	2.21602	-1.45071	1.60686	-0.902819	0.366622	0.502615
Slc4a5	12.9509	0.0458933	0.818291	0.0560844	0.955275	0.973272
Mthfd2	19990.2	1.15922	0.185505	6.24899	4.13126e-10	5.99827e-09
Mob1a	27913.6	-0.0276849	0.110242	-0.251128	0.801715	0.869158
Bola3	847.253	0.427283	0.114377	3.73576	0.000187149	0.00085789
Tet3	16225.4	-0.240637	0.135981	-1.76963	0.0767891	0.148661
B230319C09Rik	13.2735	-1.62119	0.900304	-1.80071	0.0717482	0.140748
Dguok	539.112	-0.463614	0.149194	-3.10745	0.00188709	0.00654788
AC090648.1	0	NA	NA	NA	NA	NA
Actg2	100.782	1.49834	0.560574	2.67287	0.00752052	0.0215476
Stambp	761.247	-0.452376	0.144384	-3.13314	0.00172947	0.00607643
Clec4f	0	NA	NA	NA	NA	NA
Cd207	5.18687	-0.49589	1.63613	-0.303088	0.761823	0.841165
Vax2os2	0.148161	0.11225	4.92768	0.0227794	0.981826	NA
Vax2os1	0.48773	2.44114	4.86322	0.50196	0.615695	NA
Vax2	23.508	2.92245	0.801659	3.6455	0.000266869	0.00116956
Atp6v1b1	1.8262	4.31224	2.18268	1.97566	0.0481929	NA
Ankrd53	3.50301	-0.595321	1.37541	-0.432833	0.665136	0.766229
Tex261	4176.61	0.0984708	0.112056	0.878768	0.379527	0.514989
Nagk	245.212	-1.19382	0.24506	-4.87152	1.10745e-06	8.47266e-06
Paip2b	5030.36	0.154986	0.170576	0.908606	0.363558	0.499381
Gm5138	0.16744	-1.18511	4.83653	-0.245033	0.806431	NA
Zfml	12228.3	0.104551	0.123552	0.846211	0.397435	0.533519
Dysf	32.8251	0.805618	1.17168	0.687573	0.491722	0.621541
Gm15475	0	NA	NA	NA	NA	NA
Cyp26b1	5.81248	-2.18899	1.0029	-2.18265	0.0290613	0.067076
Exoc6b	2017.8	-1.36721	0.160604	-8.51295	1.69563e-17	7.15832e-16
Npm3-ps1	21.7547	0.80271	0.485805	1.65233	0.0984668	0.181741
Gm5878	2.00272	-1.41487	2.85339	-0.495855	0.619996	0.7314
Spr	1191.47	0.416462	0.166647	2.49906	0.0124523	0.033093
Gm10444	1.32581	0.0287847	2.55073	0.0112849	0.990996	NA
Spr-ps1	1.06899	0.129085	2.30643	0.0559674	0.955368	NA
Emx1	0	NA	NA	NA	NA	NA
Sfxn5	85.2336	-0.370358	0.327756	-1.12998	0.258484	0.38813
Rab11fip5	62.3574	-0.834159	0.380431	-2.19267	0.0283312	0.0657065
Mir705	0	NA	NA	NA	NA	NA
Noto	0	NA	NA	NA	NA	NA
Smyd5	7772.53	1.07185	0.123262	8.69575	3.44546e-18	1.57901e-16
1700040I03Rik	514.932	0.483978	0.24532	1.97285	0.0485131	0.102241
Cct7	25060.8	1.41382	0.189313	7.46814	8.13381e-14	2.08564e-12
Fbxo41	11	-2.03096	1.05805	-1.91953	0.0549177	0.113131
Egr4	195.847	1.1054	0.944522	1.17032	0.241871	0.369038
Alms1	998.214	-0.172394	0.156409	-1.1022	0.270375	0.401228
Gm4477	0	NA	NA	NA	NA	NA
Alms1-ps1	1.99505	-0.0212124	1.47177	-0.0144129	0.988501	0.992419
Cml3	0	NA	NA	NA	NA	NA
Alms1-ps2	0.391065	-1.18511	4.83653	-0.245033	0.806431	NA
Gm11128	0	NA	NA	NA	NA	NA
Cml5	0.0955806	0.11225	4.92768	0.0227794	0.981826	NA
Nat8	0.090543	0.11225	4.92768	0.0227794	0.981826	NA
Gm9769	1324.05	1.39177	0.194342	7.16143	7.98397e-13	1.75031e-11
Cml2	1.41786	-0.327229	2.68287	-0.12197	0.902923	NA
1700019G17Rik	368.183	-0.0734263	0.16705	-0.439548	0.660265	0.762586
Cml1	139.022	0.0422732	0.311732	0.135607	0.892132	0.932685
Tprkb	2890.6	0.757065	0.173792	4.35615	1.32368e-05	8.01131e-05
Nat8b	1.63624	1.14644	2.34444	0.489004	0.624839	NA
Dusp11	15414.4	-0.257146	0.0992156	-2.59179	0.0095479	0.0264234
Figla	0	NA	NA	NA	NA	NA
Add2	95.378	0.354589	0.943757	0.37572	0.707125	0.800793
Tgfa	2.83951	-3.24533	1.74753	-1.8571	0.0632967	0.126834
Gm10443	137.165	0.963975	0.311263	3.09698	0.00195505	0.00675623
Fam136a	2498.48	1.34456	0.234563	5.7322	9.91338e-09	1.14349e-07
Snrpg	1432.12	1.07379	0.207089	5.18516	2.15835e-07	1.91719e-06
Pcyox1	642.114	0.179453	0.128296	1.39874	0.16189	0.269635
Tia1	4673.09	-0.226538	0.106672	-2.1237	0.0336955	0.0757574
C87436	1224.73	-0.0412816	0.142909	-0.288867	0.772684	0.848324
A430078I02Rik	67.7754	0.398124	0.529687	0.751621	0.452279	0.584939
Pcbp1	19895.2	1.09512	0.269968	4.05647	4.98195e-05	0.000262308
1600020E01Rik	1152.15	-0.658855	0.162837	-4.04609	5.20792e-05	0.000272826
AC158662.1	0.149024	0.112245	4.92768	0.0227784	0.981827	NA
Asprv1	42.8307	0.550606	0.702687	0.783571	0.433292	0.567257
Mxd1	2366.06	-1.85385	0.256753	-7.22036	5.18498e-13	1.17803e-11
Snrnp27	1191.75	0.946723	0.197811	4.786	1.70135e-06	1.24961e-05
Gmcl1	1518.82	0.0854291	0.0998954	0.855185	0.392449	0.528225
Anxa4	1032.15	-1.45146	0.588557	-2.46613	0.013658	0.0358097
Aak1	3428.52	-1.61219	0.160723	-10.0309	1.1152e-23	1.03482e-21
Nfu1	973.512	0.45653	0.152045	3.00259	0.00267691	0.00887284
Gfpt1	8843.09	-0.217381	0.111704	-1.94604	0.0516496	0.107565
D6Ertd527e	5.75658	-1.23416	1.06258	-1.16147	0.24545	0.373252
Antxr1	11.1064	-3.7887	0.823535	-4.60053	4.21415e-06	2.84891e-05
n-R5s164	0	NA	NA	NA	NA	NA
Gkn1	0	NA	NA	NA	NA	NA
Gkn2	0	NA	NA	NA	NA	NA
Gkn3	0.090543	0.11225	4.92768	0.0227794	0.981826	NA
Bmp10	0.35017	-2.51744	4.80859	-0.523529	0.600606	NA
Arhgap25	1889.55	-1.08742	0.203009	-5.35651	8.48442e-08	8.13879e-07
Prokr1	131.621	3.86156	0.575509	6.70982	1.94868e-11	3.50539e-10
Aplf	257.743	-0.111947	0.155447	-0.720162	0.471425	0.602673
E230015B07Rik	13.4566	-1.24946	0.768416	-1.62602	0.103945	0.189897
1810020O05Rik	5.55456	-1.64055	1.3727	-1.19513	0.232038	0.357433
AC158626.1	0	NA	NA	NA	NA	NA
Ccdc48	2.90429	0.508878	1.79747	0.283108	0.777094	0.851469
Gm5879	24.0187	0.932555	0.493411	1.89002	0.0587557	0.119449
Gp9	3.57444	2.55143	1.90466	1.33957	0.180385	0.293654
Rab43	6017.05	-1.02567	0.180686	-5.67654	1.37443e-08	1.53989e-07
Isy1	4432.38	0.406096	0.155133	2.61773	0.00885167	0.0247598
Cnbp	58622.4	0.858003	0.141708	6.05474	1.40643e-09	1.86833e-08
Copg	9708.36	0.0256262	0.0806216	0.317858	0.750592	0.83328
Gm16723	52.5276	-0.0533142	0.356123	-0.149707	0.880996	0.924446
8430410A17Rik	1173.59	0.625344	0.157089	3.98082	6.86787e-05	0.00034897
Rps19-ps9	0.149024	0.112245	4.92768	0.0227784	0.981827	NA
H1fx	7.14645	-0.0856471	0.829216	-0.103287	0.917735	0.949182
Gm5577	71.886	0.0518472	0.338074	0.15336	0.878114	0.922145
Rab7	10233.9	-0.102878	0.115627	-0.889738	0.373607	0.509079
Rpn1	9114.76	0.732709	0.148788	4.9245	8.45747e-07	6.62184e-06
Gata2	43.2404	4.00543	1.15631	3.46399	0.000532235	0.00216733
Dnajb8	0	NA	NA	NA	NA	NA
1700031F10Rik	2.34473	1.14434	2.18126	0.524624	0.599845	0.714235
Eefsec	2017.34	0.0692122	0.13091	0.5287	0.597014	0.711814
Ruvbl1	5253.86	1.34117	0.204915	6.54499	5.94982e-11	9.85189e-10
Sec61a1	19488.8	0.449229	0.140508	3.19718	0.00138778	0.00501301
Kbtbd12	4.37986	0.0868288	1.35654	0.0640078	0.948964	0.968917
Gm16628	1.53724	3.28195	2.8065	1.16941	0.242238	NA
Mgll	214.165	-0.313866	0.497529	-0.63085	0.528139	0.653083
Abtb1	644.489	-0.937173	0.146265	-6.40735	1.48075e-10	2.30908e-09
Podxl2	1.74753	-0.0143525	2.25083	-0.00637654	0.994912	NA
Gm15612	15.9418	-1.25615	0.642629	-1.95471	0.0506178	0.1058
Mcm2	8006.36	0.393332	0.11534	3.41018	0.000649199	0.00258302
Tpra1	1247.53	-0.578617	0.113399	-5.10248	3.35233e-07	2.86008e-06
4933427D06Rik	0.298522	-1.27347	4.91758	-0.258962	0.795664	NA
Gm1965	1.48497	0.408254	2.74506	0.148723	0.881772	NA
Gm6507	0	NA	NA	NA	NA	NA
Gm839	0	NA	NA	NA	NA	NA
Gm16896	32.1079	-0.707755	0.394259	-1.79515	0.0726297	0.142106
Plxna1	3651.41	-1.08599	0.174145	-6.23613	4.48516e-10	6.48687e-09
Chchd6	290.437	0.926764	0.204373	4.53466	5.7695e-06	3.79584e-05
Txnrd3	2406.88	1.22909	0.185178	6.63732	3.19432e-11	5.58768e-10
Vmn1r-ps25	0	NA	NA	NA	NA	NA
Vmn1r40	0	NA	NA	NA	NA	NA
Vmn1r41	0	NA	NA	NA	NA	NA
Vmn1r-ps26	0	NA	NA	NA	NA	NA
Vmn1r-ps27	0	NA	NA	NA	NA	NA
Vmn1r42	0	NA	NA	NA	NA	NA
Vmn1r43	0	NA	NA	NA	NA	NA
Vmn1r44	0	NA	NA	NA	NA	NA
Vmn1r-ps28	0	NA	NA	NA	NA	NA
Vmn1r45	0	NA	NA	NA	NA	NA
Vmn1r46	0	NA	NA	NA	NA	NA
Vmn1r-ps29	0	NA	NA	NA	NA	NA
Vmn1r47	0	NA	NA	NA	NA	NA
Vmn1r48	0	NA	NA	NA	NA	NA
Vmn1r-ps31	0	NA	NA	NA	NA	NA
Gm20534	0	NA	NA	NA	NA	NA
Vmn1r49	0	NA	NA	NA	NA	NA
Vmn1r50	0	NA	NA	NA	NA	NA
Vmn1r51	0	NA	NA	NA	NA	NA
Vmn1r-ps32	0	NA	NA	NA	NA	NA
Vmn1r52	0	NA	NA	NA	NA	NA
V1ra8	0	NA	NA	NA	NA	NA
Vmn1r53	0.0955806	0.11225	4.92768	0.0227794	0.981826	NA
Gm20426	7.17223	1.21318	0.865731	1.40134	0.161113	0.268651
Gm4287	0	NA	NA	NA	NA	NA
Vmn1r-ps34	0	NA	NA	NA	NA	NA
Vmn1r54	0	NA	NA	NA	NA	NA
BC048671	0	NA	NA	NA	NA	NA
Chst13	0.469112	3.10806	4.83437	0.642909	0.520283	NA
Uroc1	0.0992422	-2.1469	4.83653	-0.443891	0.657121	NA
Zxdc	3073.32	-0.517389	0.115154	-4.49302	7.022e-06	4.52304e-05
Ccdc37	3.34727	-2.00056	1.80765	-1.10671	0.268417	0.398986
Klf15	1.74754	-2.48631	2.80055	-0.887792	0.374653	NA
Aldh1l1	7.06883	-1.8355	0.960367	-1.91125	0.0559726	0.114849
Gm15756	0.189082	-1.48482	4.90421	-0.302765	0.762069	NA
Slc41a3	62.1836	-0.245239	0.342347	-0.716348	0.473776	0.605225
Iqsec1	3002.94	0.863114	0.379427	2.27478	0.0229189	0.0551041
AC121954.1	16.818	-0.17728	0.971677	-0.182447	0.855232	0.906342
Rpl21-ps12	0.757409	1.35292	2.94231	0.459817	0.645648	NA
Ppp1r2-ps2	3.13447	-0.388285	1.26638	-0.306609	0.759141	0.839291
Nup210	24625.7	-0.0954188	0.144139	-0.661992	0.507976	0.635021
Hdac11	31.8094	-0.826207	0.540329	-1.52908	0.126244	0.221565
Gm14573	0.1331	-0.52302	4.90422	-0.106647	0.915069	NA
Fbln2	2.32449	-2.65994	1.58914	-1.67382	0.0941663	0.17561
Wnt7a	0.245931	2.10111	4.88381	0.43022	0.667036	NA
4930471M09Rik	6.17922	0.346329	0.961969	0.360021	0.718831	0.809625
Chchd4	3959.45	1.74016	0.200382	8.68423	3.81311e-18	1.73058e-16
Tmem43	1527.96	-0.614041	0.159137	-3.85858	0.00011405	0.000549551
Xpc	1700.51	0.0835744	0.137216	0.609073	0.542476	0.66607
Lsm3	1335.49	0.518551	0.195793	2.64847	0.00808576	0.022887
Slc6a6	11866.1	0.636096	0.149689	4.24944	2.14309e-05	0.000123335
Grip2	22.3749	-0.411842	0.83996	-0.490311	0.623914	0.734311
AC162914.1	0	NA	NA	NA	NA	NA
C130022K22Rik	1782.15	-0.227294	0.154297	-1.47309	0.140726	0.24151
4930590J08Rik	15.54	-1.17153	0.715926	-1.63638	0.10176	0.186596
Fgd5	10.7757	-0.565517	0.754421	-0.749605	0.453493	0.586064
4930466I24Rik	0.123532	0.112245	4.92768	0.0227784	0.981827	NA
Nr2c2	11548	-0.434443	0.138492	-3.13695	0.00170717	0.00600811
Mrps25	1601.16	0.238268	0.12896	1.84761	0.0646587	0.129193
Zfyve20	3408.44	0.0912984	0.104743	0.871638	0.383406	0.519035
Trh	0	NA	NA	NA	NA	NA
Prickle2	1.03681	-1.02219	2.57543	-0.396902	0.69144	NA
Adamts9	10.7285	5.00524	2.12169	2.35908	0.0183205	0.0458538
A730049H05Rik	0	NA	NA	NA	NA	NA
Gm15737	0.0955806	0.11225	4.92768	0.0227794	0.981826	NA
9530026P05Rik	0.10074	0.11225	4.92768	0.0227794	0.981826	NA
Magi1	21.6114	-2.55494	0.607599	-4.20497	2.61113e-05	0.000147153
Slc25a26	862.553	0.619225	0.14631	4.23228	2.31333e-05	0.000132359
Lrig1	14142.7	-0.0649949	0.252603	-0.257301	0.796946	0.866119
AC162038.1	0	NA	NA	NA	NA	NA
5_8S_rRNA	0	NA	NA	NA	NA	NA
1700010K10Rik	0.0508552	1.07404	4.92768	0.21796	0.82746	NA
Kbtbd8	2662.07	0.423264	0.126128	3.35584	0.000791245	0.00306428
AY512915	0	NA	NA	NA	NA	NA
Gm10234	0	NA	NA	NA	NA	NA
Suclg2	2344.68	0.780603	0.168832	4.62356	3.77215e-06	2.58615e-05
Fam19a1	0	NA	NA	NA	NA	NA
1700123L14Rik	0	NA	NA	NA	NA	NA
Fam19a4	0	NA	NA	NA	NA	NA
A130022J15Rik	974.001	-0.148759	0.133216	-1.11668	0.264133	0.3944
Tmf1	5808.73	-0.168068	0.0763041	-2.20261	0.0276223	0.064353
SNORA36	149.099	-0.210782	0.355369	-0.593137	0.553089	0.67447
Uba3	4311.55	0.695071	0.16384	4.24237	2.21172e-05	0.000127125
Arl6ip5	3802.68	-0.147761	0.22421	-0.659032	0.509875	0.63658
Lmod3	0.589705	2.17748	3.74596	0.581287	0.561047	NA
Frmd4b	2688.84	0.952263	0.285124	3.33982	0.000838313	0.00322259
SNORA63	7.10947	-0.900971	1.08748	-0.828492	0.407392	0.54234
Mitf	113.904	-0.434399	0.280894	-1.54649	0.121987	0.215567
Gm15531	0.0655497	-1.48481	4.90422	-0.302762	0.762072	NA
Gm765	0	NA	NA	NA	NA	NA
AC158665.1	0	NA	NA	NA	NA	NA
Foxp1	52910.4	0.472691	0.20215	2.33832	0.0193705	0.0480011
Eif4e3	2964.44	-2.34336	0.534663	-4.38287	1.17123e-05	7.17438e-05
RP23-333F8.1	102.611	-1.71321	0.516385	-3.3177	0.000907608	0.00344935
AC152987.1	10.1074	-1.71113	1.18875	-1.43944	0.150026	0.253981
Gpr27	0.296685	-1.27347	4.91758	-0.258963	0.795664	NA
Prok2	1.65174	4.43437	4.74938	0.933672	0.350473	NA
Gm16748	0	NA	NA	NA	NA	NA
Tpt1-ps3	2453.84	0.658927	0.245896	2.6797	0.00736885	0.0211713
Rybp	3361.83	-0.178241	0.11764	-1.51514	0.129737	0.226424
Shq1	1652.37	1.03476	0.123884	8.35267	6.67377e-17	2.6391e-15
Gm6565	17.47	0.622364	0.549059	1.13351	0.257	0.386658
Gxylt2	0.967793	-3.14908	3.33101	-0.945381	0.344465	NA
Gm15576	0	NA	NA	NA	NA	NA
Ppp4r2	11902.9	0.185054	0.110452	1.67542	0.0938513	0.175197
Pdzrn3	29.8426	-0.808928	0.838243	-0.965028	0.334531	0.470154
Gm17519	0	NA	NA	NA	NA	NA
Gm9871	0	NA	NA	NA	NA	NA
Cntn3	0.090543	0.11225	4.92768	0.0227794	0.981826	NA
Chl1	2.1755	-0.929411	1.57047	-0.591805	0.553981	0.675063
Cntn6	0	NA	NA	NA	NA	NA
Gm15631	0	NA	NA	NA	NA	NA
Cntn4	0.25856	0.11224	4.92768	0.0227775	0.981828	NA
Il5ra	50.9057	-0.34813	0.601765	-0.578515	0.562917	0.682447
Trnt1	8211.32	0.825896	0.0999075	8.2666	1.37828e-16	5.18766e-15
Crbn	3528.39	-0.336637	0.105388	-3.19427	0.00140184	0.0050599
AC167724.1	0	NA	NA	NA	NA	NA
Lrrn1	0.870235	1.73374	4.45842	0.388867	0.697374	NA
Setmar	114.349	0.191325	0.334873	0.571335	0.567772	0.686779
Sumf1	743.182	-0.762771	0.107156	-7.11831	1.09255e-12	2.34311e-11
Gm4604	45.0233	0.773681	0.364604	2.12198	0.0338397	0.0760149
Itpr1	9405.08	-0.893396	0.219448	-4.07111	4.67901e-05	0.000248241
Gm16433	45.6859	1.20565	0.332631	3.6246	0.000289409	0.00125455
0610040F04Rik	118.046	-0.243442	0.429979	-0.566172	0.571277	0.689861
Gm17055	25.3638	-0.781009	0.665711	-1.17319	0.240718	0.367698
Bhlhe40	12986.3	-0.493116	0.269573	-1.82925	0.0673623	0.133613
Arl8b	6463.91	-0.0347848	0.121131	-0.287166	0.773985	0.849004
Edem1	10833.7	-0.583012	0.194395	-2.99911	0.00270769	0.00895904
Gm6749	4.2791	0.747842	1.03615	0.721754	0.470446	0.601749
Gm20387	0	NA	NA	NA	NA	NA
Grm7	0	NA	NA	NA	NA	NA
Gm20386	0	NA	NA	NA	NA	NA
n-R5s165	0	NA	NA	NA	NA	NA
Lmcd1	0.526218	0.112236	4.92768	0.0227767	0.981828	NA
5031434C07Rik	0	NA	NA	NA	NA	NA
D630042P16Rik	0.570605	0.112235	4.92768	0.0227764	0.981829	NA
Gm17462	0.986056	1.5989	2.50389	0.638568	0.523104	NA
Cav3	0	NA	NA	NA	NA	NA
Oxtr	3.97412	0.632481	1.23622	0.511626	0.608913	0.721868
Gm15519	6.54864	-0.604057	0.987803	-0.611515	0.540858	0.66469
Gm5578	1753.2	-0.0452107	0.180076	-0.251065	0.801764	0.869158
Rad18	2707.77	0.0431588	0.0958757	0.450154	0.6526	0.756296
Gm16598	89.9865	-1.49488	0.311325	-4.80167	1.57346e-06	1.16435e-05
Srgap3	627.907	1.74505	0.391941	4.45233	8.49422e-06	5.37528e-05
Gm6134	0	NA	NA	NA	NA	NA
Thumpd3	6140.84	0.595849	0.120089	4.96174	6.98662e-07	5.58453e-06
Gt(ROSA)26Sor	1357.39	0.224962	0.142757	1.57584	0.115063	0.205619
Setd5	14744.7	-0.434505	0.131215	-3.3114	0.000928316	0.0035138
Lhfpl4	1.70043	1.20886	2.43722	0.495999	0.619895	NA
Mtmr14	2062.55	-0.444386	0.11919	-3.72839	0.000192709	0.000880343
Gm16161	3.58179	-1.38497	1.47163	-0.941114	0.346646	0.482456
Cpne9	44.7236	-0.325345	0.478433	-0.680022	0.496491	0.624788
Brpf1	7000.21	-0.140641	0.0823558	-1.70772	0.0876884	0.165639
Gm15492	57.7449	-0.126226	0.416694	-0.302923	0.761948	0.841254
Ogg1	603.834	0.300422	0.121716	2.46822	0.0135786	0.0356366
Camk1	18.965	0.411067	0.604104	0.680458	0.496215	0.624609
Tada3	1361.95	-0.183965	0.171534	-1.07247	0.283509	0.415456
Arpc4	6511.17	-0.0326488	0.130881	-0.249454	0.80301	0.870035
Ttll3	1392.7	-1.01355	0.198966	-5.09406	3.50469e-07	2.97248e-06
Rpusd3	280.42	0.907094	0.174946	5.18501	2.16004e-07	1.91719e-06
Cidec	0.419095	-2.1469	4.83653	-0.443892	0.657121	NA
Jagn1	2187.21	1.16592	0.180262	6.46791	9.9368e-11	1.5865e-09
Il17re	20.6345	2.52868	0.838821	3.01457	0.00257344	0.00858608
Il17rc	9.86688	-0.0140343	0.779466	-0.018005	0.985635	0.990823
Creld1	477.32	0.410492	0.165725	2.47695	0.0132512	0.0349304
Prrt3	14.1943	1.07778	0.78533	1.37239	0.169943	0.280152
Tmem111	3208.81	0.177962	0.167309	1.06368	0.287476	0.419759
AC153910.1	18.6877	-1.31765	1.09855	-1.19944	0.230357	0.355845
Fancd2	480.288	0.133444	0.236067	0.565279	0.571884	0.690238
AC153589.1	0	NA	NA	NA	NA	NA
4931417G12Rik	0.99131	-0.375547	2.19948	-0.170743	0.864426	NA
6720456B07Rik	4292.05	0.402446	0.140933	2.85558	0.00429588	0.0134025
Vhl	1789.22	0.0960214	0.158734	0.604919	0.545233	0.668247
1700015O11Rik	0.345512	-3.92854	4.74844	-0.827333	0.408048	NA
Irak2	2150.37	0.508499	0.168603	3.01596	0.00256166	0.00855287
Tatdn2	7788.55	0.0849553	0.110586	0.768225	0.442354	0.575597
Ghrl	35.2338	0.791264	0.553088	1.43063	0.152536	0.257117
Sec13	4972.9	0.612103	0.232804	2.62926	0.00855708	0.0240602
Atp2b2	5.15317	0.677504	1.47512	0.459289	0.646027	0.75081
Gm15082	0	NA	NA	NA	NA	NA
Gm15083	0	NA	NA	NA	NA	NA
Slc6a11	0.148161	0.11225	4.92768	0.0227794	0.981826	NA
Slc6a1	0.214075	0.112245	4.92768	0.0227784	0.981827	NA
Hrh1	2.92654	-1.06158	1.43138	-0.741645	0.458302	0.590975
Atg7	1629.53	0.244401	0.142054	1.72048	0.0853453	0.162062
Vgll4	9309.78	-0.494506	0.169688	-2.91421	0.00356594	0.01141
1500001M20Rik	1144.41	0.470652	0.140181	3.35746	0.000786609	0.00305073
AC147047.1	0	NA	NA	NA	NA	NA
Gm17733	0	NA	NA	NA	NA	NA
Syn2	0.803864	-2.74231	3.19937	-0.857143	0.391366	NA
Gm17482	0	NA	NA	NA	NA	NA
Timp4	0	NA	NA	NA	NA	NA
Pparg	66.8788	-1.20889	0.494384	-2.44525	0.0144752	0.037629
Tsen2	1007.2	1.17953	0.132815	8.88101	6.62588e-19	3.44032e-17
2510049J12Rik	8.22686	-0.166044	1.16656	-0.142336	0.886815	0.928681
Mkrn2	1546.06	0.280029	0.117832	2.37652	0.0174768	0.044048
Raf1	9839.9	-0.239208	0.0638453	-3.74668	0.00017919	0.000824432
Gm14335	135.956	-1.39767	0.363201	-3.84821	0.000118985	0.000571567
D830050J10Rik	67.7767	-0.293766	0.266496	-1.10233	0.270318	0.401174
Tmem40	4.89952	0.53657	1.54798	0.346627	0.728872	0.81681
Cand2	568.192	0.341551	0.167707	2.0366	0.0416902	0.0901975
Rpl32	26380.3	0.686415	0.360429	1.90444	0.0568528	0.116298
Snora7a	365.677	0.568879	0.207927	2.73595	0.00622006	0.0182913
BC060267	6.44866	-1.06041	0.896039	-1.18344	0.236635	0.362954
Mbd4	468.166	-0.549621	0.177654	-3.09378	0.00197623	0.00682181
Ift122	181.322	-0.412519	0.213385	-1.93322	0.0532094	0.110132
AC142099.1	0	NA	NA	NA	NA	NA
Rho	4.16221	-1.27145	1.13074	-1.12444	0.260825	0.3908
H1foo	1.35798	3.83484	2.40274	1.59603	0.110482	NA
Plxnd1	2685.76	-1.58001	0.366072	-4.31613	1.5879e-05	9.45177e-05
Tmcc1	1945.31	-0.765475	0.189548	-4.03843	5.38105e-05	0.000280922
Gm20404	4.66082	-3.2277	1.48461	-2.1741	0.0296974	0.068225
Gm8203	95.6402	0.421008	0.235756	1.78578	0.0741355	0.144569
Gm8213	6.60928	-0.189317	1.00177	-0.188982	0.850107	0.902476
D6Wsu116e	4210.4	-0.95967	0.128223	-7.48441	7.18708e-14	1.85813e-12
Anubl1	71.3909	-0.285939	0.389163	-0.734755	0.462489	0.594778
March8	426.209	-0.841291	0.527549	-1.59472	0.110775	0.199651
Alox5	18.3622	3.68489	1.33433	2.76161	0.00575163	0.0171397
Olfr211	0	NA	NA	NA	NA	NA
Olfr212	0	NA	NA	NA	NA	NA
Olfr213	0	NA	NA	NA	NA	NA
Gm5580	2.36945	-0.204675	1.74811	-0.117084	0.906794	0.942599
Olfr214	0	NA	NA	NA	NA	NA
Olfr215	0	NA	NA	NA	NA	NA
Zfp422	1987.9	0.436032	0.142468	3.06057	0.00220914	0.00751236
Rassf4	130.281	-0.105898	0.658946	-0.160708	0.872324	0.917916
8430408G22Rik	1.01773	-1.30018	2.62555	-0.495205	0.620456	NA
Tmem72	0	NA	NA	NA	NA	NA
Cxcl12	8.17171	-2.66994	1.61808	-1.65006	0.0989306	0.182425
Rpl28-ps4	0	NA	NA	NA	NA	NA
Gm9946	0	NA	NA	NA	NA	NA
Gm7292	74.7598	0.0670473	0.280305	0.239194	0.810955	0.875506
Gm6253	0.321521	-0.523036	4.90421	-0.10665	0.915066	NA
Zfp637	348.712	0.527423	0.245221	2.15081	0.031491	0.0715476
Zfp239	238.37	0.665584	0.196293	3.39078	0.000696945	0.00274156
[truncated: 32,592 more rows]

## Sheet: Cbx5 KO EAE vs WT EAE
2C_DESeq2_CBX5_KO_EAE_vs_wt_EAE
	baseMean	log2FoldChange	lfcSE	stat	pvalue	padj
AC007307.1	0	NA	NA	NA	NA	NA
AC007307.2	0	NA	NA	NA	NA	NA
AC007307.3	0	NA	NA	NA	NA	NA
AC007585.1	0	NA	NA	NA	NA	NA
Vmn1r-ps151	0	NA	NA	NA	NA	NA
Vmn1r-ps152	0	NA	NA	NA	NA	NA
Vmn1r238	0.505624	0.535427	4.40746	0.121482	0.903309	NA
Crem	4742.84	1.49811	0.178238	8.40509	4.27533e-17	7.5959e-16
Gm6225	78.741	1.01002	0.349917	2.88647	0.00389594	0.00957837
Cul2	4214.73	-0.369014	0.114075	-3.23483	0.00121713	0.00337435
Bambi	75.2899	-0.317167	0.282438	-1.12296	0.261455	0.362371
U6	2866.85	1.49155	0.240537	6.20091	5.61364e-10	4.31062e-09
7SK	457803	-0.295792	0.139128	-2.12605	0.0334993	0.0644804
Lyzl1	0	NA	NA	NA	NA	NA
Gm10557	1351.88	0.573217	0.225815	2.53844	0.0111348	0.0244392
Map3k8	3184.08	2.42651	0.190727	12.7224	4.43863e-37	4.09841e-35
Gm17417	12.7789	-0.523605	0.648015	-0.808014	0.419082	0.525296
Mtpap	4385.67	0.518816	0.114368	4.53636	5.72328e-06	2.47068e-05
AC121802.1	0	NA	NA	NA	NA	NA
9430020K01Rik	131.42	0.147007	0.395411	0.371783	0.710055	0.784467
Gm10556	0	NA	NA	NA	NA	NA
Svil	3988.12	0.585949	0.180749	3.24179	0.00118782	0.00330001
Gm16954	2.80561	2.14171	1.55229	1.37971	0.167676	0.252423
Zfp438	389.892	0.0519451	0.161266	0.322108	0.747371	0.814319
RP23-278M16.2	0	NA	NA	NA	NA	NA
Gm10125	12.4627	1.81916	0.786707	2.31237	0.0207574	0.0426058
Zeb1	5447.45	0.762341	0.133524	5.70938	1.13388e-08	7.36433e-08
RP23-345J21.1	0	NA	NA	NA	NA	NA
Gm16147	1.10785	2.02266	2.4639	0.820918	0.411693	NA
AC127028.1	24.292	3.30137	0.816257	4.04452	5.24295e-05	0.000192581
Arhgap12	2063.44	0.102408	0.0995881	1.02832	0.303799	0.40826
Kif5b	19415.8	0.446302	0.0594997	7.50092	6.33728e-14	7.87183e-13
Gm17036	59.6788	-0.352102	0.378803	-0.929511	0.352624	0.460086
Rpl27-ps3	13.9622	-1.05952	0.550936	-1.92313	0.0544635	0.0981222
Epc1	5796.66	0.505787	0.113795	4.4447	8.80146e-06	3.69098e-05
Mir1893	0	NA	NA	NA	NA	NA
4921524L21Rik	0.431796	-0.426361	4.40746	-0.0967361	0.922936	NA
Rab18	3229.34	0.0440839	0.0858086	0.513747	0.607429	0.697949
RP23-352J18.2	0	NA	NA	NA	NA	NA
Mkx	0.149024	0.535427	4.40746	0.121482	0.903309	NA
Armc4	3.35699	4.79334	1.62699	2.94613	0.00321776	0.00805257
Mpp7	1358.67	0.850421	0.275051	3.09186	0.00198907	0.00522831
Fabp5l2	0.667281	0.535427	4.40746	0.121482	0.903309	NA
Wac	9085.11	-0.0296067	0.115972	-0.255292	0.798497	0.853601
Gm7502	11.581	1.3002	0.954973	1.36151	0.173353	0.259345
Gm5819	0.50476	2.15602	4.39009	0.49111	0.623348	NA
AC122826.1	0	NA	NA	NA	NA	NA
Fzd8	2.27844	2.50713	1.92497	1.30243	0.192771	0.282902
Gjd4	5.50936	3.28087	1.52387	2.15299	0.0313193	0.0608027
Ccny	6844.92	0.529716	0.0892746	5.93355	2.96446e-09	2.0819e-08
SNORA25	626.306	-0.705471	0.213772	-3.30011	0.00096646	0.0027315
Cetn1	0	NA	NA	NA	NA	NA
Colec12	3.98289	2.0662	1.33277	1.55031	0.121066	0.192474
Gm17430	0	NA	NA	NA	NA	NA
AC102618.1	0	NA	NA	NA	NA	NA
Gm5501	0	NA	NA	NA	NA	NA
Thoc1	5661.96	0.411519	0.134032	3.07031	0.00213839	0.00557511
Usp14	7414.93	0.118617	0.0970626	1.22207	0.22168	0.317674
Rock1	11931.6	0.365281	0.0884555	4.12955	3.63481e-05	0.000136864
U1	5222.62	-0.257775	0.367577	-0.701282	0.483127	0.586512
Greb1l	10.2445	4.64677	1.38651	3.35142	0.00080398	0.00231345
Gm10349	0.618371	-1.31313	3.50816	-0.374307	0.708176	NA
SNORA33	282.562	2.13627	0.288772	7.39778	1.38485e-13	1.64497e-12
Esco1	5306.66	0.39337	0.0968729	4.06068	4.89291e-05	0.000180643
Snrpd1	4043.29	-1.01735	0.162005	-6.27976	3.39091e-10	2.67957e-09
Abhd3	2.43396	-0.185036	1.57095	-0.117786	0.906238	0.93502
4930563E18Rik	0.123532	0.535427	4.40746	0.121482	0.903309	NA
Mib1	8343.62	0.0560094	0.129411	0.432803	0.665158	0.746883
SNORA70	609.308	1.37721	0.19229	7.16217	7.94094e-13	8.60376e-12
Mir133a-1	0.537616	0.535427	4.40746	0.121482	0.903309	NA
Mir1b	58.8404	1.71033	0.508398	3.36416	0.000767783	0.0022202
1010001N08Rik	0	NA	NA	NA	NA	NA
Gata6	0.323581	0.535427	4.40746	0.121482	0.903309	NA
Rbbp8	2691.57	0.598318	0.0962588	6.21572	5.1089e-10	3.95544e-09
Gm6277	0.616734	2.3256	4.37449	0.531627	0.594984	NA
Cables1	61.0098	0.178177	0.716351	0.248729	0.80357	0.857605
Mir1901	0.545435	0.535428	3.69893	0.144752	0.884907	NA
6030446N20Rik	219.228	-0.988457	0.191938	-5.14988	2.60651e-07	1.40271e-06
AC102096.1	3.35952	1.62589	1.7031	0.954665	0.339747	0.446861
Riok3	8670.7	0.439194	0.0842171	5.21502	1.83796e-07	1.0088e-06
U4	336.745	-0.733142	0.237546	-3.08631	0.00202657	0.00531273
3110002H16Rik	2687.36	0.620238	0.122991	5.04295	4.58406e-07	2.36509e-06
Npc1	2914.36	-0.860588	0.0942287	-9.13297	6.66457e-20	1.56346e-18
Gm15956	14.9167	0.186907	0.562481	0.332291	0.739669	0.808842
Ankrd29	33.6167	0.916445	0.411602	2.22653	0.0259785	0.0517088
Gm16072	0.123532	0.535427	4.40746	0.121482	0.903309	NA
Lama3	3.36954	0.635045	1.18452	0.536122	0.591874	0.684863
Gm17506	0	NA	NA	NA	NA	NA
5S_rRNA	371.397	1.5364	0.300197	5.11798	3.08828e-07	1.63661e-06
Ttc39c	2115.27	2.41805	0.286073	8.45257	2.8496e-17	5.13585e-16
Mir1948	23.4816	4.50329	0.92201	4.88421	1.03843e-06	5.04257e-06
Cabyr	61.5299	2.99877	0.410657	7.30236	2.82761e-13	3.2357e-12
Gm7599	0.471355	-0.426361	4.40746	-0.0967361	0.922936	NA
Osbpl1a	144.81	0.130065	0.29011	0.448331	0.653914	0.737456
Gm5687	0.191083	-0.426361	4.40746	-0.0967361	0.922936	NA
Impact	3166.53	0.049311	0.110625	0.445748	0.655779	0.738985
Hrh4	6.07203	0.526748	1.03083	0.510994	0.609355	0.699551
Zfp521	3.58544	2.58967	1.59185	1.62683	0.103773	0.169243
Gm5160	45.1762	-1.21485	0.361654	-3.35915	0.000781835	0.00225457
Gm6457	65.8307	-0.353508	0.327784	-1.07848	0.28082	0.383414
Ss18	8081.48	0.510708	0.128281	3.98116	6.85811e-05	0.000246545
Psma8	4.55409	-0.551732	1.15622	-0.477185	0.633231	0.719742
Taf4b	6649.67	0.765677	0.129706	5.90319	3.56531e-09	2.48524e-08
Kctd1	381.147	-0.566125	0.144354	-3.92177	8.79001e-05	0.00030935
Gm6304	2.84227	2.78114	1.80755	1.53862	0.123897	0.196026
Aqp4	1.7757	-3.10799	2.18357	-1.42335	0.154633	NA
Chst9	0	NA	NA	NA	NA	NA
Gm10036	90.2961	-1.4054	0.273371	-5.141	2.73279e-07	1.46562e-06
SNORA17	287.594	1.51548	0.368238	4.11549	3.86361e-05	0.000144926
Gm4835	2.66526	-1.59778	1.2711	-1.257	0.208752	0.301824
AC138299.1	0	NA	NA	NA	NA	NA
Gm7665	9.19529	-2.41181	0.761466	-3.16732	0.0015385	0.00415229
Cdh2	1.34549	2.09664	2.80162	0.748366	0.454239	NA
Gm15485	0	NA	NA	NA	NA	NA
Gm15328	0	NA	NA	NA	NA	NA
Gm7670	0	NA	NA	NA	NA	NA
1700001G01Rik	0	NA	NA	NA	NA	NA
AC122304.1	0	NA	NA	NA	NA	NA
Dsc3	0	NA	NA	NA	NA	NA
Dsc2	0	NA	NA	NA	NA	NA
Dsc1	0	NA	NA	NA	NA	NA
Dsg1c	0	NA	NA	NA	NA	NA
Dsg1a	0	NA	NA	NA	NA	NA
Dsg1b	0	NA	NA	NA	NA	NA
Dsg4	0.201481	2.54884	4.35649	0.585068	0.558502	NA
Dsg3	0	NA	NA	NA	NA	NA
Dsg2	12.7171	0.662284	0.685252	0.966482	0.333803	0.440744
Gm16090	0	NA	NA	NA	NA	NA
Ttr	0.0496211	0.535427	4.40746	0.121482	0.903309	NA
Gm10269	48.9411	-1.26474	0.363077	-3.48339	0.000495108	0.00149441
B4galt6	59.2785	0.195608	0.639608	0.305824	0.759739	0.82401
Trappc8	5878.47	-0.0628255	0.110677	-0.56765	0.570273	0.665413
Rnf125	758.113	-0.108254	0.226272	-0.478424	0.632348	0.719002
Rnf138	3648.1	0.261367	0.0954807	2.73738	0.00619308	0.0145395
Mep1b	1.9533	2.3777	2.01137	1.18213	0.237154	0.335767
Gm6378	0	NA	NA	NA	NA	NA
Fam59a	22.6238	1.68534	0.672193	2.50723	0.0121682	0.0264565
Y_RNA	127.627	1.4639	0.265612	5.51144	3.55915e-08	2.16581e-07
Klhl14	4.33865	-0.716331	1.30181	-0.550259	0.582142	0.676357
4930426D05Rik	2.30501	2.3711	1.68136	1.41022	0.158474	0.240677
4921528I01Rik	0	NA	NA	NA	NA	NA
Asxl3	0.109535	0.535427	4.40746	0.121482	0.903309	NA
AC103351.1	0	NA	NA	NA	NA	NA
Nol4	0	NA	NA	NA	NA	NA
AC103368.1	0	NA	NA	NA	NA	NA
Dtna	0.518757	2.15601	4.39009	0.491109	0.623349	NA
Gm15972	0	NA	NA	NA	NA	NA
Mapre2	3851.58	-0.629427	0.173952	-3.61839	0.000296442	0.000940029
Rpl19-ps7	26.0466	-1.39607	0.401009	-3.48138	0.000498828	0.00150516
Zfp397	9001.83	0.760029	0.142369	5.33843	9.37542e-08	5.37738e-07
Zscan30	99.1935	0.163135	0.231236	0.705491	0.480505	0.583857
Zfp35	1579.2	-0.326242	0.175936	-1.85431	0.0636942	0.112049
Zfp191	3057.08	0.123586	0.0956784	1.29168	0.196466	0.287117
Ino80c	1898.16	0.207673	0.129467	1.60406	0.1087	0.175887
Galnt1	5992.5	-0.207986	0.1026	-2.02715	0.0426473	0.0797069
Gm7701	85.828	1.76925	0.517277	3.42031	0.000625499	0.0018449
Mir187	0.0955806	1.49721	4.40746	0.3397	0.734083	NA
2700062C07Rik	519.054	-0.611977	0.259391	-2.35928	0.0183103	0.038075
Rprd1a	1312.39	0.609139	0.105662	5.765	8.16583e-09	5.4104e-08
AC131713.1	0	NA	NA	NA	NA	NA
Slc39a6	5357.46	0.70374	0.134238	5.24249	1.58424e-07	8.78028e-07
Elp2	6681.77	-0.536891	0.0878511	-6.11138	9.87749e-10	7.38802e-09
Mocos	71.8381	-0.350859	0.386316	-0.908217	0.363764	0.470968
n-R5s23	0	NA	NA	NA	NA	NA
Gm9955	0	NA	NA	NA	NA	NA
Fhod3	7.4814	0.850844	1.04422	0.814815	0.415178	0.521414
5730494M16Rik	456.013	-1.53602	0.163468	-9.39643	5.6445e-21	1.4553e-19
AW554918	821.859	-0.400542	0.156318	-2.56235	0.0103967	0.0230104
Gm16558	12.8699	0.909616	0.586292	1.55147	0.120788	0.192114
Celf4	38.7789	0.986418	0.455619	2.165	0.0303873	0.0592511
Gm7847	0	NA	NA	NA	NA	NA
RNaseP_nuc	14.3826	1.93666	0.88744	2.1823	0.0290873	0.0570664
Gm7729	103.98	-0.741949	0.249517	-2.97354	0.00294384	0.00743056
Pik3c3	3652.29	-0.0330215	0.106946	-0.308768	0.757498	0.822151
Rpl29-ps5	0.318856	-0.691805	4.34413	-0.15925	0.873472	NA
Gm7936	0	NA	NA	NA	NA	NA
AC102572.1	0	NA	NA	NA	NA	NA
Rit2	0	NA	NA	NA	NA	NA
AC161167.1	0	NA	NA	NA	NA	NA
Syt4	0.477511	1.49721	4.40746	0.3397	0.734083	NA
Gm16871	0.149024	0.535427	4.40746	0.121482	0.903309	NA
Slc25a46	2855.12	-0.294099	0.0866361	-3.39465	0.000687168	0.00200909
B930094E09Rik	45.653	-0.478471	0.349379	-1.36949	0.170846	0.256351
Sap130	2912.74	-0.417328	0.127802	-3.26541	0.00109304	0.00305836
Ammecr1l	4233.11	0.386794	0.0871194	4.43981	9.00374e-06	3.77131e-05
Gm16827	105.912	0.75483	0.221885	3.40189	0.000669205	0.00196116
Polr2d	1903.64	-0.579714	0.178732	-3.24349	0.00118074	0.00328414
Wdr33	11233.4	-0.0377885	0.0836762	-0.451604	0.651554	0.735163
Gm6665	2.06111	3.8758	1.91047	2.02871	0.0424878	0.0794484
Gm17652	7.79869	1.13115	0.966271	1.17064	0.241745	0.340852
AC131761.1	49.0839	1.5578	0.517795	3.00852	0.0026252	0.00670393
Sft2d3	478.65	0.756041	0.139362	5.42503	5.79453e-08	3.40052e-07
Lims2	9.26447	1.17993	0.832051	1.4181	0.156161	0.237916
Gpr17	0.535388	0.535427	4.40746	0.121482	0.903309	NA
Myo7b	0.425753	3.13927	4.32011	0.726665	0.467431	NA
Gm16344	0.447073	0.535427	4.40746	0.121482	0.903309	NA
Gm16345	0.553601	0.727513	3.56572	0.20403	0.83833	NA
Iws1	11915.3	0.837878	0.0961239	8.71665	2.86566e-18	5.74481e-17
Proc	2.62322	3.17593	1.68845	1.88097	0.059976	0.106336
Gm17531	0	NA	NA	NA	NA	NA
Map3k2	7354.72	0.465391	0.0759143	6.13047	8.76195e-10	6.60104e-09
Ercc3	4201.61	-0.115932	0.0930257	-1.24623	0.212679	0.306722
A830052D11Rik	0.226707	-0.426361	4.40746	-0.0967361	0.922936	NA
Bin1	2446.95	-0.205018	0.25337	-0.809162	0.418422	0.524606
Gypc	3408.03	-0.0557747	0.113161	-0.492878	0.622099	0.710494
4930455D15Rik	19.1289	0.705189	0.490623	1.43733	0.150623	0.230792
Tslp	5.37733	3.77036	1.29135	2.9197	0.00350369	0.00869498
AC140983.1	0.0740803	1.49721	4.40746	0.3397	0.734083	NA
Wdr36	13780.6	0.476591	0.119828	3.97728	6.97084e-05	0.000250165
2310026I22Rik	9.10891	0.116779	0.734997	0.158884	0.87376	0.911243
Camk4	4175.09	0.824016	0.18874	4.36588	1.26612e-05	5.17606e-05
Stard4	2637.74	-1.16551	0.128613	-9.06213	1.27927e-19	2.92422e-18
D0H4S114	3.5332	-0.471197	1.8475	-0.255046	0.798687	0.853706
Gm10549	0	NA	NA	NA	NA	NA
2410004N09Rik	1673.07	-0.247087	0.209634	-1.17866	0.238534	0.337441
AC150277.1	123.413	0.377958	0.21212	1.78181	0.07478	0.128112
Epb4.1l4a	7.04707	1.67496	0.937383	1.78685	0.0739615	0.127012
U7	19.1628	1.87192	0.592605	3.15879	0.00158423	0.0042665
Gm10548	92.9207	0.467441	0.27415	1.70505	0.0881846	0.147281
Apc	9338.99	0.296864	0.116153	2.55579	0.0105946	0.0234071
Srp19	2674.83	0.0633119	0.107007	0.591663	0.554077	0.650722
Reep5	1645.88	-1.05411	0.1433	-7.35597	1.89547e-13	2.21362e-12
Pkd2l2	45.679	-0.00863806	0.311317	-0.0277469	0.977864	0.985011
Fam13b	5693.75	1.19974	0.0964205	12.4428	1.53023e-35	1.29201e-33
n-R5s24	0.875507	3.16904	2.61485	1.21194	0.225536	NA
Wnt8a	2.17031	-0.258625	1.40842	-0.183628	0.854306	0.896239
Nme5	2.56601	3.30007	1.82647	1.8068	0.0707933	0.122446
4933408B17Rik	50.2147	0.982595	0.448615	2.19029	0.0285033	0.0560632
Brd8	6384.72	-0.0298783	0.113973	-0.262152	0.793204	0.849493
Kif20a	449.373	-0.932914	0.175609	-5.31246	1.08157e-07	6.16386e-07
Cdc23	4563.33	0.259777	0.0950852	2.73205	0.00629417	0.0147583
n-R5s25	0	NA	NA	NA	NA	NA
Gfra3	0.605242	3.10998	3.47053	0.896112	0.370193	NA
Cdc25c	75.3834	-0.543262	0.274478	-1.97925	0.0477873	0.0878679
Gm3550	1.4465	-1.61994	1.90074	-0.852267	0.394066	NA
2010110K18Rik	12.2603	-0.978083	0.713393	-1.37103	0.170366	0.255815
Fam53c	3323.46	-0.221337	0.110427	-2.00436	0.0450311	0.0835126
Kdm3b	9667.09	0.443508	0.08547	5.18904	2.11377e-07	1.15344e-06
Gm17557	27.7896	0.607096	0.499323	1.21584	0.224047	0.320404
Reep2	71.4468	0.0842574	0.315659	0.266925	0.789527	0.846231
Egr1	16120	1.88307	0.127532	14.7655	2.44466e-49	5.26698e-47
Gm17507	6.55134	2.65663	1.09078	2.43552	0.0148704	0.0316165
Etf1	33623.8	0.407173	0.115409	3.52809	0.000418566	0.00128532
Hspa9	60559	0.131413	0.108532	1.21082	0.225966	0.32268
SNORD63	536.242	2.27554	0.290167	7.84217	4.42836e-15	6.25982e-14
Gm6724	1.82655	0.15059	1.49317	0.100853	0.919667	NA
Ctnna1	2791.85	-1.10056	0.136484	-8.06366	7.40423e-16	1.14604e-14
Lrrtm2	19.2312	2.242	0.603076	3.7176	0.000201122	0.000659061
Sil1	1040.96	0.203177	0.106846	1.90159	0.0572248	0.102184
AC121874.1	18.5324	2.79503	0.784365	3.56342	0.000366049	0.00113842
snoU13	3.16652	1.88348	1.38819	1.35679	0.174849	0.261103
Gm5239	0.327156	0.535427	4.40746	0.121482	0.903309	NA
Snhg4	2700.76	0.239697	0.123263	1.94461	0.0518223	0.0941603
SNORA74	511.272	-0.151654	0.116807	-1.29833	0.194174	0.284589
Snora74a	277.152	-0.485114	0.224986	-2.15619	0.0310686	0.0603909
Matr3	30017	-0.0674256	0.0860528	-0.783538	0.433311	0.53913
Paip2	4005.13	-0.198038	0.170036	-1.16468	0.244148	0.343619
Slc23a1	13.9913	0.271084	0.685972	0.395181	0.692709	0.770208
2010001M09Rik	374.344	-3.00177	0.824805	-3.63937	0.000273301	0.000873566
Gm1614	104.587	1.44383	0.263899	5.47116	4.47105e-08	2.66556e-07
Spata24	152.619	-0.37527	0.249677	-1.50302	0.132833	0.20771
Dnajc18	1028.52	-0.864934	0.100863	-8.57537	9.87654e-18	1.87945e-16
1700066B19Rik	34.2891	-2.14057	0.397259	-5.38833	7.11136e-08	4.13575e-07
Ecscr	4.96474	-0.164849	0.878785	-0.187587	0.851201	0.894032
Tmem173	3453.1	-1.56713	0.19861	-7.89049	3.01002e-15	4.35003e-14
Gm16490	0.0681977	-0.426361	4.40746	-0.0967361	0.922936	NA
Ube2d2	7515.42	-0.120372	0.0628061	-1.91657	0.0552925	0.0993293
Cxxc5	101.134	-0.725879	0.476315	-1.52395	0.127522	0.200931
AC141471.1	0.693607	-0.318416	2.99415	-0.106346	0.915308	NA
Psd2	49.3621	1.54173	0.385997	3.99415	6.49272e-05	0.000234443
Nrg2	2.94274	-0.670309	1.47464	-0.454559	0.649427	0.733304
Pura	9703.75	0.312241	0.139288	2.2417	0.0249807	0.0499613
0610010O12Rik	316.457	1.55223	0.365783	4.24358	2.19979e-05	8.64782e-05
Pfdn1	705.351	-1.44737	0.159313	-9.08507	1.03635e-19	2.38933e-18
Hbegf	292.194	2.35558	0.419581	5.61412	1.9756e-08	1.24139e-07
Slc4a9	1.03637	0.53543	2.35897	0.226976	0.820442	NA
Ankhd1	15690.5	0.416618	0.115394	3.6104	0.000305727	0.000966529
Gm6542	107.117	1.77329	0.341905	5.18648	2.14303e-07	1.16872e-06
Eif4ebp3	80.0995	1.45557	0.322864	4.50829	6.53523e-06	2.79736e-05
Sra1	1711.66	-0.289774	0.181736	-1.59447	0.11083	0.178733
Apbb3	1947.83	0.879993	0.0938349	9.37809	6.71765e-21	1.72016e-19
Slc35a4	8089.51	-0.0398601	0.137856	-0.289142	0.772472	0.833381
E230025N22Rik	1.44546	2.37279	2.24369	1.05754	0.290267	NA
Cd14	100.393	-0.0583184	1.05136	-0.0554696	0.955764	0.969575
Tmco6	448.127	-1.18921	0.172813	-6.88151	5.92204e-12	5.77237e-11
Ndufa2	1161.86	-1.2182	0.178641	-6.81925	9.15166e-12	8.67672e-11
Ik	3939.49	-0.533681	0.14364	-3.7154	0.000202879	0.000664354
Wdr55	3611.3	-0.270001	0.0957451	-2.82	0.00480233	0.011576
Dnd1	258.094	1.17851	0.16506	7.1399	9.33984e-13	1.00439e-11
Hars	5108.11	-0.338501	0.112641	-3.00513	0.00265466	0.00677084
Hars2	2559.51	-0.0231014	0.118869	-0.194343	0.845908	0.890719
Zmat2	2585.8	-0.485613	0.11749	-4.13322	3.5772e-05	0.000134912
Vault	20.2571	-0.617809	0.631392	-0.978488	0.327833	0.434514
AC020968.1	0	NA	NA	NA	NA	NA
Gm6756	0	NA	NA	NA	NA	NA
Pcdha4	1.72307	-0.323005	2.18493	-0.147833	0.882475	NA
Pcdha3	0.190485	0.535427	4.40746	0.121482	0.903309	NA
Gm10545	0	NA	NA	NA	NA	NA
Gm10544	0	NA	NA	NA	NA	NA
Pcdhb1	0	NA	NA	NA	NA	NA
Pcdhb2	0	NA	NA	NA	NA	NA
Pcdhb3	0.0655497	0.535427	4.40746	0.121482	0.903309	NA
Pcdhb4	2.1568	-2.28434	1.65368	-1.38137	0.167165	0.251746
Pcdhb5	0.858986	-0.844227	2.82454	-0.29889	0.765024	NA
Pcdhb6	0	NA	NA	NA	NA	NA
Pcdhb7	0.647442	-1.59264	2.8929	-0.550534	0.581953	NA
Pcdhb8	0	NA	NA	NA	NA	NA
Pcdhb9	0	NA	NA	NA	NA	NA
Pcdhb10	0.0955806	1.49721	4.40746	0.3397	0.734083	NA
Pcdhb11	1.12866	-0.739655	1.86991	-0.395557	0.692432	NA
Pcdhb12	0.949789	-0.0963062	2.82253	-0.0341205	0.972781	NA
Pcdhb13	0.361441	0.535427	4.40746	0.121482	0.903309	NA
Pcdhb14	2.32406	-1.51806	1.80766	-0.839794	0.401024	0.507583
Pcdhb15	0.219529	-1.79347	4.33527	-0.413692	0.6791	NA
Pcdhb16	4.30321	1.11347	1.14912	0.968976	0.332557	0.439475
Pcdhb17	1.91126	2.60213	2.08328	1.24905	0.211645	NA
Pcdhb18	2.08669	-0.662439	1.72632	-0.383729	0.701179	0.777687
Pcdhb19	1.38835	0.0836342	1.9265	0.0434125	0.965373	NA
Pcdhb20	1.0946	-1.91881	2.70047	-0.710549	0.477364	NA
Pcdhb21	1.87237	-0.323016	2.18444	-0.147871	0.882444	NA
Pcdhb22	11.4605	-2.08754	0.78209	-2.66918	0.00760358	0.0174766
Slc25a2	113.584	1.87672	0.448008	4.18903	2.80149e-05	0.000107649
Taf7	2054.36	0.30527	0.127691	2.3907	0.0168162	0.0353168
3222401L13Rik	4.87539	-2.33433	1.10296	-2.11642	0.0343088	0.0658763
Pcdhga9	2139.53	-0.0750546	0.171482	-0.437683	0.661616	0.743976
SNORA40	537.66	0.868296	0.124446	6.97731	3.00877e-12	3.03697e-11
Gm16882	13.2153	0.219241	0.697882	0.314151	0.753406	0.819132
Diap1	13042.9	0.349366	0.0868998	4.02034	5.81154e-05	0.0002116
Hdac3	3238.16	0.0229601	0.0829852	0.276677	0.782028	0.840453
Rell2	281.588	1.14881	0.23775	4.83203	1.35149e-06	6.43277e-06
Fchsd1	884.389	0.0121101	0.127138	0.0952519	0.924115	0.947364
Arap3	81.8826	0.8313	0.511943	1.62381	0.104416	0.1701
AC133646.1	0	NA	NA	NA	NA	NA
Pcdh1	17.042	0.690086	0.510009	1.35309	0.176028	0.262467
2010320O07Rik	0.337597	2.10708	4.32373	0.48733	0.626025	NA
1700086O06Rik	139.232	0.181656	0.202091	0.898886	0.368713	0.475844
Gm10268	21.8161	-1.22373	0.453845	-2.69635	0.00701035	0.0162687
0610009O20Rik	1791.9	-0.753596	0.112426	-6.70305	2.0412e-11	1.87275e-10
Pcdh12	1.86933	4.46322	2.00062	2.23092	0.0256864	NA
Rnf14	2543.05	-0.466808	0.117698	-3.96616	7.30407e-05	0.000261423
Gnpda1	1667.13	-0.895576	0.201131	-4.45271	8.47945e-06	3.56525e-05
Ndfip1	19642.4	0.992025	0.166621	5.95377	2.62042e-09	1.85488e-08
AC134576.1	0.486741	0.535428	3.70661	0.144452	0.885143	NA
Spry4	414.68	0.563306	0.162067	3.47577	0.000509396	0.00153383
Arhgap26	2220.94	0.95307	0.155991	6.10975	9.97851e-10	7.4606e-09
9630014M24Rik	0	NA	NA	NA	NA	NA
Gm15335	0	NA	NA	NA	NA	NA
Gm8302	0	NA	NA	NA	NA	NA
Fgf1	3.04601	0.11832	1.91617	0.0617483	0.950763	0.965961
Gm15334	3.46837	2.18751	1.49736	1.4609	0.144042	0.222252
Gm15336	6.54563	1.4368	0.814497	1.76404	0.0777255	0.132553
Gm15333	0.74088	3.51075	2.82094	1.24453	0.213304	NA
Gm15337	29.8591	1.79552	0.572382	3.13693	0.00170728	0.00455906
Nr3c1	9603.86	1.06548	0.0948312	11.2356	2.7278e-29	1.44028e-27
Pabpc2	2.45439	4.15826	1.76235	2.3595	0.0182995	0.0380569
Yipf5	2892.65	0.144506	0.13341	1.08318	0.27873	0.381139
2900055J20Rik	0	NA	NA	NA	NA	NA
Kctd16	0	NA	NA	NA	NA	NA
Rps19-ps13	0	NA	NA	NA	NA	NA
AC107756.1	0	NA	NA	NA	NA	NA
Mir5097	0	NA	NA	NA	NA	NA
Prelid2	414.822	0.226028	0.354859	0.63695	0.524157	0.622888
Grxcr2	0	NA	NA	NA	NA	NA
Sh3rf2	7.1301	-0.813408	1.54056	-0.527996	0.597502	0.689966
Gm5689	0	NA	NA	NA	NA	NA
Plac8l1	28.4762	3.03839	0.783099	3.87995	0.000104478	0.000362252
Lars	29106.6	0.781112	0.0853176	9.15534	5.41866e-20	1.29056e-18
Rps19-ps4	11.4698	-0.304849	0.724675	-0.42067	0.673996	0.754953
Rbm27	11546.1	0.146071	0.0842732	1.73331	0.0830408	0.14
AC125110.1	0	NA	NA	NA	NA	NA
Pou4f3	0.35286	0.535427	4.40746	0.121482	0.903309	NA
Gm16415	0.384405	-0.691806	4.34413	-0.159251	0.873471	NA
Tcerg1	12111.4	0.0281587	0.0970219	0.29023	0.77164	0.832774
Gpr151	4.28605	1.82259	1.34823	1.35184	0.176426	0.262998
Ppp2r2b	0.328606	0.535427	4.40746	0.121482	0.903309	NA
4933407I08Rik	0	NA	NA	NA	NA	NA
Gm8181	10.9549	-0.346385	0.669431	-0.517432	0.604854	0.696015
Stk32a	0	NA	NA	NA	NA	NA
Dpysl3	28.6887	-0.0503864	0.875976	-0.0575203	0.954131	0.968285
Gm9781	173.286	-0.106466	0.188648	-0.564364	0.572506	0.66723
Jakmip2	0.402006	0.535427	4.40746	0.121482	0.903309	NA
Spink3	0	NA	NA	NA	NA	NA
Scgb3a2	0	NA	NA	NA	NA	NA
Gm94	0	NA	NA	NA	NA	NA
Spink5	0	NA	NA	NA	NA	NA
Spink14	0	NA	NA	NA	NA	NA
Spink6	0	NA	NA	NA	NA	NA
Spink12	0	NA	NA	NA	NA	NA
Gm10267	0	NA	NA	NA	NA	NA
Spinkl	0	NA	NA	NA	NA	NA
Spink11	0	NA	NA	NA	NA	NA
Gm10542	0	NA	NA	NA	NA	NA
Npy6r	0	NA	NA	NA	NA	NA
Myot	0	NA	NA	NA	NA	NA
Dcp2	7276.76	0.0354889	0.121627	0.291784	0.770452	0.831827
Mcc	5.95964	4.27688	1.46191	2.92554	0.00343855	0.00854689
A930012L18Rik	0	NA	NA	NA	NA	NA
Ythdc2	2810.02	0.39453	0.0938096	4.20564	2.60344e-05	0.000100908
Kcnn2	0.183616	1.49721	4.40746	0.3397	0.734083	NA
Gm10540	4.0647	-0.0161255	0.959734	-0.016802	0.986595	0.990664
Trim36	279.079	1.24973	0.257292	4.85724	1.1903e-06	5.72225e-06
1700018A14Rik	0.340923	0.535427	4.40746	0.121482	0.903309	NA
Pggt1b	2685.35	0.441659	0.0857431	5.15096	2.5916e-07	1.39509e-06
AC124717.1	0.519621	0.535427	4.40746	0.121482	0.903309	NA
Ccdc112	39.5909	-1.04461	0.43789	-2.38557	0.0170528	0.035772
Gm4840	2.91893	0.746762	1.09398	0.682613	0.494851	0.59737
AC148019.1	0.191161	2.48091	4.36169	0.568797	0.569494	NA
Mospd4	7.26621	1.21201	1.04007	1.16532	0.243889	0.343357
Fem1c	3387.16	0.326119	0.0870484	3.74642	0.000179378	0.00059467
Ticam2	133.107	-0.946705	0.279997	-3.38113	0.000721892	0.00210078
Tmed7	7929.84	0.194343	0.0828527	2.34564	0.0189945	0.0392886
Eif1a	12105	0.488321	0.151724	3.21847	0.00128875	0.00355344
Cdo1	183.822	1.16862	0.26496	4.41055	1.0311e-05	4.27965e-05
Atg12	2732.29	0.170758	0.166103	1.02802	0.303939	0.408418
Ap3s1	1567.92	0.14076	0.132146	1.06518	0.286793	0.389823
4833403I15Rik	1.97629	3.06657	2.31074	1.3271	0.184477	0.273174
Gm949	1.04199	0.278431	2.34088	0.118943	0.905321	NA
Commd10	625.197	-0.820551	0.161879	-5.06892	4.00087e-07	2.08428e-06
AC124466.1	0	NA	NA	NA	NA	NA
Sema6a	13.6195	1.29239	0.72959	1.77139	0.0764956	0.130657
Gm5506	42.2045	-2.39926	0.406552	-5.90147	3.60268e-09	2.51036e-08
Dtwd2	777.453	0.0451667	0.145534	0.31035	0.756294	0.821273
Gm16283	21.2897	-0.786099	0.50376	-1.56046	0.118651	0.189324
Dmxl1	15313	0.721457	0.188565	3.82604	0.000130223	0.000442592
Tnfaip8	5729.19	0.380673	0.225803	1.68587	0.0918218	0.152594
C030005K06Rik	46.0184	0.447998	0.499226	0.897386	0.369513	0.476614
Hsd17b4	1861.52	-1.64439	0.0995538	-16.5176	2.74041e-61	1.07013e-58
Cd63-ps	10.4258	0.662607	0.781815	0.847524	0.396703	0.503781
AC118632.1	0	NA	NA	NA	NA	NA
Fam170a	0.149024	0.535427	4.40746	0.121482	0.903309	NA
Hdhd1a	0	NA	NA	NA	NA	NA
Prr16	0	NA	NA	NA	NA	NA
U11	82.689	0.045308	0.305555	0.148281	0.882121	0.917105
Gm4950	2.14281	-0.407869	1.38271	-0.294978	0.768011	0.83015
Ftmt	0	NA	NA	NA	NA	NA
Srfbp1	2590.11	0.235776	0.156956	1.50218	0.13305	0.207998
Lox	1.85281	1.79995	2.03851	0.882972	0.377252	NA
Zfp474	0.651323	0.535427	4.15953	0.128723	0.897577	NA
1700034E13Rik	0.293151	1.49721	4.40746	0.3397	0.734083	NA
Gykl1	0.407584	0.535427	4.40746	0.121482	0.903309	NA
Sncaip	0.123532	0.535427	4.40746	0.121482	0.903309	NA
Snx2	3988.32	-0.704045	0.155102	-4.53924	5.64577e-06	2.44341e-05
Snx24	10.126	0.795802	1.05268	0.755979	0.449662	0.554906
Ppic	185.828	-0.918354	0.189431	-4.84795	1.24742e-06	5.97996e-06
Prdm6	0.0992422	0.535427	4.40746	0.121482	0.903309	NA
Cep120	4010.38	0.0869509	0.100311	0.866813	0.386044	0.493152
Csnk1g3	4232.49	0.511548	0.101118	5.05891	4.2166e-07	2.19057e-06
Gm5507	8.4573	0.307078	0.874445	0.351169	0.725461	0.797493
9430076G02Rik	5.94282	4.18522	1.36936	3.05635	0.00224052	0.00581424
Zfp608	564.805	-1.13047	0.301664	-3.74745	0.000178638	0.000592427
Gm17270	2.92837	-0.880001	1.34802	-0.652808	0.51388	0.614022
Gm4221	2.26305	-2.15642	1.55108	-1.39027	0.164446	0.248398
AC149599.1	0	NA	NA	NA	NA	NA
AC147251.1	0	NA	NA	NA	NA	NA
AC144794.1	0	NA	NA	NA	NA	NA
Gramd3	3130.53	-0.544542	0.122277	-4.45334	8.45458e-06	3.55639e-05
Aldh7a1	791.741	-1.59583	0.161408	-9.88696	4.74219e-23	1.51427e-21
Phax	1427.73	-0.666859	0.154216	-4.32419	1.53097e-05	6.1673e-05
1700065I17Rik	7.72597	2.38931	1.09321	2.18559	0.0288458	0.0566816
Lmnb1	7322.98	-0.520173	0.167811	-3.09975	0.00193684	0.00510607
March3	558.779	0.971813	0.293878	3.30686	0.00094349	0.00267384
Gm15345	4.16486	3.09807	1.46219	2.11878	0.034109	0.0655396
C330018D20Rik	789.113	-0.359198	0.138294	-2.59735	0.00939474	0.0210338
Megf10	2.30108	-0.393031	1.61722	-0.243029	0.807983	0.860991
Prrc1	3091.89	0.353352	0.11003	3.21141	0.00132084	0.00363338
4930511M06Rik	0.342645	1.49721	4.40746	0.3397	0.734083	NA
Ctxn3	0	NA	NA	NA	NA	NA
1700066O22Rik	0	NA	NA	NA	NA	NA
1700011I03Rik	0	NA	NA	NA	NA	NA
Slc12a2	5696.71	0.402306	0.149298	2.69465	0.00704627	0.0163419
Fbn2	186.577	2.5452	0.862664	2.95039	0.00317374	0.00795833
Gm17593	0.149024	0.535427	4.40746	0.121482	0.903309	NA
Slc27a6	5.29587	0.239839	1.36597	0.175581	0.860623	0.901202
Isoc1	1927.12	-1.07668	0.114478	-9.40512	5.19703e-21	1.34363e-19
Adamts19	0.109535	0.535427	4.40746	0.121482	0.903309	NA
A730017C20Rik	0	NA	NA	NA	NA	NA
Chsy3	0.696668	-2.09098	3.30497	-0.632678	0.526944	NA
AC108942.1	0	NA	NA	NA	NA	NA
Gm4951	160.499	0.58546	0.601979	0.972559	0.330773	0.437544
Gm5970	76.652	0.919432	0.673707	1.36473	0.172336	0.258195
Gm4841	182.175	0.95631	0.493252	1.93879	0.0525274	0.0952752
F830016B08Rik	374.584	2.11391	0.682358	3.09794	0.00194869	0.00513297
Iigp1	6891.19	-0.100705	0.290199	-0.34702	0.728576	0.799978
Gm6960	2.60353	1.55075	1.4447	1.07341	0.283087	0.385933
BC023105	65.073	2.49481	0.446863	5.58293	2.365e-08	1.47177e-07
2010002N04Rik	1754.87	0.66206	0.220886	2.9973	0.00272385	0.00692753
Dctn4	4802.19	-0.134104	0.0902416	-1.48606	0.137264	0.21357
Rbm22	5588.42	-0.0607621	0.155084	-0.391801	0.695206	0.772524
Myoz3	1.29042	2.98142	2.08761	1.42815	0.153249	NA
Synpo	751.967	0.230203	0.28712	0.801767	0.422688	0.52872
Ndst1	2232.94	0.520594	0.152551	3.4126	0.000643474	0.00189137
Rps14	39033.9	-0.447058	0.171906	-2.60059	0.00930625	0.0208695
Gm8731	1.56803	1.49722	2.64057	0.567008	0.570709	NA
Cd74	14828.2	-0.776554	0.521216	-1.48989	0.136253	0.212226
Mir5107	10.4321	0.339968	0.934206	0.363912	0.715924	0.789602
Tcof1	19461.1	0.35978	0.101208	3.55487	0.00037817	0.001173
Arsi	0.208362	-0.426361	4.40746	-0.0967361	0.922936	NA
Camk2a	16.4329	0.513325	0.524004	0.97962	0.327274	0.433834
Slc6a7	0.421581	0.535427	4.40746	0.121482	0.903309	NA
Cdx1	0.090543	0.535427	4.40746	0.121482	0.903309	NA
Pdgfrb	9.3369	0.33871	0.791507	0.42793	0.668702	0.750189
Csf1r	383.265	1.31508	0.679412	1.93562	0.0529145	0.0958105
Hmgxb3	8775.34	0.681933	0.0963585	7.07704	1.47261e-12	1.54723e-11
Slc26a2	5143.28	0.659857	0.126832	5.20259	1.96533e-07	1.07525e-06
Pde6a	3.07695	0.540289	1.09207	0.494737	0.620786	0.709167
Rps2-ps10	150.675	-0.72544	0.225824	-3.21242	0.00131623	0.00362335
Ppargc1b	708.873	-0.220404	0.160757	-1.37104	0.170361	0.255815
AC116595.1	0.0496211	0.535427	4.40746	0.121482	0.903309	NA
Arhgef37	0.533685	-0.426361	4.40746	-0.0967361	0.922936	NA
Csnk1a1	28314	0.135877	0.0848963	1.6005	0.109487	0.176961
Mir145	0	NA	NA	NA	NA	NA
Mir143	0	NA	NA	NA	NA	NA
Gm16908	0	NA	NA	NA	NA	NA
Il17b	0.272556	0.535427	4.40746	0.121482	0.903309	NA
Pcyox1l	477.158	0.042536	0.156583	0.271652	0.78589	0.84349
Grpel2	2519.24	0.250451	0.119795	2.09066	0.0365585	0.0696041
Afap1l1	18.5494	1.242	0.495009	2.50905	0.0121056	0.0263268
Ablim3	4.94678	5.2626	1.44573	3.64011	0.000272527	0.000871267
Sh3tc2	47.1919	4.51735	0.964414	4.68404	2.81275e-06	1.27812e-05
Adrb2	1307.45	1.81281	0.172053	10.5363	5.87426e-26	2.41994e-24
Gm9949	17.2152	-0.848597	0.552379	-1.53626	0.124475	0.196766
Htr4	0	NA	NA	NA	NA	NA
Fbxo38	6335.82	0.247953	0.0912436	2.71748	0.00657805	0.0153605
Spink10	1.02204	0.303802	2.79886	0.108545	0.913563	NA
Spink7	0	NA	NA	NA	NA	NA
Spink13	0.0508552	-0.426361	4.40746	-0.0967361	0.922936	NA
Gm17732	0.215911	1.49721	4.40746	0.3397	0.734083	NA
2700046A07Rik	0	NA	NA	NA	NA	NA
Apcdd1	12.7742	-0.366882	0.628419	-0.583817	0.559343	0.655271
Napg	2650.6	0.162966	0.0798818	2.04008	0.0413419	0.0775456
Fam38b	1.05754	2.36443	3.09759	0.763313	0.445277	NA
SNORA48	430.671	0.567998	0.177119	3.20688	0.00134185	0.00368414
Txnl1	5699.84	-0.385744	0.122464	-3.14985	0.00163353	0.00438228
Wdr7	1465.73	-0.398033	0.204766	-1.94385	0.0519139	0.0942993
1700091E21Rik	0.123532	0.535427	4.40746	0.121482	0.903309	NA
St8sia3	0	NA	NA	NA	NA	NA
Onecut2	4.70452	0.31968	0.93309	0.342604	0.731896	0.802919
Amd-ps3	23.6587	0.108911	0.447677	0.24328	0.807788	0.860837
Fech	2131.78	0.706031	0.371111	1.90248	0.057109	0.102016
Nars	32759.1	0.839575	0.108811	7.7159	1.2013e-14	1.63168e-13
Atp8b1	3.35575	-0.426604	1.09627	-0.389141	0.697172	0.773929
Nedd4l	442.794	-1.31816	0.171647	-7.67947	1.59744e-14	2.13722e-13
Mir122a	0.0508552	-0.426361	4.40746	-0.0967361	0.922936	NA
Alpk2	199.159	1.5008	0.414141	3.62388	0.000290214	0.000922619
F730048M01Rik	5.52311	0.526252	1.38694	0.379434	0.704365	0.779885
AC102240.1	0	NA	NA	NA	NA	NA
Malt1	30229.4	1.28689	0.113519	11.3363	8.66969e-30	4.85089e-28
AC102240.2	0.123532	0.535427	4.40746	0.121482	0.903309	NA
AC132307.1	0	NA	NA	NA	NA	NA
Zfp532	9.14667	1.04356	1.07231	0.973182	0.330463	0.437194
5330437I02Rik	0.201481	2.54884	4.35649	0.585068	0.558502	NA
Sec11c	1942.3	-0.0479441	0.202732	-0.236491	0.813052	0.865001
Grp	0.149024	0.535427	4.40746	0.121482	0.903309	NA
Rax	0.149024	0.535427	4.40746	0.121482	0.903309	NA
Raxos1	0.191283	1.49721	4.40746	0.3397	0.734083	NA
Cplx4	0	NA	NA	NA	NA	NA
Lman1	3418.22	-1.01136	0.103883	-9.73555	2.12662e-22	6.35748e-21
Ccbe1	2.91374	1.67664	1.80301	0.929913	0.352416	0.459914
Mir694	0	NA	NA	NA	NA	NA
Gm15958	0.174821	2.36284	4.3713	0.540535	0.588828	NA
Pmaip1	2362.15	0.596268	0.253433	2.35276	0.0186346	0.0386564
Mc4r	0	NA	NA	NA	NA	NA
Gnal	121.577	0.531142	0.236732	2.24364	0.0248557	0.049738
Chmp1b	1663.73	0.125241	0.150482	0.832269	0.405257	0.511697
Mppe1	970.639	-0.906127	0.177942	-5.09225	3.53839e-07	1.85937e-06
Impa2	537.294	-1.20867	0.163706	-7.38319	1.54546e-13	1.82418e-12
B430212C06Rik	0.905226	1.18587	2.25975	0.524777	0.599738	NA
Cidea	0	NA	NA	NA	NA	NA
Tubb6	205.53	0.0419815	0.346299	0.121229	0.90351	0.933271
Afg3l2	7040.45	0.363592	0.097356	3.73466	0.000187968	0.000619859
SNORA61	45.2717	0.669067	0.362475	1.84583	0.0649168	0.11389
Slmo1	26.2838	0.19712	0.545623	0.361276	0.717893	0.791262
Spire1	1215.25	0.366088	0.255889	1.43065	0.15253	0.233243
Gm17669	6.46103	-2.42328	0.96758	-2.50447	0.0122634	0.0266355
Cep76	1069.16	-0.068727	0.100688	-0.682574	0.494876	0.59737
Psmg2	2539.62	-0.286665	0.211433	-1.35582	0.175156	0.261499
Ptpn2	4422.22	0.322007	0.106498	3.02361	0.00249779	0.00641087
Gm17238	58.8384	0.0443705	0.290698	0.152634	0.878687	0.914961
Seh1l	6361.78	-0.145229	0.100334	-1.44746	0.147769	0.227199
AC108434.1	69.8243	2.21822	0.472962	4.69006	2.73123e-06	1.24288e-05
Cep192	5958.61	-0.0177452	0.118067	-0.150298	0.880529	0.916043
D18Ertd653e	347.761	1.13366	0.283216	4.00282	6.25918e-05	0.000226622
4933403F05Rik	10217.8	1.3965	0.111318	12.5451	4.2276e-36	3.73783e-34
Rnmt	8726.03	0.561117	0.0997908	5.62293	1.87744e-08	1.18408e-07
Mc5r	7.26496	0.774345	0.839803	0.922055	0.3565	0.463884
Mc2r	0.222241	2.73104	4.34368	0.628738	0.52952	NA
4930546C10Rik	0.214413	0.535427	4.40746	0.121482	0.903309	NA
Tcf4	1880.55	-1.06665	0.538571	-1.98052	0.0476453	0.087667
Ccdc68	0	NA	NA	NA	NA	NA
1700061H18Rik	0	NA	NA	NA	NA	NA
4930448D08Rik	0	NA	NA	NA	NA	NA
Rab27b	4.69159	0.0763152	1.37327	0.0555718	0.955683	0.969545
2310002L13Rik	0	NA	NA	NA	NA	NA
4930503L19Rik	1191.77	-0.017921	0.119223	-0.150315	0.880516	0.916043
Stard6	67.3536	-0.140436	0.253813	-0.553307	0.580053	0.674432
Poli	748.95	-0.3543	0.108484	-3.26592	0.00109109	0.00305382
Mbd2	4025.62	-0.402998	0.126424	-3.18766	0.00143427	0.00390812
Dcc	0	NA	NA	NA	NA	NA
AC139348.1	0	NA	NA	NA	NA	NA
n-R5-8s1	0	NA	NA	NA	NA	NA
Mex3c	8118.3	0.620871	0.110744	5.60634	2.0665e-08	1.29504e-07
AC134447.1	0.123532	0.535427	4.40746	0.121482	0.903309	NA
Smad4	5907.81	0.36923	0.0927106	3.9826	6.81648e-05	0.000245236
Elac1	800.018	-0.488587	0.138293	-3.53299	0.000410882	0.00126463
Me2	3177.34	-1.1839	0.140187	-8.44511	3.0377e-17	5.46435e-16
Mro	1.71092	3.02604	2.60882	1.15993	0.246078	NA
Mapk4	0.937642	-2.03001	3.20959	-0.63248	0.527073	NA
D730045A05Rik	0	NA	NA	NA	NA	NA
Gm9925	0.090543	0.535427	4.40746	0.121482	0.903309	NA
Ska1	90.9624	-0.667788	0.246867	-2.70505	0.00682935	0.0159018
Cxxc1	4501	-0.330928	0.174673	-1.89456	0.0581505	0.1036
Mbd1	3786.39	0.526232	0.0946247	5.56125	2.67852e-08	1.6537e-07
Ccdc11	36.9664	2.07835	0.509067	4.08267	4.45221e-05	0.000165252
Gm14328	1.08915	-1.48765	2.07154	-0.718136	0.472673	NA
Myo5b	75.1327	4.73423	0.441263	10.7288	7.45458e-27	3.32687e-25
1700120E14Rik	0	NA	NA	NA	NA	NA
Scarna17	26.4083	-0.0305248	0.50976	-0.0598806	0.952251	0.966814
SCARNA17	276.082	-0.0193354	0.241741	-0.079984	0.93625	0.955467
Acaa2	507.714	-1.44361	0.190543	-7.57632	3.55482e-14	4.53894e-13
SNORA22	140.793	0.949269	0.235507	4.03075	5.55997e-05	0.000203071
AC155261.1	0	NA	NA	NA	NA	NA
Lipg	154.75	1.19114	0.210684	5.65369	1.57044e-08	9.99534e-08
Rpl17	36248.1	-0.44412	0.215693	-2.05904	0.0394906	0.0744754
Snord58b	216.138	0.575376	0.240211	2.3953	0.0166068	0.0349045
SNORD58	189.831	0.111579	0.216182	0.516135	0.60576	0.696629
BC031181	2002.58	-0.437031	0.151122	-2.8919	0.00382922	0.00943539
Dym	1648.51	-1.06268	0.108419	-9.80165	1.1076e-22	3.37574e-21
Gm20544	26.6451	-1.06169	0.619667	-1.71332	0.0866528	0.145149
Smad7	6139.63	1.35235	0.121754	11.1073	1.15629e-28	5.82621e-27
Ctif	300.808	0.0872383	0.270803	0.322146	0.747342	0.814319
Gm10532	13.5955	2.23566	0.793695	2.81677	0.00485088	0.0116855
Zbtb7c	2.36147	0.52003	1.99869	0.260186	0.794721	0.850776
Smad2	4441.23	-0.168796	0.109859	-1.53648	0.124422	0.196741
Skor2	0	NA	NA	NA	NA	NA
Ier3ip1	1409.97	-0.0655359	0.149716	-0.437734	0.661579	0.743976
Hdhd2	1618.57	0.0833097	0.0767827	1.08501	0.277919	0.380214
Katnal2	1.63008	0.64064	1.88669	0.339557	0.73419	NA
Pias2	8056.45	0.631111	0.118046	5.34633	8.97561e-08	5.15754e-07
Gm7276	0	NA	NA	NA	NA	NA
St8sia5	0.525403	-0.426361	4.37559	-0.0974407	0.922376	NA
Gm15957	0	NA	NA	NA	NA	NA
Loxhd1	0.312187	-2.03019	4.32207	-0.469728	0.63855	NA
Rnf165	6.2488	0.185287	1.27732	0.145059	0.884665	0.919392
8030462N17Rik	3743.7	0.407182	0.0788691	5.16276	2.43329e-07	1.31554e-06
4930465K10Rik	2.07659	0.588125	1.40822	0.417638	0.676212	0.756666
A330094K24Rik	0	NA	NA	NA	NA	NA
Haus1	483.164	-1.25367	0.154787	-8.09928	5.52854e-16	8.70815e-15
Atp5a1	39826.1	-0.49002	0.1224	-4.00343	6.24315e-05	0.000226085
F830208F22Rik	6.45092	0.685918	0.987898	0.694321	0.487481	0.590496
Pstpip2	120.848	0.237683	0.351309	0.676565	0.498682	0.600958
5430411K18Rik	5642.45	0.499344	0.157221	3.17606	0.00149288	0.00404605
Siglec15	12.1944	1.07672	0.870682	1.23665	0.216219	0.31106
Slc14a1	1004.01	2.26705	0.229337	9.88522	4.82543e-23	1.53562e-21
Slc14a2	1.54396	-0.749237	1.8617	-0.402448	0.687354	NA
Gm6133	1.05593	-2.66743	2.26645	-1.17692	0.239227	NA
Setbp1	586.726	0.132886	0.396134	0.335458	0.73728	0.807191
Gm10528	1.19327	4.56516	2.41872	1.88742	0.0591034	NA
Gm10527	0.0655497	0.535427	4.40746	0.121482	0.903309	NA
Gm10526	0	NA	NA	NA	NA	NA
Gm17573	0	NA	NA	NA	NA	NA
Gm2858	0	NA	NA	NA	NA	NA
Gm10525	0.10074	1.49721	4.40746	0.3397	0.734083	NA
Pard6g	301.544	0.153406	0.159966	0.958992	0.337563	0.444637
Adnp2	5247.19	0.999215	0.0803814	12.4309	1.77594e-35	1.49275e-33
Rbfa	1592.14	-0.920856	0.188976	-4.87288	1.09982e-06	5.31315e-06
Gm16286	9261.05	0.0735667	0.0954883	0.770426	0.441047	0.546578
Txnl4a	1344.62	-0.448672	0.157262	-2.85303	0.00433041	0.0105469
Hsbp1l1	2.29663	1.85947	1.58171	1.17561	0.239752	0.338671
Pqlc1	1142.49	0.74421	0.206568	3.60274	0.000314882	0.000992625
Kcng2	1.93877	-2.91754	1.94857	-1.49727	0.134323	0.20962
Gm16997	0	NA	NA	NA	NA	NA
Ctdp1	5125.81	0.488851	0.116292	4.20365	2.62646e-05	0.000101716
Nfatc1	21150.3	0.475206	0.15631	3.04015	0.0023646	0.00610497
Atp9b	9253.32	0.435986	0.112113	3.8888	0.000100743	0.000350404
AC117949.1	33.6615	2.22197	0.628249	3.53676	0.00040507	0.0012492
Sall3	3.90155	1.22777	1.56221	0.785922	0.431913	0.537747
Mir5127	0.10074	1.49721	4.40746	0.3397	0.734083	NA
Gm17383	31.6879	-1.44574	0.36814	-3.92715	8.59585e-05	0.000303143
Galr1	1.598	2.48397	2.2106	1.12366	0.261157	NA
Mbp	29710.3	1.48165	0.186927	7.92634	2.25706e-15	3.29746e-14
Rpl21-ps8	12.8557	-0.358334	0.678471	-0.528149	0.597396	0.689966
Zfp236	8067.75	0.672279	0.116126	5.78925	7.0703e-09	4.72125e-08
Gm10524	213.656	0.366528	0.24113	1.52004	0.1285	0.202132
Mir5112	0	NA	NA	NA	NA	NA
3010027C24Rik	0.455149	2.36284	4.3713	0.540535	0.588828	NA
Zfp516	839.918	1.62225	0.166023	9.77122	1.49643e-22	4.5095e-21
AC142100.1	0.757528	3.80776	4.0319	0.944409	0.344961	NA
Tshz1	1900.61	-0.489376	0.157709	-3.10303	0.00191548	0.00505331
Zadh2	1368.44	-0.495297	0.0834704	-5.9338	2.96001e-09	2.08033e-08
Zfp407	8539.13	1.19666	0.270993	4.41583	1.00622e-05	4.18657e-05
Cndp1	0.756626	3.26142	3.28893	0.991636	0.321375	NA
Gm7289	4.33324	-0.468424	0.906548	-0.516712	0.605357	0.69638
Cndp2	4977.16	-0.136514	0.118935	-1.1478	0.25105	0.350986
D030046N08Rik	0.272726	1.49721	4.40746	0.3397	0.734083	NA
Fam69c	17.6038	2.9429	0.796023	3.697	0.000218163	0.000711552
Gm17266	0.719669	0.535429	3.40426	0.157282	0.875023	NA
Cyb5	1357.8	-1.22199	0.13432	-9.09764	9.23177e-20	2.14159e-18
Gm16146	3.68071	1.04153	1.25348	0.830912	0.406023	0.512492
Fbxo15	2.98688	-0.281117	1.03355	-0.271992	0.785628	0.843306
1700034H14Rik	1244.69	-0.684139	0.205157	-3.33471	0.000853886	0.00244168
Neto1	1.15927	-0.824262	2.09307	-0.393805	0.693725	NA
Cbln2	0.207715	-0.426361	4.40746	-0.0967361	0.922936	NA
Gm5096	0	NA	NA	NA	NA	NA
Socs6	2034.94	0.437401	0.121285	3.60641	0.000310464	0.000979884
Rttn	2002.51	-0.486054	0.157135	-3.09323	0.00197992	0.00520684
Cd226	1576.3	-0.685726	0.139049	-4.93154	8.15834e-07	4.01892e-06
9330132A10Rik	0.197612	1.49721	4.40746	0.3397	0.734083	NA
Dok6	0.745122	0.535427	4.40746	0.121482	0.903309	NA
Gm16296	0	NA	NA	NA	NA	NA
Gm16297	0	NA	NA	NA	NA	NA
AC151406.1	0	NA	NA	NA	NA	NA
Eif3s6-ps2	0	NA	NA	NA	NA	NA
Tmx3	4791.25	0.295064	0.0763145	3.86643	0.000110442	0.000380748
Gm17635	38.9263	-0.397794	0.364321	-1.09188	0.274887	0.37703
Samd9l	1523.04	0.0869403	0.702683	0.123726	0.901532	0.93212
Hepacam2	6.86214	-1.55714	1.44368	-1.0786	0.280768	0.383412
Ccdc132	4121.85	0.728196	0.132065	5.51392	3.50933e-08	2.13846e-07
Calcr	1.77208	-1.90868	2.20271	-0.866515	0.386208	NA
Mir653	0	NA	NA	NA	NA	NA
Mir489	0	NA	NA	NA	NA	NA
Tfpi2	0.78732	-0.426362	3.41989	-0.124671	0.900784	NA
Gngt1	0	NA	NA	NA	NA	NA
Gng11	9.47265	0.431545	0.899351	0.47984	0.631341	0.718074
Bet1	671.554	-1.01411	0.128983	-7.86238	3.76898e-15	5.38458e-14
Col1a2	10.539	0.0100139	0.984424	0.0101723	0.991884	0.994164
Casd1	2212.99	-0.020051	0.108981	-0.183987	0.854024	0.896044
Sgce	2.39302	-1.73065	1.69562	-1.02066	0.307416	0.412234
Peg10	16.281	1.36906	0.827435	1.65458	0.0980105	0.161277
RP23-353M17.3	0	NA	NA	NA	NA	NA
Gm9835	12.1841	0.0813455	0.70112	0.116022	0.907635	0.935999
Ppp1r9a	8.06383	2.32825	1.04604	2.22577	0.0260296	0.0517939
Pon1	1.64623	0.418791	2.41834	0.173173	0.862516	NA
Pon3	111.001	1.22902	0.312184	3.93684	8.2561e-05	0.000292144
Pon2	2579.76	0.326131	0.0920415	3.54331	0.000395144	0.0012212
Asb4	2.55395	4.50089	1.8088	2.48833	0.0128346	0.0277028
Pdk4	1.87154	3.76778	1.75644	2.14512	0.0319431	NA
Dync1i1	0.0508552	-0.426361	4.40746	-0.0967361	0.922936	NA
1700019G24Rik	0	NA	NA	NA	NA	NA
Slc25a13	715.052	-0.763774	0.198333	-3.85097	0.000117653	0.000403383
RP23-360N5.1	0	NA	NA	NA	NA	NA
RP23-120A15.2	0.827128	3.4983	3.21403	1.08845	0.276399	NA
RP23-120A15.3	0	NA	NA	NA	NA	NA
Shfm1	2114.62	-1.01653	0.136297	-7.45816	8.77382e-14	1.0679e-12
RP24-129K7.2	0	NA	NA	NA	NA	NA
Gm18006	0	NA	NA	NA	NA	NA
Gm5873	2.67619	-0.948709	1.29562	-0.732245	0.464019	0.568588
Dlx6as1	0	NA	NA	NA	NA	NA
Dlx6	0	NA	NA	NA	NA	NA
Dlx5	0	NA	NA	NA	NA	NA
Gm17465	3.32622	-0.937373	1.10894	-0.84529	0.397949	0.504884
Acn9	331.364	0.0347078	0.183006	0.189654	0.849581	0.893109
Tac1	1.18926	4.43326	2.71948	1.63019	0.103062	NA
Asns	8420.85	0.810691	0.167743	4.83293	1.34538e-06	6.40695e-06
C1galt1	1687.11	0.0860521	0.0795429	1.08183	0.279327	0.381806
SNORA3	270.904	0.499382	0.156724	3.18637	0.0014407	0.00392392
Gm9825	79.9599	-0.375654	0.266847	-1.40775	0.159205	0.241592
Col28a1	0.456628	-0.426361	4.40746	-0.0967361	0.922936	NA
Mios	3935.01	0.520494	0.0824569	6.31232	2.74886e-10	2.19722e-09
Rpa3	599.688	-1.36106	0.166672	-8.16609	3.18551e-16	5.1921e-15
Gm16039	375.853	-1.27431	0.203256	-6.2695	3.6222e-10	2.85751e-09
Gm16055	0.090543	0.535427	4.40746	0.121482	0.903309	NA
Gm8428	0.314833	-0.426361	4.40746	-0.0967361	0.922936	NA
Gm16043	0.230173	1.49721	4.40746	0.3397	0.734083	NA
A430035B10Rik	41.6775	-0.240356	0.373	-0.644385	0.519326	0.618533
SNORA65	0.630299	3.00878	2.97175	1.01246	0.311319	NA
Glcci1	430.449	1.07652	0.187286	5.74798	9.03137e-09	5.94188e-08
Gm16042	6.46838	0.514126	0.836165	0.614862	0.538646	0.636313
Ica1	26.3211	-0.512622	0.564893	-0.907467	0.36416	0.471362
Nxph1	0.635656	0.535427	4.40746	0.121482	0.903309	NA
AC141876.1	0	NA	NA	NA	NA	NA
Ndufa4	2031.48	-1.46746	0.219349	-6.69008	2.23048e-11	2.03545e-10
Phf14	2472.18	-0.239481	0.138899	-1.72414	0.0846819	0.142293
Gm6578	1.84974	0.521111	1.77049	0.294331	0.768505	NA
Thsd7a	15.9674	1.49723	1.92968	0.775895	0.437811	0.543574
Gm16123	0	NA	NA	NA	NA	NA
n-R5s160	0	NA	NA	NA	NA	NA
Gm15529	0	NA	NA	NA	NA	NA
Tmem106b	2113.68	-0.210902	0.121973	-1.72909	0.0837935	0.141053
Vwde	16.5062	0.486974	1.66835	0.291889	0.770372	0.831788
Gm725	0	NA	NA	NA	NA	NA
Tmem168	4566.87	-0.125899	0.125061	-1.0067	0.314077	0.419515
B630005N14Rik	2228.09	0.0334137	0.143068	0.233552	0.815333	0.866901
Gpr85	3.02713	2.18442	1.25295	1.74342	0.0812596	0.137554
2610001J05Rik	873.208	-0.488976	0.157547	-3.10368	0.00191129	0.00504439
1110019D14Rik	27.7102	-0.741008	0.415133	-1.78499	0.0742633	0.12739
Gm3109	0.133747	-0.426361	4.40746	-0.0967361	0.922936	NA
Ppp1r3a	0	NA	NA	NA	NA	NA
Foxp2	2.06667	3.50306	2.43228	1.44024	0.1498	0.229767
AC163724.1	0	NA	NA	NA	NA	NA
Mdfic	10986.3	0.233263	0.140269	1.66297	0.0963191	0.159011
Tfec	8.34228	1.74881	1.21694	1.43706	0.150701	0.230893
Gm5721	0	NA	NA	NA	NA	NA
Gm15473	46.4215	2.20452	0.430323	5.12294	3.00808e-07	1.59862e-06
Gm4876	70.1777	0.842881	0.32686	2.57872	0.00991657	0.0220572
Tes	7152.03	0.231375	0.0951162	2.43256	0.0149927	0.0318584
D830026I12Rik	0	NA	NA	NA	NA	NA
Gm15581	0.177733	-0.426361	4.40746	-0.0967361	0.922936	NA
Cav2	8.42669	-0.967317	0.861284	-1.12311	0.26139	0.362336
Cav1	4.60697	1.33323	1.08629	1.22733	0.2197	0.315367
Met	83.1428	-0.00876823	0.718133	-0.0122098	0.990258	0.993332
Capza2	9383.97	-0.0169364	0.0863276	-0.196188	0.844463	0.889598
St7	1292.64	0.42251	0.139945	3.01912	0.00253514	0.00649873
Gm13898	1.9491	0.53543	2.65763	0.201469	0.840332	0.886242
Gm13899	0.491391	-0.954534	3.08706	-0.309205	0.757166	NA
Wnt2	0.593379	-0.119802	4.22242	-0.0283727	0.977365	NA
Asz1	0	NA	NA	NA	NA	NA
Gm15593	0.0740803	1.49721	4.40746	0.3397	0.734083	NA
Gm15596	3.5231	-0.772894	1.32399	-0.58376	0.559382	0.655275
Cftr	0.955232	3.14448	3.01387	1.04333	0.296793	NA
Gm15592	0	NA	NA	NA	NA	NA
Gm15595	0	NA	NA	NA	NA	NA
Cttnbp2	0.833896	3.83627	3.83953	0.999151	0.317722	NA
Gm15594	0.149024	0.535427	4.40746	0.121482	0.903309	NA
AC027654.1	0	NA	NA	NA	NA	NA
Gm5874	0.592749	0.341218	3.56533	0.0957044	0.923755	NA
Gm16854	41.6894	0.226344	0.467321	0.484343	0.628142	0.715391
Naa38	1890.99	-0.912052	0.144742	-6.30125	2.95262e-10	2.35106e-09
Ankrd7	12.2746	1.83576	0.708982	2.58929	0.00961731	0.0214808
SNORA72	2.60056	2.14911	1.54659	1.38958	0.164656	0.248615
Kcnd2	0	NA	NA	NA	NA	NA
Tspan12	0.993877	2.00257	2.8482	0.703101	0.481993	NA
Ing3	2746.67	0.429893	0.196112	2.19208	0.0283738	0.0558419
Gm17429	0.224272	1.49721	4.40746	0.3397	0.734083	NA
A430107O13Rik	19.7722	0.449762	0.825219	0.545021	0.585739	0.679526
Wnt16	5.05157	0.231842	1.03927	0.223081	0.823472	0.873144
Fam3c	6424.42	-0.930991	0.112258	-8.2933	1.10149e-16	1.88036e-15
AC163663.1	0	NA	NA	NA	NA	NA
AC134445.1	0	NA	NA	NA	NA	NA
Ptprz1	0	NA	NA	NA	NA	NA
Aass	0.0740803	1.49721	4.40746	0.3397	0.734083	NA
Gm5989	0	NA	NA	NA	NA	NA
Gm5301	0	NA	NA	NA	NA	NA
Fezf1	0	NA	NA	NA	NA	NA
Cadps2	1.50571	1.58744	1.89799	0.83638	0.402941	NA
Rnf133	0	NA	NA	NA	NA	NA
Rnf148	0	NA	NA	NA	NA	NA
Tas2r118	0	NA	NA	NA	NA	NA
Slc13a1	0.233067	0.535427	4.40746	0.121482	0.903309	NA
RP23-313A2.3	0	NA	NA	NA	NA	NA
AC132439.1	0	NA	NA	NA	NA	NA
Iqub	6.80407	1.2669	0.805853	1.57212	0.115923	0.185604
Ndufa5	575.63	-1.07137	0.134469	-7.9674	1.62042e-15	2.41057e-14
Asb15	2.26183	0.296831	1.53576	0.193279	0.84674	0.89129
Gm17303	0.615364	0.535427	4.40746	0.121482	0.903309	NA
Lmod2	0.544185	0.535427	4.40746	0.121482	0.903309	NA
Wasl	3723.38	0.573488	0.0827415	6.93109	4.1762e-12	4.13517e-11
Hyal6	1.23354	3.76458	2.26616	1.66122	0.0966696	NA
Hyal4	0.175085	0.535427	4.40746	0.121482	0.903309	NA
Spam1	0.149024	0.535427	4.40746	0.121482	0.903309	NA
Hyal5	0.164623	1.49721	4.40746	0.3397	0.734083	NA
Tmem229a	1.09702	1.84708	2.65501	0.695697	0.486619	NA
Gpr37	0.787618	2.73663	3.90768	0.700322	0.483726	NA
Pot1a	2878.24	0.218129	0.137954	1.58118	0.113838	0.182796
Grm8	1.2344	1.38664	2.18259	0.635315	0.525223	NA
Mir592	0	NA	NA	NA	NA	NA
6530409C15Rik	42.8195	0.198116	0.371395	0.533437	0.593731	0.686602
Zfp800	4226.74	0.190788	0.123529	1.54447	0.122474	0.194217
Gm5303	1.88816	0.818605	1.62866	0.502624	0.615229	NA
Gcc1	1752.04	-0.0430692	0.119283	-0.361067	0.718049	0.79134
Arf5	5260.99	-0.187634	0.0977898	-1.91875	0.0550164	0.0989282
Fscn3	15.0326	1.31454	0.77597	1.69406	0.0902537	0.150214
Pax4	0.290526	1.49721	4.40746	0.3397	0.734083	NA
Snd1	18118.8	-0.212312	0.108326	-1.95993	0.0500036	0.0912982
Lrrc4	15.8365	1.46899	0.697385	2.10643	0.0351674	0.0672356
Gm3294	1.47536	1.15282	2.79732	0.412117	0.680254	NA
Mir129-1	0	NA	NA	NA	NA	NA
Lep	0	NA	NA	NA	NA	NA
Rbm28	8550.57	0.158196	0.0991273	1.59589	0.110513	0.178313
AC153909.1	37.8588	2.52216	0.532029	4.74064	2.13042e-06	9.83317e-06
Prrt4	18.628	-0.733094	0.521678	-1.40526	0.159943	0.242457
Impdh1	9362.87	0.414469	0.154141	2.6889	0.00716877	0.0165932
Hilpda	2265.21	0.936221	0.202862	4.61507	3.92961e-06	1.74211e-05
Fam71f2	133.668	1.36723	0.222367	6.14853	7.82036e-10	5.91784e-09
Fam71f1	5.47649	0.569569	1.63382	0.348612	0.727381	0.799054
Gm17172	0.123532	0.535427	4.40746	0.121482	0.903309	NA
Calu	8207.87	-0.374921	0.094726	-3.95795	7.55955e-05	0.00027
Opn1sw	2.45583	4.0627	1.94898	2.08453	0.0371124	0.0705511
Ccdc136	5.10681	-1.00436	1.11478	-0.900948	0.367616	0.474787
AC044807.1	0	NA	NA	NA	NA	NA
Flnc	1.01906	1.49722	3.22773	0.463862	0.642747	NA
Atp6v1f	2495.24	-0.185237	0.228935	-0.809123	0.418444	0.524606
Gm9047	16.0377	1.65009	0.644207	2.56143	0.0104243	0.0230661
Kcp	3.28019	0.730799	1.51959	0.480919	0.630574	0.717593
Gm17515	0	NA	NA	NA	NA	NA
Irf5	1713.31	-0.602604	0.386948	-1.55733	0.119393	0.190249
Tnpo3	14762.2	0.401673	0.0918244	4.37436	1.21788e-05	4.98863e-05
Tspan33	471.552	0.72646	0.638584	1.13761	0.255283	0.355684
Smo	655.603	-1.53394	0.222664	-6.88905	5.61678e-12	5.49483e-11
Gm13717	3.18879	-0.31348	1.10077	-0.284783	0.77581	0.835927
Ahcyl2	15862.5	1.93797	0.133342	14.5338	7.39522e-48	1.45912e-45
Fam40b	233.215	-1.42933	0.44722	-3.19604	0.00139327	0.00380915
Gm13724	1.55789	1.38251	2.23486	0.618612	0.536172	NA
Gm13725	0.258399	0.535427	4.40746	0.121482	0.903309	NA
1700023L04Rik	1.03564	-2.7291	2.71556	-1.00499	0.314904	NA
AC134897.1	0.244605	1.49721	4.40746	0.3397	0.734083	NA
Nrf1	5616.65	0.766348	0.128895	5.94551	2.756e-09	1.94351e-08
Mir182	0.0681977	-0.426361	4.40746	-0.0967361	0.922936	NA
Mir96	0.298049	0.535427	4.40746	0.121482	0.903309	NA
Mir183	0	NA	NA	NA	NA	NA
Ube2h	5332.73	0.46071	0.152843	3.01426	0.00257605	0.00659278
1700095J07Rik	0.109535	0.535427	4.40746	0.121482	0.903309	NA
Zc3hc1	2839.97	-0.0571838	0.153357	-0.37288	0.709238	0.783683
n-R5s161	0	NA	NA	NA	NA	NA
Klhdc10	2785.59	0.294201	0.107845	2.728	0.00637202	0.0149222
1700012C14Rik	0.424351	1.49721	4.40746	0.3397	0.734083	NA
Tmem209	6201.91	0.169271	0.115837	1.46129	0.143936	0.222107
1700025E21Rik	3.45905	-1.22719	1.21991	-1.00597	0.314429	0.419896
Cpa2	15.5563	-2.11418	0.566923	-3.72921	0.000192078	0.000632631
Cpa4	0	NA	NA	NA	NA	NA
Gm13781	0	NA	NA	NA	NA	NA
Cpa5	0.238704	2.15602	4.39009	0.49111	0.623349	NA
Cpa1	0.219071	0.535427	4.40746	0.121482	0.903309	NA
Tsga14	934.948	0.440709	0.109571	4.02213	5.76745e-05	0.000210158
Gm13782	0.0496211	0.535427	4.40746	0.121482	0.903309	NA
Gm14528	0	NA	NA	NA	NA	NA
Mest	25.7312	1.95862	0.564633	3.46884	0.000522709	0.00156913
Mir335	0	NA	NA	NA	NA	NA
Copg2	2453.82	-0.680245	0.0996331	-6.82749	8.64104e-12	8.21754e-11
4930412F09Rik	0.83141	2.1689	3.35753	0.645981	0.518292	NA
Tsga13	0.465883	-1.65359	4.34413	-0.38065	0.703463	NA
Klf14	0.16113	1.49721	4.40746	0.3397	0.734083	NA
Mir29a	28.7258	1.71142	0.6396	2.67576	0.00745601	0.0171732
Mir29b-1	6.29637	3.33784	1.21304	2.75162	0.00593016	0.0139906
Gm13834	460.707	1.55458	0.348017	4.46695	7.93425e-06	3.3571e-05
Gm13833	9.38974	0.928405	0.974167	0.953024	0.340578	0.447797
Gm13835	211.222	-0.311045	0.202479	-1.53618	0.124493	0.196766
AB041803	1540.93	1.4226	0.355854	3.99772	6.39562e-05	0.000231294
2210408F21Rik	73.3336	0.871271	0.383262	2.2733	0.023008	0.0465575
Gm14532	3.65164	2.08061	2.13584	0.974141	0.329987	0.436782
Gm13845	15.3091	-1.06584	0.638372	-1.66962	0.0949951	0.157049
Gm13844	2.01523	2.98188	2.13137	1.39905	0.161799	0.244913
Mkln1	8476.63	0.306137	0.129582	2.36249	0.0181527	0.0377766
Podxl	17.792	0.677917	0.497123	1.36368	0.172668	0.258525
Gm6117	0.753467	4.14506	4.28366	0.967645	0.333222	NA
Gm13847	0.0740803	1.49721	4.40746	0.3397	0.734083	NA
Gm13846	0	NA	NA	NA	NA	NA
Gm13848	0.370596	0.535427	4.40746	0.121482	0.903309	NA
Gm13849	0	NA	NA	NA	NA	NA
1700012A03Rik	0	NA	NA	NA	NA	NA
Gm13850	0	NA	NA	NA	NA	NA
Plxna4	1.75985	-1.24643	2.08249	-0.59853	0.549486	NA
Gm13851	0	NA	NA	NA	NA	NA
9430029A11Rik	0	NA	NA	NA	NA	NA
B230378P21Rik	0.398308	-0.426361	4.40746	-0.0967361	0.922936	NA
Gm13852	0	NA	NA	NA	NA	NA
Chchd3	2661.15	-0.871237	0.103084	-8.45173	2.87013e-17	5.16788e-16
Gm14540	3.55403	3.32116	1.70569	1.94711	0.0515217	0.0936958
Gm1401	1.0721	-1.65501	4.22282	-0.391921	0.695116	NA
Exoc4	5643.34	-0.640256	0.22914	-2.79417	0.00520335	0.0124323
Gm13854	3.10668	3.73479	1.89523	1.97063	0.0487661	0.089352
Gm13853	0	NA	NA	NA	NA	NA
Lrguk	3.49428	-2.04639	1.3049	-1.56823	0.116827	0.186764
Gm13856	8.81255	0.229623	0.740984	0.30989	0.756645	0.821558
Slc35b4	2452.69	-0.348816	0.131746	-2.64764	0.00810561	0.0185035
Gm13855	0.296685	0.535427	4.40746	0.121482	0.903309	NA
Gm14546	0.314615	-0.426361	4.40746	-0.0967361	0.922936	NA
Akr1b3	6001.07	0.0514319	0.135256	0.380257	0.703755	0.779483
Akr1b8	30.9515	-2.23185	0.526265	-4.24092	2.22603e-05	8.74001e-05
AC115767.1	0	NA	NA	NA	NA	NA
Gm13859	2.31538	0.881907	1.98771	0.44368	0.657274	0.740426
Gm13858	1.66995	1.57512	1.65622	0.951033	0.341587	NA
Akr1b10	260.492	-1.10002	0.189104	-5.81701	5.99078e-09	4.0547e-08
Akr1b7	2.90946	0.744072	1.66717	0.44631	0.655374	0.73864
Gm13857	4.9047	-1.29644	0.999806	-1.2967	0.194736	0.285249
Bpgm	3436.13	0.869197	0.306275	2.83796	0.00454026	0.0110108
Gm13860	0.191283	1.49721	4.40746	0.3397	0.734083	NA
Cald1	6.68994	5.05734	1.56825	3.22484	0.00126045	0.00348259
Gm13861	0	NA	NA	NA	NA	NA
Gm11157	0	NA	NA	NA	NA	NA
Npn2	0	NA	NA	NA	NA	NA
Gm14547	0.257696	2.15602	4.39009	0.49111	0.623348	NA
Agbl3	185.031	0.335342	0.218287	1.53625	0.124478	0.196766
Gm13864	6.41618	-0.0856219	0.774558	-0.110543	0.911979	0.939754
Gm13862	0.0955806	1.49721	4.40746	0.3397	0.734083	NA
Gm13863	0.140164	0.535427	4.40746	0.121482	0.903309	NA
Tmem140	865.483	0.80986	0.35149	2.30408	0.0212182	0.0434375
3110062M04Rik	472.234	0.254123	0.148079	1.71614	0.0861373	0.144401
Wdr91	1498.7	-0.467792	0.119071	-3.92867	8.54156e-05	0.000301285
Stra8	0.778158	-0.426362	3.45443	-0.123425	0.901771	NA
2010107G12Rik	40.6964	0.341243	0.335137	1.01822	0.308573	0.41346
Cnot4	6095.02	0.581663	0.125009	4.65296	3.27198e-06	1.4711e-05
Nup205	17211.9	0.106691	0.100469	1.06192	0.288271	0.391349
1810058I24Rik	1989.87	-0.48417	0.197392	-2.45283	0.0141737	0.030283
Slc13a4	0.479317	2.96357	4.32946	0.684512	0.493652	NA
Fam180a	0	NA	NA	NA	NA	NA
Mtpn	13205.2	-0.0902721	0.112094	-0.805323	0.420633	0.526782
AC166251.1	10.6413	2.23595	0.799798	2.79564	0.00517966	0.0123805
9330158H04Rik	0	NA	NA	NA	NA	NA
Chrm2	0	NA	NA	NA	NA	NA
Mir490	0	NA	NA	NA	NA	NA
AC153902.1	0	NA	NA	NA	NA	NA
Ptn	2.29248	-3.46253	2.03319	-1.70301	0.0885669	0.147853
Dgki	468.362	2.69655	0.735765	3.66496	0.000247377	0.000797666
1700111E14Rik	0	NA	NA	NA	NA	NA
Gm7452	3.08181	0.816676	1.23082	0.663521	0.506997	0.608144
Creb3l2	2982.81	0.490563	0.165553	2.96318	0.0030448	0.00766784
Akr1d1	0.297919	-0.426361	4.40746	-0.0967361	0.922936	NA
AC157101.1	0	NA	NA	NA	NA	NA
Gm15487	47.3044	-0.420307	0.343833	-1.22242	0.22155	0.317559
Trim24	3764.83	-0.104422	0.112121	-0.931335	0.35168	0.45911
Svopl	0.358038	-1.45343	4.35836	-0.333481	0.738771	NA
Atp6v0a4	0.123701	1.49721	4.40746	0.3397	0.734083	NA
Tmem213	0.201481	2.54884	4.35649	0.585068	0.558502	NA
D630045J12Rik	82.1352	-0.872694	0.274113	-3.1837	0.00145407	0.00395518
Zc3hav1l	922.456	-0.113354	0.152903	-0.741348	0.458483	0.563232
Zc3hav1	21973.1	-0.149026	0.0802277	-1.85754	0.0632343	0.111366
Rpl30-ps1	3.34075	-0.655852	1.18784	-0.55214	0.580853	0.675152
Ttc26	49.868	-3.57214	0.396776	-9.00292	2.19792e-19	4.92208e-18
Gm16563	0.117819	-0.426361	4.40746	-0.0967361	0.922936	NA
Ubn2	12943.6	0.4253	0.114503	3.71432	0.000203751	0.000666978
1110001J03Rik	266.119	-0.822033	0.317569	-2.58851	0.00963909	0.0215218
Gm15697	46.1183	0.821211	0.36182	2.26967	0.0232279	0.0469316
Luc7l2	34566.2	0.721135	0.110404	6.53177	6.49958e-11	5.6559e-10
Gm17451	200.229	-0.234088	0.205826	-1.13731	0.255409	0.355807
Klrg2	41.3963	0.807358	0.369491	2.18506	0.0288846	0.0567282
Clec2l	9.35952	1.27804	0.786865	1.62422	0.104329	0.170003
Hipk2	7101.88	1.52498	0.161686	9.43176	4.03247e-21	1.05271e-19
Tbxas1	52.7937	0.0188998	0.82016	0.023044	0.981615	0.987198
Parp12	440.803	0.394535	0.726407	0.543133	0.587038	0.680738
4930599N23Rik	45.549	0.42526	0.425861	0.998589	0.317994	0.423595
Jhdm1d	10658.2	0.974606	0.11887	8.19893	2.42526e-16	4.01228e-15
Slc37a3	2386.99	0.737783	0.102247	7.21567	5.36697e-13	5.93852e-12
Rab19	155.371	0.724168	0.280451	2.58216	0.00981846	0.0218707
Mkrn1	5448.69	0.67649	0.195498	3.46034	0.000539493	0.00161538
Gm10244	24.9586	-0.0385697	0.409072	-0.094286	0.924882	0.947684
SNORA71	200.435	0.718917	0.185138	3.88313	0.00010312	0.000358273
AC153624.1	0	NA	NA	NA	NA	NA
Dennd2a	5.48859	1.08387	1.18166	0.917242	0.359016	0.466315
8030453O22Rik	0.755124	-0.426363	3.26411	-0.130622	0.896075	NA
Adck2	756.796	-0.334282	0.0960304	-3.481	0.000499537	0.00150705
Gm16272	24.362	-0.400265	0.384593	-1.04075	0.297992	0.401896
Ndufb2	437.637	0.848982	0.155393	5.46346	4.66938e-08	2.77234e-07
Braf	7046.98	0.269247	0.106797	2.52112	0.0116983	0.0255414
Fth-ps2	108.756	1.23019	0.340261	3.61543	0.000299849	0.000949386
Mrps33	803.892	-1.07799	0.220522	-4.88837	1.01673e-06	4.9436e-06
Gm5567	0.208777	0.535427	4.40746	0.121482	0.903309	NA
Agk	2460.61	0.0857008	0.113246	0.756766	0.44919	0.554469
E330009J07Rik	3352.92	0.410544	0.0943813	4.34985	1.36233e-05	5.54276e-05
Wee2	6.69799	4.32941	1.38601	3.12365	0.00178623	0.00474504
Ssbp1	1853.9	-0.364665	0.107353	-3.39687	0.000681618	0.00199473
Tas2r137	12.2403	1.35608	0.890697	1.5225	0.127885	0.201333
Tas2r108	9.05333	1.10704	0.96777	1.14391	0.252661	0.352675
Prss37	0.346024	-0.485497	4.35883	-0.111382	0.911313	NA
Olfr461	0.0681977	-0.426361	4.40746	-0.0967361	0.922936	NA
Olfr460	0.0681977	-0.426361	4.40746	-0.0967361	0.922936	NA
Clec5a	32.862	0.30318	1.10128	0.275298	0.783087	0.841302
Tas2r138	0	NA	NA	NA	NA	NA
Mgam	13.002	1.00682	1.161	0.8672	0.385833	0.493116
Moxd2	1.1994	0.125525	2.06509	0.0607841	0.951531	NA
Trbv1	843.649	-0.583647	0.234969	-2.48393	0.012994	0.0279888
Prss58	0.0955806	1.49721	4.40746	0.3397	0.734083	NA
1700074P13Rik	0	NA	NA	NA	NA	NA
Gm4744	0.297185	2.15602	4.39009	0.49111	0.623348	NA
1810009J06Rik	16.109	-0.0498491	0.924826	-0.0539011	0.957014	0.970633
Gm2663	58.3721	1.97314	0.559864	3.52431	0.00042458	0.00130166
2210010C04Rik	2.1388	0.123485	1.93011	0.0639783	0.948987	0.964685
Trbv2	406.77	-0.868363	0.330422	-2.62804	0.00858773	0.0194588
Trbv3	793.839	-0.871962	0.292446	-2.98162	0.0028673	0.00726082
Trbv4	394.252	-0.824013	0.230149	-3.58034	0.000343146	0.00107342
Trbv5	361.471	-0.474613	0.373762	-1.26983	0.204147	0.296217
Trbv10	0.100476	-0.426361	4.40746	-0.0967361	0.922936	NA
Trbv12-1	160.024	-0.910442	0.231396	-3.93457	8.33461e-05	0.000294762
Trbv13-1	429.006	-1.05165	0.356348	-2.9512	0.00316541	0.00794171
Trbv12-2	487.974	0.113089	0.217638	0.519619	0.603329	0.694747
Trbv13-2	880.627	-0.212228	0.328983	-0.645102	0.518861	0.618162
Trbv13-3	234.723	-0.712559	0.373889	-1.9058	0.0566755	0.101396
Trbv14	116.063	-0.900341	0.364901	-2.46736	0.0136115	0.0291916
Trbv15	308.432	-0.792686	0.390147	-2.03177	0.0421774	0.0789546
Trbv16	528.512	-0.547407	0.297758	-1.83843	0.0659995	0.115465
Trbv17	75.5962	-1.06524	0.399297	-2.66778	0.00763548	0.017537
Trbv19	505.171	-0.272836	0.263088	-1.03705	0.299712	0.403664
Trbv20	343.345	0.0857763	0.243846	0.351764	0.725015	0.79721
Trbv21	11.1854	-0.146917	0.580207	-0.253214	0.800103	0.854758
Trbv23	49.0164	-0.695487	0.307733	-2.26004	0.0238191	0.0479296
Trbv26	328.06	-0.456246	0.275175	-1.65802	0.0973129	0.16034
Trbv29	368.227	-0.495219	0.259452	-1.90871	0.0562991	0.100857
Trbv30	38.5661	-0.376091	0.39799	-0.944976	0.344671	0.451992
Try4	0.970285	-1.39749	2.53642	-0.55097	0.581654	NA
Try5	37.0519	-1.23124	0.445686	-2.76258	0.00573457	0.0135787
Try10	0.203299	-2.03446	4.32185	-0.470738	0.637828	NA
Prss3	0	NA	NA	NA	NA	NA
Gm5771	0	NA	NA	NA	NA	NA
Gm5409	0	NA	NA	NA	NA	NA
Gm10334	0	NA	NA	NA	NA	NA
Prss1	0.0740803	1.49721	4.40746	0.3397	0.734083	NA
Prss2	39.3086	-2.3139	0.398577	-5.8054	6.42132e-09	4.32177e-08
Trbd1	268.065	-1.00144	0.368581	-2.71701	0.00658752	0.0153788
Trbj1-1	39.7362	-0.00491908	0.411114	-0.0119652	0.990453	0.993368
Trbj1-2	298.668	0.765306	0.207067	3.69594	0.000219077	0.000714028
Trbj1-3	201.072	0.369233	0.243278	1.51774	0.12908	0.202874
Trbj1-4	463.172	0.723854	0.199322	3.63159	0.000281684	0.000898247
Trbj1-5	840.941	0.993022	0.138159	7.18753	6.59735e-13	7.20213e-12
Trbj1-6	506.441	0.811271	0.134586	6.02788	1.66122e-09	1.20549e-08
Trbj1-7	290.854	0.66828	0.268713	2.48696	0.0128839	0.0277965
Trbc1	10776.2	-0.0123749	0.204617	-0.0604785	0.951775	0.966627
Trbd2	65.7681	0.293085	0.267021	1.09761	0.272374	0.374295
Trbj2-1	88.1964	-0.869061	0.310113	-2.8024	0.00507239	0.0121504
Trbj2-2	116.603	-0.0907726	0.273266	-0.332176	0.739756	0.80889
Trbj2-3	169.031	-0.226366	0.242262	-0.934386	0.350105	0.457627
Trbj2-4	103.359	0.470026	0.27121	1.73307	0.0830827	0.140058
Trbj2-5	112.395	0.638635	0.221169	2.88755	0.00388261	0.00955061
Trbj2-6	144.318	0.0881785	0.2281	0.386578	0.699069	0.775666
Trbj2-7	438.211	0.428372	0.150375	2.84869	0.00438999	0.0106726
Trbc2	16104	-0.302447	0.231026	-1.30915	0.190485	0.280343
Trbv31	593.215	-0.697128	0.29783	-2.34069	0.019248	0.0397472
Ephb6	467.984	-1.47045	0.150233	-9.78779	1.27042e-22	3.85321e-21
Trpv6	1.32394	-2.85995	2.10381	-1.35942	0.174015	NA
Trpv5	2.09683	3.00249	2.35143	1.27688	0.201646	0.293361
1700034O15Rik	1.20025	1.93801	2.27003	0.853738	0.39325	NA
Kel	295.877	5.0734	0.58134	8.72708	2.61335e-18	5.26716e-17
Olfr459	0	NA	NA	NA	NA	NA
Pip	0	NA	NA	NA	NA	NA
Sval2	0	NA	NA	NA	NA	NA
Sval1	0	NA	NA	NA	NA	NA
Sval3	0	NA	NA	NA	NA	NA
Sva	0	NA	NA	NA	NA	NA
Tas2r139	0	NA	NA	NA	NA	NA
Tas2r144	0	NA	NA	NA	NA	NA
Gstk1	57.274	-3.66885	0.382195	-9.59941	8.04013e-22	2.26623e-20
Tmem139	0.655657	-0.426361	4.19862	-0.101548	0.919115	NA
Casp2	4903.29	-0.456818	0.11333	-4.03085	5.55756e-05	0.000203022
SNORD88	35.0024	0.35005	0.426951	0.819882	0.412283	0.518891
Clcn1	97.3342	1.06597	0.372728	2.85991	0.00423755	0.0103504
Fam131b	8.03206	1.04158	0.822689	1.26606	0.205491	0.297752
Zyx	2169.94	-0.379116	0.248111	-1.52801	0.126509	0.199503
Epha1	5.00238	1.2689	1.01529	1.24979	0.211377	0.305031
Tas2r143	4.23733	2.66904	1.30135	2.05098	0.0402686	0.0757751
Tas2r135	6.25865	2.4235	1.25163	1.93627	0.0528348	0.0956938
Tas2r126	3.49424	4.46189	2.0603	2.16565	0.030338	0.0591794
Olfr458	0.0681977	-0.426361	4.40746	-0.0967361	0.922936	NA
Olfr457	0	NA	NA	NA	NA	NA
Olfr456	0	NA	NA	NA	NA	NA
Gm4877	0	NA	NA	NA	NA	NA
Olfr455	0	NA	NA	NA	NA	NA
Fam115e	0	NA	NA	NA	NA	NA
Fam115c	0.83315	3.07839	2.7541	1.11775	0.263674	NA
Fam115a	1.20569	1.87626	1.99413	0.940893	0.34676	NA
Olfr453	0	NA	NA	NA	NA	NA
Olfr38	0	NA	NA	NA	NA	NA
Olfr452	0	NA	NA	NA	NA	NA
Olfr450	0	NA	NA	NA	NA	NA
Olfr449	0	NA	NA	NA	NA	NA
Olfr448	0	NA	NA	NA	NA	NA
Olfr447	0	NA	NA	NA	NA	NA
Olfr446	0	NA	NA	NA	NA	NA
Olfr444	0	NA	NA	NA	NA	NA
Gm17472	0	NA	NA	NA	NA	NA
AC158671.1	0	NA	NA	NA	NA	NA
Olfr443-ps1	0	NA	NA	NA	NA	NA
Olfr441	0	NA	NA	NA	NA	NA
Olfr237-ps1	0	NA	NA	NA	NA	NA
Olfr437	0	NA	NA	NA	NA	NA
Olfr13	0	NA	NA	NA	NA	NA
Olfr435	0	NA	NA	NA	NA	NA
Olfr434	0	NA	NA	NA	NA	NA
Olfr47	0	NA	NA	NA	NA	NA
Arhgef5	138.119	-0.98351	0.387175	-2.54022	0.0110782	0.0243206
Nobox	1.33457	-1.9549	2.05617	-0.950751	0.341731	NA
Tpk1	427.61	-0.626804	0.179475	-3.49243	0.000478652	0.00145035
Gm15550	1.2861	-0.172522	1.72053	-0.100273	0.920128	NA
Cntnap2	0.272726	1.49721	4.40746	0.3397	0.734083	NA
Rbpsuh-rs3	147.116	-0.00690229	0.224614	-0.0307295	0.975485	0.983546
Cul1	6730.23	-0.41816	0.118254	-3.53612	0.00040605	0.0012516
A930035D04Rik	58.1415	-0.117609	0.30727	-0.382755	0.701902	0.778219
Ezh2	8780.67	-0.446778	0.117781	-3.79329	0.000148667	0.00050083
Gm17629	57.811	-1.2469	0.363463	-3.43061	0.000602225	0.00178468
AC166252.1	24.2096	1.73787	0.563243	3.08546	0.00203236	0.00532418
AC166252.2	15.9567	2.38651	0.697831	3.4199	0.000626449	0.00184741
Pdia4	5626.36	-1.77699	0.109309	-16.2567	2.00334e-59	6.70547e-57
Mir704	0.0681977	-0.426361	4.40746	-0.0967361	0.922936	NA
Rpl35a-ps7	0.333652	-1.65359	4.34413	-0.38065	0.703463	NA
Zfp786	24.0379	-0.534084	0.437657	-1.22033	0.222342	0.318403
Zfp398	1844.67	0.304555	0.116375	2.61702	0.00887002	0.020012
Zfp282	1814.57	-0.671136	0.118647	-5.65659	1.54412e-08	9.84123e-08
Zfp212	1477.68	0.218068	0.140783	1.54897	0.12139	0.192857
Zfp783	2102.73	0.848435	0.16573	5.11938	3.06538e-07	1.62539e-06
Zfp956	785.071	0.113365	0.12496	0.907204	0.364299	0.471445
Zfp777	2913.19	-0.10427	0.124732	-0.835955	0.40318	0.509624
Gm15463	1.58842	1.51079	1.92094	0.786482	0.431585	NA
AC166290.1	7.72183	0.19268	0.68152	0.282722	0.77739	0.837341
Zfp746	3452.86	0.221689	0.0855465	2.59145	0.00955738	0.0213575
Gm16630	5.50477	-3.30945	1.32821	-2.49166	0.0127149	0.0274698
AC162464.1	0	NA	NA	NA	NA	NA
Krba1	1516.11	-0.513101	0.124163	-4.13248	3.5887e-05	0.000135318
AC153815.1	2.50556	1.27487	1.67502	0.761107	0.446593	0.552064
Zfp467	120.397	-1.41705	0.364882	-3.88359	0.000102925	0.00035769
Sspo	46.9088	1.51447	0.628288	2.41047	0.0159319	0.0336709
Gm10243	47.3218	0.838638	0.418541	2.00372	0.0451005	0.0835917
Gm7887	23.8136	-0.779524	0.466513	-1.67096	0.0947296	0.15669
1700026J14Rik	0	NA	NA	NA	NA	NA
Atp6v0e2	22.8136	0.319755	0.561653	0.56931	0.569145	0.664415
Lrrc61	848.254	-0.414111	0.0953637	-4.34244	1.40911e-05	5.71753e-05
Rarres2	7.93463	-0.203032	0.723974	-0.280442	0.779139	0.838532
Gm5111	1.72522	2.13938	1.71322	1.24875	0.211757	NA
Repin1	723.443	-0.360443	0.173116	-2.08209	0.0373344	0.0708654
Zfp775	272.78	-1.6287	0.172301	-9.45266	3.3032e-21	8.73276e-20
AI854703	116.959	-1.23727	0.232008	-5.3329	9.66578e-08	5.53715e-07
Gimap8	8056.16	0.426094	0.131568	3.2386	0.0012012	0.00333313
Gimap9	3383.37	-1.37046	0.160345	-8.54695	1.26386e-17	2.36189e-16
Gimap4	9447.12	-0.645561	0.178136	-3.62397	0.000290114	0.00092246
Gimap6	13334.5	-0.0308073	0.109094	-0.282391	0.777644	0.837517
Gimap1	3084.88	-0.55541	0.131704	-4.21711	2.47454e-05	9.62499e-05
Gimap7	606.155	-0.609013	0.186063	-3.27316	0.00106353	0.00298335
Gm3345	494.587	-0.229435	0.176096	-1.3029	0.19261	0.282694
Gimap5	4485.9	0.715711	0.133573	5.35819	8.4061e-08	4.84514e-07
Gimap3	8883.12	0.0279694	0.152268	0.183685	0.854261	0.896239
Tmem176b	256.484	-1.04109	0.498874	-2.08689	0.0368983	0.070177
Tmem176a	115.145	-0.810755	0.5386	-1.5053	0.132247	0.206964
Gm7932	0.281626	-0.426361	4.40746	-0.0967361	0.922936	NA
Abp1	0.31148	-1.45343	4.35836	-0.333481	0.738771	NA
1600015I10Rik	0	NA	NA	NA	NA	NA
Gm10242	0	NA	NA	NA	NA	NA
Doxl2	0.0496211	0.535427	4.40746	0.121482	0.903309	NA
Svs1	0	NA	NA	NA	NA	NA
Gpnmb	458.6	-0.727431	0.424675	-1.71291	0.0867287	0.14525
2410003K15Rik	1119.94	0.120064	0.109875	1.09273	0.274513	0.376654
Igf2bp3	594.933	2.14164	0.296607	7.22047	5.18083e-13	5.73594e-12
AC158667.1	0.398789	1.49721	4.40746	0.3397	0.734083	NA
Tra2a	13019.5	0.589252	0.103652	5.68489	1.30897e-08	8.42273e-08
Ccdc126	313.769	-0.389994	0.182099	-2.14166	0.0322209	0.062327
D330028D13Rik	264.091	0.500835	0.200092	2.50302	0.0123139	0.0267051
Stk31	1.84736	1.49722	2.18875	0.684054	0.493941	NA
Gm17060	0.460083	1.36659	3.73089	0.366291	0.714148	NA
Npy	2.57875	1.01835	1.35673	0.750586	0.452902	0.558205
Mpp6	6814.66	0.488735	0.10436	4.68316	2.82488e-06	1.283e-05
Dfna5	56.1601	1.46347	0.35961	4.06961	4.70919e-05	0.000174238
Osbpl3	2341.46	2.0482	0.2694	7.60283	2.89726e-14	3.75822e-13
Cycs	2548.65	-0.515921	0.110858	-4.65389	3.25723e-06	1.46482e-05
5430402O13Rik	44.6998	1.14687	0.412562	2.77987	0.00543811	0.0129536
4921507P07Rik	45.2267	-0.0268823	0.378842	-0.0709592	0.94343	0.960703
Gm4782	0.394156	0.535427	4.40746	0.121482	0.903309	NA
Gm8038	0	NA	NA	NA	NA	NA
Npvf	0	NA	NA	NA	NA	NA
G930045G22Rik	0	NA	NA	NA	NA	NA
Mir148a	1.09116	4.17705	2.58146	1.6181	0.105641	NA
Gm17725	1.35148	1.56726	3.0503	0.513804	0.607389	NA
Nfe2l3	7.83513	0.265525	1.16379	0.228155	0.819526	0.870165
Hnrnpa2b1	57845.5	-0.0385023	0.0804418	-0.478636	0.632198	0.718874
Cbx3	2224.08	-1.48717	0.114672	-12.9689	1.8372e-38	1.88177e-36
Snx10	867.743	-0.456467	0.332106	-1.37446	0.169298	0.25462
AC153877.1	0.348238	0.535427	4.40746	0.121482	0.903309	NA
Skap2	521.048	-1.31531	0.339265	-3.87695	0.000105774	0.00036627
Gm15055	0	NA	NA	NA	NA	NA
Gm8078	0.0655497	0.535427	4.40746	0.121482	0.903309	NA
Gm15052	0	NA	NA	NA	NA	NA
Hoxa1	1.42255	0.615316	1.97585	0.311419	0.755482	NA
Gm15051	3.41218	-3.39632	1.56274	-2.17331	0.0297572	0.0581859
Hoxa2	0.3806	-0.426361	4.40746	-0.0967361	0.922936	NA
RP23-103L13.8	0	NA	NA	NA	NA	NA
5730446D14Rik	0.611001	-0.837578	3.37147	-0.248431	0.803801	NA
Hoxa3	2.07984	-1.95491	1.7746	-1.10161	0.270633	0.372294
Gm15050	0.336318	-0.951935	4.3283	-0.219933	0.825924	NA
2700086A05Rik	8.45506	-1.71145	0.75164	-2.27695	0.0227891	0.0461799
5730596B20Rik	0.123532	0.535427	4.40746	0.121482	0.903309	NA
Hoxa4	3.00234	-2.42647	1.38689	-1.74957	0.080192	0.136018
Hoxa5	4.15247	-1.52426	1.18202	-1.28954	0.197211	0.287937
Hoxa6	3.52866	-3.00215	1.587	-1.89172	0.0585287	0.104139
Hoxa7	4.89542	-1.37242	1.12014	-1.22521	0.220495	0.316361
Hoxa9	1.13303	-1.23351	3.12389	-0.394862	0.692944	NA
9930038K12Rik	0.0496211	0.535427	4.40746	0.121482	0.903309	NA
Mir196b	0	NA	NA	NA	NA	NA
Hoxa10	0.790292	-0.173183	3.85469	-0.0449279	0.964165	NA
Hoxa11	0.146436	0.535427	4.40746	0.121482	0.903309	NA
Hoxa11as	0	NA	NA	NA	NA	NA
Hoxa13	0.349472	-0.426361	4.40746	-0.0967361	0.922936	NA
Gm15053	0	NA	NA	NA	NA	NA
5730457N03Rik	0.149024	0.535427	4.40746	0.121482	0.903309	NA
Evx1	0.838264	1.49722	3.67293	0.407636	0.683541	NA
Gm8129	45.2774	-1.21638	0.375848	-3.23635	0.00121067	0.00335742
Gm15054	0	NA	NA	NA	NA	NA
Hibadh	2498.81	-0.0272992	0.129564	-0.210699	0.833122	0.880769
SNORA32	2951.33	-1.54302	0.247332	-6.23868	4.41279e-10	3.44783e-09
Tax1bp1	11050.5	-0.157432	0.119176	-1.32101	0.186497	0.275665
Jazf1	148.686	0.820683	0.381095	2.15349	0.0312805	0.0607462
Gm15572	15.3157	3.05602	1.06515	2.8691	0.00411643	0.0100755
SCARNA20	57.2543	1.31583	0.309922	4.2457	2.17916e-05	8.57571e-05
Gm15573	0.626066	3.14225	4.15091	0.757003	0.449048	NA
9430076C15Rik	1.96907	2.63153	1.86426	1.41157	0.158078	0.240231
Creb5	6.27445	-0.301656	1.17071	-0.25767	0.796662	0.85227
Tril	0	NA	NA	NA	NA	NA
Gm16499	0	NA	NA	NA	NA	NA
Cpvl	1.71624	-1.40879	2.3741	-0.593397	0.552915	NA
Chn2	152.076	-1.34312	0.274064	-4.90074	9.5478e-07	4.6666e-06
9530036M11Rik	0.68625	3.55859	3.34523	1.06378	0.287429	NA
Gm15526	3.00224	-2.3419	1.44348	-1.6224	0.104718	0.170533
Gm15527	0.119053	-1.27562	4.37271	-0.291722	0.770499	NA
9130019P16Rik	0.24064	-0.426361	4.40746	-0.0967361	0.922936	NA
Prr15	4.17152	-1.33217	1.18001	-1.12895	0.258917	0.359785
Wipf3	8.06617	-3.54574	1.59418	-2.22418	0.0261362	0.0519675
Scrn1	0.0508552	-0.426361	4.40746	-0.0967361	0.922936	NA
Fkbp14	9.02828	-0.984894	0.720824	-1.36634	0.171831	0.25752
Plekha8	709.968	-1.45688	0.222776	-6.53968	6.16496e-11	5.3755e-10
Gm15863	3.52678	-0.912609	1.19991	-0.760566	0.446916	0.552281
2410066E13Rik	224.178	-1.05456	0.298405	-3.53398	0.00040935	0.00126074
Znrf2	9742.91	0.806349	0.138351	5.82829	5.59988e-09	3.80719e-08
Nod1	206.858	-0.00124005	0.495442	-0.00250291	0.998003	0.998642
Ggct	267.554	-1.47644	0.190459	-7.75199	9.04642e-15	1.24133e-13
Gars	38941.1	0.887184	0.0968416	9.16119	5.13284e-20	1.2256e-18
Crhr2	0.0655497	0.535427	4.40746	0.121482	0.903309	NA
Inmt	0	NA	NA	NA	NA	NA
Fam188b	15.3748	-1.93981	0.623612	-3.1106	0.00186706	0.00493877
AC083946.1	0.123532	0.535427	4.40746	0.121482	0.903309	NA
Aqp1	282.827	4.48107	0.726644	6.16681	6.96833e-10	5.29232e-09
Ghrhr	0.349103	0.535427	4.40746	0.121482	0.903309	NA
Adcyap1r1	0.0508552	-0.426361	4.40746	-0.0967361	0.922936	NA
Neurod6	0	NA	NA	NA	NA	NA
Ccdc129	0	NA	NA	NA	NA	NA
Ppp1r17	0	NA	NA	NA	NA	NA
Pde1c	8.69273	1.06369	0.78877	1.34855	0.177482	0.264257
Lsm5	380.03	-1.52867	0.301614	-5.06829	4.0141e-07	2.09059e-06
Avl9	7951.68	0.671373	0.0884415	7.59115	3.17086e-14	4.09047e-13
Kbtbd2	5832.52	0.580017	0.0894817	6.48197	9.0535e-11	7.70658e-10
Fkbp9	7.36172	-0.883287	1.28647	-0.686595	0.492338	0.595072
Nt5c3	3217.93	0.607462	0.166148	3.65614	0.000256037	0.000823324
Vmn1r4	4.41244	0.952344	1.03801	0.917473	0.358895	0.46619
Vmn1r5	0	NA	NA	NA	NA	NA
Vmn1r6	0.16629	1.49721	4.40746	0.3397	0.734083	NA
Vmn1r7	0	NA	NA	NA	NA	NA
Vmn1r8	0	NA	NA	NA	NA	NA
Vmn1r9	0	NA	NA	NA	NA	NA
Vmn1r10	0	NA	NA	NA	NA	NA
Vmn1r11	0	NA	NA	NA	NA	NA
Vmn1r12	0.0955806	1.49721	4.40746	0.3397	0.734083	NA
Vmn1r-ps8	0	NA	NA	NA	NA	NA
Vmn1r13	0	NA	NA	NA	NA	NA
Vmn1r14	0	NA	NA	NA	NA	NA
Vmn1r15	0	NA	NA	NA	NA	NA
Vmn1r-ps9	0	NA	NA	NA	NA	NA
Vmn1r-ps10	0	NA	NA	NA	NA	NA
Vmn1r16	0	NA	NA	NA	NA	NA
Vmn1r17	0	NA	NA	NA	NA	NA
Vmn1r18	0	NA	NA	NA	NA	NA
Vmn1r19	0	NA	NA	NA	NA	NA
Vmn1r20	0	NA	NA	NA	NA	NA
Vmn1r-ps11	0	NA	NA	NA	NA	NA
4930533I22Rik	0	NA	NA	NA	NA	NA
Ppm1k	1362.16	-0.648246	0.105809	-6.12656	8.97984e-10	6.75163e-09
AC142212.1	0	NA	NA	NA	NA	NA
Herc6	744.458	-0.0637513	0.628812	-0.101384	0.919246	0.944284
Pigy	830.812	0.0487564	0.138829	0.351199	0.725439	0.797493
Lancl2	563.7	-0.263974	0.140218	-1.8826	0.0597541	0.106003
Vopp1	1498.3	0.120953	0.151529	0.798217	0.424745	0.530655
Vmn1r21	0	NA	NA	NA	NA	NA
Vmn1r-ps12	0	NA	NA	NA	NA	NA
Vmn1r22	0	NA	NA	NA	NA	NA
Vmn1r23	0	NA	NA	NA	NA	NA
RP24-171M1.3	0	NA	NA	NA	NA	NA
Vmn1r24	0	NA	NA	NA	NA	NA
Vmn1r25	0	NA	NA	NA	NA	NA
Vmn1r26	0	NA	NA	NA	NA	NA
Rps15-ps2	4.01418	-2.42823	1.18304	-2.05254	0.0401177	0.0755213
Vmn1r-ps14	0	NA	NA	NA	NA	NA
Vmn1r-ps15	0	NA	NA	NA	NA	NA
Gm6695	0.123532	0.535427	4.40746	0.121482	0.903309	NA
Vmn1r-ps17	0	NA	NA	NA	NA	NA
RP24-91B1.4	0	NA	NA	NA	NA	NA
RP24-91B1.5	0	NA	NA	NA	NA	NA
Vmn1r-ps18	0	NA	NA	NA	NA	NA
Vmn1r27	0	NA	NA	NA	NA	NA
Vmn1r-ps19	0	NA	NA	NA	NA	NA
Vmn1r28	0	NA	NA	NA	NA	NA
Vmn1r29	0	NA	NA	NA	NA	NA
RP24-247F6.1	0	NA	NA	NA	NA	NA
Vmn1r-ps20	0	NA	NA	NA	NA	NA
Vmn1r30	0	NA	NA	NA	NA	NA
Vmn1r-ps21	0	NA	NA	NA	NA	NA
RP24-97C18.3	0	NA	NA	NA	NA	NA
Vmn1r31	0	NA	NA	NA	NA	NA
Vmn1r-ps22	0	NA	NA	NA	NA	NA
Vmn1r-ps23	0	NA	NA	NA	NA	NA
RP24-97C18.4	0	NA	NA	NA	NA	NA
Abcg2	291.499	-0.788183	0.328734	-2.39763	0.0165014	0.034718
Herc3	1964.44	-0.385135	0.163812	-2.35108	0.0187191	0.038796
Nap1l5	1.92381	-1.79906	1.92437	-0.934886	0.349847	NA
Fam13a	3.53772	1.85558	1.42096	1.30586	0.1916	0.281565
BB365896	0.115171	0.535427	4.40746	0.121482	0.903309	NA
Tigd2	1600.14	-0.00982132	0.0900392	-0.109078	0.91314	0.940486
Gprin3	1173.29	-0.0618425	0.240702	-0.256926	0.797236	0.852654
SNORA44	0.395161	0.535427	4.40746	0.121482	0.903309	NA
Gm5570	0	NA	NA	NA	NA	NA
n-R5s162	0	NA	NA	NA	NA	NA
A530053G22Rik	0	NA	NA	NA	NA	NA
Snca	953.515	2.96664	0.793155	3.7403	0.000183799	0.000607929
Mageb16-ps2	0.271629	0.535427	4.40746	0.121482	0.903309	NA
Mmrn1	3.78063	-0.614433	1.47784	-0.415764	0.677583	0.757567
A730020E08Rik	3.00699	0.204596	1.25012	0.163661	0.869998	0.908178
Fam190a	63.9702	-1.32238	0.413673	-3.19667	0.00139023	0.00380193
Grid2	0	NA	NA	NA	NA	NA
Atoh1	0	NA	NA	NA	NA	NA
Gm15534	0	NA	NA	NA	NA	NA
Smarcad1	5279.51	0.361718	0.0917707	3.94154	8.09588e-05	0.000286915
Hpgds	602.258	2.14771	0.368349	5.83064	5.52155e-09	3.75802e-08
Gm17147	20.1793	1.92796	0.705088	2.73435	0.0062503	0.0146628
C130060K24Rik	0.304362	-2.62622	4.29687	-0.611193	0.541072	NA
Tnip3	480.073	1.75048	0.302925	5.77858	7.53325e-09	5.01254e-08
A930038C07Rik	39.5477	1.53606	0.424592	3.61774	0.000297191	0.000941925
Gm15490	0	NA	NA	NA	NA	NA
Gm16838	2.44505	0.400343	1.65676	0.241642	0.809057	0.861842
Prdm5	92.3137	-1.02109	0.440888	-2.31599	0.0205589	0.0422447
Gm20445	2.32974	0.477685	1.65063	0.289395	0.772279	0.833315
4930544G11Rik	0	NA	NA	NA	NA	NA
Mad2l1	706.297	-1.09186	0.149042	-7.32587	2.37347e-13	2.7445e-12
Vmn1r32	0.10074	1.49721	4.40746	0.3397	0.734083	NA
Vmn1r33	0	NA	NA	NA	NA	NA
Vmn1r34	0	NA	NA	NA	NA	NA
Vmn1r35	0	NA	NA	NA	NA	NA
Vmn1r36	0	NA	NA	NA	NA	NA
Vmn1r37	0	NA	NA	NA	NA	NA
Vmn1r-ps24	0	NA	NA	NA	NA	NA
Vmn1r38	0	NA	NA	NA	NA	NA
Vmn1r39	0.090543	0.535427	4.40746	0.121482	0.903309	NA
4930597O21Rik	1.47615	-1.04719	1.91604	-0.546539	0.584696	NA
Gng12	871.311	-0.0735968	0.165697	-0.444166	0.656923	0.740074
Gm15644	7.42645	1.56019	0.998137	1.5631	0.11803	0.188445
Gadd45a	716.98	1.09039	0.220693	4.94077	7.78154e-07	3.84949e-06
E230016M11Rik	61.16	0.716573	0.368168	1.94632	0.0516163	0.0938379
A430010J10Rik	1.90044	1.7424	1.58807	1.09718	0.272561	NA
Gm8566	5.21386	-0.0803255	1.09659	-0.0732503	0.941607	0.959367
Serbp1	30608.8	-0.106558	0.110614	-0.963337	0.335379	0.442544
Il12rb2	1024.26	0.613446	0.334359	1.83469	0.0665509	0.116246
Il23r	202.693	2.95311	0.393237	7.50973	5.92482e-14	7.3984e-13
Tacstd2	17.8912	-1.16149	0.862522	-1.34662	0.178102	0.264969
Igkv2-137	118.126	-0.827862	0.743488	-1.11348	0.265501	0.366731
Igkv1-135	158.763	-1.06139	1.02258	-1.03795	0.299294	0.403253
Igkv17-134	0	NA	NA	NA	NA	NA
Igkv1-133	8.99816	0.286149	1.23148	0.232362	0.816257	0.867686
Igkv1-132	0.759528	-3.63056	3.68401	-0.98549	0.324384	NA
Igkv1-131	0.0681977	-0.426361	4.40746	-0.0967361	0.922936	NA
Igkv14-130	2.41192	-0.898865	3.01228	-0.2984	0.765398	0.828422
Igkv9-129	4.28296	-0.684681	1.85857	-0.368391	0.712582	0.786702
Igkv17-127	43.7708	-2.34211	0.945782	-2.47637	0.0132727	0.0285367
Igkv14-126	49.9933	-2.70006	0.712297	-3.79065	0.000150257	0.00050573
Igkv11-125	4.13963	-2.24673	1.73789	-1.29279	0.196083	0.286714
Igkv9-124	31.7056	-1.12263	0.875464	-1.28233	0.199728	0.290999
Igkv9-123	3.24946	-5.25625	2.13749	-2.45908	0.0139293	0.0298117
Igkv1-122	28.2702	2.23377	1.30822	1.70748	0.0877325	0.14663
Igkv17-121	47.5364	-1.81526	0.9626	-1.88579	0.0593239	0.1053
Igkv9-120	70.6841	-1.99924	0.753438	-2.65349	0.00796649	0.0182125
Igkv1-117	242.566	-1.23182	0.94768	-1.29982	0.193662	0.28398
Igkv2-116	0.903952	-2.74027	2.52548	-1.08505	0.2779	NA
Igkv1-115	0.140164	0.535427	4.40746	0.121482	0.903309	NA
Igkv2-112	15.0371	-0.370613	1.18272	-0.313356	0.75401	0.819504
Igkv14-111	82.2167	-1.85094	0.646581	-2.86266	0.00420103	0.0102663
Igkv1-110	237.257	-0.0789985	1.07559	-0.0734469	0.941451	0.95926
Igkv2-109	42.6225	-1.223	0.767941	-1.59257	0.111257	0.179313
Igkv16-104	46.4481	-1.24043	0.956332	-1.29707	0.194608	0.285135
Igkv15-103	44.0617	-1.04995	0.925085	-1.13498	0.256383	0.356918
Igkv14-100	14.2643	-1.97896	0.992187	-1.99454	0.0460927	0.0852033
Igkv1-99	5.93392	-0.137625	1.02715	-0.133988	0.893412	0.925814
Igkv12-98	13.054	-1.2335	0.940227	-1.31191	0.189549	0.279292
Igkv10-96	88.3098	-0.884084	1.12374	-0.786735	0.431437	0.53734
Igkv2-95-2	0	NA	NA	NA	NA	NA
Igkv10-95	4.84606	-0.364334	1.12618	-0.323514	0.746306	0.813678
Igkv10-94	26.5465	-1.03258	1.00296	-1.02953	0.303229	0.407669
Igkv19-93	39.3206	-2.19801	0.992459	-2.21471	0.0267799	0.0530615
Igkv4-92	1.32001	-3.62619	3.03669	-1.19413	0.232428	NA
Igkv4-91	39.5486	-2.40027	1.13863	-2.10803	0.0350281	0.0670103
Igkv4-90	6.99757	-1.39177	1.66592	-0.835438	0.403471	0.50995
Igkv12-89	14.2209	-3.68788	1.20972	-3.04854	0.00229959	0.00595271
Igkv1-88	217.532	-1.97398	1.54141	-1.28063	0.200323	0.291685
Igkv13-87	0	NA	NA	NA	NA	NA
Igkv4-86	7.87432	-2.71637	1.15213	-2.3577	0.0183886	0.0382167
Igkv13-84	12.6967	-2.35169	1.53731	-1.52975	0.126079	0.198901
Igkv4-81	0.431362	-2.7148	4.29393	-0.632241	0.527229	NA
Igkv4-80	11.3814	0.621915	1.47607	0.421331	0.673513	0.754753
Igkv4-79	5.16725	-0.604112	1.21541	-0.497045	0.619157	0.707867
Igkv4-78	0.899145	-2.67197	3.93043	-0.679817	0.496621	NA
Igkv4-74	3.6379	-1.38355	1.24598	-1.11041	0.266822	0.368258
Igkv4-73	0.988354	0.11999	2.73366	0.0438937	0.964989	NA
Igkv4-72	13.078	-3.71335	1.42221	-2.61097	0.00902849	0.0203182
Igkv4-71	1.13635	-1.49095	3.12738	-0.476741	0.633547	NA
Igkv4-70	8.76455	-0.373956	1.16263	-0.321647	0.74772	0.814652
Igkv4-69	1.14492	-3.9502	2.66772	-1.48074	0.138675	NA
Igkv4-68	15.6306	-0.708779	1.20861	-0.586441	0.557579	0.653776
Igkv4-63	8.21936	-0.400293	1.17584	-0.340431	0.733532	0.80411
Igkv4-62	0.204593	-2.04297	4.32141	-0.472755	0.636388	NA
Igkv4-61	5.51813	-2.21154	1.92811	-1.147	0.251383	0.351401
Igkv4-59	371.057	2.56118	0.333975	7.66877	1.73659e-14	2.31019e-13
Igkv4-58	2.98498	-2.52959	1.67181	-1.51308	0.130259	0.204385
AC156953.1	8505.33	-1.06713	0.210152	-5.07791	3.81618e-07	1.99083e-06
Igkv4-57-1	17.4944	-3.21229	1.20319	-2.66982	0.00758912	0.0174516
Igkv4-57	24.1318	-1.59262	0.915612	-1.7394	0.0819639	0.138521
Igkv4-56	0.297061	3.11613	4.32128	0.721111	0.470841	NA
Gm11143	0	NA	NA	NA	NA	NA
Igkv4-55	24.3269	-3.09529	0.964216	-3.21016	0.00132662	0.00364768
Igkv4-53	15.2125	-2.7222	1.23651	-2.20151	0.0277001	0.054694
Igkv4-50	8.02582	-0.343548	1.17342	-0.292774	0.769695	0.831393
Igkv5-48	33.6677	-0.495201	0.804177	-0.615786	0.538036	0.635753
Igkv12-47	0.090543	0.535427	4.40746	0.121482	0.903309	NA
Igkv12-46	37.3378	-1.81741	0.848197	-2.14267	0.0321396	0.0621889
Igkv5-45	6.44201	-1.90514	1.89118	-1.00738	0.31375	0.419168
Igkv12-44	64.2557	-1.4307	0.735089	-1.94629	0.0516198	0.0938379
Igkv5-43	44.3799	-2.61659	0.675089	-3.87592	0.000106221	0.000367346
Igkv12-41	16.6206	-3.25905	1.19001	-2.73867	0.00616883	0.0144923
Igkv5-39	1355.69	-2.1326	0.932568	-2.2868	0.0222072	0.0451418
Igkv12-38	1.09812	-4.13601	2.82065	-1.46633	0.142559	NA
Igkv5-37	0.204593	-2.04297	4.32141	-0.472755	0.636388	NA
Igkv18-36	0.0955806	1.49721	4.40746	0.3397	0.734083	NA
Igkv1-35	0	NA	NA	NA	NA	NA
AC154006.1	0	NA	NA	NA	NA	NA
Igkv7-33	6.4219	-0.252587	1.75889	-0.143606	0.885812	0.920188
Igkv6-32	75.5913	-3.88943	0.744551	-5.22386	1.75233e-07	9.65198e-07
Igkv8-30	36.8622	-0.114315	0.799473	-0.142988	0.8863	0.920479
Igkv6-29	0.432252	0.535427	4.40746	0.121482	0.903309	NA
Igkv8-28	18.0598	-2.04648	0.887628	-2.30556	0.021135	0.0432908
AC159715.1	0	NA	NA	NA	NA	NA
Igkv8-27	27.6422	-1.33616	0.757875	-1.76303	0.0778946	0.132781
Igkv8-26	0	NA	NA	NA	NA	NA
Igkv6-25	18.5543	-3.24833	1.13832	-2.8536	0.00432264	0.0105294
Igkv8-24	60.2502	-2.05525	1.3549	-1.5169	0.129291	0.203104
Igkv6-23	23.7805	-2.4335	1.05104	-2.31532	0.0205956	0.0423109
Gm11065	0	NA	NA	NA	NA	NA
Igkv8-21	16.5253	-4.14524	1.20427	-3.44212	0.000577164	0.00171693
Igkv6-20	29.9778	-2.06627	1.08744	-1.90011	0.0574182	0.10249
Igkv8-19	21.4979	-3.84554	1.13162	-3.39827	0.000678139	0.00198486
Igkv8-18	0.689283	-2.77755	3.45518	-0.80388	0.421467	NA
Igkv6-17	29.9566	-2.38815	1.11223	-2.14717	0.0317795	0.0615685
Igkv8-16	3.43004	-3.66153	1.87743	-1.95029	0.051142	0.0930957
Igkv6-15	52.3818	-2.25826	0.802426	-2.8143	0.00488842	0.0117642
Gm10360	0	NA	NA	NA	NA	NA
Igkv6-14	2.40199	-0.487839	1.9273	-0.253121	0.800175	0.85476
Igkv6-13	2.17388	-2.83308	2.64818	-1.06982	0.2847	0.387679
Igkv3-12	17.6958	-1.52956	1.1465	-1.33411	0.182169	0.270226
Igkv3-10	9.44556	-2.03013	1.30664	-1.55371	0.120255	0.191427
Igkv3-9	0.911886	-2.63184	2.68547	-0.980032	0.32707	NA
Igkv3-7	6.80865	-3.79956	1.82892	-2.07748	0.0377572	0.071556
Igkv3-5	18.0501	-5.19083	1.38085	-3.75915	0.000170491	0.000567819
Igkv3-4	116.77	-5.74199	1.70988	-3.35812	0.00078474	0.00226191
Igkv3-3	0.0955806	1.49721	4.40746	0.3397	0.734083	NA
Igkv3-2	22.4311	-1.94932	1.21956	-1.59838	0.109959	0.177587
Igkv3-1	4.69215	-3.97714	1.61511	-2.46246	0.0137987	0.0295659
Igkj1	16.2587	-0.190627	0.976527	-0.19521	0.845229	0.890155
Igkj2	36.7041	-1.52729	0.792609	-1.92692	0.05399	0.0974002
Igkj3	32.6741	-1.78256	0.855655	-2.08327	0.0372269	0.0707258
Igkj4	38.2934	-1.56019	0.837425	-1.86308	0.0624516	0.11019
Igkj5	40.0016	-2.11218	0.841827	-2.50905	0.0121058	0.0263268
Igkc	3784.15	-1.08366	0.897574	-1.20733	0.227307	0.324077
Rpia	3428.26	0.258385	0.0962879	2.68347	0.00728631	0.0168403
Eif2ak3	1424.02	-0.464428	0.13658	-3.4004	0.000672875	0.00197038
SNORA5	141.557	1.08017	0.25753	4.19435	2.73653e-05	0.000105488
1700011F03Rik	0	NA	NA	NA	NA	NA
Foxi3	0.500902	0.535427	4.40746	0.121482	0.903309	NA
Rpl34-ps1	135.507	-0.681068	0.310905	-2.1906	0.0284806	0.0560286
Thnsl2	25.9148	-1.1813	0.615559	-1.91907	0.0549755	0.0988642
Fabp1	0	NA	NA	NA	NA	NA
Smyd1	217.149	0.968338	0.279202	3.46823	0.000523897	0.00157219
Krcc1	1637.82	-0.136093	0.140927	-0.965694	0.334197	0.441171
Gm1070	9.07022	1.25814	0.76181	1.65151	0.098634	0.16217
Cd8b1	684.126	0.489665	0.255067	1.91975	0.0548897	0.0987383
Cd8a	222.26	-5.1631	0.771663	-6.69088	2.21837e-11	2.02538e-10
Rmnd5a	11203.8	0.355293	0.111963	3.1733	0.00150717	0.00407888
Rnf103	1468.74	0.397921	0.120242	3.30933	0.000935206	0.00265357
Chmp3	2924.54	-0.00282624	0.137319	-0.0205815	0.983579	0.988325
Kdm3a	8197.86	0.532971	0.138167	3.85743	0.000114585	0.000394089
Reep1	37.6032	-0.694471	0.482224	-1.44014	0.149827	0.229779
Mrpl35	1709.23	-0.510879	0.173959	-2.93678	0.00331636	0.00827501
Immt	9867.86	-0.0738481	0.0994127	-0.742844	0.457576	0.562388
Ptcd3	7963.88	0.358045	0.123114	2.90823	0.00363476	0.0089905
SNORD94	188.121	0.855225	0.231315	3.69722	0.000217969	0.000711161
Polr1a	22735	0.698417	0.0947589	7.37047	1.70026e-13	1.9956e-12
Gm16601	51.267	0.994056	0.308691	3.22023	0.00128087	0.00353327
St3gal5	883.606	-1.28959	0.287734	-4.48189	7.39838e-06	3.1458e-05
Atoh8	2.36771	-0.193143	1.98741	-0.0971833	0.922581	0.946361
Sftpb	2.98964	0.325762	1.48782	0.218952	0.826687	0.875794
Usp39	4512.13	-0.191597	0.103831	-1.84527	0.0649978	0.114
0610030E20Rik	5340.41	0.505291	0.116543	4.33568	1.45313e-05	5.87522e-05
Tmem150a	106.9	0.601019	0.22347	2.68949	0.0071561	0.0165679
Rnf181	2329	0.0608979	0.156804	0.388371	0.697742	0.77447
Vamp5	52.5972	-0.970384	0.329283	-2.94696	0.00320913	0.00803312
Vamp8	846.241	-1.59303	0.151451	-10.5184	7.10637e-26	2.90657e-24
Gm17505	1.6586	-0.949822	2.17831	-0.436037	0.66281	NA
Gm17607	0.372247	2.48091	4.36169	0.568797	0.569494	NA
Ggcx	464.096	-1.42129	0.159303	-8.92195	4.58146e-19	9.98544e-18
Mat2a	41784	0.679946	0.084403	8.05595	7.8866e-16	1.21468e-14
Sh2d6	55.4539	-0.949743	0.580894	-1.63497	0.102056	0.166952
Capg	7279.06	0.062838	0.241926	0.259741	0.795064	0.851047
Elmod3	490.343	-0.475592	0.158078	-3.0086	0.00262454	0.00670315
Retsat	103.135	-1.60042	0.225626	-7.09327	1.30981e-12	1.38316e-11
Tgoln1	22844	0.338869	0.120949	2.80175	0.0050827	0.0121735
Gm20536	171.037	0.193821	0.264975	0.731468	0.464493	0.569013
Tcf7l1	41.7571	-0.435125	0.363902	-1.19572	0.231806	0.329364
Gm15401	135.889	1.54757	0.253381	6.10769	1.01084e-09	7.55167e-09
Gm15402	0	NA	NA	NA	NA	NA
Kcmf1	5732.57	0.0863063	0.10372	0.83211	0.405347	0.511741
Gm17554	5.54765	1.31531	1.00392	1.31017	0.190139	0.279988
Tmsb10	3834.64	-2.11235	0.175202	-12.0567	1.78808e-33	1.35691e-31
Dnahc6	2.82812	-0.565172	1.3232	-0.427125	0.669288	0.750801
SNORA73	303.973	-0.264661	0.174046	-1.52064	0.128349	0.201963
Suclg1	2732.63	-1.24892	0.145918	-8.55907	1.13778e-17	2.14392e-16
AC122362.1	0	NA	NA	NA	NA	NA
4931417E11Rik	0	NA	NA	NA	NA	NA
AC174081.1	0	NA	NA	NA	NA	NA
Gm9001	0.437397	0.131607	3.78676	0.0347546	0.972275	NA
Gm9008	2.71641	-0.626731	1.18436	-0.529173	0.596685	0.689451
U3	581.137	-0.915945	0.212308	-4.31423	1.60157e-05	6.42687e-05
Ctnna2	0	NA	NA	NA	NA	NA
Lrrtm1	0	NA	NA	NA	NA	NA
Gm5576	1.24121	-1.60142	1.95082	-0.820892	0.411708	NA
Reg3b	0	NA	NA	NA	NA	NA
Reg3d	0	NA	NA	NA	NA	NA
Reg3a	0	NA	NA	NA	NA	NA
Reg2	0	NA	NA	NA	NA	NA
Reg1	0	NA	NA	NA	NA	NA
Reg3g	0	NA	NA	NA	NA	NA
Gm4409	0	NA	NA	NA	NA	NA
Gm17621	0.222241	2.73104	4.34368	0.628738	0.52952	NA
Lrrtm4	0	NA	NA	NA	NA	NA
AW146020	1045.65	-0.539251	0.0898686	-6.00044	1.96783e-09	1.41539e-08
Mrpl19	2780.09	-0.408791	0.115656	-3.53455	0.000408468	0.00125843
Fam176a	0.342645	1.49721	4.40746	0.3397	0.734083	NA
Gm15864	0	NA	NA	NA	NA	NA
Tacr1	0	NA	NA	NA	NA	NA
Pole4	7126.18	0.52656	0.127528	4.12897	3.64399e-05	0.000137182
Hk2	13035.8	0.571892	0.179647	3.18341	0.00145549	0.00395789
Gm17034	4.79855	0.402068	1.14596	0.350857	0.725695	0.797656
Sema4f	276.735	-0.436262	0.158127	-2.75893	0.00579905	0.0137088
D6Mm5e	13.1882	0.274632	0.533083	0.515177	0.606429	0.697228
Dok1	1342.53	-0.526896	0.194182	-2.71341	0.00665944	0.0155351
Loxl3	36.6449	-0.53125	0.436075	-1.21825	0.223127	0.319357
Htra2	1437.96	-1.4011	0.173978	-8.05335	8.05606e-16	1.23976e-14
Aup1	6788.76	0.157364	0.109601	1.43579	0.151061	0.231387
Dqx1	613.335	0.654736	0.180277	3.63184	0.000281409	0.000897673
Tlx2	0.729007	3.36285	3.20219	1.05017	0.29364	NA
Pcgf1	380.831	-0.354629	0.186067	-1.90593	0.0566599	0.101378
Lbx2	4.20695	-0.910837	1.03562	-0.879505	0.379128	0.486371
Mir3470a	0	NA	NA	NA	NA	NA
Ccdc142	322.807	-0.690743	0.162194	-4.25873	2.05588e-05	8.11783e-05
Gm15605	118.601	-0.433434	0.208228	-2.08154	0.0373848	0.0709396
Mrpl53	0	NA	NA	NA	NA	NA
Mogs	9808.53	-0.144047	0.154352	-0.933238	0.350697	0.458081
Wbp1	254.419	-0.957381	0.158411	-6.04366	1.50654e-09	1.10006e-08
Ino80b	816.941	-1.23036	0.201876	-6.0946	1.09709e-09	8.157e-09
Rtkn	11.5157	0.274031	0.731345	0.374695	0.707887	0.782626
Wdr54	31.3946	-1.71848	0.380115	-4.52095	6.15614e-06	2.64718e-05
1700003E16Rik	0.957585	-0.0771154	2.32239	-0.0332051	0.973511	NA
Dctn1	3777.27	-1.1506	0.107356	-10.7176	8.41542e-27	3.72904e-25
Gm15624	2.21602	0.361399	1.5708	0.230073	0.818035	0.869084
Slc4a5	12.9509	-0.538869	0.773298	-0.696845	0.485899	0.589152
Mthfd2	19990.2	1.04931	0.165767	6.33004	2.45096e-10	1.97935e-09
Mob1a	27913.6	0.794368	0.0985957	8.05682	7.83029e-16	1.20799e-14
Bola3	847.253	-0.824507	0.104977	-7.8542	4.02324e-15	5.71938e-14
Tet3	16225.4	0.564722	0.121672	4.64134	3.46151e-06	1.54999e-05
B230319C09Rik	13.2735	1.89078	0.823963	2.29474	0.0217479	0.0443476
Dguok	539.112	-0.603942	0.138044	-4.375	1.21435e-05	4.97633e-05
AC090648.1	0	NA	NA	NA	NA	NA
Actg2	100.782	3.37316	0.452425	7.45575	8.93599e-14	1.08552e-12
Stambp	761.247	-0.762269	0.132715	-5.74367	9.26462e-09	6.08679e-08
Clec4f	0	NA	NA	NA	NA	NA
Cd207	5.18687	-0.35067	1.69284	-0.207149	0.835893	0.882608
Vax2os2	0.148161	2.15602	4.39009	0.49111	0.623349	NA
Vax2os1	0.48773	0.905028	4.24177	0.213361	0.831045	NA
Vax2	23.508	0.212288	0.652049	0.325571	0.744749	0.812596
Atp6v1b1	1.8262	0.640071	1.54256	0.41494	0.678186	NA
Ankrd53	3.50301	1.62605	1.22144	1.33125	0.183106	0.271337
Tex261	4176.61	-0.579404	0.100813	-5.7473	9.0682e-09	5.96401e-08
Nagk	245.212	-0.938856	0.230127	-4.07973	4.50886e-05	0.000167255
Paip2b	5030.36	0.56223	0.152541	3.68575	0.000228027	0.000740623
Gm5138	0.16744	-0.426361	4.40746	-0.0967361	0.922936	NA
Zfml	12228.3	0.250228	0.110553	2.26342	0.0236097	0.0475645
Dysf	32.8251	1.83191	0.910948	2.011	0.0443259	0.082376
Gm15475	0	NA	NA	NA	NA	NA
Cyp26b1	5.81248	1.28468	0.997922	1.28735	0.197971	0.28882
Exoc6b	2017.8	-0.0183292	0.145361	-0.126094	0.899657	0.930947
Npm3-ps1	21.7547	-0.652151	0.444442	-1.46735	0.142282	0.220044
Gm5878	2.00272	5.07877	2.33325	2.17669	0.0295034	0.0577618
Spr	1191.47	-1.40631	0.151175	-9.30251	1.37175e-20	3.41916e-19
Gm10444	1.32581	-2.75859	2.53118	-1.08984	0.275782	NA
Spr-ps1	1.06899	-0.0116486	2.11728	-0.00550167	0.99561	NA
Emx1	0	NA	NA	NA	NA	NA
Sfxn5	85.2336	-0.96361	0.310533	-3.10308	0.00191515	0.00505314
Rab11fip5	62.3574	0.0621974	0.357649	0.173906	0.861939	0.902278
Mir705	0	NA	NA	NA	NA	NA
Noto	0	NA	NA	NA	NA	NA
Smyd5	7772.53	0.00785871	0.110055	0.0714073	0.943074	0.960444
1700040I03Rik	514.932	0.130212	0.219358	0.593604	0.552777	0.649754
Cct7	25060.8	-0.508653	0.169299	-3.00446	0.00266054	0.00678491
Fbxo41	11	2.64651	0.971411	2.7244	0.0064418	0.0150743
Egr4	195.847	2.74883	0.829886	3.3123	0.000925321	0.00262911
Alms1	998.214	-1.19582	0.143139	-8.35426	6.58463e-17	1.14598e-15
Gm4477	0	NA	NA	NA	NA	NA
Alms1-ps1	1.99505	-0.68295	1.43081	-0.477316	0.633137	0.71968
Cml3	0	NA	NA	NA	NA	NA
Alms1-ps2	0.391065	0.535427	4.40746	0.121482	0.903309	NA
Gm11128	0	NA	NA	NA	NA	NA
Cml5	0.0955806	1.49721	4.40746	0.3397	0.734083	NA
Nat8	0.090543	0.535427	4.40746	0.121482	0.903309	NA
Gm9769	1324.05	-0.560782	0.17337	-3.23459	0.00121818	0.00337673
Cml2	1.41786	2.5204	2.22519	1.13267	0.257353	NA
1700019G17Rik	368.183	-0.348374	0.153895	-2.26371	0.0235918	0.0475437
Cml1	139.022	0.333169	0.28029	1.18866	0.234574	0.332742
Tprkb	2890.6	-0.101521	0.155388	-0.653336	0.51354	0.613834
Nat8b	1.63624	1.23545	1.84616	0.669204	0.503366	NA
Dusp11	15414.4	0.522364	0.0888068	5.88202	4.05279e-09	2.80522e-08
Figla	0	NA	NA	NA	NA	NA
Add2	95.378	4.5183	0.753261	5.99832	1.99368e-09	1.43179e-08
Tgfa	2.83951	2.69365	1.7109	1.57441	0.115393	0.184898
Gm10443	137.165	-1.24172	0.283437	-4.38096	1.18159e-05	4.85162e-05
Fam136a	2498.48	-0.593681	0.209668	-2.83153	0.00463255	0.0112114
Snrpg	1432.12	-0.950149	0.185587	-5.11968	3.06051e-07	1.62373e-06
Pcyox1	642.114	-1.35587	0.120175	-11.2825	1.60205e-29	8.62895e-28
Tia1	4673.09	0.374914	0.0956564	3.91939	8.87751e-05	0.000312195
C87436	1224.73	0.11789	0.128652	0.916346	0.359486	0.466793
A430078I02Rik	67.7754	0.4892	0.472056	1.03632	0.300053	0.404008
Pcbp1	19895.2	-0.543182	0.241464	-2.24953	0.0244788	0.0490676
1600020E01Rik	1152.15	1.17371	0.146078	8.03481	9.37239e-16	1.43644e-14
AC158662.1	0.149024	0.535427	4.40746	0.121482	0.903309	NA
Asprv1	42.8307	1.61549	0.610221	2.64738	0.0081117	0.0185151
Mxd1	2366.06	0.889287	0.230326	3.861	0.000112925	0.000388523
Snrnp27	1191.75	-0.827202	0.177402	-4.66288	3.11813e-06	1.40631e-05
Gmcl1	1518.82	-0.328537	0.0907346	-3.62086	0.000293631	0.000932376
Anxa4	1032.15	-1.24359	0.527821	-2.35609	0.0184683	0.0383653
Aak1	3428.52	0.503691	0.144528	3.48507	0.000492011	0.00148554
Nfu1	973.512	-0.969463	0.137881	-7.03116	2.0482e-12	2.10827e-11
Gfpt1	8843.09	-0.0295427	0.100123	-0.295064	0.767945	0.83015
D6Ertd527e	5.75658	0.739651	1.00161	0.738461	0.460235	0.565051
Antxr1	11.1064	0.650552	0.844379	0.770451	0.441033	0.546578
n-R5s164	0	NA	NA	NA	NA	NA
Gkn1	0	NA	NA	NA	NA	NA
Gkn2	0	NA	NA	NA	NA	NA
Gkn3	0.090543	0.535427	4.40746	0.121482	0.903309	NA
Bmp10	0.35017	0.535427	4.40746	0.121482	0.903309	NA
Arhgap25	1889.55	0.458407	0.182349	2.51389	0.0119406	0.0260159
Prokr1	131.621	0.93441	0.389009	2.40203	0.0163045	0.0343655
Aplf	257.743	-0.950368	0.149151	-6.37185	1.86759e-10	1.532e-09
E230015B07Rik	13.4566	1.81984	0.698755	2.6044	0.00920365	0.0206627
1810020O05Rik	5.55456	3.8057	1.21535	3.13135	0.00174002	0.00463807
AC158626.1	0	NA	NA	NA	NA	NA
Ccdc48	2.90429	0.755755	1.52628	0.495162	0.620486	0.708953
Gm5879	24.0187	0.0363138	0.430399	0.0843725	0.93276	0.953307
Gp9	3.57444	1.32401	1.24068	1.06716	0.285898	0.388888
Rab43	6017.05	0.714146	0.161869	4.41188	1.02477e-05	4.25526e-05
Isy1	4432.38	0.183843	0.138757	1.32493	0.185194	0.274084
Cnbp	58622.4	0.266598	0.126725	2.10375	0.0354002	0.0676461
Copg	9708.36	-0.0543009	0.07231	-0.750946	0.452685	0.558122
Gm16723	52.5276	-0.56692	0.334398	-1.69534	0.0900103	0.149889
8430410A17Rik	1173.59	0.256878	0.140046	1.83425	0.0666176	0.116319
Rps19-ps9	0.149024	0.535427	4.40746	0.121482	0.903309	NA
H1fx	7.14645	-0.25702	0.777784	-0.330451	0.741059	0.809701
Gm5577	71.886	-0.333188	0.31063	-1.07262	0.283441	0.386295
Rab7	10233.9	-0.0754891	0.103581	-0.728796	0.466127	0.570492
Rpn1	9114.76	-1.04459	0.133247	-7.83947	4.52441e-15	6.39077e-14
Gata2	43.2404	-1.11545	0.994324	-1.12182	0.261941	0.362799
Dnajb8	0	NA	NA	NA	NA	NA
1700031F10Rik	2.34473	0.925261	1.70466	0.542784	0.587278	0.680932
Eefsec	2017.34	-0.507769	0.118049	-4.30133	1.69776e-05	6.78816e-05
Ruvbl1	5253.86	-0.555928	0.183198	-3.03457	0.00240881	0.00620287
Sec61a1	19488.8	-0.131971	0.125698	-1.0499	0.293763	0.397624
Kbtbd12	4.37986	0.234531	1.23376	0.190095	0.849235	0.892969
Gm16628	1.53724	0.401926	2.2766	0.176547	0.859864	NA
Mgll	214.165	2.33582	0.441653	5.2888	1.2312e-07	6.95528e-07
Abtb1	644.489	-0.296171	0.135698	-2.18257	0.0290672	0.057039
Podxl2	1.74753	0.606962	2.01755	0.30084	0.763536	NA
Gm15612	15.9418	-0.82506	0.646887	-1.27543	0.202157	0.293921
Mcm2	8006.36	-1.78278	0.103771	-17.1799	3.75343e-66	1.90147e-63
Tpra1	1247.53	-0.220926	0.1038	-2.12839	0.0333049	0.0641261
4933427D06Rik	0.298522	2.8782	4.33442	0.664034	0.506669	NA
Gm1965	1.48497	-1.28446	2.4736	-0.519269	0.603573	NA
Gm6507	0	NA	NA	NA	NA	NA
Gm839	0	NA	NA	NA	NA	NA
Gm16896	32.1079	-0.326487	0.380912	-0.85712	0.391379	0.498607
Plxna1	3651.41	-0.168671	0.156401	-1.07846	0.28083	0.383414
Chchd6	290.437	-1.88129	0.190859	-9.85693	6.39743e-23	2.01492e-21
Txnrd3	2406.88	1.25373	0.163497	7.66821	1.74416e-14	2.31862e-13
Vmn1r-ps25	0	NA	NA	NA	NA	NA
Vmn1r40	0	NA	NA	NA	NA	NA
Vmn1r41	0	NA	NA	NA	NA	NA
Vmn1r-ps26	0	NA	NA	NA	NA	NA
Vmn1r-ps27	0	NA	NA	NA	NA	NA
Vmn1r42	0	NA	NA	NA	NA	NA
Vmn1r43	0	NA	NA	NA	NA	NA
Vmn1r44	0	NA	NA	NA	NA	NA
Vmn1r-ps28	0	NA	NA	NA	NA	NA
Vmn1r45	0	NA	NA	NA	NA	NA
Vmn1r46	0	NA	NA	NA	NA	NA
Vmn1r-ps29	0	NA	NA	NA	NA	NA
Vmn1r47	0	NA	NA	NA	NA	NA
Vmn1r48	0	NA	NA	NA	NA	NA
Vmn1r-ps31	0	NA	NA	NA	NA	NA
Gm20534	0	NA	NA	NA	NA	NA
Vmn1r49	0	NA	NA	NA	NA	NA
Vmn1r50	0	NA	NA	NA	NA	NA
Vmn1r51	0	NA	NA	NA	NA	NA
Vmn1r-ps32	0	NA	NA	NA	NA	NA
Vmn1r52	0	NA	NA	NA	NA	NA
V1ra8	0	NA	NA	NA	NA	NA
Vmn1r53	0.0955806	1.49721	4.40746	0.3397	0.734083	NA
Gm20426	7.17223	0.509568	0.710499	0.717197	0.473252	0.577441
Gm4287	0	NA	NA	NA	NA	NA
Vmn1r-ps34	0	NA	NA	NA	NA	NA
Vmn1r54	0	NA	NA	NA	NA	NA
BC048671	0	NA	NA	NA	NA	NA
Chst13	0.469112	-0.480624	4.25327	-0.113001	0.91003	NA
Uroc1	0.0992422	0.535427	4.40746	0.121482	0.903309	NA
Zxdc	3073.32	0.370357	0.10356	3.57624	0.000348569	0.00108875
Ccdc37	3.34727	2.01858	1.71145	1.17946	0.238217	0.337093
Klf15	1.74754	1.49722	2.68109	0.558438	0.576545	NA
Aldh1l1	7.06883	-1.1318	1.00839	-1.12238	0.261701	0.362554
Gm15756	0.189082	0.535427	4.40746	0.121482	0.903309	NA
Slc41a3	62.1836	-1.43151	0.33776	-4.23826	2.2526e-05	8.82952e-05
Iqsec1	3002.94	-0.629593	0.339467	-1.85465	0.0636461	0.111986
AC121954.1	16.818	1.10727	0.862214	1.28422	0.199067	0.290199
Rpl21-ps12	0.757409	-1.16846	2.66593	-0.438294	0.661173	NA
Ppp1r2-ps2	3.13447	0.0266298	1.19126	0.0223542	0.982165	0.987539
Nup210	24625.7	-0.233197	0.12899	-1.80788	0.0706254	0.122178
Hdac11	31.8094	-2.12829	0.544375	-3.90961	9.24458e-05	0.000324131
Gm14573	0.1331	-0.426361	4.40746	-0.0967361	0.922936	NA
Fbln2	2.32449	0.958187	1.59037	0.602494	0.546845	0.644293
Wnt7a	0.245931	-1.45344	4.35836	-0.333483	0.73877	NA
4930471M09Rik	6.17922	-1.46436	0.943606	-1.55187	0.120692	0.191993
Chchd4	3959.45	0.583385	0.178195	3.27386	0.00106089	0.0029764
Tmem43	1527.96	-0.546026	0.143937	-3.7935	0.000148538	0.000500484
Xpc	1700.51	-0.0606646	0.123371	-0.491723	0.622915	0.711036
Lsm3	1335.49	-1.07855	0.176252	-6.11936	9.39527e-10	7.03575e-09
Slc6a6	11866.1	-0.0238397	0.133878	-0.17807	0.858668	0.899708
Grip2	22.3749	0.707155	0.771211	0.91694	0.359174	0.466488
AC162914.1	0	NA	NA	NA	NA	NA
C130022K22Rik	1782.15	0.496032	0.138404	3.58396	0.000338428	0.00105972
4930590J08Rik	15.54	1.77317	0.649824	2.7287	0.00635849	0.0148961
Fgd5	10.7757	1.74653	0.66588	2.6229	0.00871861	0.0197036
4930466I24Rik	0.123532	0.535427	4.40746	0.121482	0.903309	NA
Nr2c2	11548	0.363007	0.123995	2.92759	0.00341597	0.00849753
Mrps25	1601.16	-0.191282	0.116045	-1.64834	0.0992837	0.163143
Zfyve20	3408.44	0.43787	0.0937812	4.66906	3.02578e-06	1.36729e-05
Trh	0	NA	NA	NA	NA	NA
Prickle2	1.03681	-1.42016	2.52075	-0.563387	0.573171	NA
Adamts9	10.7285	1.70666	1.42076	1.20123	0.229661	0.326813
A730049H05Rik	0	NA	NA	NA	NA	NA
Gm15737	0.0955806	1.49721	4.40746	0.3397	0.734083	NA
9530026P05Rik	0.10074	1.49721	4.40746	0.3397	0.734083	NA
Magi1	21.6114	1.62553	0.569051	2.85657	0.0042825	0.0104438
Slc25a26	862.553	0.656125	0.12901	5.08584	3.65998e-07	1.91842e-06
Lrig1	14142.7	1.08629	0.225904	4.80862	1.51972e-06	7.15901e-06
AC162038.1	0	NA	NA	NA	NA	NA
5_8S_rRNA	0	NA	NA	NA	NA	NA
1700010K10Rik	0.0508552	-0.426361	4.40746	-0.0967361	0.922936	NA
Kbtbd8	2662.07	0.624071	0.112445	5.55001	2.85661e-08	1.75728e-07
AY512915	0	NA	NA	NA	NA	NA
Gm10234	0	NA	NA	NA	NA	NA
Suclg2	2344.68	-0.51052	0.151192	-3.37662	0.000733816	0.00213217
Fam19a1	0	NA	NA	NA	NA	NA
1700123L14Rik	0	NA	NA	NA	NA	NA
Fam19a4	0	NA	NA	NA	NA	NA
A130022J15Rik	974.001	-1.02085	0.122497	-8.33362	7.84051e-17	1.35325e-15
Tmf1	5808.73	0.71554	0.0683357	10.4709	1.17465e-25	4.72481e-24
SNORA36	149.099	1.90224	0.311969	6.09754	1.07711e-09	8.02122e-09
Uba3	4311.55	0.0686159	0.146467	0.468473	0.639446	0.725059
Arl6ip5	3802.68	-0.25585	0.200793	-1.2742	0.202592	0.29437
Lmod3	0.589705	-2.14126	3.34429	-0.640273	0.521995	NA
Frmd4b	2688.84	2.57122	0.252717	10.1743	2.58157e-24	9.21694e-23
SNORA63	7.10947	2.27742	0.957984	2.3773	0.0174399	0.0364795
Mitf	113.904	0.20268	0.257998	0.785588	0.432109	0.537884
Gm15531	0.0655497	0.535427	4.40746	0.121482	0.903309	NA
Gm765	0	NA	NA	NA	NA	NA
AC158665.1	0	NA	NA	NA	NA	NA
Foxp1	52910.4	0.611661	0.180793	3.38321	0.000716447	0.00208623
Eif4e3	2964.44	1.19852	0.478603	2.5042	0.0122729	0.026653
RP23-333F8.1	102.611	0.763479	0.472627	1.6154	0.106225	0.172582
AC152987.1	10.1074	1.86978	1.10004	1.69974	0.0891806	0.148692
Gpr27	0.296685	0.535427	4.40746	0.121482	0.903309	NA
Prok2	1.65174	0.335883	4.07882	0.0823481	0.93437	NA
Gm16748	0	NA	NA	NA	NA	NA
Tpt1-ps3	2453.84	-0.0696212	0.219923	-0.316571	0.751569	0.81774
Rybp	3361.83	0.680009	0.105354	6.45454	1.08547e-10	9.13606e-10
Shq1	1652.37	0.330603	0.109384	3.02241	0.00250774	0.00643468
Gm6565	17.47	-0.858721	0.512153	-1.67669	0.093603	0.155169
Gxylt2	0.967793	4.11777	2.99926	1.37293	0.169775	NA
Gm15576	0	NA	NA	NA	NA	NA
Ppp4r2	11902.9	0.657414	0.0987484	6.65747	2.7859e-11	2.51638e-10
Pdzrn3	29.8426	-1.13911	0.817512	-1.39338	0.163505	0.247235
Gm17519	0	NA	NA	NA	NA	NA
Gm9871	0	NA	NA	NA	NA	NA
Cntn3	0.090543	0.535427	4.40746	0.121482	0.903309	NA
Chl1	2.1755	-1.66281	1.70228	-0.976819	0.328659	0.435455
Cntn6	0	NA	NA	NA	NA	NA
Gm15631	0	NA	NA	NA	NA	NA
Cntn4	0.25856	0.535427	4.40746	0.121482	0.903309	NA
Il5ra	50.9057	-2.05818	0.606734	-3.39222	0.000693278	0.00202411
Trnt1	8211.32	0.601186	0.089021	6.75331	1.44508e-11	1.34225e-10
Crbn	3528.39	-0.0822619	0.094956	-0.866316	0.386317	0.493366
AC167724.1	0	NA	NA	NA	NA	NA
Lrrn1	0.870235	2.18587	3.85711	0.566713	0.570909	NA
Setmar	114.349	-0.382608	0.304482	-1.25659	0.208903	0.301995
Sumf1	743.182	-0.992042	0.103022	-9.62941	6.00745e-22	1.7087e-20
Gm4604	45.0233	-1.22969	0.341616	-3.59964	0.00031866	0.00100302
Itpr1	9405.08	0.825406	0.196374	4.20324	2.63124e-05	0.00010188
Gm16433	45.6859	0.0345721	0.282616	0.122329	0.902638	0.932796
0610040F04Rik	118.046	0.132466	0.387492	0.341856	0.732459	0.803333
Gm17055	25.3638	0.871074	0.606575	1.43605	0.150987	0.231293
Bhlhe40	12986.3	0.477874	0.241159	1.98157	0.047527	0.0874922
Arl8b	6463.91	-0.130993	0.10858	-1.20641	0.227658	0.324454
Edem1	10833.7	-0.281515	0.174052	-1.61742	0.105788	0.171977
Gm6749	4.2791	-1.80891	1.04759	-1.72673	0.0842166	0.141638
Gm20387	0	NA	NA	NA	NA	NA
Grm7	0	NA	NA	NA	NA	NA
Gm20386	0	NA	NA	NA	NA	NA
n-R5s165	0	NA	NA	NA	NA	NA
Lmcd1	0.526218	1.49721	4.40746	0.3397	0.734083	NA
5031434C07Rik	0	NA	NA	NA	NA	NA
D630042P16Rik	0.570605	0.535427	4.40746	0.121482	0.903309	NA
Gm17462	0.986056	0.76322	1.99488	0.38259	0.702024	NA
Cav3	0	NA	NA	NA	NA	NA
Oxtr	3.97412	0.890208	1.04538	0.851566	0.394455	0.501469
Gm15519	6.54864	-0.370938	0.949673	-0.390596	0.696096	0.773101
Gm5578	1753.2	0.387989	0.161293	2.40549	0.0161508	0.0340867
Rad18	2707.77	-0.0362636	0.0863684	-0.419871	0.67458	0.755343
Gm16598	89.9865	0.105512	0.303135	0.348069	0.727788	0.7993
Srgap3	627.907	0.0470099	0.348393	0.134934	0.892664	0.925397
Gm6134	0	NA	NA	NA	NA	NA
Thumpd3	6140.84	0.257517	0.107305	2.39987	0.0164011	0.0345457
Gt(ROSA)26Sor	1357.39	0.883184	0.126957	6.95656	3.48671e-12	3.49118e-11
Setd5	14744.7	0.115504	0.11749	0.983103	0.325557	0.432078
Lhfpl4	1.70043	-1.17242	2.25244	-0.520511	0.602707	NA
Mtmr14	2062.55	-0.454172	0.108092	-4.20172	2.6489e-05	0.0001025
Gm16161	3.58179	2.13211	1.33664	1.59513	0.110684	0.178557
Cpne9	44.7236	1.30815	0.424613	3.08079	0.00206449	0.00540328
Brpf1	7000.21	0.20789	0.0739273	2.81209	0.00492205	0.0118326
Gm15492	57.7449	0.256344	0.37761	0.678859	0.497227	0.599583
Ogg1	603.834	-0.449488	0.111348	-4.03681	5.41838e-05	0.000198286
Camk1	18.965	-0.372166	0.555722	-0.669698	0.50305	0.604977
Tada3	1361.95	-0.612091	0.154783	-3.95452	7.66888e-05	0.000273488
Arpc4	6511.17	-0.424761	0.117354	-3.61947	0.000295206	0.000936869
Ttll3	1392.7	1.31279	0.178502	7.3545	1.91647e-13	2.23676e-12
Rpusd3	280.42	-1.24604	0.161619	-7.70971	1.26102e-14	1.70785e-13
Cidec	0.419095	2.51519	4.35903	0.577006	0.563936	NA
Jagn1	2187.21	-0.0933378	0.160794	-0.580482	0.56159	0.657321
Il17re	20.6345	0.968595	0.656402	1.47561	0.140048	0.217108
Il17rc	9.86688	1.28516	0.676466	1.89981	0.0574583	0.102552
Creld1	477.32	-0.476905	0.1505	-3.1688	0.00153071	0.00413544
Prrt3	14.1943	0.618407	0.644695	0.959224	0.337446	0.444583
Tmem111	3208.81	-0.174175	0.149915	-1.16183	0.245306	0.344808
AC153910.1	18.6877	3.37833	0.966734	3.49458	0.000474804	0.00143985
Fancd2	480.288	-1.20146	0.214961	-5.58921	2.281e-08	1.42185e-07
AC153589.1	0	NA	NA	NA	NA	NA
4931417G12Rik	0.99131	0.0194215	2.0603	0.00942653	0.992479	NA
6720456B07Rik	4292.05	-0.226237	0.126234	-1.79219	0.0731018	0.125697
Vhl	1789.22	-0.266366	0.142688	-1.86677	0.0619331	0.109413
1700015O11Rik	0.345512	0.535427	4.40746	0.121482	0.903309	NA
Irak2	2150.37	0.185487	0.150717	1.2307	0.218435	0.31386
Tatdn2	7788.55	0.730407	0.0988529	7.38883	1.4813e-13	1.75421e-12
Ghrl	35.2338	1.09094	0.46397	2.35132	0.0187069	0.0387792
Sec13	4972.9	-0.433758	0.208304	-2.08233	0.0373127	0.0708314
Atp2b2	5.15317	-0.789121	1.39259	-0.566658	0.570946	0.66595
Gm15082	0	NA	NA	NA	NA	NA
Gm15083	0	NA	NA	NA	NA	NA
Slc6a11	0.148161	2.15602	4.39009	0.49111	0.623349	NA
Slc6a1	0.214075	0.535427	4.40746	0.121482	0.903309	NA
Hrh1	2.92654	0.255576	1.3629	0.187524	0.85125	0.894034
Atg7	1629.53	-0.129214	0.127638	-1.01235	0.311371	0.416614
Vgll4	9309.78	1.20522	0.151787	7.9402	2.01863e-15	2.96529e-14
1500001M20Rik	1144.41	-0.228537	0.125944	-1.81459	0.0695875	0.120706
AC147047.1	0	NA	NA	NA	NA	NA
Gm17733	0	NA	NA	NA	NA	NA
Syn2	0.803864	3.08113	2.91307	1.05769	0.290195	NA
Gm17482	0	NA	NA	NA	NA	NA
Timp4	0	NA	NA	NA	NA	NA
Pparg	66.8788	2.95921	0.438788	6.74405	1.54027e-11	1.42854e-10
Tsen2	1007.2	-0.0397711	0.117285	-0.339097	0.734537	0.804873
2510049J12Rik	8.22686	2.70753	0.959934	2.82054	0.00479431	0.0115596
Mkrn2	1546.06	-0.114522	0.105978	-1.08062	0.279865	0.382411
Raf1	9839.9	0.425769	0.0572981	7.43078	1.07963e-13	1.29972e-12
Gm14335	135.956	1.63347	0.329079	4.96376	6.91419e-07	3.44863e-06
D830050J10Rik	67.7767	0.0417993	0.249431	0.167579	0.866915	0.905918
Tmem40	4.89952	-0.909281	1.41837	-0.641076	0.521473	0.620563
Cand2	568.192	-0.511422	0.15214	-3.36152	0.000775143	0.00223837
Rpl32	26380.3	-1.25919	0.322407	-3.9056	9.39935e-05	0.000329065
Snora7a	365.677	0.19141	0.1852	1.03353	0.301356	0.405558
BC060267	6.44866	-1.04685	0.921057	-1.13657	0.255717	0.356148
Mbd4	468.166	-1.62318	0.167733	-9.67718	3.76988e-22	1.09725e-20
Ift122	181.322	-1.74764	0.210618	-8.29768	1.06166e-16	1.81567e-15
AC142099.1	0	NA	NA	NA	NA	NA
Rho	4.16221	0.438503	1.07946	0.406223	0.684579	0.763295
H1foo	1.35798	-0.838239	1.93735	-0.432672	0.665253	NA
Plxnd1	2685.76	1.08753	0.3277	3.31868	0.000904441	0.00257407
Tmcc1	1945.31	0.629841	0.170151	3.70166	0.000214197	0.000699461
Gm20404	4.66082	2.44681	1.4157	1.72834	0.0839276	0.141228
Gm8203	95.6402	-0.358937	0.216165	-1.66048	0.0968185	0.15968
Gm8213	6.60928	-1.18016	0.979618	-1.20471	0.228315	0.325143
D6Wsu116e	4210.4	-0.401536	0.115559	-3.47473	0.000511375	0.00153905
Anubl1	71.3909	-0.556565	0.359732	-1.54717	0.121823	0.193447
March8	426.209	0.146208	0.474321	0.308247	0.757895	0.822476
Alox5	18.3622	-0.996005	1.13865	-0.874724	0.381724	0.488818
Olfr211	0	NA	NA	NA	NA	NA
Olfr212	0	NA	NA	NA	NA	NA
Olfr213	0	NA	NA	NA	NA	NA
Gm5580	2.36945	-0.874326	1.6376	-0.533907	0.593406	0.686296
Olfr214	0	NA	NA	NA	NA	NA
Olfr215	0	NA	NA	NA	NA	NA
Zfp422	1987.9	-0.62519	0.12809	-4.88088	1.05614e-06	5.12059e-06
Rassf4	130.281	-1.14486	0.595275	-1.92325	0.0544491	0.0981058
8430408G22Rik	1.01773	-0.180521	2.56982	-0.0702463	0.943998	NA
Tmem72	0	NA	NA	NA	NA	NA
Cxcl12	8.17171	2.71078	1.56916	1.72754	0.0840715	0.141445
Rpl28-ps4	0	NA	NA	NA	NA	NA
Gm9946	0	NA	NA	NA	NA	NA
Gm7292	74.7598	-0.274736	0.261707	-1.04979	0.293816	0.397667
Gm6253	0.321521	0.535427	4.40746	0.121482	0.903309	NA
Zfp637	348.712	-1.45201	0.223876	-6.48579	8.82666e-11	7.53058e-10
Zfp239	238.37	-2.44783	0.191811	-12.7617	2.68342e-37	2.52754e-35
[truncated: 32,592 more rows]
