# Supplementary material for: Defective Integrator activity shapes the transcriptome of patients with multiple sclerosis
Source: Life Sci Alliance. 2024 Jul 19;7(10):e202402586. doi: 10.26508/lsa.202402586 (PMC11259605; doi:10.26508/lsa.202402586)
Supplement: Supplementary file 3 [file LSA-2024-02586_TableS3.xlsx]

## Sheet: GSE137143
Mining og GSE137143 T cell data using GEO2R:	https://www.ncbi.nlm.nih.gov/geo/geo2r/?acc=GSE137143
Patients in upper quartile (High-CBX5):	GSM4071526	GSM4071532	GSM4071535	GSM4071553	GSM4071557	GSM4071563	GSM4071569	GSM4071572	GSM4071581	GSM4071587	GSM4071611	GSM4071623	GSM4071635	GSM4071638	GSM4071650	GSM4071653	GSM4071656	GSM4071665	GSM4071668	GSM4071683	GSM4071686	GSM4071704	GSM4071707	GSM4071746	GSM4071755	GSM4071761	GSM4071782	GSM4071794	GSM4071821	GSM4071827
Patients in lower quartile (Low-CBX5):	GSM4071575	GSM4071841	GSM4071659	GSM4071797	GSM4071874	GSM4071800	GSM4071901	GSM4071779	GSM4071907	GSM4071847	GSM4071943	GSM4071838	GSM4071770	GSM4071785	GSM4071946	GSM4071865	GSM4071928	GSM4071677	GSM4071529	GSM4071919	GSM4071904	GSM4071830	GSM4071833	GSM4071773	GSM4071644	GSM4071806	GSM4071940	GSM4071895	GSM4071835	GSM4071824
Low CBX5 vs High CBX5: significantly affected genes (Padj<0.05)								ENCODE TF ChIP-seq 2015 (generated by analyzing green list of genes with Enrichr - https://maayanlab.cloud/Enrichr/)
GeneID	Symbol	Description	log2(fold change)	"-LOG10(Pvalue)"				Term	Overlap	P-value	Adjusted P-value	Old P-value	Old Adjusted P-value	Odds Ratio	Combined Score	Genes
102465909	MIR6859-2	microRNA 6859-2	-0.271	1.36				NELFE K562 hg19	96/334	4.58298e-08	3.73971e-05	0	0	2.00554	33.8902	LRSAM1;TFRC;CITED2;SCARNA2;MIR425;HERPUD1;ELK4;TUBA1C;ZCWPW1;FTH1;CIRBP-AS1;ZC3H12A;CFL1;SESN2;SNORD12;RNF151;SNORA78;SNORD54;MIR191;GLUL;JUNB;IER5;RNU4ATAC;SNORA70;TPI1;ZBTB37;MFSD11;MIR636;SNORD100;TUBB2A;SNHG12;SNORD101;DDIT3;FSCN1;SNORD44;VAMP1;SRSF3;SNORD43;ATF4;SNORA64;MIR3191;SDC4;NUFIP2;SLC20A1;MIR3190;IER5L;UAP1;SLC3A2;SLC1A5;LIN7C;TOB1;SLC9A1;NXF1;RNU11;RNU12;SOCS1;UBC;SNORD50B;SNORD77;…
643837	LINC01128	long intergenic non-protein coding RNA 1128	-0.218	3.958				KAT2A HeLa-S3 hg19	200/1112	0.180848	0.999994	0	0	1.07957	1.84618	ERRFI1;EIF4A1;SNORA9;TFRC;TP53RK;RBM26-AS1;TIPARP-AS1;MIR425;IL4I1;MT2A;LOC100289511;FTH1;ZC3H12A;FBXO4;SKP2;JUNB;IER5;IER2;ACTN1;MFSD11;SNHG15;MYL6;THAP5;SNHG12;SNORD101;NHLRC2;SNORA21;ATF5;KCTD15;ATF4;SAR1A;SDC4;TERC;RDH10;SFN;SNORA57;RBM12;HEXIM1;TOE1;SNORD36B;EGR1;SNORD12B;TIPARP;SNORD12C;SNHG6;CDC6;EIF1;SNHG3;FOSL1;UBAC2-AS1;ID1;SNORA48;TNFSF9;CALR;SETD5;LRSAM1;AP4E1;PIGW;ING1;HERPUD1;TUBA1C…
84069	PLEKHN1	pleckstrin homology domain containing N1	0.227	1.762				TAF7 K562 hg19	142/793	0.244004	0.999994	0	0	1.07216	1.51235	SNORA9;TFRC;NUP188;ZMYND8;SCARNA2;UBE3B;MIR425;ALKBH2;CHCHD5;CHCHD2;IPO9;SNORD16;ZC3H12A;FBXO4;SNORD12;EIF2D;JUNB;IER5;ZNF169;ARL6IP6;C21ORF58;ZBTB37;PRPF4B;TSC1;MFSD11;SNORD18A;UHMK1;ST7L;SNHG15;SNHG12;SNORD101;DDIT3;RBM14-RBM4;FSCN1;SNRPG;SNORA24;ANAPC1;ATF4;SNRPB;DDX6;MIR3191;UBIAD1;MIR3190;SLC1A5;SLC9A1;SHARPIN;UBC;SNORD50B;SNORD50A;SNORA57;MIR1292;SNORD30;HEXIM1;EGR1;SNORD12B;CBX5;HSPA5;SNOR…
9636	ISG15	ISG15 ubiquitin like modifier	0.485	2.404				KAT2A GM12878 hg19	324/1849	0.252657	0.999994	0	0	1.04573	1.43863	ERRFI1;EIF4A1;C5ORF24;TFRC;SNORA9;ZMYND8;TXNDC11;RBM26-AS1;SCARNA2;TIPARP-AS1;MIR425;IL4I1;LGALS1;LOC100289511;CIRBP-AS1;LIPH;FBXO4;MIR22HG;SNRPD3;JUNB;IER5;ARL6IP6;DDX17;ISY1-RAB43;ZNF18;ESCO1;NHLRC3;IFT80;MFSD11;RUNX3;RC3H2;ATG12;THAP2;JMJD6;SNHG15;FLJ13224;NIF3L1;MYL6;THAP6;DDX39A;SNHG12;WDR81;SNORD101;DDIT3;ATF5;LETMD1;SNORA21;CGGBP1;CDC42SE1;SEH1L;TERC;SLCO5A1;ZNF24;RPAP2;SLC5A3;GLG1;FXR1;LO…
388581	C1QTNF12	C1q and TNF related 12	0.579	3.116				SIX5 H1-hESC hg19	222/1258	0.257461	0.999994	0	0	1.05384	1.42994	ZNF175;SLC35B4;PANK3;DQX1;TPGS1;WDR89;ZFYVE28;MIR22HG;BTRC;SKP2;ZNF169;TRIM23;CDON;ZNF17;ZNF284;ZNF283;METTL3;HSD11B1L;MFSD11;THAP2;ZNF717;SNHG12;WDR81;ZC3H11A;TCEANC2;ZNF155;NUP205;CDCA3;MRPL19;DCUN1D4;ZNF24;GSPT1;SNX1;RDH10;STXBP5;ZBED6;ZNF268;TOE1;EDEM3;SNORD12B;CRADD;ZNF260;SNORD12C;EDEM2;LOC100128398;ZNF37A;ZNF814;CPEB3;DCP1A;CC2D1A;ZNF134;ZNF133;LRSAM1;AHCTF1;SPEF1;ZNF45;MRPL42;ZCWPW1;ARV1;…
105378593	LOC105378593	uncharacterized LOC105378593	-0.374	1.628				ETS1 GM12878 hg19	39/215	0.346503	0.999994	0	0	1.08712	1.1522	AHCTF1;LRSAM1;C11ORF54;SLC35B4;TFRC;CCNT1;TERC;MRPS14;MAK16;NAT10;CYB561D1;PIGW;SMG7;AFF4;RNU11;HMBOX1;RNU12;CAND1;ZKSCAN2;SNORA78;KPNA2;RNU4ATAC;ZNF420;EDEM3;TTC14;SNORD42B;ZFC3H1;THAP2;SNHG3;NIF3L1;KBTBD6;SNORD24;DNAJA3;NAPEPLD;SNRPG;NOL11;ADNP;RBAK;ZNF850
79906	MORN1	MORN repeat containing 1	-0.179	1.918				BCL11A H1-hESC hg19	21/117	0.423559	0.999994	0	0	1.07264	0.921465	SNORD35A;INO80C;SNORA70;ARHGEF12;USP44;SCARNA2;MIR21;TNFRSF11A;ZNF3;REST;LIN28A;AXL;CHMP2A;SNORD34;SNORD31;SNORA67;CD68;SSBP2;RGS9;SNORD30;RNU4ATAC
100287898	TTC34	tetratricopeptide repeat domain 34	-0.341	2.069				BCLAF1 K562 hg19	173/1007	0.432909	0.999994	0	0	1.01763	0.851985	CCDC71L;TFRC;CCNT1;TACO1;LTN1;THUMPD3;SCARNA2;FBXO22;IPO4;ALKBH2;SYNGAP1;CFL1;HCFC1R1;SNORD12;EIF2D;SNORD10;JUNB;ARL6IP6;ISY1-RAB43;HEMK1;PRKAB2;ZBTB37;HUS1;HSD11B1L;PRPF4B;ALG10;FBXW2;THAP2;NIF3L1;SNORD100;SNORD101;SNRPG;PPIH;ANKRD40;FKBP3;SNRPB;SNORD35A;MIR3191;CDCA3;MIR3190;MTMR9;COPS7B;GSPT1;SLC9A1;RIC8A;HMBOX1;EMG1;SHARPIN;FAM83E;DPP8;GRPEL2;UBC;SNORD50B;ZNF668;SNORD34;ZSCAN12;SNORD50A;SNORD…
27237	ARHGEF16	Rho guanine nucleotide exchange factor 16	0.635	1.796				SIX5 GM12878 hg19	225/1334	0.543665	0.999994	0	0	0.994036	0.605787	ZNF175;ZNF174;SLC35B4;PANK3;DQX1;TPGS1;ZNF204P;MIR22HG;EIF2D;SLC12A6;BTRC;SKP2;ZNF169;IER2;ZNF17;ISY1-RAB43;WDR83OS;HEMK1;ZNF284;ZNF283;TYW3;METTL3;THAP2;MED6;JMJD6;THAP6;SNHG12;WDR81;ZC3H11A;TCEANC2;ALG10B;ZNF155;NUP205;POM121;MRPL19;MTMR9;COPS7B;ZNF24;TTBK2;SNX1;ZNHIT2;CSTF1;ZNF268;B3GALNT2;EDEM3;CRADD;ZNF260;EDEM2;LOC100128398;ZNF37A;ZNF814;PAF1;CPEB3;DCP1A;CC2D1A;ZNF133;LRSAM1;SPEF1;MYL6B;ZNF…
26038	CHD5	chromodomain helicase DNA binding protein 5	0.865	3.914				RELA GM18526 hg19	141/838	0.552378	0.999994	0	0	0.991173	0.588284	ZNF570;POGLUT1;TFRC;NUP188;CSE1L;TIPARP-AS1;TPGS1;IL4I1;MIR4505;ALCAM;PSMD5;SNORD12;ZNF569;MAP3K8;JUNB;IER5;ZNF563;MIA;TYW3;ZBTB37;ARID5A;MIRLET7I;MFSD11;IPCEF1;MFSD10;SNHG12;RBM14-RBM4;SNORA24;CAGE1;ATF5;IL6ST;INO80C;C17ORF99;MIR3191;MIR3190;FBXO46;SLC1A5;G3BP1;UBC;ZNF668;PMAIP1;ZNF546;STXBP5;ZNF302;SNORD30;CCR10;SNORD36B;BTBD19;SNORD12B;CBX5;GADD45B;ZNF260;TIPARP;SNORD12C;PBX2;LNPEP;PTK6;DNAJC1…
107985733	LOC107985733		0.309	1.317				SREBF2 GM12878 hg19	66/405	0.657866	0.999994	0	0	0.953355	0.399221	PANK3;PDCD6;ZMYND8;TNFAIP1;IPO4;CYB5D2;SHF;ADAL;RPPH1;OIP5-AS1;NIPAL3;SNIP1;ZNF721;SNORD54;RMRP;ISY1-RAB43;ZNF485;MAP4K1;WDR37;PARP2;SLC35C2;SACM1L;VTRNA1-1;ALG10;TTI1;PSMA6;RALGAPB;RABEP1;SNHG10;MIR4530;ANG;CHMP7;LINC00324;SCARNA13;IDI1;DNAH6;GPS2;RBM4B;ZNF3;HSPA14;ZBTB5;APOLD1;ZNF7;RIC8A;EMG1;SHARPIN;PSMB3;PRRG2;POLD2;METTL6;ROMO1;ZNF740;ZNF286A;TIA1;MMAB;DHCR24;UBE2G2;PLXDC1;MORN1;YRDC;SCD;ATG…
388591	RNF207	ring finger protein 207	0.368	1.346				JUND T47D hg19	19/123	0.707567	0.999994	0	0	0.894867	0.309555	INO80C;HEXIM1;BTG3;TNFRSF12A;C4ORF19;MIR21;ZNF24;ARID1A;MPP7;FOSL2;MIR4505;RNU11;KRT18;HCFC1R1;UBC;BCL3;CTNNA1;MIR4530;PLS1
79707	NOL9	nucleolar protein 9	-0.165	1.728				NANOG H1-hESC hg19	17/113	0.7422	0.999994	0	0	0.867299	0.258574	PLEKHG3;RIF1;ZNF518B;IER5L;ZNF3;GADD45G;SH3RF2;PEX3;VAPB;SLC7A5P2;ID1;ERBB2;DVL2;NFE2L3;SSBP2;FBP1;SOCS4
80835	TAS1R1	taste 1 receptor member 1	0.53	2.153				RXRA GM12878 hg19	50/318	0.742658	0.999994	0	0	0.913168	0.271686	DET1;TOR2A;TIPARP-AS1;ELK4;LSM11;C8G;ZSCAN30;PDE4A;EIF2D;SKP2;JUNB;RNU4ATAC;MIRLET7I;TRNAU1AP;RUNX3;LMBRD2;TSSK6;MIR4651;SNORA67;PCNA-AS1;ADNP;C11ORF54;SLC20A1;CREM;COPS7B;ZNF3;GSPT1;SLC9A1;RIC8A;RNU11;DCAF16;RNU12;RBBP5;MIR4647;DVL2;BNIP1;RILP;CTSA;GADD45B;TIPARP;LYSMD1;LNPEP;NFKB2;CNOT6;STK17A;LAMTOR2;NMUR1;CD68;FRA10AC1;MIR3187
107984913	LOC107984913	uncharacterized LOC107984913	0.256	1.654				ZZZ3 HeLa-S3 hg19	33/216	0.770085	0.999994	0	0	0.882725	0.230616	C2ORF68;SRSF1;MTMR9;COPS7B;NUCKS1;UBE3B;SMG7;IPO4;HMBOX1;ALCAM;ZMYM3;RDH10;PRRG2;MAP3K8;TEFM;ISY1-RAB43;SNORD36B;ACOT9;WDR83OS;ANXA2;MIR21;EIF1;BCL9;SNORD24;SNORA21;SEC22B;ALG10B;FKBP3;MIR4273;NUCB2;BRWD3;SNRPB;FAIM
110841581	CAMTA1-DT	CAMTA1 divergent transcript	0.858	5.626				TAF1 A549 hg19	81/512	0.770753	0.999994	0	0	0.919223	0.239354	SETD5;ZNF770;CITED2;THUMPD3;RBM26-AS1;ZC3H6;UBE3B;CCT6B;RND1;TUBA1C;RBM4;PTAR1;PSMD5;SNAPC3;CFL1;CWC22;KPNA2;RRP15;METTL18;COA5;RBM14;EXOC7;TSC1;LOC644656;FBXW2;THAP2;ST7L;KCTD9;NIF3L1;THAP6;BBS10;SNHG12;TRAPPC6B;IRF1;RBM14-RBM4;CKS2;VAMP1;LUC7L3;AAGAB;PPIH;SLX1A;HAP1;ZNF512;LETMD1;ALG10B;ANAPC1;HHLA3;IREB2;SRSF1;LIN7C;NXF1;EMG1;CAND1;SERTAD1;RSBN1L;TMEM128;GRPEL2;PMAIP1;COX11;SFN;DCAF10;FAM83D;Z…
23261	CAMTA1	calmodulin binding transcription activator 1	0.217	1.481				POLR3A K562 hg19	29/192	0.779831	0.999994	0	0	0.870932	0.216582	ZBTB5;CYB5D2;SHF;DCAF16;RPPH1;CNST;PSMB3;PPAT;ZNF346;RMRP;GABARAPL1;CDKL4;TIA1;PARP2;ANGEL2;SACM1L;VTRNA1-1;CACNA2D4;ZNF79;PLXDC1;TMEM177;PHOSPHO2;ZBTB6;PEX3;POLR1B;ANG;TCF3;DCP2;LINC00324
54206	ERRFI1	ERBB receptor feedback inhibitor 1	0.279	1.413				HDAC2 HepG2 hg19	39/255	0.78362	0.999994	0	0	0.883644	0.21546	ERRFI1;CITED2;SLC20A1;FHOD1;TXNDC11;MYL6B;EDC3;MIR3615;DTWD1;RNU11;ERBB3;KIAA1586;SCFD2;DDI2;CSTF1;APOF;PACSIN3;SASH1;ABCC3;PRELID2;TGFB1;RFC1;TIPARP;RHBDF2;HUS1;DHCR24;ACTN4;PLEKHA8;TGFBR2;VIL1;SH3RF2;TUBB2A;TTC5;SLC7A5P2;ID1;BCL3;ANKRD40;NGEF;FRA10AC1
54897	CASZ1	castor zinc finger 1	0.166	1.503				ZZZ3 GM12878 hg19	45/293	0.788702	0.999994	0	0	0.887887	0.210755	C2ORF68;SH2D2A;TPI1P2;TACO1;COPS7B;UBE3B;SMG7;IPO4;SNORD15A;DSTYK;EMG1;ALCAM;SNORA7A;ZMYM3;RBBP5;RDH10;PRRG2;MAP3K8;DCAF10;TEFM;ISY1-RAB43;FZD1;SNORD36B;NTRK1;ACOT9;WDR83OS;WDR36;TYW5;ANXA2;CD70;OSBPL3;BCL9;ACTA1;DOK2;SNORD24;PCNA-AS1;SNORD43;SNORA21;SEC22B;ALG10B;MIR4273;FRA10AC1;BRWD3;SNRPB;FAIM
23435	TARDBP	TAR DNA binding protein	-0.159	2.532				SP2 H1-hESC hg19	191/1184	0.789956	0.999994	0	0	0.939358	0.22148	SLC46A3;EIF4A1;ZNF572;ZNF174;TXNL4B;PGAP2;MAML1;CSE1L;LTN1;TESK2;MPV17L2;UBP1;SCARNA2;MIR425;RRP8;PAIP2B;CNST;ZSCAN30;OIP5-AS1;CFL1;NIPAL3;MIR22HG;MAP3K9;ZNF445;ZNF202;ZNF563;ARL6IP6;HEMK1;PRKAB2;ZFP3;ACTN1;C21ORF58;GOLPH3L;LMTK2;ALG11;CDC25C;KCTD9;DDX39A;TMX2;WDR81;SNHG10;RBM14-RBM4;IL6ST;ZNF555;FKBP3;RNF216P1;HOMEZ;VCP;SLC26A2;ZNF394;CDCA3;COX17;DCUN1D4;TEX261;COX7A2;ZNF23;MTMR4;NLK;DNAJC27;RTN…
29914	UBIAD1	UbiA prenyltransferase domain containing 1	-0.138	1.954				POLR2AphosphoS5 SK-N-SH hg19	214/1331	0.818362	0.999994	0	0	0.934933	0.187408	SLC35B3;ERRFI1;ZNF175;IFITM2;TFRC;MAML2;TESK2;CYB5D2;IL4I1;ALKBH2;KIAA1586;FBXO4;LONP2;EIF2D;SLC12A6;SKP2;JUNB;ZNF169;ACOT9;SOX13;MED9;NIF3L1;ZNF836;CAGE1;SIK2;EZR;ALG10B;CDC42SE1;ZNF275;ZNF273;HHLA3;PEX11A;MRPL19;ZNF23;RPAP2;RPAP3;PGBD1;ZNF709;SNX1;ZNF148;EGR1;BBS1;PRPF38A;TGDS;EDEM2;GADD45G;SULT1B1;FBXL8;ZNF138;DCP1A;ZNF256;CDKN1C;ZNF493;CCDC127;ZNF491;SPIN3;ZNF45;MRPL35;RAB22A;RPPH1;GLIPR2;GNP…
60672	MIIP	migration and invasion inhibitory protein	0.19	1.744				RXRA SK-N-SH hg19	20/139	0.820249	0.999994	0	0	0.822726	0.163021	CTSA;PNISR;SCOC;BTBD19;ANXA2;TNFRSF12A;C17ORF58;MIR21;RTN4;WDR81;LPCAT3;HCFC1R1;BHLHE40;BCL3;CAPN2;RARA;MIR22HG;CEP41;IL6ST;ZNF367
102465836	MIR7846	microRNA 7846	0.459	2.058				RELA GM12878 hg19	124/785	0.821864	0.999994	0	0	0.916427	0.179785	POGLUT1;MAML2;NCF4;RCBTB2;ELK4;MIR4505;ALCAM;SNORD16;SNORD12;MAP3K8;JUNB;IER5;ZNF563;ZNF561;PNISR;MIA;TYW3;ZBTB37;MIRLET7I;IPCEF1;SNORD18A;SYTL3;MFSD10;ST7L;DDX39A;HSBP1L1;FSCN1;SNORA24;CAGE1;SNORA21;IL6ST;INO80C;C17ORF99;MIR3191;CDCA3;MIR3190;FBXO46;NID1;ART3;RDH10;PMAIP1;SNORD31;SNORD30;HLA-DQA1;CCR10;SNORD36B;BTBD19;EGR2;SNORD12B;GADD45B;APOBEC3H;SNORD12C;PBX2;NFKB2;SNHG3;PAN2;SNORD28;EHD4;SNO…
79180	EFHD2	EF-hand domain family member D2	0.506	1.938				RELA GM12892 hg19	209/1302	0.82259	0.999994	0	0	0.933114	0.182235	SNORA9;TFRC;TESK2;TXNDC11;TIPARP-AS1;WDR89;MIR425;LGALS1;ALCAM;PPAT;JUNB;IER5;GLUL;IER2;ARL6IP6;PRKAB2;ESCO1;TYW3;SLC35C2;MFSD11;RUNX3;SYTL3;ATG12;MFSD10;SNHG15;FLJ13224;SNORD100;SNHG12;SNORD101;HSBP1L1;NHLRC2;CAGE1;EZR;SLCO5A1;RDH10;SNORA57;MIR1292;HLA-DQA1;HEXIM1;SNORD36B;BTBD19;SNORD12B;GADD45B;TIPARP;SNORD12C;GADD45A;PBX2;PTK6;SNHG6;SNHG3;SFXN2;INTS6;RCOR3;DCP1A;CPEB2;SETD5;HBS1L;SMG1;CITED2;…
11330	CTRC	chymotrypsin C	0.615	1.913				JUND HCT116 hg19	53/348	0.823982	0.999994	0	0	0.878702	0.170123	ERRFI1;SCOC;SIRPB2;MT2A;ARHGDIA;HCFC1R1;CAPN2;JUNB;ZNF367;RNU4ATAC;SH3D19;SNORA70;TNFRSF12A;IFRD1;AEN;MIR21;SYTL3;MFSD10;SNORD100;ATF4;SNORA64;SNORD35A;INO80C;SNORD80;MTFP1;SLC20A1;MIR3198-2;IER5L;IL20RB;RTN4;ABLIM1;CHST11;SNORD79;UBC;SNORD50B;SNORD50A;SNORD34;SNORD78;SNORA10;CTNNAL1;LEKR1;HSPA5;GADD45A;IL31RA;LNPEP;SNHG3;C1ORF100;FOSL1;SH3RF2;BCL9;KRT18;BFSP1;ID1
23341	DNAJC16	DnaJ heat shock protein family (Hsp40) member C16	-0.17	6.883				HSF1 HepG2 hg19	37/249	0.833218	0.999994	0	0	0.853845	0.155793	ZNF473;DCTN5;DGKE;IER5L;UBFD1;SLC5A3;CENPA;IPO4;SHF;RGS2;PSMB3;TRA2B;CHORDC1;UBC;LONRF1;MIR3153;RMRP;CPSF7;TIA1;ST13;TYW3;SACM1L;VTRNA1-1;FOXJ1;CCDC117;TIMM21;PLXDC1;PALB2;JMJD6;METTL23;CKS2;NEK10;MIR4258;ANG;SUGT1;SERINC4;LINC00324
79814	AGMAT	agmatinase	-0.204	1.362				TEAD4 HepG2 hg19	36/244	0.842394	0.999994	0	0	0.846699	0.145216	TRUB1;PHLPP1;CCNT1;CITED2;COX17;GXYLT1;PTPRK;IPO4;RNU11;RPPH1;ERBB3;SNRPD3;KPNA2;ZNF169;RNU4ATAC;IER2;RMRP;CBX5;TGIF2;KDM4C;MIR22;APOA1;ALG10;RC3H2;TGFBR2;PSMA6;THAP6;PREPL;NR4A3;APPBP2;BCL6;PEX3;DDIT3;RNF207;SRSF3;NGEF
84301	DDI2	DNA damage inducible 1 homolog 2	-0.137	5.323				FOXP2 SK-N-MC hg19	64/423	0.858513	0.999994	0	0	0.871366	0.13293	RIF1;TACO1;EIF4A3;IRS2;TNFAIP1;AFF4;ALKBH2;DTWD1;RPPH1;CHCHD2;CNST;LOC100289511;LIPH;OPA3;HCFC1R1;PDE4A;FBXL19-AS1;JUNB;VPS36;ZNF202;PLS1;MIR3175;ZNF484;ESCO1;SLC30A5;LMTK2;CCDC117;THAP6;MBLAC2;THAP5;TFDP2;SLC25A19;TMEM106B;SRSF3;NAF1;MAPT;TBC1D23;TNKS;MTMR9;GTF2E2;TRA2B;DHX36;ZNF668;DNAJB9;PMAIP1;TEFM;CDKN2D;TTC14;FZD3;MMAA;TIPARP;RABL2B;LYSMD1;KLHL24;FANCG;NR4A2;MFAP3;RFXAP;RLIM;TRIP11;GOPC;DCP…
6248	RSC1A1	regulator of solute carriers 1	-0.121	2.081				FOXP2 PFSK-1 hg19	23/163	0.85949	0.999994	0	0	0.803907	0.121724	ZNF441;PDIA3;RANBP2;RIF1;HARBI1;KIAA1143;DDX20;RABL2B;TNFAIP1;LYSMD3;BACH2;SAP30;PER1;TMEM135;SLC7A5P2;ZC3H12A;EHBP1L1;FSCN1;ATG2A;RLIM;SUGT1;JUNB;MIR3175
729614	SPEN-AS1	SPEN antisense RNA 1	0.471	7.695				CEBPD K562 hg19	107/691	0.86329	0.999994	0	0	0.894715	0.131527	EIF4A1;SLC35B2;C5ORF24;MIDN;PGAP2;TFRC;SCARNA2;FBXO22;BEST1;ZFP36;FTH1;CFL1;HCFC1R1;SEC62;JUNB;IER5;ZNF202;TLE2;ESCO1;ACTN1;C21ORF58;PRPF4B;RC3H2;LZTFL1;SNHG15;MYL6;NIF3L1;TFR2;DDIT3;HMBS;SNRPG;FSCN1;SRSF3;ANKRD40;ATF4;CDC42SE1;MIR3191;DDX6;EPB42;MIR3190;MTMR9;SLC1A5;DNAJC27;GLG1;FAM124B;ZNHIT2;EMG1;SHARPIN;CSTF1;PRPF38A;TGFB1;CPSF6;GADD45B;HSPA5;GADD45A;OSBPL3;BRAF;SNHG3;UBAC2-AS1;ID1;CASS4;CHMP…
26871	RNU1-1	RNA, U1 small nuclear 1	0.616	4.732				JUND MCF-7 hg19	35/241	0.864186	0.999994	0	0	0.831025	0.121302	INO80C;AHNAK;CITED2;SEMA3B;GLG1;RTN4;TUBA1C;MIR4505;MT2A;C1QTNF6;MYO6;HCFC1R1;UBC;CTNNA1;SFN;JUNB;MIR3175;PLS1;MKKS;TNFRSF12A;NFYB;IFRD1;ELP2;LNPEP;MIR21;ETV2;ARID1A;PA2G4P4;FOSL2;TGFBR2;KRT18;BCL3;MIR4530;AAGAB;SSBP2
26869	RNU1-3	RNA, U1 small nuclear 3	0.582	3.171				ELF1 HCT116 hg19	189/1194	0.864646	0.999994	0	0	0.917144	0.133385	SLC35B3;ERVK13-1;ZNF572;ZNF175;TXNL4B;SLC35B4;PDCD6;LTN1;FBXO25;GCC2;WDR89;CYB5D2;RRP8;CHCHD5;CHCHD2;ZNF81;CNST;ZNF845;NUDT18;LONP2;SNRPD3;ZNF721;ZNF324;SKP2;ZNF169;C8ORF44;ISY1-RAB43;WDR83OS;CDKL3;ANKRD49;ZNF283;NHLRC3;ZNF160;SACM1L;ALG10;TRPC4AP;FBXW2;DHDDS;TSSK6;AAGAB;LETMD1;SNORA21;ZNF675;ALG10B;CGGBP1;ZNF431;INO80C;ZNF397;ZNF155;ZNF551;MTMR9;AK3;FBXO46;UBR1;ZNF24;RNPC3;NLK;STK4;GSPT1;LOH12CR…
6060	RNU1-4	RNA, U1 small nuclear 4	0.596	4.812				ZNF274 K562 hg19	151/974	0.899625	0.999994	0	0	0.894597	0.0946283	ZNF572;SNORA9;TFRC;TACO1;SCARNA2;NUCKS1;COMTD1;CHCHD2;PSMD5;SNORD16;FTH1;ARHGDIA;FBXO4;SNORD12;EIF2D;IER5;GLUL;CMKLR1;SACM1L;C21ORF58;ZBTB37;SNORD18B;SNORD18A;TRPC4AP;UHMK1;SNHG15;FLJ13224;PHOSPHO2;SNHG12;SYPL1;EHBP1L1;HMBS;FSCN1;SRSF3;ADNP;ZNF555;SNORD35A;MIR3191;IDI1;EPB42;MIR3190;SLC9A1;HMBOX1;SNORD50B;SNORD34;SNORD50A;SNORD31;HBQ1;ZNF786;SNORD30;KLHDC10;HEXIM1;SPECC1;NEK9;EGR1;SNORD12B;SDF2L1…
26870	RNU1-2	RNA, U1 small nuclear 2	0.454	3.079				ZBTB33 SK-N-SH hg19	193/1234	0.904225	0.999994	0	0	0.903209	0.0909326	C5ORF24;CCNJ;SLC35B4;TFRC;TMEM41B;TP53RK;EIF4A3;IPP;RBM26-AS1;CYB5D2;LOC100289511;KIAA1586;PSMD5;SEC62;SACM1L;METTL3;IFT80;RC3H2;THAP2;NIF3L1;TCEANC2;SNORA21;ATF4;ZNF155;SAR1A;TERC;HHLA3;MRPL19;ZNF24;RNPC3;SNX1;PTPMT1;SNORA57;HBQ1;TOE1;EDEM3;SNORD36B;EGR1;ZNF260;TGDS;CDC6;MAGOHB;SMARCA1;SNHG3;ZNF559-ZNF177;FUBP1;WNK3;NAPEPLD;NOL11;ZNF136;GPR19;SUV39H2;SETD5;LRSAM1;AHCTF1;MRPS14;AP4E1;NAT10;PIGW;C…
100506730	LOC100506730	uncharacterized LOC100506730	-0.297	1.717				YY1 A549 hg19	183/1173	0.904989	0.999994	0	0	0.900661	0.0899151	CCDC71L;CCNT2;POGLUT1;SLC35B4;OSGEPL1;NUP188;MAML1;TACO1;ZMYND8;LGALS8-AS1;MPI;RBM26-AS1;NUCKS1;UBE3B;CCT6B;PTAR1;LSM11;CWC22;LONP2;DIP2B;ZNF566;PLS1;DDX17;ISY1-RAB43;ZNF562;CDKL3;ZNF561;SLC30A5;LMTK2;PRPF4B;IFT80;TSC1;ALG12;ALG11;HCFC2;TRPC4AP;FBXW2;JMJD6;RUFY1;HIC2;TMEM135;PPA2;SNHG12;TMX2;ZC3H11A;RBM14-RBM4;TFAM;PPIH;AAGAB;TMEM126B;SNRPF;LETMD1;EZR;ALG10B;CGGBP1;ANAPC1;IDI1;HHLA3;MTMR9;COPS7B;…
54896	SLC66A1	solute carrier family 66 member 1	0.258	1.521				POLR2AphosphoS5 K562 hg19	228/1459	0.924684	0.999994	0	0	0.901174	0.0705645	ERRFI1;ACSM3;EIF4A3;PTPDC1;ALKBH2;CDC23;KIAA1586;ZNF845;SLC12A6;SEC62;NFRKB;VPS36;ZNF169;PAQR8;TSPYL2;ACOT9;PRKAB2;GABARAPL1;ZNF281;ACTN1;SACM1L;MED9;ZNF12;ACTN4;FAM86EP;MAP1B;TFAM;CAGE1;EZR;SKAP2;ZNF397;ZNF275;SH2D2A;RNPC3;RPAP2;GLG1;TTBK2;FAM124B;CHST11;MIER3;ZNF148;EDEM3;SURF1;GADD45B;TIPARP;SURF2;EDEM2;BRAF;CDC6;MAGOHB;NET1;FBXL8;ZNF37A;ZNF813;TNFSF9;ATM;ZNF138;CPEB3;RBAK;ZNF136;CC2D1A;ZNF493…
105378614	MICOS10-DT	MICOS10 divergent transcript	0.84	2.219				TEAD4 A549 hg19	65/447	0.926381	0.999994	0	0	0.83077	0.0635285	ERRFI1;CITED2;FHOD1;ZC3H6;PVR;SHF;MT2A;RPPH1;HCFC1R1;CAPN2;MIR22HG;HAVCR1;IER5;ZNF367;RNU4ATAC;IER2;RMRP;MIR3175;DUSP4;ANXA2;TNFRSF12A;PARP2;SACM1L;MIR22;VTRNA1-1;MIR21;MYL6;SLC7A6;THAP6;RABEP1;WDR81;TRAF4;FSCN1;MIR4530;ANG;ALG10B;LINC00324;AVPI1;SNORD35A;AHNAK;DENND3;RTN4;LRP6;RNU11;RNU12;LOC286059;PSMB3;RBBP5;SERTAD2;TRA2B;UBC;SNORD34;SCAND1;ZBED5;CHTOP;TIA1;HSPA5;ZNF181;PLXDC1;PER1;NR4A3;COL7A…
100532736	MICOS10-NBL1	MICOS10-NBL1 readthrough	0.312	1.837				FOXM1 MCF-7 hg19	22/168	0.92884	0.999994	0	0	0.736866	0.0543948	SCARNA13;CDKN2D;UBE2C;SEMA3B;NUCKS1;TUBB4B;CENPA;PA2G4P4;APOLD1;BATF;KCTD9;TUBA1C;PTTG1;ELF3;UBE2S;SNHG10;C1QTNF6;ID1;NEK10;KPNA2;FAM83D;MXD3
23252	OTUD3	OTU deubiquitinase 3	-0.144	2.116				POLR2AphosphoS2 A549 hg19	316/2000	0.930144	0.999994	0	0	0.911496	0.066007	ERRFI1;C5ORF24;SNORA9;DQX1;LDLRAD2;TIPARP-AS1;NRADDP;CCT6B;ELK4;LGALS3;MT2A;LOC100289511;RUSC2;CIRBP-AS1;PIEZO1;SNORD97;PIP4K2B;SLC12A6;TNS4;IER5;JUNB;SCN1B;SNORA31;ARL6IP6;ISY1-RAB43;TSPYL2;WDR83OS;ACOT9;GOLPH3L;HSD11B1L;MFSD10;JMJD6;NIF3L1;SNORD100;SNHG12;SNORD102;NUP210L;SNORD101;SNORA27;HMBS;HSBP1L1;C3ORF20;EZR;MCM3AP-AS1;CTXN1;SNORD35A;SPTBN5;ZNF394;PPP1R35;DCUN1D4;ZNF24;ZNHIT2;NUAK2;INPP5K;…
102464833	MIR6084	microRNA 6084	0.286	1.6				MEF2A K562 hg19	44/316	0.938485	0.999994	0	0	0.790157	0.0501654	ERRFI1;MIR3191;SEPT5-GP1BB;MIR3190;TMEM72;SPATA2;HUS1B;FBXO22;SLC9A1;ART1;RNU11;DSTYK;RNU12;GPR137;CKB;ZBED5;RNU4ATAC;IER2;YWHAH;CTSA;TMOD1;POLR2M;EGR1;SNORA70;PLA2G12A;ARHGEF12;GADD45A;BAD;SPHK1;TTC9B;KLHL24;MAFA;SNHG3;TPST2;NR4A2;LIN28A;NR4A3;SYT11;TFAM;BAX;ANKRD40;RCOR2;RAPGEF6;PLEC
400745	SH2D5	SH2 domain containing 5	0.548	2.822				TEAD4 MCF-7 hg19	19/150	0.939135	0.999994	0	0	0.709267	0.0445388	TIA1;TNFRSF12A;CITED2;PARP2;SEMA3B;MIRLET7I;ZC3H6;BATF;SHF;MIR4505;RPPH1;C1QTNF6;TRA2B;HCFC1R1;ANG;ANXA9;ZBED5;IER2;RMRP
5909	RAP1GAP	RAP1 GTPase activating protein	0.732	4.603				PBX3 GM12878 hg19	206/1334	0.940958	0.999994	0	0	0.888335	0.0540615	SLC46A3;EIF4A1;SLC35B2;ZNF174;PGAP2;TFRC;MAML1;EIF4A3;TESK2;WDR89;ZC3H12A;NIPAL3;MIR22HG;PKNOX1;JUNB;IER5;ZNF17;HEMK1;STARD5;ZNF281;ACTN1;ENTPD7;GOLPH3L;HCFC2;ZNF14;FAM86EP;MYL6;DDX39A;ZNF717;SNHG12;WDR81;ASTL;SNHG10;BOLA2;ATF4;ZNF273;CDCA3;DCUN1D4;TTBK2;ZNF709;ZNF700;SNORA57;ZBED5;SCAI;EGR1;ZNF141;SNHG6;VNN2;ZNF814;TNFSF9;CYB5RL;INTS6;CALR;ZNF138;ZNF253;LRSAM1;SMG1;CLIC4;ZNF493;ZNF491;NAT10;LETM…
401944	LDLRAD2	low density lipoprotein receptor class A domain containing 2	-0.52	1.907				STAT2 K562 hg19	37/271	0.940965	0.999994	0	0	0.772532	0.0470078	N6AMT1;HEMGN;SLFN5;DGKE;IFITM2;ZMYND8;UBFD1;UBR1;GTF2E2;OASL;HERC5;RNU11;MT2A;ARL5B;MUC1;SYNGAP1;SOCS1;BAG1;SNORD12;APOL1;GSTK1;SNORD12B;STARD5;PRPF38A;SNORD12C;LNPEP;ISG15;MAGOHB;PSMA6;EHD4;KLHL6;IRF1;POLR1B;SNORA67;DCP1A;CD68;RBM43
3339	HSPG2	heparan sulfate proteoglycan 2	-0.473	1.915				EGR1 MCF-7 hg19	110/741	0.947391	0.999994	0	0	0.849569	0.0459138	POGLUT1;TFRC;CCNT1;RIF1;NUP188;UXS1;PLOD3;UBP1;SCARNA2;UBE3B;TPGS1;BACH2;ZNF81;FPGT;LONP2;PIP4K2B;SEC62;IER2;PNISR;ZNF281;METTL3;MED9;THNSL1;THAP2;PREPL;IL6ST;MCM3AP-AS1;SEH1L;IREB2;UBFD1;UAP1;DNAJC27;ZNHIT2;UBR5;ZNF786;SOCS4;B3GALNT2;EGR1;SURF1;TGFB1;CRADD;GADD45B;BOD1;SURF2;DNAH14;DCLK2;ZNF816;SNAI1;SFXN2;NOL11;DIDO1;SLC44A3;USP37;TNFAIP1;CYB561D1;AFF4;DSTYK;AKAP11;ME1;CHAMP1;GNPNAT1;PAN3-AS1;F…
101928043	LINC01635	long intergenic non-protein coding RNA 1635	0.375	1.763				POLR2AphosphoS5 SK-N-MC hg19	176/1154	0.948861	0.999994	0	0	0.875599	0.0459629	CCDC71L;ZNF572;ZNF175;TMEM41B;SERPINE2;RPP30;MPI;LTN1;GIMAP2;EDC3;IL4I1;PTAR1;ZFP36;PAIP2B;LSM11;CNST;ALCAM;PPP2R1B;FPGT;SESN2;LONP2;EIF2D;ZNF445;ZNF566;BTRC;SKP2;ZNF202;ZNF17;PDIA3;ZNF440;SACM1L;LMTK2;OCRL;ZNF14;DHDDS;ST7L;KCTD9;TMEM135;TMX3;ZNF836;SMS;AAGAB;SLX1A;TBC1D23;CCDC152;EZR;ZNF433;ALG10B;SKAP2;ZNF431;IFNAR1;FLJ30679;ZNF155;IDI1;ZNF273;COX17;MTMR9;UBR1;LIN7C;RPAP2;ZNF709;SNX1;BAG3;ZMAT3…
100996511	LINC01355	long intergenic non-protein coding RNA 1355	-0.508	2.105				TCF12 MCF-7 hg19	12/104	0.951619	0.999994	0	0	0.638037	0.0316405	MIR4505;KRT18;CITED2;C1QTNF6;SEMA3B;PTK6;MIR191;PA2G4P4;MIR425;GLG1;BATF;SIGLEC5
6920	TCEA3	transcription elongation factor A3	-0.292	2.363				BCL3 GM12878 hg19	72/503	0.953244	0.999994	0	0	0.81487	0.0390194	C5ORF24;NCF4;AP4E1;NAT10;SRA1;ITGAL;TM7SF2;PPP1R9B;RBM4;ALCAM;LOC100129034;C6ORF226;MIR150;PIP4K2B;SCN5A;JUNB;RNU4ATAC;MIR3175;NANOS1;WDR83OS;DUSP2;ZFP3;MIRLET7I;PRPF40B;MIR1539;ASTL;POLG2;MGC16275;EHBP1L1;TSSK6;ADAM8;ANG;SLC25A10;ADNP;TLCD1;IL6ST;ANKRD17;MIR3191;SEPT5-GP1BB;MIR3190;SEMA3B;ZNF8;SLC9A1;RNU11;RNU12;ZNHIT2;KLC2;FAM83E;MIR4647;UBC;DVL2;INPP5K;HBQ1;ZNF148;FAM83D;SNORA10;HEXIM1;SLC35A2…
107984928	LOC107984928	uncharacterized LOC107984928	-0.44	1.775				CBX3 HCT116 hg19	27/209	0.954752	0.999994	0	0	0.724946	0.0335677	CCDC71L;PTPRS;TERC;SLC9A1;DTWD1;MT2A;DSTYK;SCN5A;ZNF268;FZD1;ZNF562;WDR36;RFC1;INSR;GSR;KLHL28;NOC3L;DHDDS;FMNL3;SH3RF2;PEX3;ID1;ADNP;RBM45;ALG10B;FRA10AC1;SKAP2
259283	MDS2	myelodysplastic syndrome 2 translocation associated	-0.294	1.498				JUND GM12878 hg19	120/809	0.955572	0.999994	0	0	0.848291	0.0385507	SNORA9;DPY19L2P2;C1ORF74;CYB5D2;BEST4;SYNGAP1;RUSC2;PPAT;NUDT18;PIP4K2B;PKNOX1;SH2D5;JUNB;CDON;ARL6IP6;IL15RA;PRKAB2;GABARAPL1;IPCEF1;SYTL3;LZTFL1;SNHG15;MYL6;OLFM2;FSCN1;AAGAB;PPIB;FKBP3;RNF216P1;FLJ30679;MIR3191;SPTBN5;PAXIP1;MIR3190;NPAT;STK35;CHST11;DHX36;UBC;ZNF668;CAMTA1;SNX9;MIR1292;HEXIM1;ST13;OSGIN1;BSDC1;BRAF;MAGOHB;FOSL2;FOSL1;BCL9;GDF9;CNOT6;BCL6;BHLHE40;MAFF;PAF1;CYCS;CALM3;ATM;WRAP5…
57185	NIPAL3	NIPA like domain containing 3	-0.175	2.566				CEBPZ HepG2 hg19	129/867	0.957581	0.999994	0	0	0.851089	0.0368904	EIF4A1;SLC35B2;TXNL4B;ACSM3;ZMYND8;TESK2;MPV17L2;UBP1;IPO4;EDC3;PAIP2B;CDC23;SNORD12;SNIP1;SKP2;ZNF202;ZNF443;ZNF17;SLC35C2;GOLPH3L;ALG11;CASD1;TUG1;ZNF91;DDX39A;TMX2;POLG2;SNHG10;HMBS;ZNF555;ALG10B;HOMEZ;VCP;CDCA3;DCUN1D4;MTMR4;LIN7C;ZBTB5;NLK;RTN4;TTBK2;SNX1;SHARPIN;G3BP1;ZNF548;CAMTA1;ANKZF1;KLHDC10;EDEM3;SNORD12B;SDF2L1;CBX5;HSPA5;UBE2C;SNORD12C;EDEM2;GPR137C;GDF9;HOOK1;FUBP1;ID1;SNORA48;PAF1…
11123	RCAN3	RCAN family member 3	-0.175	2.104				NR3C1 HepG2 hg19	27/211	0.960088	0.999994	0	0	0.716979	0.0292031	INO80C;FLJ30679;GTF3C2;LRSAM1;IREB2;TPGS1;PSMB2;PSMD5;ZNF649;CSTF1;METTL4;COX11;FBXL19-AS1;ZNF585A;ZNF484;MKKS;CRADD;METTL3;KIAA1143;LNPEP;MAGOHB;ARID1A;PREPL;LYRM7;ZNF614;TMEM18;PPIL4
100506985	NCMAP-DT	NCMAP divergent transcript	-0.2	2.329				SREBF1 HepG2 hg19	71/502	0.962768	0.999994	0	0	0.80331	0.0304795	TOR2A;PANK3;TMEM41B;MPV17L2;LRRC73;PCSK9;SMG7;TM7SF2;MIR3615;SYNGAP1;YWHAQ;OIP5-AS1;HYAL3;HCFC1R1;ZNF526;CCDC96;SNRPD3;PKNOX1;CXADR;HSD11B1L;MIR636;MFSD11;LZTFL1;TMEM135;PREPL;AAGAB;SNRPF;TLCD1;MCM3AP-AS1;SKAP2;HOMEZ;COX19;IDI1;DCTN5;RNMT;INSIG2;SLC20A1;GTF2E2;RTN4;MUC1;FAM120B;G3BP1;POLD2;DVL2;TP53BP1;RAB11FIP2;LONRF1;ANKZF1;SLC19A2;ZNF286A;PTPN1;BBS1;MMAB;FOXJ1;DHCR24;TUBE1;SEMA4G;MAFA;PALB2;MO…
25932	CLIC4	chloride intracellular channel 4	0.568	2.375				SP2 HepG2 hg19	231/1507	0.963306	0.999994	0	0	0.879089	0.0328643	EIF4A1;ZNF174;PGAP2;MAML1;TESK2;SCARNA2;WDR89;RRP8;CDC23;CNST;ZSCAN30;NIPAL3;MIR22HG;IER2;ARL6IP6;ZNF17;HEMK1;PRKAB2;ACTN1;GOLPH3L;JMJD6;DDX39A;WDR81;SNHG10;BOLA2;RNF216P1;ZNF394;CDCA3;DCUN1D4;ZNF23;MTMR4;ZBTB5;NLK;TTBK2;PGBD1;ZNF709;ZSCAN12;SFN;STXBP5;ZNF148;ZSCAN16;SCAI;HEXIM1;EDEM3;ZRANB2;EIF1;GPR137C;ALDH6A1;NDUFAF4;SNORA48;PAF1;CYB5RL;CALR;ZNF138;SETD5;DET1;ZNF493;ZNF250;ING1;LETM2;HERPUD1;M…
864	RUNX3	RUNX family transcription factor 3	0.196	1.374				SIRT6 H1-hESC hg19	311/2000	0.963826	0.999994	0	0	0.892666	0.0328894	C5ORF24;SLC35B4;ZNF174;TFRC;TMEM41B;MAML2;THUMPD3;RBM26-AS1;SCARNA2;WDR89;HERC5;PPP2R1B;ZSCAN30;CHORDC1;VPS36;IER5;IER2;ISY1-RAB43;WDR83OS;TYW5;IFT80;RC3H2;JMJD6;NIF3L1;THAP6;THAP5;PPA2;WDR81;SNORD102;HMBS;TFAM;SNORA24;LETMD1;CCDC82;ALDH7A1;CGGBP1;SKAP2;TERC;HHLA3;MTMR9;LARP1;INPP5F;SCFD2;ZNHIT6;DHX36;ZSCAN12;RBM12;ZBED5;SCAI;HEXIM1;SNORD36B;SNORD12B;PRPF38A;CRADD;TGDS;SNORD12C;EDEM2;INTS2;BSDC1;…
107984932	LOC107984932		0.377	2.61				SIN3A HCT116 hg19	100/689	0.96469	0.999994	0	0	0.827061	0.0297316	ERRFI1;ANKRD37;MIDN;TFRC;IPO4;CYB5D2;EDC3;ZFP36;MT2A;SNORD16;HCFC1R1;MIR22HG;ZNF721;PHLDA2;KPNA2;JUNB;IER2;GABARAPL1;ANKRD49;SNORD18A;SAP30;MFSD10;WDR81;SLC7A5P2;PPIH;SNORA21;EZR;FKBP3;SNORD35A;MIR3191;MIR3190;RPAP3;SLC9A1;LOH12CR2;SCFD2;UBC;SNORD50B;SNORD50A;SNORD34;MIR1292;FAM83D;SOCS4;GADD45A;RABL2A;RABL2B;LNPEP;TNFRSF10D;FOSL1;NET1;NR4A2;G6PC3;LIN28A;ID1;BHLHE40;SNAI1;WRAP53;CREBZF;KDM5B;RBM2…
26119	LDLRAP1	low density lipoprotein receptor adaptor protein 1	-0.31	2.617				CREB1 GM12878 hg19	117/800	0.968427	0.999994	0	0	0.833898	0.0267534	CCNT1;DQX1;LTN1;MPV17L2;CCT6B;ZDBF2;CDC23;PSMD5;KIF5C;LIPH;OIP5-AS1;CWC22;NUDT18;SNIP1;SKP2;IER2;PUS3;ZNF561;NHLRC3;METTL3;ZNF10;MED9;IFT80;FBXW2;MED6;ATG12;DHDDS;NIF3L1;ZC3H11A;TBC1D23;ALG10B;FLJ30679;NUP205;SAR1A;HHLA3;SH2D2A;ZNF23;UBR1;ZBTB5;RPF2;SNX1;EMG1;MED30;ZNF548;CSTF1;ZNF426;INPP5K;ZNF304;LONRF1;BTN2A3P;HLA-DQA1;ACBD5;CPSF6;BRAF;MAGOHB;PAN2;FOSL1;EHD4;BCL6;ZNF419;ZNF814;PAF1;CYCS;ZNF138…
164091	PAQR7	progestin and adipoQ receptor family member 7	-0.267	2.406				TBP GM12878 hg19	310/2000	0.968634	0.999994	0	0	0.888921	0.0283287	SLC46A3;ERRFI1;EIF4A1;C5ORF24;ZNF174;PGAP2;MAML2;TP53RK;THUMPD3;GCC2;SCARNA2;RRP8;IL4I1;MT2A;CDC23;LGALS1;ALCAM;PPP2R1B;KIAA1586;ZC3H12A;NIPAL3;LONP2;PDK3;CHAC1;SKP2;JUNB;ZNF169;ZNF17;WDR83OS;ZNF284;NHLRC3;ZFP3;HCFC2;MYL6;DDX39A;DDIT3;ZNF836;ALG10B;RNF216P1;ZNF155;ZNF275;ZNF273;SDC4;SH2D2A;ZBTB5;SLC5A3;LOH12CR2;ZNF709;SNX1;NUAK2;CHST11;INPP5F;GRPEL2;MYO6;ZNF700;RBM12;ZNF148;ZSCAN16;HLA-DQA1;BBS2;…
149420	PDIK1L	PDLIM1 interacting kinase 1 like	-0.163	2.037				TEAD4 SK-N-SH hg19	69/493	0.968636	0.999994	0	0	0.793435	0.0252839	MAML1;ZC3H6;PTPRK;SHF;MT2A;RPPH1;ALCAM;LGALS1;LOC100289511;CIRBP-AS1;HCFC1R1;CAPN2;MIR22HG;JUNB;ZNF367;SH2D5;RNU4ATAC;IER2;RMRP;MIR3175;DUSP4;RHBDF1;DUSP2;ANXA2;TNFRSF12A;PARP2;SACM1L;TPM1;MIRLET7I;MIR22;VTRNA1-1;MIR21;LMO7;MIR636;MFSD11;TGFBR2;RABEP1;WDR81;RARA;FSCN1;SRSF3;ANG;SEC22B;LINC00324;AVPI1;CASZ1;RALA;SEH1L;AHNAK;NEXN;APOLD1;RTN4;LRP6;RNU11;GNG3;SERTAD2;TRA2B;ZBED5;CHTOP;TIA1;HSPA5;GADD…
83442	SH3BGRL3	SH3 domain binding glutamate rich protein like 3	0.299	2.399				GABPA MEL cell line mm9	14/125	0.972196	0.999994	0	0	0.616617	0.0173872	GALNT11;BRD2;ANKRD46;HOMER1;BNIP3;METTL3;SPAG4;BRAF;CDC25C;DPP8;TTC5;FTH1;UBC;LEKR1
79727	LIN28A	lin-28 homolog A	0.55	1.715				TAF1 ECC-1 hg19	203/1346	0.974108	0.999994	0	0	0.86226	0.0226198	SLC35B3;ERRFI1;ZNF174;PGAP2;MAML1;RRP8;IL4I1;PPP2R1B;KIAA1586;ZSCAN30;ZNF845;SKP2;PRKACB;ZNF17;TSPYL2;ACOT9;STARD5;TYW3;ZNF281;ZFP3;HCFC2;ZNF14;FAM86EP;THAP2;DDX39A;NHLRC2;CAGE1;LETMD1;ALG10B;SKAP2;ZNF397;COPS7B;ZNF23;RNPC3;RPAP2;ZNHIT6;INPP5K;SLC19A2;ZNF264;BBS1;GADD45B;TIPARP;BSDC1;LNPEP;CDC6;MAGOHB;ASAH2B;ZNF816;ATG2A;FBXL3;ATM;SFXN2;NOL11;AVL9;DCP1A;CPEB2;CDS2;SUV39H2;MRPS14;SPIN3;NAT10;TUBA1…
79947	DHDDS	dehydrodolichyl diphosphate synthase subunit	-0.087	1.44				RFX5 IMR-90 hg19	66/478	0.974452	0.999994	0	0	0.780916	0.02021	TOR2A;DYRK2;PGAP2;MPV17L2;LRRC73;NRARP;MT2A;PAIP2B;SESN3;YWHAQ;TUBB3;MIR22HG;MTPAP;ZNF365;TEAD3;MIR3175;TSPYL2;ESCO1;MIA;SLC30A5;GOLPH3L;MIR22;SENP2;SSTR3;KCTD9;DNAJC1;FLJ13224;PHOSPHO2;WDR81;ADORA2A;CKS2;SRSF3;CRELD1;DCP2;VCP;RALA;LTBP4;MOSPD3;HSPA14;TOB1;HSF2;UBC;POLD2;LONRF1;BTN2A3P;HLA-DQA1;SPTBN2;MIR3153;CDKN2D;SDF2L1;LOC91450;RAB39B;TTC9C;GPR3;SNX22;PSMB8;GADD45G;TSPAN15;ALDH6A1;HOOK2;CNOT1…
8289	ARID1A	AT-rich interaction domain 1A	-0.102	1.534				SRF HCT116 hg19	56/413	0.975105	0.999994	0	0	0.764971	0.019285	DET1;RBM28;C2ORF49;MIR4505;SNORA7A;CDC23;GLIPR2;CFL1;CAPN2;ZNF721;TNS4;JUNB;ISY1-RAB43;DUSP2;WDR36;RFC1;MED9;MED6;FBXW2;DHDDS;FLJ13224;MAPKAPK2;NAF1;SNORA21;ALG10B;TRUB1;COX19;DCTN5;CTDP1;PFKFB3;TERC;TCF7;AGPAT4;ZNF548;FLNA;ZNF585B;ZNF268;KLHDC10;EGR1;CPSF4;EGR2;EGR3;HOMER1;BOD1;TYW1B;ISG15;MAGOHB;PALB2;GADD45G;FOSL1;BCL9;NR4A3;SYT11;POLR3F;PPIL4;SNORA41
2810	SFN	stratifin	0.429	2.406				SP1 K562 hg19	187/1249	0.976214	0.999994	0	0	0.855063	0.0205846	EIF4A1;TOR2A;ZNF174;TXNL4B;PGAP2;ZMYND8;MPV17L2;UBP1;NUCKS1;RGS2;PAIP2B;PPAT;OIP5-AS1;SESN2;NIPAL3;MIR22HG;PKNOX1;PLS1;CDON;ARL6IP6;ACVR1;ACTN1;C21ORF58;ARID5A;TSC1;ALG11;HSPG2;ATG12;DHDDS;KCTD9;DDX39A;TMX2;WDR81;SYPL1;SNHG10;S100A4;PPIH;AAGAB;SNRPF;ZNF555;FKBP3;ATF4;INO80C;HOMEZ;VCP;SLC26A2;CASZ1;CDCA3;PPP1R35;MYCBP2;DCUN1D4;UBFD1;MTMR4;ZBTB5;NLK;RTN4;TTBK2;EMG1;SHARPIN;G3BP1;BAG1;UBC;ZNF668;CAM…
6548	SLC9A1	solute carrier family 9 member A1	0.117	1.532				YY1 GM12892 hg19	136/929	0.976735	0.999994	0	0	0.833937	0.0196311	CRTC3;TFRC;NUP188;TACO1;MPI;PLOD3;UBE3B;PTPDC1;CCT6B;CHCHD5;PTAR1;PSMD5;ZC3H12A;CWC22;BTRC;TYW3;ZNF160;METTL3;HUS1;TSC1;ALG12;ACTN4;ZNF14;FAM86EP;TRPC4AP;SAP30;RUFY1;TMEM135;POLG2;SYPL1;SLC7A5P2;SMS;PPIH;TMEM126B;SNRPF;LETMD1;EZR;ALG10B;CGGBP1;SKAP2;IFNAR1;ZNF551;INSIG2;COPS7B;UBFD1;LIN7C;RPAP2;DNAJC27;TMEM128;ZSCAN12;ABL2;ZKSCAN4;ZNF148;SOCS4;NEK9;SURF1;PRPF38A;SURF2;BSDC1;MAGOHB;PALB2;ZNF559-ZN…
2827	GPR3	G protein-coupled receptor 3	0.547	2.706				POLR2AphosphoS5 Panc1 hg19	252/1656	0.977813	0.999994	0	0	0.870087	0.0195216	SLC35B3;ZNF175;RBM26-AS1;WDR89;PTPDC1;RRP8;ALKBH2;CNST;PPP2R1B;ZSCAN30;ZC3H12A;CDK20;EIF2D;SNORD97;DIP2B;SEC62;SKP2;NFRKB;ZNF169;GSTK1;ESCO1;TYW5;ACTN1;TYW3;ZNF281;METTL3;SOX13;MED9;NIF3L1;THAP6;DDX39A;THAP5;ZC3H11A;ALG10B;ZNF397;ZNF155;ZNF394;SAR1A;ZNF23;RNPC3;RPAP2;RPAP3;GLG1;PGBD1;LOH12CR2;ZNF708;SCFD2;ZSCAN12;ZNF700;SNX9;ZNF264;SURF1;PRPF38A;TIPARP;TGDS;SURF2;EDEM2;MAGOHB;FBXL8;ASAH2B;NDUFAF4…
2268	FGR	FGR proto-oncogene, Src family tyrosine kinase	0.831	1.862				MYOG C2C12 mm9	39/302	0.977931	0.999994	0	0	0.72365	0.0161494	LAMA5;SDC4;CITED2;RNF19B;UBP1;KLHL11;IPO7;RTN4;TM7SF2;ZFP36;LGALS1;BAG3;UBC;UBR5;PMEPA1;DIP2B;JUNB;YWHAH;LMLN;EGR1;MMAA;SLC2A13;ACTL6A;FAM219B;MIR21;UBE2G2;RUNX2;NLE1;UHMK1;GADD45G;ABI2;POLG2;ID1;PCYOX1L;CHMP2A;RAD54L2;SUGT1;SYNC;AVPI1
83667	SESN2	sestrin 2	0.249	1.306				POLR2AphosphoS5 HL-60 hg19	220/1459	0.978902	0.999994	0	0	0.86131	0.0183666	SLC35B3;ZNF174;PANK3;TMEM41B;UXS1;TXNDC11;WDR89;RRP8;CCT6B;ALKBH2;KIAA1586;PSMD5;ZSCAN30;ZNF845;LONP2;ZNF18;HEMK1;ZNF285;PRKAB2;NHLRC3;ZNF281;ZNF12;ACTN4;DDX39A;NUP210L;HMBS;TFAM;NHLRC2;LETMD1;EZR;ALG10B;COPS7B;RNPC3;RPAP2;GLG1;SCFD2;ZNHIT6;MIR1292;ZBED5;BBS2;FZD1;BBS1;ZNF141;ZNF382;BSDC1;CDC6;ZNF559-ZNF177;ZBTB6;ZNF37A;ZNF813;CYB5RL;NOL11;DCP1A;RBAK;ZNF136;CLIC4;ZNF493;WASL;PHF6;CHAF1B;ZNF805;GU…
8420	SNHG3	small nucleolar RNA host gene 3	0.13	1.393				POLR2AphosphoS5 GM12892 hg19	259/1702	0.979325	0.999994	0	0	0.869796	0.0181715	ERRFI1;GLDC;EIF4A3;THUMPD3;WDR89;PTPDC1;ALKBH2;RASSF1;CDC23;LSM11;PPP2R1B;ZSCAN30;ZNF845;LONP2;SNORD97;BTRC;ZNF169;ZNF17;TSPYL2;GSTK1;ACOT9;ZNF284;NHLRC3;TYW3;ZNF281;SACM1L;MED9;ACTN4;HCFC2;ZNF14;NIF3L1;ZC3H11A;TFAM;ZNF397;ZNF275;ZNF273;SAR1A;SH2D2A;RNPC3;RPAP2;RPAP3;GLG1;PGBD1;ZNHIT6;GRPEL2;ZSCAN12;ZNF700;TP53BP1;ZSCAN16;ZBED5;CCR10;SDR42E1;BBS1;ZNF264;NMB;ZNF382;SURF2;CDC6;MAGOHB;FOSL2;GADD45G;…
6080	SNORA73A	small nucleolar RNA, H/ACA box 73A	0.682	5.5				CEBPB GM12878 hg19	90/639	0.979798	0.999994	0	0	0.798155	0.0162891	KDM5A;SETD5;EIF4A1;RBM28;LRSAM1;TACO1;NAT10;SMG7;ITGAL;FBXO22;MTO1;SHF;ZCWPW1;DTWD1;DSTYK;ZFP36;ARL5B;RPPH1;SNORD55;CD38;SNORA78;HIF1AN;SEC62;JUNB;IER5;RNU4ATAC;RMRP;ISY1-RAB43;DUSP2;WDR36;ESCO1;PARP2;TYW3;SACM1L;ZBTB37;ARID5A;VTRNA1-1;TSC1;RUNX3;LZTFL1;NIF3L1;PEX3;DDIT3;EHBP1L1;ANG;SNORA21;ALG10B;CGGBP1;ATF4;INO80C;NUFIP2;GOSR2;MYCBP2;GTPBP10;DDX20;COX7A2;SLC3A2;RPF2;ATP2C1;RNU11;RNU12;TRA2B;UBC…
26768	SNORA73B	small nucleolar RNA, H/ACA box 73B	0.739	6.003				YY1 GM12891 hg19	191/1281	0.980778	0.999994	0	0	0.850449	0.0165064	EIF4A1;CCNT2;CRTC3;NUP188;KLHL36;RPP30;TACO1;ZBTB26;MPI;LTN1;MPV17L2;FBXO21;FBXO22;IPO4;CCT6B;ALKBH2;CHCHD5;COMTD1;PTAR1;LSM11;GNPTAB;PSMD5;ZSCAN30;OIP5-AS1;CWC22;ZNF569;ZNF568;DIP2B;SEC62;ZNF566;SKP2;RGS9;JUNB;ZNF169;PLS1;DDX17;ZNF562;CDKL3;ZNF285;SACM1L;MED9;ALG12;ZNF14;LZTFL1;JMJD6;SNHG15;THAP6;SNHG12;SLC7A5P2;FSCN1;SMS;PPIH;AAGAB;LETMD1;ALG10B;ANAPC1;RNF216P1;ZNF551;COPS7B;UBFD1;LIN7C;NID1;ST…
54952	TRNAU1AP	tRNA selenocysteine 1 associated protein 1	0.09	1.382				ZBTB33 HCT116 hg19	158/1074	0.981042	0.999994	0	0	0.837888	0.0160374	C5ORF24;CCNJ;SLC35B4;TFRC;CCNT1;TP53RK;EIF4A3;MPI;IPP;RBM26-AS1;SCARNA2;WDR89;C1ORF74;RRP8;LOC100289511;PSMD5;HCFC1R1;LONP2;KPNA2;MTPAP;SEC62;ZNF566;JUNB;PLS1;ANKRD49;TYW3;SACM1L;IFT80;TRPC4AP;RC3H2;THAP2;ATG12;DHDDS;NIF3L1;SNHG12;ZNF559;SNRPG;ATF4;INO80C;ANKRD17;SAR1A;TERC;HHLA3;MRPL19;IREB2;SLC1A5;LIN7C;RNPC3;DNAJC27;GSPT1;HMBOX1;PTPMT1;UBC;EP400;ZKSCAN2;COX11;SNORA57;ZNF302;ANKZF1;MCTS1;EDEM3;…
85028	SNHG12	small nucleolar RNA host gene 12	0.186	1.607				E2F6 HeLa-S3 hg19	150/1024	0.981378	0.999994	0	0	0.833856	0.0156745	N6AMT1;C5ORF24;ANKRD37;CCNJ;PGAP2;TFRC;CCNT1;RIF1;GXYLT1;SCARNA2;KLHL35;WDR89;C1ORF74;IPO7;HERC5;IL4I1;ALKBH2;COMTD1;ALCAM;PSMD5;CIRBP-AS1;FBXO4;SNORD12;ZNF566;NANOS1;SLC38A1;ANKRD49;NHLRC3;MIRLET7I;THNSL1;TUG1;TRPC4AP;LZTFL1;DHDDS;THAP5;SLC7A5P2;RBM14-RBM4;ATF5;CCDC82;INO80C;NUP205;SEH1L;SLC1A5;RNPC3;NUP160;ZMAT1;PTPMT1;ST3GAL4;SOCS4;CCR10;SCAI;PRELID2;SNORD12B;SDF2L1;CBX5;SNORD12C;ALYREF;DNAH14…
105378616	TAF12-DT	TAF12 divergent transcript	0.665	5.06				IRF3 GM12878 hg19	306/2000	0.98292	0.999994	0	0	0.874009	0.015057	SLC46A3;EIF4A1;CCNJ;ZNF174;PGAP2;MAML1;ZMYND8;PTPDC1;CDC23;CNST;KIAA1586;ZSCAN30;NIPAL3;CCDC96;MIR22HG;SNRPD3;CHAC1;PKNOX1;SKP2;CDON;ZNF17;ISY1-RAB43;TSPYL2;HEMK1;PRKAB2;STARD5;NHLRC3;GOLPH3L;ENTPD7;RUNX3;JMJD6;DDX39A;THAP5;WDR81;DDIT3;SNHG10;TMEM126B;CAGE1;LETMD1;ALG10B;SKAP2;RNF216P1;ZNF397;ZNF394;ZNF273;HHLA3;DCUN1D4;MTMR9;MTMR4;TTBK2;ZNF709;ZNHIT2;NUAK2;DHX36;CSTF1;ZSCAN12;ZNF700;ZBED5;BTN2A3…
26824	RNU11	RNA, U11 small nuclear	0.63	3.73				SETDB1 U2OS hg19	306/2000	0.98292	0.999994	0	0	0.874009	0.015057	SLC35B3;ZNF175;CCNJ;CCDC89;PGAP2;OSGEPL1;ACSM3;DQX1;IPP;TESK2;THUMPD3;RBM26-AS1;SCARNA2;WDR89;PTPDC1;CYB5D2;CCT6B;HERC5;ALKBH2;IL4I1;LSM11;ZNF607;ZSCAN30;PPAT;FBXO4;ZNF845;CDK20;VPS36;ZNF287;ISY1-RAB43;HEMK1;ZNF285;ZNF284;ESCO1;ZNF283;TYW3;METTL3;IFT80;ZNF12;RC3H2;ATG12;THAP5;CYP2U1;MAP1B;LETMD1;ALG10B;ALDH7A1;ATF4;RNF216P1;ZNF397;TERC;HHLA3;MRPL19;MTMR9;ZNF24;ZBTB5;GSPT1;FAM124B;SCFD2;ZNHIT6;GRP…
3065	HDAC1	histone deacetylase 1	-0.101	1.531				STAT5A K562 hg19	26/217	0.983228	0.999994	0	0	0.66464	0.0112419	ZNF473;ZNF197;PANK3;EPB42;SLC1A5;ATP2C1;SOCS3;RNU11;HMBOX1;RNU12;RNU4ATAC;TLE2;SNHG3;THAP6;DAB2;BCL6;TFR2;HMBS;ID1;ZNF74;RFT1;CASS4;UCA1;TLCD1;LOC100132741;SEC22B
55108	BSDC1	BSD domain containing 1	-0.056	1.342				MBD4 HepG2 hg19	275/1809	0.98327	0.999994	0	0	0.867968	0.0146438	EIF4A1;TFRC;DQX1;IPP;THUMPD3;SCARNA2;ALKBH2;KIAA1586;FBXO4;LONP2;EIF2D;PIP4K2B;IER2;ARL6IP6;ISY1-RAB43;WDR83OS;ESCO1;TYW5;NHLRC3;SLC35C2;TYW3;SACM1L;METTL3;HUS1;IFT80;MYL5;NIF3L1;MYL6;DDX39A;THAP5;SNHG12;DDIT3;CAGE1;NHLRC2;ALDH7A1;NGEF;CGGBP1;SKAP2;ATF4;NUP205;ZNF394;HHLA3;MRPL19;COPS7B;RNPC3;GSPT1;ZNHIT2;SCFD2;GRPEL2;CSTF1;ZSCAN12;MIR1292;SLC19A2;CTSA;BBS1;CRADD;GADD45B;TIPARP;GADD45A;EDEM2;INTS…
81493	SYNC	syncoilin, intermediate filament protein	-0.101	2.118				NR2F2 K562 hg19	208/1392	0.983295	0.999994	0	0	0.85198	0.0143523	TFRC;TMEM41B;GCC2;SCARNA2;IL4I1;ALKBH2;CDC23;CNST;ZSCAN30;FBXO4;EIF2D;JUNB;IER5;GSTK1;ESCO1;SACM1L;HUS1;IFT80;NIF3L1;THAP5;DDIT3;TCEANC2;LETMD1;CGGBP1;RNF216P1;ZNF28;ZNF394;SAR1A;EPB42;PPP1R35;SH2D2A;MTMR9;RPAP3;ART1;RIC8A;LOH12CR2;ZNHIT2;SCFD2;ZNHIT6;DHX36;ZSCAN12;TP53BP1;ZNF268;ZBED5;SLC19A2;EDEM3;PRELID2;NFE2;PRPF38A;CRADD;TIPARP;APOBEC3H;FOSL1;UBAC2-AS1;NDUFAF4;ZNF138;DCP1A;RBAK;CDS2;ZNF253;T…
57648	KIAA1522	KIAA1522	0.441	1.938				GABPA K562 hg19	224/1494	0.984274	0.999994	0	0	0.854918	0.013551	ERVK13-1;ZNF175;PANK3;THUMPD3;SCARNA2;RRP8;CCT6B;ALKBH2;KIAA1586;FTH1;ZNF169;IER2;WDR83OS;ZNF18;ZNF285;ZNF284;CXADR;ZNF283;METTL3;DLEC1;MED6;THAP6;DDX39A;THAP5;TFR2;ALG10B;CGGBP1;RNF216P1;ZNF397;ZNF275;ZNF273;SAR1A;SH2D2A;MTMR9;COPS7B;LOH12CR2;ZNF708;ZNHIT6;DHX36;ZSCAN12;RBM12;ZNF148;SDR42E1;ZNF264;SURF1;CRADD;TGDS;SNHG6;ACER2;LOC100128398;ASAH2B;ZBTB6;ZNF814;CYB5RL;ATM;AVL9;CPEB3;DCP1A;RBAK;INTS…
127544	RNF19B	ring finger protein 19B	0.273	2.919				YY1 HCT116 hg19	157/1076	0.985735	0.999994	0	0	0.829452	0.0119172	CCDC71L;CCNT2;TFRC;NUP188;KLHL36;CSE1L;RPP30;TACO1;LGALS8-AS1;EIF4A3;MPI;GXYLT1;SCARNA2;FBXO22;CYB5D2;EDC3;PTAR1;LSM11;ALCAM;KIAA1586;PAPOLG;OIP5-AS1;DIP2B;SEC62;JUNB;VPS36;ZNF17;ZNF562;PUS3;ZNF561;PRKAB2;TYW5;SACM1L;METTL3;PRPF4B;IFT80;ALG11;ZNF14;FAM86EP;JMJD6;THAP6;TMEM135;PHOSPHO2;RBM14-RBM4;PPIH;AAGAB;SNRPF;EZR;SKAP2;TERC;TNKS;KLHL11;UBFD1;LIN7C;LOH12CR2;ZNF668;RBM12;ZNF786;SOCS4;MCTS1;FZD1;…
127550	A3GALT2	alpha 1,3-galactosyltransferase 2	0.665	2.538				REST neural cell hg19	100/712	0.985835	0.999994	0	0	0.794836	0.011339	ERRFI1;TOR2A;ZNF174;CCNT2;PANK3;PGAP2;TMEM41B;NUP188;IRS2;CCT6B;PAIP2B;PPP4R1;FTH1;SEC62;PRKACB;ARL6IP6;ZNF18;TYW5;ZNF281;ZNF10;MIRLET7I;TSC1;HCFC2;ATG12;FBXW2;THAP2;JMJD6;ST7L;RAB30;NIF3L1;SNRPB;IFNAR1;ZNF397;COX7A2;RPAP2;DNAJC27;NUP160;CAMSAP2;SOCS3;EMG1;NUAK2;SHARPIN;ZNHIT6;TMEM128;ZSCAN12;ZNF426;ZNF546;ZBED5;BBS2;SMAD4;ZNF141;TIPARP;DHCR24;SLC7A6OS;CNOT1;C16ORF46;PAF1;CYCS;MANSC1;KDM5A;DIDO1;…
79830	ZMYM1	zinc finger MYM-type containing 1	-0.09	1.84				MEF2C GM12878 hg19	17/155	0.986008	0.999994	0	0	0.601804	0.00847998	MIR3191;ZNF382;PARP2;MIR3190;ARID1A;RNU11;RPPH1;RNU12;NR4A3;ZNF529;SYT11;ANKRD40;ADNP;SNORD54;BTRC;ZBED5;YWHAH
5690	PSMB2	proteasome 20S subunit beta 2	0.115	1.42				POLR2AphosphoS5 GM12878 hg19	213/1431	0.986809	0.999994	0	0	0.847569	0.0112551	ERRFI1;ZNF174;TMEM41B;TP53RK;GLDC;DPY19L2P2;TESK2;WDR89;HERC5;MT2A;PPP2R1B;LIPH;ACOT9;NHLRC3;ZNF281;ZNF14;THAP5;CAGE1;LETMD1;EZR;ZNF155;SAR1A;SDC4;TXK;PGBD1;ZNF709;SNX1;ZNHIT6;GRPEL2;CSTF1;ZSCAN12;INPP5K;ZSCAN16;SLC19A2;BBS1;ZNF382;SURF2;EDEM2;CDC6;GADD45G;ACER2;NET1;ZNF559-ZNF177;ZBTB6;CABYR;VNN2;ID1;ZNF813;SNAI1;CYB5RL;GRAP;CPEB3;INTS8;ZNF256;ZNF493;ZNF491;SPIN3;SLC35F5;ZNF45;SHB;MRPL35;PHF6;LE…
192669	AGO3	argonaute RISC catalytic component 3	-0.093	1.613				STAT1 K562 hg19	44/345	0.987164	0.999994	0	0	0.712761	0.00920834	CCDC71L;ZNF473;SLFN5;LAMA5;SMG1;ZNF197;PANK3;SH2D4B;UBFD1;UBR1;ZNF24;GTF2E2;OASL;SOCS3;RNU11;MUC1;BAG1;APOF;SNORD12;APOL1;LONRF1;ZNF223;PUS3;GSTK1;SNORD12B;SNORD12C;EDEM2;ZNF181;LNPEP;ISG15;MAGOHB;PSMB8;HINFP;ETV7;EHD4;TRIM17;IRF1;POLR1B;MAFF;KCNQ3;RAD1;IL6ST;RBM43;SSBP4
1296	COL8A2	collagen type VIII alpha 2 chain	0.667	2.669				EP300 A549 hg19	202/1363	0.987214	0.999994	0	0	0.843462	0.0108539	TFRC;GCC2;SCARNA2;CCT6B;IL4I1;COMTD1;CNST;RUSC2;PSMD5;EIF2D;PIP4K2B;JUNB;IER5;IER2;ARL6IP6;ISY1-RAB43;TSPYL2;HEMK1;PRKAB2;TYW5;SACM1L;IFRD1;HUS1;IFT80;ACTN4;SNHG15;MYL6;NIF3L1;DDIT3;NHLRC2;ALG10B;ALDH7A1;CGGBP1;SKAP2;ATF4;RNF216P1;ZNF394;MYCBP2;MTMR9;COPS7B;ZNHIT2;GRPEL2;CSTF1;ZNF148;ZBED5;ZRANB2;TIPARP;SNORD12C;OSGIN1;FOSL1;PAF1;DCP1A;CPEB2;LRSAM1;CITED2;WASL;MRPL35;DSTYK;RPPH1;HAVCR1;RRP15;MIR3…
55194	EVA1B	eva-1 homolog B	0.322	1.55				FOS GM12878 hg19	183/1244	0.987435	0.999994	0	0	0.836571	0.0105778	SLC46A3;EIF4A1;SLC35B2;PGAP2;CSE1L;ZMYND8;TESK2;MPV17L2;UBP1;NUCKS1;WDR89;PTPDC1;PAIP2B;CHCHD2;SYNGAP1;CDC23;OIP5-AS1;NIPAL3;CCDC96;NUDT18;MIR22HG;KPNA2;ARL6IP6;HEMK1;C21ORF58;GOLPH3L;ALG11;CDC25C;TUG1;LZTFL1;KCTD9;ZNF91;DDX39A;TMX2;WDR81;SNHG10;RBM14-RBM4;SNRPF;IL6ST;ZNF555;ZNF675;FKBP3;ATF4;ZNF431;HOMEZ;DDX6;IDI1;VCP;SLC26A2;ZNF273;CDCA3;DCUN1D4;MTMR4;ZBTB5;NLK;RTN4;TTBK2;SHARPIN;MED30;G3BP1;OR…
80149	ZC3H12A	zinc finger CCCH-type containing 12A	0.239	1.993				TCF12 ECC-1 hg19	189/1285	0.988692	0.999994	0	0	0.83609	0.0095083	ZNF572;TMEM41B;TACO1;TESK2;THUMPD3;TXNDC11;GCC2;SCARNA2;RRP8;CCT6B;HERC5;CHCHD5;ALCAM;KIAA1586;ZSCAN30;CWC22;FBXO4;SNIP1;ZNF324;SKP2;ZNF202;RGS9;CMKLR1;ZNF17;ZNF562;CDKL3;PRKAB2;ESCO1;TYW3;SACM1L;TPM1;METTL3;HUS1;TSC1;HCFC2;TRPC4AP;FBXW2;DHDDS;ST7L;THAP6;TMEM135;THAP5;TFAM;AAGAB;NHLRC2;SNRPF;CAGE1;CCDC82;ALG10B;ANAPC1;IFNAR1;IDI1;NUP205;CASZ1;SAR1A;TNKS;COX7A2;FBXO46;SLC1A5;UBR1;LIN7C;RPAP2;LARP1…
102465438	MIR6732	microRNA 6732	0.432	1.545				ETS1 A549 hg19	215/1449	0.988877	0.999994	0	0	0.844089	0.00944172	ZNF175;SCARNA2;TPGS1;CCT6B;ALKBH2;CNST;LONP2;EIF2D;SLC12A6;SKP2;JUNB;ZNF169;ZNF17;HEMK1;ZNF285;ZNF284;ZNF283;TYW3;METTL3;SOX13;HUS1;MED9;SNHG15;THAP6;NIF3L1;THAP5;SNHG12;ALG10B;ZNF155;NUP205;ZNF394;SAR1A;MRPL19;MTMR9;COPS7B;ZNF23;GRPEL2;PRPF38A;CRADD;EDEM2;MAGOHB;ZBTB6;ZNF37A;CPEB3;DCP1A;CC2D1A;ZNF133;SPEF1;MRPS14;NAT10;MYL6B;ZNF45;MRPL35;SHF;ARV1;DSTYK;RPPH1;RRP15;MIR3175;ZNF485;ZNF484;TMED9;IFT…
79753	SNIP1	Smad nuclear interacting protein 1	-0.143	2.054				ELF1 GM12878 hg19	169/1161	0.989577	0.999994	0	0	0.826366	0.00865831	ZNF175;ZBTB26;NCF4;EIF4A3;GPR63;EDC3;CCT6B;ZDBF2;ALKBH2;CHCHD2;KIAA1586;FPGT;ZNF568;KPNA2;ZNF566;ZNF287;PDIA3;CDKL3;ZNF561;ST6GAL1;ZNF284;ANKRD49;ZNF283;METTL3;MED9;ACTN4;FBXO10;FAM86EP;MED6;DHDDS;NIF3L1;TMX3;SLC7A5P2;ZNF677;NHLRC2;SNRPF;PPIB;CCDC152;CCDC82;ALG10B;CGGBP1;FLJ30679;HOMEZ;ZNF155;ZNF397;CDC42SE1;ZNF671;POM121;SLC26A2;PEX11A;COX17;UBR1;RPF2;RNPC3;PGBD1;GRPEL2;ORC2;CSTF1;ZNF426;SNX9;ZN…
149175	MANEAL	mannosidase endo-alpha like	0.409	3.022				STAT1 HeLa-S3 hg19	135/945	0.989749	0.999994	0	0	0.809312	0.00833867	N6AMT1;CCDC71L;EXOC3L1;TXNL4B;PANK3;ZMYND8;PVR;PREX1;ALKBH2;MT2A;CHCHD2;SYNGAP1;TUBB3;CIRBP-AS1;MAP3K8;PKNOX1;JUNB;PUS3;GSTK1;GABARAPL1;IFT80;THAP2;ATG12;UHMK1;TMX3;PHOSPHO2;TRIM17;HSBP1L1;SPECC1L;KCNQ3;TCEANC2;UCA1;TMEM126B;IL6ST;IFNAR1;POM121;HHLA3;UBFD1;TEX261;SLC1A5;UBR1;ZNF24;TTBK2;SOCS3;APOF;ZNF302;LONRF1;ZBED5;FZD1;EGR1;TIA1;GADD45B;EDEM2;DNAH14;LNPEP;PTK6;ISG15;NFKB2;FOSL2;FOSL1;NR4A2;DAB…
79693	YRDC	yrdC N6-threonylcarbamoyltransferase domain containing	0.17	2.488				TEAD4 K562 hg19	200/1358	0.98999	0.999994	0	0	0.836912	0.00841984	SLC35B3;EIF4A1;SLC35B2;ZNF175;IFITM2;DQX1;THUMPD3;RBM26-AS1;WDR89;BACH2;RRP8;CCT6B;IL4I1;ALKBH2;COMTD1;KIAA1586;PPAT;LONP2;VPS36;ZNF169;IER2;WDR83OS;PRKAB2;ESCO1;METTL3;MED9;IFT80;THAP2;ATG12;SNHG15;DDX39A;THAP5;ZC3H11A;TFAM;ALG10B;CGGBP1;RNF216P1;POM121;EPB42;HHLA3;MYCBP2;IL20RB;COPS7B;RNPC3;RPAP3;FAM124B;ZNHIT2;ZNHIT6;GRPEL2;TP53BP1;ZNF148;ZBED5;SLC19A2;MCTS1;BBS1;ZRANB2;GADD45B;MAGOHB;PHC3;FOS…
105378950	LOC105378950		0.571	2.392				MTA3 GM12878 hg19	167/1150	0.990177	0.999994	0	0	0.824026	0.00813478	N6AMT1;SLC35B3;TOR2A;IFITM2;TACO1;LGALS8-AS1;MPI;THUMPD3;FBXO22;CHCHD5;PTAR1;PPP2R1B;CWC22;FBXO4;ZNF845;PIP4K2B;ZNF566;ZNF169;WDR83OS;CDKL3;ANKRD49;NHLRC3;SLC30A5;FBXW2;THAP2;LZTFL1;NIF3L1;SIDT1;PPIH;NHLRC2;CAGE1;ALG10B;ANAPC1;FAIM;FLJ30679;DDX6;IDI1;INO80D;SH2D2A;MTMR9;ZNF23;UBR1;RPF2;SLC5A3;RPAP3;SCFD2;PTPMT1;ZNHIT6;GRPEL2;MED31;DVL2;ZSCAN12;INPP5K;ZNF546;TP53BP1;FAM83D;ZSCAN16;SLC19A2;NEK9;BBS…
105378671	LOC105378671	uncharacterized LOC105378671	0.59	1.766				FOSL1 H1-hESC hg19	23/203	0.990265	0.999994	0	0	0.623742	0.00610167	DDX17;ZNF174;SLC12A5;BAD;TESC;STRBP;SLC4A11;TTC9B;GPR61;CLK4;PLEKHA8;PPP1R9B;XKRX;SPRED3;CHST11;TRAF4;ZC3H7B;RARA;GPR137;ZNF668;CRLF3;DBN1;ARL6IP6
1298	COL9A2	collagen type IX alpha 2 chain	0.458	2.441				GABPA A549 hg19	309/2041	0.990629	0.999994	0	0	0.861854	0.0081145	SLC35B3;SLC35B2;EIF4A1;ZNF175;PGAP2;TP53RK;THUMPD3;GCC2;SCARNA2;RRP8;CCT6B;ZDBF2;ALKBH2;CNST;KIAA1586;FTH1;LIPH;CDK20;PIP4K2B;SNRPD3;DIP2B;SKP2;ZNF169;ZNF17;WDR83OS;ZNF285;CXADR;ZNF284;ZNF283;SLC35C2;ZNF160;METTL3;ENTPD7;HUS1;ZNF12;NIF3L1;THAP6;DDX39A;ZC3H11A;TFAM;CCDC82;ALG10B;CGGBP1;RNF216P1;ZNF397;ZNF155;POM121;SAR1A;TERC;PEX11A;PPP1R35;COPS7B;ZNF23;LOH12CR2;SCFD2;GRPEL2;DHX36;ZSCAN12;INPP5K;Z…
65243	ZFP69B	ZFP69 zinc finger protein B	-0.185	2.166				GABPA MCF-7 hg19	310/2048	0.990833	0.999994	0	0	0.86159	0.00793421	SLC35B4;IFITM2;PANK3;PGAP2;TMEM41B;THUMPD3;GCC2;SCARNA2;RRP8;CCT6B;ZDBF2;ALKBH2;CNST;KIAA1586;LIPH;NIPAL3;CDK20;LONP2;EIF2D;PIP4K2B;BTRC;JUNB;ZNF169;ZNF17;WDR83OS;ZNF285;ZNF284;ZNF283;TYW3;ZFP3;GOLPH3L;HUS1;IFT80;THAP2;THAP6;DDX39A;THAP5;TFAM;TMEM126B;CCDC82;ALG10B;ALDH7A1;RNF216P1;ZNF397;ZNF155;POM121;HHLA3;PEX11A;MTMR9;COPS7B;LOH12CR2;ZNF708;SCFD2;ZNHIT6;GRPEL2;INPP5K;ZNF700;ZSCAN16;ZNF268;SDR4…
105378672	EXO5-DT	EXO5 divergent transcript	-0.43	2.3				SMC3 GM12878 hg19	302/2000	0.991249	0.999994	0	0	0.859207	0.00755168	ERRFI1;ZNF175;SLC35B4;TFRC;MAML2;THUMPD3;TIPARP-AS1;CCT6B;ALKBH2;ALCAM;ZNF607;ZSCAN30;NIPAL3;FBXO4;LONP2;EIF2D;IER2;TRIM23;WDR83OS;PRKAB2;ZNF284;ESCO1;MIA;ZNF14;SNHG15;SNORD100;THAP5;PPA2;HSBP1L1;TFAM;EZR;RNF216P1;ZNF397;CDC42SE1;POM121;ZNF394;TERC;HHLA3;COPS7B;SLCO5A1;ZNF24;SLC5A3;GLG1;FXR1;PGBD1;LOH12CR2;TRPM2;ZNF708;INPP5F;ZNF148;ZSCAN16;HLA-DQA1;SLC19A2;BBS2;BBS1;ABCA2;SURF1;NMB;SURF2;RAB39B;…
100130557	NFYC-AS1	NFYC antisense RNA 1	0.197	2.681				PML K562 hg19	212/1438	0.991349	0.999994	0	0	0.837386	0.00727613	SLC35B3;EIF4A1;SLC35B4;PGAP2;TXNDC11;RBM26-AS1;PTPDC1;IL4I1;CDC23;PPP2R1B;KIAA1586;ZSCAN30;VPS36;ZNF169;GSTK1;SACM1L;HUS1;MED9;IFT80;THAP6;DDX39A;TFAM;EZR;CCDC82;ZNF397;EPB42;HHLA3;PPP1R35;MYCBP2;ZNF23;RNPC3;RPAP2;GLG1;RPAP3;FAM124B;ZNHIT2;CSTF1;ZNF148;SLC19A2;EDEM3;BBS1;NFE2;CRADD;GADD45B;TIPARP;GADD45A;MAGOHB;FBXL8;ID1;CYB5RL;NOL11;ZNF138;DCP1A;ZNF493;CCDC127;MRPS14;CITED2;SLC35F5;MRPL35;PHF6;Z…
84217	ZMYND12	zinc finger MYND-type containing 12	0.466	2.551				CEBPD HepG2 hg19	171/1181	0.991957	0.999994	0	0	0.820807	0.0066287	ERRFI1;EIF4A1;PANK3;PGAP2;TFRC;CCNT1;CRTC1;MAML1;TACO1;TXNDC11;FBXO21;FBXO22;IPO7;TM7SF2;ZFP36;FTH1;ZC3H12A;SESN2;MIR22HG;PIP4K2B;KPNA2;NFRKB;VPS36;PDIA3;ZNF440;ESCO1;ACTN1;ZNF10;TSC1;ACTN4;RC3H2;ATG12;LZTFL1;SAP30;RUFY1;SNHG12;POLG2;SLC7A5P2;HMBS;FSCN1;ANKRD40;CAGE1;CGGBP1;ANAPC1;ATF4;SNRPB;CDC42SE1;IDI1;SAR1A;PPP1R35;UBFD1;ZNF23;LIN7C;NID1;RPAP2;RTN4;GLG1;TTBK2;ZNF709;SNX1;BAG3;ZMAT3;RBM12;FAM8…
10465	PPIH	peptidylprolyl isomerase H	-0.087	1.356				TAF1 GM12892 hg19	240/1619	0.992654	0.999994	0	0	0.841843	0.00620688	SLC35B3;TFRC;GLDC;EIF4A3;TESK2;THUMPD3;TPGS1;RRP8;CDC23;PSMD5;FTH1;FBXO4;SEC62;SKP2;ISY1-RAB43;TSPYL2;GSTK1;HEMK1;SLC35C2;TYW3;ZNF160;RUNX3;MFSD10;SNHG15;THAP6;THAP5;SNHG12;DDIT3;TFAM;EZR;ATF4;ZNF397;CDC42SE1;ZNF273;MRPL19;ZNF23;RPAP2;SLC5A3;GLG1;ZNHIT6;GRPEL2;ZSCAN12;ZNF700;RBM12;ZNF148;SDR42E1;ZNF264;GADD45B;SNHG6;CDC6;MAGOHB;SNHG3;ASAH2B;EHD4;TNFSF9;CALR;DCP1A;AVL9;ZNF136;MRPS14;CITED2;SPIN3;N…
112268225	LOC112268225	uncharacterized LOC112268225	-0.265	1.501				TAL1 K562 hg19	301/2000	0.992668	0.999994	0	0	0.855523	0.00629587	SLC35B3;TMEM41B;MAML2;MAML1;ZMYND8;MLC1;GCC2;RRP8;CCT6B;ALKBH2;IL4I1;COMTD1;LOC100289511;ZSCAN30;FTH1;FBXO4;EIF2D;DIP2B;SKP2;TSPYL2;ZNF18;GSTK1;PRKAB2;ESCO1;NHLRC3;ACTN1;METTL3;CACNA2D4;ACTN4;MFSD11;DDX39A;TFR2;TMEM126B;CCDC82;ALG10B;RNF216P1;ZNF394;SAR1A;EPB42;SDC4;SLC35D1;SH2D2A;DCUN1D4;COPS7B;RPAP2;RPAP3;TTBK2;FXR1;ART1;CHST11;ZNHIT6;ZSCAN12;STXBP5;SNX9;TP53BP1;ZBED5;ZRANB2;GADD45B;TGDS;GADD45…
9048	ARTN	artemin	0.462	2.198				RELA GM18505 hg19	301/2000	0.992668	0.999994	0	0	0.855523	0.00629587	SLC35B3;PANK3;ZNF174;SNORA9;TMEM41B;MAML2;MAML1;ZMYND8;UXS1;TESK2;TIPARP-AS1;WDR89;MIR425;IL4I1;MT2A;SYNGAP1;LGALS1;ZSCAN30;BTRC;SEC62;VPS36;JUNB;ARL6IP6;PAQR8;ESCO1;TYW3;ATG12;THAP2;SYTL3;JMJD6;SNHG15;FLJ13224;NIF3L1;MYL6;SNORD101;HSBP1L1;TCEANC2;TFAM;CAGE1;SNORA24;NHLRC2;ATF5;SNORA21;ZNF397;SEH1L;PAXIP1;SLCO5A1;ZNF24;ART3;ZNF708;RDH10;ZNHIT6;ZSCAN12;STXBP5;ZBED5;HLA-DQA1;CCR10;HEXIM1;TOE1;EDEM3…
8704	B4GALT2	beta-1,4-galactosyltransferase 2	0.413	1.793				NFIC ECC-1 hg19	87/643	0.99301	0.999994	0	0	0.760813	0.00533704	CDKN1C;LRSAM1;CCNT2;CITED2;TACO1;ZBTB26;SECTM1;PLAT;TPGS1;HERC5;DSTYK;ZFP36;MT2A;PAIP2B;C6ORF226;NIPAL3;CHAMP1;MIR22HG;PDK3;PDE4A;CHAC1;TNS4;GGT1;JUNB;RNU4ATAC;RMRP;CDON;MIR3175;ACOT9;ZNF484;SLC30A5;DNMT3A;IFRD1;HCFC2;SAP30;JMJD6;TGFBR2;RUFY1;METTL23;GCFC2;WDR81;TRAPPC6B;MED20;MIR4530;SLC25A10;TMEM126B;ALG10B;CGGBP1;ZNF155;LRRC58;ZNF594;LAMA5;ZNF230;SLC20A1;SEMA3B;FBXO46;ZNHIT2;CAND1;PSMB3;SERTAD…
26828	RNU5F-1	RNA, U5F small nuclear 1	0.756	3.818				RXRA H1-hESC hg19	11/117	0.993029	0.999994	0	0	0.507041	0.00354717	FXR1;CTSA;DUSP4;PNISR;TMEM135;LPCAT3;TCF7;SNORD55;UBFD1;ZNF3;REC8
26811	SNORD55	small nucleolar RNA, C/D box 55	0.242	2.361				IRF3 HepG2 hg19	104/755	0.993247	0.999994	0	0	0.776158	0.00525916	EXOC3L1;EIF4A1;GMNN;TESK2;MPV17L2;UBP1;WDR89;CHCHD2;CDC23;OIP5-AS1;NIPAL3;MIR22HG;ARL6IP6;GOLPH3L;IFT80;KCTD9;DDX39A;WDR81;TMX2;SNHG10;ZNF555;HOMEZ;SLC26A2;VCP;CDCA3;DCUN1D4;UBR1;MTMR4;ZBTB5;NLK;DNAJC27;RTN4;TTBK2;SHARPIN;G3BP1;ORC2;CSTF1;CAMTA1;STXBP5;FAM83D;SCAI;ANKZF1;KLHDC10;FZD1;SDF2L1;CBX5;HSPA5;UBE2C;CDC6;GPR137C;ALDH6A1;CNOT1;FUBP1;ID1;SNORA48;PAF1;CYB5RL;CALR;TCF3;MDM1;SWSAP1;NXT1;CHD8;C…
266675	BEST4	bestrophin 4	0.344	2.763				BCLAF1 GM12878 hg19	219/1490	0.993329	0.999994	0	0	0.833805	0.00558061	ZNF174;SLC35B4;DQX1;THUMPD3;SCARNA2;WDR89;RRP8;COMTD1;ZSCAN30;LONP2;EIF2D;PIP4K2B;BTRC;SKP2;ZNF169;HEMK1;PRKAB2;METTL3;RC3H2;NIF3L1;PPA2;NHLRC2;CAGE1;EZR;CGGBP1;ZNF397;CDC42SE1;HHLA3;COPS7B;ZNF23;RPAP2;ZNHIT2;GRPEL2;ZSCAN12;ZNF148;ZNF268;ZSCAN16;EDEM3;SDR42E1;BBS1;PRPF38A;ZRANB2;GADD45A;MAGOHB;CCDC88B;LOC100128398;CD28;TNFSF9;ZNF138;CPEB3;DCP1A;CDS2;DET1;HBS1L;MRPS14;CITED2;WASL;CYB561D1;FARS2;AR…
343521	DYNLT4	dynein light chain Tctex-type 4	0.349	1.462				NFE2 K562 hg19	34/287	0.993682	0.999994	0	0	0.655233	0.00415307	CREBZF;SLC35B2;NUP188;ZMYND8;LGALS8-AS1;ZNF3;SLC1A5;AFF4;ATXN3;SYNGAP1;LOC100506023;ST3GAL4;CAPN2;DVL2;ME1;MIR22HG;DNAJB9;CTSA;ARFGEF2;KDM4C;IFRD1;VTRNA1-1;MFSD11;MIR636;TUG1;FOSL1;MKLN1;THAP5;G6PC3;WDR81;NDUFAF4;CASS4;BAX;GLA
149478	BTBD19	BTB domain containing 19	0.39	1.676				REST HL-60 hg19	11/118	0.993715	0.999994	0	0	0.502271	0.00316682	GPRIN1;TRMT5;ANXA5;VTRNA1-1;TTC9B;TUBGCP4;LETMD1;ZNF79;VSIG10L;SAP30;MAPK8IP1
107984952	LOC107984952	uncharacterized LOC107984952	0.796	5.306				MAFK GM12878 hg19	21/194	0.993782	0.999994	0	0	0.592448	0.00369513	LRRC58;PLEKHH3;C4ORF19;RAB39B;SECTM1;C2ORF49;ZNF3;TSHR;ARHGEF9;SNORD17;MBLAC2;SESN3;CFL1;FBXO4;PCYOX1L;USP51;ANG;KRAS;SCAND1;CCR10;RBM5
8643	PTCH2	patched 2	0.288	2.317				POLR2A HCT116 hg19	300/2000	0.99388	0.999994	0	0	0.851846	0.00522897	SLC35B4;SERPINE2;TP53RK;PTPDC1;RRP8;ALKBH2;LGALS3;IL4I1;ZC3H12A;PIEZO1;EIF2D;SNRPD3;NFRKB;DDX17;GSTK1;ESCO1;SACM1L;SOX13;HUS1;HCFC2;ZNF14;MYL6;THAP6;ARC;THAP5;SNHG12;DDIT3;TFAM;CAGE1;NHLRC2;EZR;CCDC82;CDC42SE1;ZNF394;SEH1L;ZNF273;SDC4;HHLA3;ZNF23;RNPC3;RPAP2;SLC5A3;RPAP3;LOH12CR2;ZNF708;SNX1;GRPEL2;DHX36;ST3GAL4;CSTF1;PLCG2;INPP5K;SFN;ZBED5;SLC19A2;BBS2;FZD1;SDR42E1;ZNF264;FZD3;ZRANB2;GADD45B;TIP…
114034	TOE1	target of EGR1, exonuclease	0.163	1.468				NFYA GM12878 hg19	300/2000	0.99388	0.999994	0	0	0.851846	0.00522897	SLC46A3;ERRFI1;EIF4A1;CCNJ;ZNF174;TRAF3IP2;PGAP2;ACSM3;MAML1;ZMYND8;TESK2;PTPDC1;CCT6B;COMTD1;CDC23;LGALS1;CNST;NIPAL3;MIR22HG;CHAC1;PKNOX1;IER5;ZNF17;TSPYL2;STARD5;ACTN1;ZFP3;ENTPD7;RUNX3;JMJD6;DDX39A;THAP5;WDR81;DDIT3;SNHG10;HMBS;TMEM126B;LETMD1;ZNF397;ZNF273;TERC;DCUN1D4;MTMR4;TTBK2;ZNF709;NUAK2;SCFD2;CSTF1;INPP5K;ZNF700;SNORA57;ZBED5;BTN2A3P;HLA-DQA1;SCAI;SLC19A2;EDEM3;ZNF141;GADD45A;INTS2;BS…
10420	TESK2	testis associated actin remodelling kinase 2	0.279	3.588				STAT1 GM12878 hg19	300/2000	0.99388	0.999994	0	0	0.851846	0.00522897	SLC46A3;ERRFI1;PGAP2;SNORA9;GCC2;SCARNA2;TIPARP-AS1;CYB5D2;MIR425;CCT6B;ALKBH2;LGALS3;LGALS1;PPP2R1B;KIAA1586;PSMD5;ZNF845;LONP2;PDK3;EIF2D;PIP4K2B;ZNF169;IER2;ZNF17;TSPYL2;ZNF18;ST6GAL1;NHLRC3;TYW3;MED9;IFT80;MAPK8IP1;JMJD6;MYL6;DDX39A;PPA2;DDIT3;SPATA13;EZR;ATF4;ZNF397;POM121;ZNF273;SH2D2A;HHLA3;PEX11A;ZNF23;RNPC3;ZNF709;ZNF708;NUAK2;CHST11;SCFD2;GRPEL2;ZSCAN16;BBS2;ZNF264;TIPARP;APOBEC3H;SURF2…
3652	IPP	intracisternal A particle-promoted polypeptide	-0.108	1.477				GABPA H1-hESC hg19	219/1494	0.99416	0.999994	0	0	0.830973	0.00486717	IPP;THUMPD3;GCC2;PTPDC1;CCT6B;CNST;PIEZO1;LONP2;JUNB;IER2;ZNF17;WDR83OS;ZNF284;CXADR;TYW5;ZFP3;SLC35C2;METTL3;HUS1;DLEC1;MED6;MFSD10;THAP5;HSBP1L1;ALG10B;CGGBP1;ZNF397;CASZ1;SAR1A;PEX11A;MTMR9;COPS7B;ZNF23;ZNHIT2;GALR2;GRPEL2;DHX36;ZSCAN12;INPP5K;ZNF264;SURF1;ZRANB2;SURF2;PTK6;SNHG6;ACER2;LOC100128398;ASAH2B;ZBTB6;ZNF814;TNFSF9;CPEB3;DCP1A;RBAK;ZNF136;ZNF256;ZNF493;PCSK9;ZNF45;PIGW;DSTYK;PLEKHN1;…
729041	FAAHP1	fatty acid amide hydrolase pseudogene 1	0.563	1.741				FOXA1 T47D hg19	124/889	0.994361	0.999994	0	0	0.786677	0.00444868	TOR2A;ANKRD37;RIF1;RPP30;ZMYND8;LTN1;GXYLT1;BACH2;CHCHD2;CNST;EIF2D;SEC62;IER2;ZNF17;CDKL3;PRKAB2;ANKRD49;HARBI1;CDC25C;THAP2;TOM1L1;TMEM135;ANKRD40;AAGAB;TBC1D23;IL6ST;ZNF555;IDI1;SLC26A2;TERC;KLHL11;SLC38A10;UBFD1;UAP1;ZNF24;FXR1;ATXN3;NPAT;HMBOX1;ZNHIT2;EP400;COX11;ZNF148;SLC19A2;NEK9;AKIRIN2;CHTOP;SMAD4;CRADD;PLK2;KLHL28;BSDC1;SNHG6;KLHL24;HSPA2;NET1;NR4A2;EFNA1;RFXAP;CHMP2A;INTS6;DCP1A;MXD3;…
101929651	LINC01398	long intergenic non-protein coding RNA 1398	0.651	1.98				RFX5 SK-N-SH hg19	144/1018	0.994371	0.999994	0	0	0.799021	0.00451034	MIDN;TOR2A;PGAP2;ZMYND8;MPV17L2;LRRC73;UBP1;PTPDC1;BEST1;PAIP2B;SYNGAP1;CDC23;SESN3;TUBB3;CCDC96;ENPP2;MIR22HG;ZNF721;CHAC1;JUNB;ACVR1;TSPYL2;NANOS1;MIA;ESCO1;SLC30A5;SACM1L;GOLPH3L;ALG12;KCTD9;MYL6;FLJ13224;PHOSPHO2;WDR81;RBM14-RBM4;SRSF3;AAGAB;ZNF555;ZNF431;HOMEZ;DDX6;IDI1;VCP;CASZ1;ZNF273;TNKS;MYCBP2;LTBP4;NLK;MED31;DHX36;UBC;CAMTA1;SOCS7;BTN2A3P;HLA-DQA1;ANKZF1;SLC19A2;SDF2L1;CBX5;GADD45A;RAB…
100507423	MKNK1-AS1	MKNK1 antisense RNA 1	0.145	1.318				GATA3 T47D hg19	157/1102	0.994509	0.999994	0	0	0.805294	0.00443442	SCOC;OSGEPL1;CD82;PDCD6;CSE1L;TACO1;ZMYND8;ZBTB26;C4ORF19;PAIP2B;MIR4469;CFL1;EIF2D;PIP4K2B;SEC62;BTRC;ZNF202;IER5;ZNF443;ZNF441;PRKAB2;ANKRD49;ANKRD46;ACTN1;HUS1;IFT80;RC3H2;THAP2;ATG12;ZNF91;FLJ13224;PHOSPHO2;DDIT3;SNRPG;UCA1;ANKRD40;IL6ST;ZNF675;ALG10B;SNRPB;CASZ1;SLC1A5;ZNF24;LIN7C;ZNF708;ZNHIT2;LARP1;KLC2;BAG3;SCFD2;ZNHIT6;CSTF1;EP400;TP53BP1;ZNF665;ZNF268;ZC3H14;BBS1;ZNF141;TIPARP;DNAH14;KL…
84950	PRPF38A	pre-mRNA processing factor 38A	-0.12	2.974				PML GM12878 hg19	169/1179	0.994573	0.999994	0	0	0.810703	0.00441176	PGAP2;TACO1;MPI;THUMPD3;GCC2;C1ORF74;FBXO22;CCT6B;HERC5;IL4I1;ALKBH2;PTAR1;RGS2;PTTG1;KIAA1586;PSMD5;CWC22;SNIP1;ZNF569;LONP2;ZNF445;ZNF324;ZNF169;ZNF322;GSTK1;CDKL3;PRKAB2;ZNF281;ZFP3;METTL3;PRPF4B;ALG12;ALG11;HCFC2;ZNF14;THAP2;DHDDS;ZNF91;NIF3L1;FSCN1;ANKRD40;CAGE1;EZR;ZNF433;ALG10B;ZNF431;FLJ30679;ZNF551;ZNF671;ZNF23;RPF2;RNPC3;RPAP3;EMG1;ZMAT1;SCFD2;ZNHIT6;G3BP1;ZKSCAN3;ZNF426;COX11;INPP5K;ZN…
79699	ZYG11B	zyg-11 family member B, cell cycle regulator	-0.135	2.21				NR2C2 K562 hg19	47/381	0.995038	0.999994	0	0	0.685361	0.00340939	COX19;DCTN5;USP37;RALA;RIF1;COX17;GPS2;SPATA2;GCC2;C2ORF49;ZNF3;TNFAIP1;GPHN;ZNHIT2;PTAR1;C8G;CSTF1;KRIT1;FBXL19-AS1;ROMO1;SNORD54;ARL6IP6;KLHDC10;CCDC51;CDKL3;CPSF4;NEK9;TYW5;MCRS1;HUS1;BSDC1;TTC21A;LYSMD1;UBE2G2;TTC9C;HIPK1;TUG1;PALB2;HIPK2;TTI1;PSMA6;ZBTB6;ERCC4;MFAP3;PPIH;KRAS;SNRPF
55706	NDC1	NDC1 transmembrane nucleoporin	-0.159	2.08				SIX5 A549 hg19	273/1839	0.99514	0.999994	0	0	0.841716	0.00410036	ZNF175;ZNF174;EIF4A3;THUMPD3;RBM26-AS1;RRP8;CCT6B;ALKBH2;CDC23;CNST;ZNF607;PSMD5;LONP2;SLC12A6;SKP2;ZNF169;IER2;ZNF17;ISY1-RAB43;WDR83OS;HEMK1;ZNF285;TYW5;ZNF283;METTL3;HUS1;MED9;NIF3L1;THAP6;SNHG12;ZC3H11A;ALG10B;CGGBP1;ZNF155;ZNF394;TERC;PPP1R35;MRPL19;COPS7B;ZNF23;ZNHIT2;SNX1;GRPEL2;ZSCAN12;INPP5K;ZNF148;ZNF268;MCTS1;EDEM3;PRPF38A;ZRANB2;EDEM2;MAGOHB;FOSL1;LOC100128398;ZBTB6;ZNF30;PAF1;NOL11;D…
127428	TCEANC2	transcription elongation factor A N-terminal and central domain containing 2	-0.108	2.412				SREBF1 GM12878 hg19	177/1234	0.995321	0.999994	0	0	0.810895	0.00380308	CPNE9;ANKRD13B;ZNF570;SLC35B4;PANK3;PDCD6;TPGS1;ZFYVE28;PPAT;ZNF84;SESN2;CFL1;HCFC1R1;SNIP1;ZNF569;EIF2D;PIP4K2B;ZNF567;PKNOX1;BTRC;JUNB;ZNF169;C8ORF44;ZNF200;CDON;ARL6IP6;ZNF17;ZNF561;TYW5;ZNF160;ARID5A;HUS1;HSD11B1L;MFSD11;ALG10;TRPC4AP;TMEM135;SNHG12;SNHG10;TCEANC2;PPIH;AAGAB;PPIB;FKBP3;ZNF155;ZNF551;IDI1;PAXIP1;CDCA3;MRPL19;GPR88;COPS7B;FBXO46;GSPT1;HMBOX1;SHARPIN;STK35;ZNF549;DVL2;MIR1292;ZN…
606495	CYB5RL	cytochrome b5 reductase like	-0.186	2.121				TRIM28 K562 hg19	308/2061	0.995601	0.999994	0	0	0.8473	0.00373578	TP53RK;ACSM3;MAML1;DQX1;IPP;SCARNA2;TIPARP-AS1;WDR89;TPGS1;ALKBH2;IL4I1;SYNGAP1;CNST;LOC100289511;MIR4469;KIAA1586;ZSCAN30;PSMD5;FTH1;CHORDC1;FBXO4;SKP2;IER5;GLUL;ARL6IP6;GSTK1;ST6GAL1;TYW3;SACM1L;HSD11B1L;ZNF12;MFSD11;UHMK1;SNORD100;SNHG12;SNORD101;HMBS;TCEANC2;ATF5;SNORA21;EZR;ZNF397;NUP205;SEH1L;SAR1A;EPB42;TERC;MRPL19;MTMR9;GSPT1;RPAP3;ART1;PGBD1;ZNHIT6;PTPMT1;GRPEL2;ZSCAN12;RBM12;ZBED5;HEXIM…
1718	DHCR24	24-dehydrocholesterol reductase	-0.536	4.066				YY1 NT2-D1 hg19	298/2000	0.995787	0.999994	0	0	0.844513	0.00356566	EIF4A1;ZNF175;MAML1;EIF4A3;RBM26-AS1;TPGS1;CCT6B;CDC23;PPP2R1B;PSMD5;EIF2D;BTRC;SEC62;IER2;ZNF17;ISY1-RAB43;PRKAB2;ZNF285;ESCO1;TYW5;SACM1L;METTL3;HUS1;IFT80;MFSD11;HCFC2;FAM86EP;MED6;JMJD6;RUFY1;FLJ13224;MYL6;THAP6;PPA2;SNHG12;ZC3H11A;TMEM126B;NHLRC2;LETMD1;EZR;CGGBP1;ATF4;NUP205;TERC;HHLA3;MRPL19;COPS7B;RPAP2;GLG1;GRPEL2;DHX36;RBM12;ZBED5;BBS1;ZNF264;SURF1;PRPF38A;ZNF141;CRADD;ZNF260;SURF2;BSDC…
255738	PCSK9	proprotein convertase subtilisin/kexin type 9	1.104	4.284				RELA GM19193 hg19	298/2000	0.995787	0.999994	0	0	0.844513	0.00356566	SLC35B2;PANK3;ZMYND8;TESK2;SCARNA2;WDR89;TPGS1;RRP8;HERC5;IL4I1;CNST;LOC100289511;ZSCAN30;FTH1;EIF2D;ZNF721;BTRC;VPS36;JUNB;IER5;ARL6IP6;IL15RA;PRKAB2;ESCO1;TYW3;HSD11B1L;RUNX3;ATG12;SYTL3;JMJD6;FLJ13224;THAP6;THAP5;PPA2;SNHG12;WDR81;DDIT3;TCEANC2;TFAM;CAGE1;SNORA24;NHLRC2;LETMD1;SNORA21;MTMR9;COPS7B;ZNF24;MTMR4;GSPT1;FXR1;CHST11;RDH10;ZNHIT6;ZSCAN12;ZNF700;ZNF148;HLA-DQA1;CCR10;EDEM3;CRADD;GADD4…
23358	USP24	ubiquitin specific peptidase 24	-0.098	2.727				ESRRA HepG2 hg19	10/115	0.996338	0.999994	0	0	0.465226	0.00170676	PAQR8;SLC35B2;ABCA2;ACY1;RNMT;GNA11;HUS1;MED9;KLHL24;AGMAT
112267900	LOC112267900	uncharacterized LOC112267900	0.585	1.803				ATF2 GM12878 hg19	240/1641	0.996417	0.999994	0	0	0.827427	0.00297036	TFRC;PGAP2;TMEM41B;EIF4A3;GCC2;RBM26-AS1;SCARNA2;WDR89;RRP8;CCT6B;HERC5;ALKBH2;IL4I1;CNST;PSMD5;FBXO4;PIP4K2B;VPS36;ZNF10;RC3H2;NIF3L1;DDX39A;PPA2;HMBS;TFAM;ALG10B;ATF4;CDC42SE1;NUP205;ZNF394;SH2D2A;HHLA3;PPP1R35;MRPL19;MTMR9;COPS7B;ZNF23;RNPC3;RPAP3;RIC8A;LOH12CR2;ZNHIT2;SCFD2;GRPEL2;RBM12;ZNF148;ZNF268;HLA-DQA1;MCTS1;ZRANB2;TGDS;SNORD12C;BSDC1;MAGOHB;FOSL1;CD28;PAF1;TNFSF9;NOL11;ZNF138;DCP1A;RB…
1600	DAB1	DAB adaptor protein 1	0.443	1.596				BRCA1 GM12878 hg19	297/2000	0.996525	0.999994	0	0	0.840856	0.00292744	SLC46A3;SLC35B2;ERRFI1;ZNF175;SLC35B4;CCNJ;ZNF174;TMEM41B;GCC2;RBM26-AS1;SCARNA2;PTPDC1;RCBTB2;NFU1;ALKBH2;COMTD1;ALCAM;PSMD5;PPAT;CIRBP-AS1;LIPH;FBXO4;EIF2D;SNRPD3;SEC62;SKP2;VPS36;ZNF169;CDON;ZNF287;ISY1-RAB43;HEMK1;SLC35C2;MED9;RC3H2;THAP2;JMJD6;DDX39A;THAP5;SNHG12;WDR81;ZC3H11A;ALG10B;ATF4;ZNF397;NUP205;ZNF394;HHLA3;MRPL19;MTMR9;COPS7B;ZNF23;ZBTB5;RNPC3;LOH12CR2;ZNHIT2;ZNF708;SCFD2;DHX36;INPP…
105378747	LOC105378747	uncharacterized LOC105378747	0.64	1.536				FOSL2 SK-N-SH hg19	59/469	0.996528	0.999994	0	0	0.700109	0.00243526	ERRFI1;TUBA1C;MIR4505;ALCAM;LGALS1;TUBB3;C1QTNF6;HCFC1R1;CAPN2;ZNF367;SH2D5;SCN1B;SH3D19;ANXA2;TNFRSF12A;IFRD1;ENTPD7;GPBAR1;VTRNA1-1;AEN;MIR21;LMO7;SYTL3;TGFBR2;STX1B;DDIT3;ANKRD40;ANG;EZR;ZNF235;LINC00324;CD63;MIR3191;RALA;SGMS1;MIR3198-2;MIR3190;NEXN;DENND3;RTN4;GPC1;UBC;ZNF227;SNORA71A;CTNNAL1;BTBD19;TIA1;HSPA5;SMAGP;GADD45A;TPBG;IL31RA;FOSL2;FOSL1;BCL9;BFSP1;COL7A1;BCL3;KBTBD7
51361	HOOK1	hook microtubule tethering protein 1	-0.322	3.756				PAX5 GM12892 hg19	54/436	0.99677	0.999994	0	0	0.687902	0.00222534	CELF1;CITED2;MRPS14;PIGZ;PTPDC1;RRP8;IPO4;ZFYVE28;DTWD1;KIAA1586;FBXO4;CHAMP1;MAP3K8;EIF2D;DIP2B;MDP1;JUNB;ZNF169;HUS1;MIR636;FBXO10;TPST2;RABEP1;PEX3;SLC7A5P2;FSCN1;SRSF3;AAGAB;SEC22B;BLVRA;IDI1;DCTN5;SAR1A;ZNF23;ZNF3;GLG1;AMN1;DCAF17;UBR5;SUSD3;ZNF546;USP24;PTPN1;CPSF4;PALB2;DNAJC16;FMNL3;PER1;HOOK2;UBE2S;CHMP2A;TAF8;CPEB3;DCP1A
414927	MGC34796	sepiapterin reductase (7,8-dihydrobiopterin:NADP+ oxidoreductase) pseudogene	0.697	1.905				TAF1 K562 hg19	224/1543	0.996782	0.999994	0	0	0.820529	0.00264463	ERRFI1;MAML1;RRP8;BACH2;LSM11;KIAA1586;ZC3H12A;ZNF845;LONP2;PIP4K2B;VPS36;ISY1-RAB43;TSPYL2;HEMK1;ACOT9;ST6GAL1;ZNF160;FAM86EP;MED6;THAP6;DDX39A;SNHG12;NHLRC2;ZNF275;POM121;MYCBP2;COPS7B;TEX261;ZNF23;SLC5A3;RPAP3;GLG1;PGBD1;FAM124B;CHST11;RDH10;ZNHIT6;GRPEL2;ZSCAN12;INPP5K;SLC19A2;BBS1;GADD45B;SURF2;GADD45A;EDEM2;PBX2;MAGOHB;ZNF30;ID1;ATG2A;TNFSF9;ZNF136;CC2D1A;HBS1L;ZNF493;CCDC127;MRPS14;NAT10;Z…
105378768	LOC105378768	uncharacterized LOC105378768	0.819	2.676				SIN3A HepG2 hg19	132/955	0.996927	0.999994	0	0	0.77747	0.00239297	TACO1;EIF4A3;TESK2;MPV17L2;GCC2;FBXO22;RRP8;EDC3;MT2A;SNIP1;SEC62;ZNF324;SKP2;GSTK1;ZNF283;FBXW2;LZTFL1;DHDDS;HIC2;NIF3L1;PHOSPHO2;SNHG12;POLG2;DDIT3;GPD1;HMBS;SRSF3;PPIH;ANKRD40;AAGAB;TBC1D23;MCM3AP-AS1;ALDH7A1;CGGBP1;ANAPC1;ZNF551;IDI1;ZNF273;PEX11A;UBFD1;ZNF23;RPF2;RNPC3;STK4;ZNHIT2;EMG1;HRH3;MED31;EP400;ZKSCAN2;ZSCAN12;FAM83D;ZSCAN16;NEK9;BBS1;AKIRIN2;ACBD5;SURF2;RABL2A;KLHL24;CDC6;PALB2;DNAJ…
102724319	LOC102724319	uncharacterized LOC102724319	-0.435	1.683				SUPT20H HeLa-S3 hg19	17/172	0.996946	0.999994	0	0	0.535247	0.00163721	ISY1-RAB43;FZD1;CTSA;EXOC3L1;NFYB;COPS7B;UBE3B;UBR1;LOC644656;NLK;ATG12;PREX1;AMN1;CTNNA1;POLR3F;EIF2D;JUNB
100500854	MIR3671	microRNA 3671	-0.4	2.118				EGR1 H1-hESC hg19	146/1046	0.996965	0.999994	0	0	0.7859	0.00238921	CCNT1;NUP188;UXS1;PDCD6;GXYLT1;PLOD3;GCC2;SCARNA2;FBXO22;RRP8;CHCHD5;CNST;ZSCAN30;LONP2;EIF2D;SEC62;PRKACB;DLEU7;IER2;CDON;CDKL3;NHLRC3;ZBTB37;MED9;HSPG2;MAP1B;MCM3AP-AS1;RNF216P1;INO80C;ZNF671;CASZ1;ZNF394;SEH1L;TNKS;IREB2;MYCBP2;MTMR9;UBFD1;COX7A2;UBR1;SLC9A1;ZNHIT2;EMG1;CHST11;DPP8;GRPEL2;BAG1;ORC2;ZNF668;ZSCAN12;ALX4;ZKSCAN4;ZNF148;ZNF786;ZKSCAN1;SOCS4;B3GALNT2;PRELID2;CPSF7;ACBD5;ZRANB2;CRAD…
79819	DNAI4	dynein axonemal intermediate chain 4	-0.328	2.638				HDAC6 K562 hg19	296/2000	0.997144	0.999994	0	0	0.837206	0.00239417	CPNE5;TXNDC11;LGALS3;PPP2R1B;KIAA1586;ZSCAN30;FTH1;NIPAL3;FBXO4;ZNF845;CDK20;LONP2;SLC12A6;ZNF17;DDX17;TSPYL2;ZNF18;ZNF285;PAQR7;ESCO1;IFRD1;ZNF10;HUS1;HCFC2;RC3H2;ATG12;SNHG15;MDS2;PPA2;CYP2U1;SNHG10;TFAM;CAGE1;EZR;ATF4;CASZ1;EEF1DP3;ZNF394;SAR1A;SDC4;SLC35D1;MTMR9;RPAP2;GLG1;XKRX;ZNF708;INPP5F;GRPEL2;MYO6;ALX4;INPP5K;TP53BP1;HBQ1;HEXIM1;FZD1;CRADD;GADD45B;TIPARP;TGDS;DNAH14;CDC6;MAGOHB;EIF1;SNH…
23169	SLC35D1	solute carrier family 35 member D1	-0.164	2.839				ZEB1 HepG2 hg19	19/188	0.99715	0.999994	0	0	0.548519	0.00156548	SLC44A3;MKKS;FHOD1;COX17;ARHGEF16;ALG12;VIL1;ETV7;DEPDC7;RUSC2;ZFP62;NIPAL3;ID1;CTNNA1;PCYOX1L;MIR4530;FLNA;LINC00239;ZNF223
3595	IL12RB2	interleukin 12 receptor subunit beta 2	0.398	1.783				SPI1 GM12891 hg19	150/1074	0.997226	0.999994	0	0	0.786228	0.00218438	SLC35B2;ZNF175;PANK3;TRAF3IP3;ACSM3;NCF4;SIRPG;GIMAP2;TESK2;GCC2;GIMAP4;GIMAP5;C1ORF74;ZNF81;CNST;CFL1;CWC22;SKP2;C8ORF44;CDKL3;ZNF284;CD180;IFRD1;IPCEF1;THAP2;DHDDS;DOK2;THAP5;ZC3H11A;UCA1;ZNF675;CGGBP1;IREB2;MTMR9;COPS7B;SLC38A10;ADRB2;ZBTB5;STK4;RTN4;RPAP3;ZNF709;SCFD2;DHX36;ZNF668;ZNF264;ZRANB2;CRADD;NUP155;TIPARP;BOD1;KLHL28;SIGLEC10;PBX2;TBCC;PALB2;CCDC88B;YRDC;ALDH6A1;BFSP1;UBAC2-AS1;ZBTB6…
26135	SERBP1	SERPINE1 mRNA binding protein 1	-0.102	1.475				ESR1 T47D hg19	52/425	0.997285	0.999994	0	0	0.678377	0.0018442	ERRFI1;CD82;CITED2;C4ORF19;TIPARP-AS1;ZFYVE28;MIR4505;LOC100506023;MIR4469;C1QTNF6;ANXA9;RALGPS2;ZBTB37;APOA1;MANEAL;FAM86EP;SLC7A6;RARA;MIR4530;ANKRD40;FBP1;KCTD15;GCOM1;SLFN5;IER5L;SPATA2;MIEN1;SNORD77;SNORD75;DCAF10;SNORD76;ZNF346;ZNF587;SNORD74;ACBD5;TIPARP;TPBG;TTC39C;PA2G4P4;MPP7;BATF;BFSP1;KRT18;BCL6;VNN2;BCL3;BHLHE40;MAP6D1;FBXL3;SFXN2;RCOR3;CCL28
1647	GADD45A	growth arrest and DNA damage inducible alpha	0.261	1.579				GTF3C2 HeLa-S3 hg19	175/1236	0.997345	0.999994	0	0	0.798008	0.00212177	VKORC1L1;ZNF174;PANK3;CCNT1;RIF1;GLDC;PDCD6;CSE1L;ZBTB26;GXYLT1;MPV17L2;THUMPD3;TXNDC11;NUCKS1;WDR89;GNPTAB;PSMD5;LIPH;IER5;IER2;DDX17;ACOT9;GABARAPL1;TLE2;CXADR;TYW3;SACM1L;METTL3;SAP30;JMJD6;NIF3L1;DDX39A;TMX2;SNORD101;ZNF559;SNRPG;SRSF3;S100A4;TMEM126B;ALDH7A1;LRRC58;HOMEZ;COX19;PAXIP1;SAR1A;TERC;SLC38A10;LIN7C;GTF2E2;LOH12CR2;EMG1;MED30;DPP8;BAG3;MYO6;ZKSCAN3;APOF;SNORA57;GAS2L1;ZBED5;ZC3H14;…
11147	HHLA3	HERV-H LTR-associating 3	0.125	2.067				STAT5A GM12878 hg19	191/1340	0.9975	0.999994	0	0	0.803712	0.00201178	SLC35B3;MIDN;MAML2;CD80;TACO1;ZBTB26;MPI;THUMPD3;GCC2;RBM26-AS1;TPGS1;IPO4;EDC3;IL4I1;ALKBH2;COMTD1;PSMD5;ZSCAN30;ZNF569;VPS36;IER2;ZNF17;ZNF562;CDKL3;ANKRD49;NHLRC3;LMTK2;IFT80;TSC1;HCFC2;RUNX3;THAP2;MED6;ZNF91;NIF3L1;DDX39A;TFAM;PPIH;ANKRD40;AAGAB;NHLRC2;CCDC152;EZR;ALG10B;RNF216P1;ZNF397;HHLA3;MTMR9;COPS7B;SLC38A10;LIN7C;RPF2;RNPC3;SLC5A3;RPAP2;DNAJC27;RPAP3;SNX1;ZMAT3;TMEM128;GRPEL2;ZKSCAN3;C…
100132618	ZRANB2-AS1	ZRANB2 antisense RNA 1	-0.193	2.151				FOSL2 MCF-7 hg19	38/329	0.99762	0.999994	0	0	0.63597	0.00151513	AHNAK;SGMS1;SLC20A1;LOXL4;MYL6B;GSPT1;RTN4;TUBA1C;MIR4505;ERBB3;TUBB3;MYO6;HCFC1R1;UBC;CTNNA1;SFN;LINC00239;ZNF367;CTNNAL1;ZKSCAN1;SPTBN2;PLS1;TNFRSF12A;HSPA5;GADD45A;RAB39B;VTRNA1-1;MIR21;FOSL2;BATF;EFNA1;BCL9;KRT18;BFSP1;POLG2;ZNF702P;BCL3;EZR
9406	ZRANB2	zinc finger RANBP2-type containing 2	-0.277	4.563				POLR2A erythroblast hg19	295/2000	0.997663	0.999994	0	0	0.833563	0.00195047	SLC46A3;SLC35B2;ERRFI1;PANK3;MAML1;UXS1;TESK2;THUMPD3;PTPDC1;CCT6B;CDC23;KIAA1586;PSMD5;PPAT;FBXO4;PDK3;CHAC1;ARL6IP6;PAQR8;TSPYL2;HEMK1;PRKAB2;STARD5;TYW5;NHLRC3;ACTN4;HCFC2;SYTL3;DDX39A;TFR2;ZC3H11A;TFAM;EZR;CGGBP1;ZNF397;POM121;ZNF394;MTMR9;RPAP2;GLG1;PGBD1;SNX1;ZSCAN12;ZNF700;ZSCAN16;ZBED5;BBS2;B3GALNT2;BBS1;SURF1;ZNF141;SURF2;PLK2;CDC6;GADD45G;NET1;FBXL8;ASAH2B;UBAC2-AS1;ZNF816;ID1;FBXL3;CAL…
406962	MIR186	microRNA 186	-0.409	2.048				RCOR1 HepG2 hg19	295/2000	0.997663	0.999994	0	0	0.833563	0.00195047	SLC23A2;SLC35B4;PGAP2;TMEM41B;DQX1;THUMPD3;HERC5;ZDBF2;LGALS1;PPP2R1B;KIAA1586;SKP2;JUNB;NFRKB;ZNF169;IER2;TSPYL2;WDR83OS;ZNF284;ZNF283;NHLRC3;ACTN1;IFRD1;MFSD11;HCFC2;ZNF14;ATG12;THAP2;JMJD6;NIF3L1;MYL6;DDX39A;THAP5;SNHG12;HSBP1L1;TMEM126B;NGEF;SKAP2;RNF216P1;CDC42SE1;HHLA3;PPP1R35;MRPL19;ZNF23;RNPC3;RPAP3;PGBD1;LOH12CR2;ZNF708;ZSCAN12;SNX9;ZSCAN16;BBS2;EDEM3;BBS1;SURF1;PRPF38A;CRADD;TIPARP;SURF…
8790	FPGT	fucose-1-phosphate guanylyltransferase	-0.233	1.755				ATF2 H1-hESC hg19	280/1906	0.99768	0.999994	0	0	0.829991	0.00192755	TFRC;EIF4A3;IPP;THUMPD3;GCC2;RBM26-AS1;SCARNA2;WDR89;RRP8;BACH2;ALKBH2;IL4I1;ZSCAN30;PSMD5;EIF2D;SEC62;IER5;ISY1-RAB43;WDR83OS;PRKAB2;METTL3;ZNF10;HUS1;RC3H2;SNHG15;NIF3L1;SNORD100;THAP5;PPA2;SNHG12;MAP1B;NHLRC2;CGGBP1;ATF4;CASZ1;ZNF394;TERC;HHLA3;MTMR9;ZNF24;GLG1;ZNHIT2;GRPEL2;DHX36;ZSCAN12;MIR1292;RBM12;ZNF268;ZBED5;BBS1;CRADD;GADD45B;PBX2;BSDC1;MAGOHB;FOSL2;FOSL1;ZBTB6;ZNF814;PAF1;NOL11;INTS6;…
127253	TYW3	tRNA-yW synthesizing protein 3 homolog	-0.157	1.919				GABPA GM12878 hg19	384/2556	0.997697	0.999994	0	0	0.849501	0.0019583	SLC35B3;ERVK13-1;EIF4A1;ZNF175;SLC35B4;PANK3;ZNF174;TFRC;OSGEPL1;TMEM41B;THUMPD3;GCC2;SCARNA2;TPGS1;CYB5D2;CCT6B;ALKBH2;CNST;LONP2;EIF2D;PIP4K2B;SNRPD3;DIP2B;SKP2;IER2;ZNF17;ISY1-RAB43;WDR83OS;HEMK1;ZNF284;ESCO1;TYW5;ZNF283;SLC35C2;ZFP3;ZNF160;METTL3;HUS1;ZNF12;THAP2;MED6;MFSD10;NIF3L1;THAP6;THAP5;SNHG10;ZNF836;HMBS;TCEANC2;CAGE1;CCDC82;ALG10B;CGGBP1;ZNF397;ZNF155;CDC42SE1;POM121;SAR1A;PEX11A;PPP…
105378808	LOC105378808	uncharacterized LOC105378808	-0.479	1.936				SIX5 K562 hg19	308/2086	0.997975	0.999994	0	0	0.833981	0.0016908	ZNF175;SLC35B4;PANK3;ZNF174;TPGS1;ZFYVE28;MIR22HG;EIF2D;PIP4K2B;ZNF721;BTRC;SLC12A6;SKP2;ZNF169;IER2;TRIM23;CDON;ZNF17;ISY1-RAB43;WDR83OS;HEMK1;ZNF285;ZNF284;ZNF283;METTL3;ZNF10;HSD11B1L;MFSD11;THAP2;JMJD6;SNHG12;WDR81;ZNF717;ZC3H11A;BOLA2;TCEANC2;ALG10B;ZNF155;NUP205;POM121;CDCA3;MRPL19;MTMR9;COPS7B;AGAP1;ZNF24;GSPT1;GLG1;TTBK2;ZNHIT2;SNX1;RDH10;CSTF1;ZSCAN12;STXBP5;ZBED6;ZNF268;HEXIM1;TOE1;B3GA…
26289	AK5	adenylate kinase 5	-0.263	1.4				TAF1 GM12891 hg19	293/1993	0.998049	0.999994	0	0	0.830089	0.00162081	TRAF3IP3;ZNF174;MAML1;EIF4A3;THUMPD3;TXNDC11;SCARNA2;TPGS1;IL4I1;CNST;PPP2R1B;PSMD5;FTH1;ZC3H12A;FBXO4;ZNF845;LONP2;ZNF169;ZNF17;TSPYL2;GSTK1;HEMK1;TYW3;METTL3;ZNF10;MED9;ZNF12;ZNF14;RUNX3;MED6;NIF3L1;THAP6;THAP5;SNHG12;ZC3H11A;DDIT3;TCEANC2;TMEM126B;EZR;ALG10B;CGGBP1;ZNF397;ZNF155;SEH1L;ZNF273;MRPL19;COPS7B;ZNF23;MTMR4;RPAP2;SLC5A3;PGBD1;ZNHIT6;GRPEL2;DHX36;ZSCAN12;RBM12;ZNF148;ZSCAN16;HEXIM1;BB…
374986	MIGA1	mitoguardin 1	-0.086	1.44				E2F4 HeLa-S3 hg19	164/1173	0.998059	0.999994	0	0	0.786327	0.00152779	ANKRD13B;C5ORF24;CCNT1;RIF1;TMEM41B;CSE1L;FHOD1;GMNN;LTN1;GXYLT1;NUCKS1;IPO7;EDC3;COMTD1;CHCHD2;CDC23;IPO9;KIAA1586;OIP5-AS1;FBXO4;SNORD12;SNIP1;ZNF688;SNRPD3;ZNF566;SKP2;IER5;ZNF443;IER2;ZNF441;ANKRD49;NHLRC3;ACTN1;C21ORF58;MIRLET7I;IFT80;CDC25C;MFSD11;ALG10;KCTD9;DDX39A;SNHG12;RBM14-RBM4;SNRPG;PPIH;TMEM126B;NHLRC2;CCDC82;FKBP3;SNRPB;NUP205;CDCA3;TNKS;SLC1A5;NUP160;STK3;SNX1;CSTF1;SNORD50B;SNORD…
91624	NEXN	nexilin F-actin binding protein	-0.332	6.003				EP300 ECC-1 hg19	82/635	0.998083	0.999994	0	0	0.720022	0.00138136	KDM5A;CLIC4;WASL;HERPUD1;TTC28;MIR3615;TUBA1C;PTAR1;C6ORF226;RUSC2;UBXN7;DIP2B;ANXA9;ERC1;CHAC1;JUNB;PLS1;PRKAB2;ANKRD46;HARBI1;STRBP;AKTIP;CASD1;DDIT3;MIR4530;MIR4651;AAGAB;NHLRC2;EZR;SLC29A2;AVPI1;PLEC;LRRC58;GTF3C2;RABGAP1;PRIM1;SEMA3B;KLHL11;TEX261;FAM117B;RTN4;CAMSAP2;FXR1;RNU11;PURA;RNU12;CAND1;PRR14L;BAG3;RAB26;SERTAD2;DCAF10;RAB11FIP2;ZNF740;TEFM;FZD1;TIPARP;SMAGP;NFYB;GADD45G;FOSL1;MKLN1…
8880	FUBP1	far upstream element binding protein 1	-0.169	2.127				YY1 HepG2 hg19	125/920	0.998094	0.999994	0	0	0.761885	0.00145326	NUP188;CRTC1;GLDC;MPI;MPV17L2;UBE3B;CCT6B;PTAR1;CDC23;FPGT;ZC3H12A;CWC22;FBXO4;BTRC;ZNF17;DDX17;ZNF562;CDKL3;ZNF561;ZNF285;TYW3;IFT80;ALG12;TRPC4AP;MED6;THAP6;SLC7A5P2;TFAM;PPIH;AAGAB;NHLRC2;SNRPF;EZR;HOMEZ;ZNF551;IREB2;COPS7B;RPAP2;TMEM128;COX11;SNORA57;ZNF148;BBS1;CPSF4;TIA1;CPSF7;ACBD5;PRPF38A;SMURF2;SURF2;BSDC1;PALB2;NET1;CNOT4;ZNF559-ZNF177;UBAC2-AS1;SLC7A6OS;CNOT1;NOL11;CALR;INTS8;RNF185;SU…
5567	PRKACB	protein kinase cAMP-activated catalytic subunit beta	-0.157	2.025				ZBTB33 A549 hg19	333/2245	0.998126	0.999994	0	0	0.837704	0.00157106	EIF4A1;SLC35B4;CCNJ;ZNF174;TFRC;TMEM41B;TP53RK;IPP;RBM26-AS1;WDR89;RRP8;CYB5D2;CCT6B;ALKBH2;IL4I1;CNST;PSMD5;MIR22HG;LONP2;EIF2D;PIP4K2B;SEC62;IER5;ZNF17;ISY1-RAB43;WDR83OS;TYW5;TYW3;SACM1L;METTL3;HUS1;IFT80;ACTN4;RC3H2;THAP2;SNHG15;NIF3L1;MYL6;SNHG12;WDR81;TCEANC2;ALG10B;CGGBP1;ZNF155;NUP205;ZNF394;SAR1A;TERC;HHLA3;PPP1R35;MRPL19;MTMR9;COPS7B;ZNF23;RNPC3;ZNHIT2;ZNHIT6;PTPMT1;GRPEL2;CSTF1;ZSCAN12…
54680	ZNHIT6	zinc finger HIT-type containing 6	-0.111	2.113				TAF1 GM12878 hg19	184/1304	0.998229	0.999994	0	0	0.794056	0.00140789	ZNF572;ZNF174;POGLUT1;MAML1;CD80;TACO1;MPI;TESK2;MPV17L2;SCARNA2;TPGS1;FBXO22;RRP8;IPO4;CHCHD5;RGS2;CHCHD2;PTTG1;PSMD5;GRAP2;OIP5-AS1;ZC3H12A;SESN2;FBXO4;ZNF845;ZNF445;KPNA2;ZNF566;ZNF324;JUNB;ZNF17;PDIA3;ZNF281;METTL3;LMTK2;ZNF12;ALG11;FAM86EP;RUNX3;TRPC4AP;MED6;HIC2;THAP6;DDX39A;THAP5;POLG2;ZFP41;ZC3H11A;RBM14-RBM4;FSCN1;ANKRD40;ADAM8;ALG10B;CGGBP1;SKAP2;LRRC58;ZNF397;POM121;SPATA2;SLC38A10;ZNF…
105378833	LOC105378833	uncharacterized LOC105378833	0.508	2.038				JUND A549 hg19	85/657	0.998267	0.999994	0	0	0.721373	0.00125118	KDM5A;ERRFI1;CELF1;ZBTB26;EIF4A3;WASL;TNFAIP1;RND1;SHF;DTWD1;DSTYK;RPPH1;IPO9;C6ORF226;FBXO4;PMEPA1;EIF2D;TNS4;RNU4ATAC;RRP15;PLS1;MIR3175;ZNF18;GABARAPL1;SLC30A5;IFRD1;AEN;TRNAU1AP;MIR1539;RC3H2;TGFBR2;KCTD9;RAB30;ELF3;PEX3;TRAPPC6B;FSCN1;LUC7L3;PIGM;PCNA-AS1;HAP1;EZR;PPIB;ALG10B;CRK;SNRPB;AVPI1;CD63;ZNF394;GTF3C4;TERC;COPS7B;ZNF3;CENPA;AMN1;EMG1;ERBB3;GRPEL2;DVL2;INPP5K;ZNF227;DCAF10;ZNF148;CTN…
101927891	PKN2-AS1	PKN2 antisense RNA 1	0.538	1.434				E2F6 A549 hg19	215/1503	0.998273	0.999994	0	0	0.80586	0.00139267	ZNF174;UXS1;DPY19L2P2;TESK2;WDR89;PTPDC1;ZDBF2;HERC5;ALKBH2;RUSC2;KIAA1586;PDK3;EIF2D;SNRPD3;ZNF285;ST6GAL1;ZNF284;ZNF283;NHLRC3;ESCO1;ACTN1;ZNF160;SACM1L;ZNF14;ATG12;SNHG15;NIF3L1;THAP5;CYP2U1;ZC3H11A;HMBS;ZNF397;TERC;HHLA3;COPS7B;RNPC3;LOH12CR2;NUAK2;SNX9;SCAI;PRELID2;DNAH14;PARP16;CDC6;ACER2;FBXL8;ASAH2B;TNFSF9;AVL9;GPR19;LRSAM1;CLIC4;ACY1;CCDC127;WASL;LETM2;HERPUD1;CHAF1B;ARV1;RPPH1;SCML1;ZNF…
400761	LRRC8C-DT	LRRC8C divergent transcript	0.187	1.828				CREB1 ECC-1 hg19	252/1739	0.998331	0.999994	0	0	0.817037	0.0013645	EIF4A1;SLC35B4;TFRC;PGAP2;MAML1;CYB5D2;BACH2;CCT6B;ZDBF2;ALKBH2;CDC23;CDK20;LONP2;CHAC1;PKNOX1;BTRC;SEC62;JUNB;IER2;HEMK1;GABARAPL1;CXADR;STARD5;ZNF284;ESCO1;NHLRC3;SACM1L;METTL3;ZNF10;MED9;IFT80;THAP2;MED6;MFSD10;JMJD6;SNHG15;MYL6;THAP6;DDX39A;THAP5;WDR81;HMBS;TCEANC2;SIK2;ALG10B;NUP205;ZNF394;SAR1A;PPP1R35;ZNF23;ZBTB5;ZNHIT2;SCFD2;DHX36;CSTF1;INPP5K;RBM12;ZNF268;BTN2A3P;MCTS1;EDEM3;PRPF38A;CRAD…
107985743	LOC107985743	uncharacterized LOC107985743	0.295	1.386				HNF4G HepG2 hg19	77/605	0.998441	0.999994	0	0	0.708163	0.0011051	ERRFI1;ACY1;DQX1;TACO1;GMNN;GXYLT1;TXNDC11;MIR3615;RUSC2;ANXA9;JUNB;ZNF443;TEAD3;RMRP;ABCC3;GSTK1;EMX1;MST1;ARHGEF16;SOX13;APOA1;ALG11;ARID1A;TMEM177;TMEM135;CREB1;TFDP2;TRAF4;TFR2;SLC7A5P2;ZNF638;SPECC1L;ITGB1BP2;NPTXR;CRK;NGEF;B4GALT4;LAMA5;ZNF230;SLC35D1;SLC20A1;PROZ;SPATA2;LCAT;RRBP1;NID1;RAP1GAP;ABLIM1;DCAF17;SHARPIN;ERBB3;SERTAD2;GNA11;ORC2;UBC;ZNF548;CSTF1;APOF;IGF2BP2;ZNF223;CTSA;NFE2;BBS…
101927952	LOC101927952		0.278	1.327				NR2F2 HepG2 hg19	13/148	0.998556	0.999994	0	0	0.469958	0.000678905	ERRFI1;FZD3;SLC20A1;HUS1;SMARCA1;LMBRD2;MGAT4A;APOF;SLC29A4;SKP2;ZNF367;ZNF563;UTP14C
107985744	LOC107985744	uncharacterized LOC107985744	0.523	1.564				GABPA SK-N-SH hg19	315/2142	0.99863	0.999994	0	0	0.829202	0.00113639	EIF4A1;ZNF175;ZNF174;TMEM41B;THUMPD3;GCC2;SCARNA2;RRP8;CCT6B;ZDBF2;ALKBH2;CNST;KIAA1586;LONP2;PIP4K2B;SNRPD3;ZNF17;ISY1-RAB43;HEMK1;ZNF285;ZNF284;ESCO1;TYW5;ZNF283;ZFP3;ZNF160;METTL3;HUS1;MED6;MFSD10;NIF3L1;THAP6;DDX39A;TFAM;CAGE1;CCDC82;ALG10B;CGGBP1;ZNF397;ZNF155;POM121;SAR1A;PEX11A;COPS7B;ZNF23;PGBD1;ZNHIT2;ZNF708;GRPEL2;DHX36;ZSCAN12;INPP5K;ZSCAN16;ZNF268;EDEM3;BBS1;ZNF264;SURF1;ZRANB2;CRADD;…
79871	RPAP2	RNA polymerase II associated protein 2	-0.106	1.656				ELF1 SK-N-SH hg19	297/2030	0.998683	0.999994	0	0	0.824637	0.00108665	SLC35B3;ERVK13-1;EIF4A1;ZNF175;SLC35B4;ZNF174;TMEM41B;TP53RK;GCC2;SCARNA2;RRP8;CYB5D2;CNST;KIAA1586;ZNF845;LONP2;SNRPD3;SKP2;JUNB;ZNF169;IER2;ISY1-RAB43;WDR83OS;ZNF18;GSTK1;HEMK1;ZNF285;ZNF284;ZNF283;ZNF160;SACM1L;GOLPH3L;ATG12;THAP2;NIF3L1;THAP6;DDIT3;TCEANC2;LETMD1;ALG10B;CGGBP1;ZNF397;ZNF155;ZNF394;ZNF273;PPP1R35;MTMR9;ZNF24;RNPC3;LOH12CR2;ZNHIT2;ZNF708;SCFD2;ZNHIT6;GRPEL2;DHX36;CSTF1;ZSCAN12;…
6083	SNORD21	small nucleolar RNA, C/D box 21	0.302	1.541				POLR2AphosphoS5 PFSK-1 hg19	202/1427	0.998684	0.999994	0	0	0.796084	0.00104862	SLC35B2;TMEM41B;SERPINE2;THUMPD3;GCC2;WDR89;PTPDC1;ZSCAN30;FTH1;ZC3H12A;LONP2;PDK3;SEC62;SKP2;ACOT9;ZNF12;HCFC2;ZNF14;EZR;CCDC82;ZNF273;HHLA3;COPS7B;TEX261;ZNF23;RNPC3;RPAP2;RPAP3;SNX1;ZNHIT6;DHX36;ZSCAN12;BBS2;ZNF264;FZD3;ZRANB2;SURF2;TGDS;FBXL8;ASAH2B;WNK3;ZNF813;FBXL3;AVL9;CPEB3;DCP1A;INTS8;ZNF256;HBS1L;SMG1;ZNF493;CCDC127;SPIN3;ZNF45;CYB561D1;MRPL35;LETM2;MIR3615;RPPH1;RALGPS2;ZNF484;TMED9;SL…
100131564	CCDC18-AS1	CCDC18 antisense RNA 1	-0.28	1.907				FOSL1 K562 hg19	113/849	0.998697	0.999994	0	0	0.743996	0.000969959	EXOC3L1;MIDN;ZNF174;NUP188;FHOD1;BACH2;MIR4505;MT2A;LGALS1;TUBB3;HCFC1R1;CAPN2;MIR22HG;CAPN1;PHLDA2;SCN1B;CMKLR1;ARL6IP6;IL15RA;GABARAPL1;SACM1L;MFSD11;RUNX3;MFSD10;RAB30;ARC;WDR81;DDIT3;RAD54L2;EZR;MIR3191;SPTBN5;MIR3190;SPATA2;SLC1A5;MTMR4;RTN4;GTF2E2;RPAP3;UBC;DVL2;EP400;ZNF668;CAMTA1;SFN;HBQ1;ZKSCAN1;B3GALNT2;CTSA;BTBD19;PHF10;GADD45B;HSPA5;GADD45A;OSGIN1;CLK4;FOSL2;C1ORF100;FOSL1;BFSP1;BHLHE…
8412	BCAR3	BCAR3 adaptor protein, NSP family member	0.237	1.974				POLR2AphosphoS2 GM12878 hg19	292/2000	0.998748	0.999994	0	0	0.822673	0.00103052	SLC46A3;ERRFI1;PANK3;TMEM41B;PTPDC1;HERC5;ALKBH2;COMTD1;RASSF1;KIAA1586;RUSC1;FBXO4;ZNF845;PDK3;DIP2B;ZNF169;ACOT9;ST6GAL1;TYW3;ZNF12;ACTN4;HCFC2;ZNF14;ATG12;THAP2;MED6;MAPK8IP1;JMJD6;DDX39A;ZC3H11A;ZNF836;HSBP1L1;TMEM126B;SIK2;ALG10B;ZNF397;POM121;SDC4;TXK;SH2D2A;DCUN1D4;COPS7B;TEX261;MTMR4;SLC6A20;RPAP2;ZNF709;NUAK2;MIER3;MYO6;ZSCAN12;INPP5K;ZNF700;SLC19A2;BBS1;ZNF382;SURF2;ST13;GADD45G;ZNF559-…
101928079	SLC44A3-AS1	SLC44A3 antisense RNA 1	1.004	2.819				MAZ GM12878 hg19	292/2000	0.998748	0.999994	0	0	0.822673	0.00103052	SLC46A3;ZNF174;TESK2;TXNDC11;BACH2;HERC5;ALKBH2;IL4I1;RASSF1;SYNGAP1;ALCAM;PPP4R1;PPP2R1B;KIAA1586;PSMD5;RUSC1;NIPAL3;ZNF845;BTRC;SKP2;ZNF17;TSPYL2;WDR83OS;GSTK1;CXADR;ESCO1;ACTN1;TYW3;MED9;HCFC2;THAP2;THAP6;DDX39A;SNHG12;CYP2U1;SPATA13;LETMD1;ZNF275;SAR1A;SH2D2A;DCUN1D4;COPS7B;ZNF23;RPAP2;PIK3R5;LOH12CR2;ZNF709;APH1B;SCFD2;ZNHIT6;ZNF700;SNORA57;RAB11FIP2;ZBED5;HLA-DQA1;B3GALNT2;SDR42E1;BBS1;ZNF2…
126969	SLC44A3	solute carrier family 44 member 3	0.534	1.858				ZNF384 GM12878 hg19	292/2000	0.998748	0.999994	0	0	0.822673	0.00103052	SLC35B3;SLC35B4;TMEM41B;MAML2;ZMYND8;IPP;THUMPD3;GCC2;SCARNA2;RRP8;CYB5D2;CCT6B;COMTD1;CNST;ZSCAN30;EIF2D;DIP2B;BTRC;SKP2;JUNB;CDON;ZNF17;HEMK1;PRKAB2;PAQR7;NHLRC3;ENTPD7;MED9;IFT80;RUNX3;RC3H2;MED6;JMJD6;RUFY1;NIF3L1;MDS2;THAP5;ZNF836;CAGE1;CCDC82;RNF216P1;ZNF394;TERC;HHLA3;PEX11A;MTMR9;COPS7B;ZNF23;RNPC3;LOH12CR2;ZNHIT2;ZNF708;SNX1;SCFD2;MYO6;DHX36;ZNF700;ZNF148;ZBED5;HLA-DQA1;SLC19A2;MCTS1;BBS…
1806	DPYD	dihydropyrimidine dehydrogenase	0.197	1.329				NR2F2 MCF-7 hg19	78/616	0.998774	0.999994	0	0	0.703801	0.000863107	CITED2;GMNN;MPV17L2;GCC2;MIR4505;RPPH1;NHSL1;ANXA9;ARL6IP6;MIR3175;PNISR;TBP;TYW5;PARP2;ZNF281;DAPK2;STRADB;ZBTB37;IFRD1;SIRT4;HUS1;CASD1;TTI1;TAF6L;DUSP23;TRAF4;ELF3;DDIT3;MIR4530;MCM3AP-AS1;MOCS1;ZNF433;ALDH7A1;B4GALT4;GCOM1;CD63;IDI1;SLC35D1;SLC20A1;PRIM1;UAP1;NR2C2;DNAJC27;GLG1;FXR1;PARD6B;LARP1;ZMAT1;CAND1;RAB26;CTNNA1;RILP;SLC19A2;TRIM45;CDKN2D;ZNF141;HSPA5;TIPARP;APOBEC3H;PLK2;DNAH14;FBXL1…
100873933	DPYD-AS2	DPYD antisense RNA 2	0.4	1.771				GATA3 A549 hg19	33/302	0.99879	0.999994	0	0	0.597372	0.000723134	LRSAM1;IREB2;IER5L;DDX20;NOL9;RND1;PURA;DCAF16;RPPH1;RNU12;PSMD5;DVL2;COX11;PIP4K2B;MIR1292;RNU4ATAC;SASH1;CDON;MIR3175;PTCD2;PARP2;SIRT4;RC3H2;TGFBR2;NR4A2;DHRS7;CNOT6;BCL6;ELF3;MIR4651;AAGAB;HAP1;TARDBP
178	AGL	amylo-alpha-1, 6-glucosidase, 4-alpha-glucanotransferase	-0.124	1.609				POLR2AphosphoS5 U-87 MG hg19	218/1532	0.99881	0.999994	0	0	0.800334	0.000952646	SLC35B3;PANK3;EIF4A3;CNST;KIAA1586;ZSCAN30;FBXO4;ZNF845;EIF2D;SLC12A6;SKP2;NFRKB;ZNF169;ZNF17;GSTK1;ZNF285;ZNF281;ACTN1;METTL3;SOX13;ZNF10;ZNF12;ZNF14;SYTL3;NIF3L1;THAP5;HMBS;EZR;ZNF155;ZNF273;SAR1A;HHLA3;MRPL19;COPS7B;RPAP2;RPAP3;NUAK2;CHST11;MIER3;DHX36;ZSCAN12;SNX9;TP53BP1;ZBED5;HLA-DQA1;BBS1;PRELID2;CRADD;SURF2;IL31RA;MAGOHB;ACER2;AVL9;CPEB3;DCP1A;INTS8;ZNF136;CC2D1A;HBS1L;SMG1;CCDC127;MRPS14…
54482	TRMT13	tRNA methyltransferase 13 homolog	-0.329	4.846				CREB1 H1-hESC hg19	270/1863	0.998829	0.999994	0	0	0.816103	0.000956223	ERRFI1;CCNJ;ZNF174;PGAP2;BACH2;ALKBH2;CDC23;FBXO4;CCDC96;CDK20;PDK3;PIP4K2B;BTRC;VPS36;ZNF17;DDX17;CXADR;ZNF284;ESCO1;ACTN1;SACM1L;METTL3;HUS1;ATG12;MED6;JMJD6;FLJ13224;NIF3L1;THAP6;DDX39A;THAP5;SNHG12;NUP210L;ZC3H11A;HMBS;CAGE1;CCDC82;ALG10B;SKAP2;RNF216P1;ZNF397;NUP205;ZNF394;SAR1A;HHLA3;MYCBP2;MRPL19;MTMR9;COPS7B;ZNF23;FXR1;ZNHIT2;CHST11;ZNHIT6;MYO6;DHX36;CSTF1;RBM12;ZBED5;BTN2A3P;MCTS1;EDEM3;…
127495	LRRC39	leucine rich repeat containing 39	-0.307	5.77				ZMIZ1 MEL cell line mm9	196/1392	0.998854	0.999994	0	0	0.791169	0.000907455	ERRFI1;EIF4A1;MAML1;MIR425;ELK4;PREX1;LGALS1;RUSC2;FTH1;CHAC1;IER5;JUNB;NFRKB;GLUL;IER2;ACOT9;MFSD11;CNBD2;MYL6;THAP6;SNHG12;CYP2U1;DDIT3;SNORA24;EZR;ATF4;CDC42SE1;SAR1A;TERC;PPP1R35;SLC5A3;SNX1;HEXIM1;EGR1;SURF1;GADD45B;TIPARP;SURF2;GADD45A;PARP16;EIF1;SNHG3;EHD4;CABYR;ID1;INTS6;CALR;RCOR2;SETD5;LRSAM1;PPP1R10;CITED2;NAT10;ING1;HERPUD1;TUBA1C;ZMYM1;SNORA7A;HYAL3;SH3BGRL3;SNORA78;RNF151;LDLRAP1;M…
1629	DBT	dihydrolipoamide branched chain transacylase E2	-0.14	3.602				REST A549 hg19	217/1527	0.998872	0.999994	0	0	0.799052	0.000901714	IPP;THUMPD3;RBM26-AS1;SCARNA2;TPGS1;CCT6B;PSMD5;LONP2;EIF2D;PIP4K2B;TNS4;IER2;ZNF287;DDX17;TSPYL2;SOX13;HUS1;NIF3L1;DDX39A;THAP5;MAP1B;CAGE1;EZR;ALG10B;RNF216P1;HHLA3;PPP1R35;MRPL19;MTMR9;COPS7B;ZNF23;RNPC3;RPAP2;LOH12CR2;GRPEL2;DHX36;INPP5K;ZNF148;ZNF268;ZNF264;BBS1;CRADD;TIPARP;MAGOHB;SNHG3;ASAH2B;ZBTB6;NDUFAF4;FUBP1;ZNF30;SNAI1;PAF1;TNFSF9;NOL11;CALR;DCP1A;DET1;MRPS14;CITED2;SLC35F5;ZNF45;WASL…
105379827	LOC105379827	uncharacterized LOC105379827	0.285	1.656				NR3C1 ECC-1 hg19	24/237	0.998953	0.999994	0	0	0.549082	0.000575421	SPTBN5;IFRD1;PAPLN;LOXL4;PTK6;PER1;MIR4505;MT2A;MED30;SLC7A5P2;ID1;UBC;FGF18;RGS10;MIR4530;ZNF624;COL9A3;METTL7A;ADNP;GGT1;SH2D6;GAS2L1;SLC19A2;PLEC
54112	GPR88	G protein-coupled receptor 88	0.669	2.034				PML MCF-7 hg19	118/887	0.998978	0.999994	0	0	0.743165	0.000759766	ZBTB26;GCC2;SCARNA2;CYB5D2;TM7SF2;IL4I1;ALKBH2;LGALS3;CNST;FTH1;ZC3H12A;SEC62;PHLDA2;TSPYL2;PRKAB2;TYW5;ACTN1;PRPF4B;ACTN4;FBXW2;THAP5;SNHG12;ZFP41;FSCN1;SRSF3;EZR;RNF216P1;SNRPB;LRRC58;ZNF397;DDX6;IDI1;SLC26A2;SAR1A;SDC4;ZNF23;LIN7C;RPF2;RPAP2;SOCS1;BAG3;GRPEL2;DVL2;INPP5K;PMAIP1;SFN;RBM12;SCAI;ANKZF1;SLC19A2;ACBD5;CPSF6;GADD45B;SMURF2;TIPARP;PLK2;TBCC;SNHG6;GADD45G;SNHG3;NR4A2;MAVS;SLC7A6OS;CAB…
55599	RNPC3	RNA binding region (RNP1, RRM) containing 3	-0.176	1.762				POLR2AphosphoS2 HepG2 hg19	291/2000	0.998991	0.999994	0	0	0.819057	0.000826804	SLC35B3;ZNF174;TMEM41B;MAML2;MAML1;CLEC10A;DQX1;WDR89;CNST;ALCAM;FBXO4;CCDC96;SEC62;JUNB;NFRKB;ZNF17;TSPYL2;ACOT9;ZNF284;ACTN1;ZNF160;ENTPD7;ZNF12;ZNF14;ATG12;MED6;JMJD6;DDX39A;SNHG12;SPATA13;TMEM126B;NHLRC2;EZR;RNF216P1;ZNF397;NUP205;POM121;ZNF394;SAR1A;HHLA3;MYCBP2;MTMR9;ZNF23;ZBTB5;MTMR4;RPAP2;RPAP3;LOH12CR2;ZNF709;ZNF708;MIER3;ZNHIT6;SNORA57;BBS1;ZNF264;ZRANB2;GADD45B;PLK2;DNAH14;MAGOHB;PHC3;…
280	AMY2B	amylase alpha 2B	-0.152	1.329				TBL1XR1 GM12878 hg19	291/2000	0.998991	0.999994	0	0	0.819057	0.000826804	ZNF174;TMEM41B;DPY19L2P2;GCC2;RBM26-AS1;SCARNA2;WDR89;RRP8;CYB5D2;CCT6B;IL4I1;CDC23;ALCAM;ZNF607;LIPH;DIP2B;SEPHS1;BTRC;SEC62;ZNF169;ZNF17;DDX17;WDR83OS;GSTK1;NHLRC3;ZFP3;METTL3;MED9;MED6;NIF3L1;DDX39A;THAP5;CCDC82;SKAP2;ATF4;NUP205;SH2D2A;DCUN1D4;COPS7B;RNPC3;RPAP2;ZNF708;SNX1;MIER3;MYO6;SNX9;BBS2;BBS1;PRELID2;SURF1;FZD3;ZRANB2;GADD45B;SURF2;INTS2;SENP3-EIF4A1;FOSL1;FBXL8;LOC100128398;ASAH2B;UBA…
163479	FNDC7	fibronectin type III domain containing 7	0.532	1.424				BHLHE40 K562 hg19	291/2000	0.998991	0.999994	0	0	0.819057	0.000826804	SLC23A2;IFITM2;ZNF174;MAML2;EIF4A3;TESK2;TXNDC11;TIPARP-AS1;WDR89;CCT6B;IL4I1;RUSC2;KIAA1586;LIPH;LONP2;PDK3;EIF2D;CHAC1;SLC12A6;SKP2;DDX17;WDR83OS;ZNF284;NHLRC3;ZNF281;IFRD1;METTL3;IFT80;THAP2;DDX39A;THAP5;DDIT3;SPATA13;NHLRC2;LETMD1;EZR;ALG10B;ZNF28;CDC42SE1;POM121;ZNF394;EPB42;SH2D2A;HHLA3;DCUN1D4;IL20RB;COPS7B;RNPC3;PGBD1;LOH12CR2;NUAK2;GRPEL2;ZSCAN12;SNORA57;RAB11FIP2;ZNF148;BBS2;BBS1;NFE2;F…
677766	SCARNA2	small Cajal body-specific RNA 2	0.41	1.546				RELA GM12891 hg19	291/2000	0.998991	0.999994	0	0	0.819057	0.000826804	SLC35B3;SLC35B2;ZNF174;PGAP2;TMEM41B;UXS1;TESK2;WDR89;RRP8;PREX1;IL4I1;FTH1;CHORDC1;IER5;ARL6IP6;IL15RA;ESCO1;TYW5;TYW3;RC3H2;ATG12;SYTL3;PPA2;SNHG12;TFAM;TMEM126B;CAGE1;SNORA24;NHLRC2;SNORA21;CCDC82;ZNF397;CDC42SE1;SEH1L;ZNF24;ZBTB5;FAM171A1;TRPM2;ZNF708;ZSCAN12;ZNF700;SNORA57;MIR1292;ZBED5;HLA-DQA1;CCR10;BTBD19;CADM1;GADD45B;SNORD12C;ZNF260;GADD45A;SENP3-EIF4A1;PBX2;LNPEP;BRAF;CCDC88B;FBXL8;NDU…
284613	CYB561D1	cytochrome b561 family member D1	-0.164	1.604				TCF12 A549 hg19	150/1098	0.999019	0.999994	0	0	0.765151	0.000750906	ZNF174;PANK3;RIF1;TACO1;EIF4A3;MPI;THUMPD3;IL4I1;ALKBH2;CHCHD5;RGS2;CNST;PSMD5;ZSCAN30;FBXO4;CDK20;LONP2;KPNA2;ZNF566;SKP2;ZNF202;ZNF169;WDR83OS;CDKL3;ZNF285;ANKRD46;ESCO1;LMTK2;HCFC2;ALG10;FBXW2;THAP2;PREPL;THAP5;POLG2;SNRPG;TFAM;AAGAB;NHLRC2;ALG10B;FKBP3;CDC42SE1;ZNF671;DDX6;IDI1;ZNF394;HHLA3;IREB2;MTMR9;COPS7B;ZNF23;LIN7C;SNX1;HMBOX1;SHARPIN;GRPEL2;MED31;ZSCAN12;ZBED5;ANKZF1;SLC19A2;NEK9;BBS1;…
57463	AMIGO1	adhesion molecule with Ig like domain 1	-0.234	2.446				POLR2AphosphoS5 endothelial cell of umbilical vein hg19	177/1276	0.999123	0.999994	0	0	0.7778	0.000682502	SLC35B3;ZNF572;IFITM2;PANK3;PGAP2;MAML2;FHOD1;RPP30;GXYLT1;PTPDC1;CCT6B;ZDBF2;ZFP36;CHCHD2;LSM11;KIAA1586;PAPOLG;SESN2;CWC22;LONP2;MAP3K8;PHLDA2;ZNF443;ZNF322;ZNF440;ZNF281;METTL3;ENTPD7;GOLPH3L;LMTK2;ZNF14;ATG12;TPST2;THAP6;ZNF91;TMEM135;THAP5;ZFP41;SLC7A5P2;CAGE1;IL6ST;ALG10B;SKAP2;ZNF431;FLJ30679;ZNF671;DDX6;PFKFB3;SAR1A;SPATA2;UAP1;TEX261;UBR1;LIN7C;PGBD1;SOCS3;FAM124B;SHARPIN;ITPRIPL1;BAG3;S…
83873	GPR61	G protein-coupled receptor 61	0.39	2.235				NFIC SK-N-SH hg19	84/663	0.999146	0.999994	0	0	0.703748	0.000601404	BCAR3;CITED2;ZBTB26;SECTM1;MYL6B;PLAT;TPGS1;TIPARP-AS1;HERC5;HHAT;MT2A;LGALS1;ZMYM3;CFL1;NIPAL3;HCFC1R1;MIR22HG;PIEZO1;EMILIN1;GGT1;VPS36;SH2D5;TEAD2;ZNF200;SH3D19;CDON;DUSP4;ZNF484;DUSP2;TGIF2;TNFRSF12A;IFNGR2;MIR22;NRG2;TGFBR2;WDR81;TRAF4;RARA;FSCN1;CRELD1;AVPI1;ZNF155;ZNF230;SEH1L;CDCA3;AHNAK;SGMS1;C17ORF58;NR2C2;CLN8;FAM117B;CAND1;GMDS;SERTAD2;TRA2B;CTNNA1;METTL7A;ZBED5;ZNF223;POLR2M;BTBD19;T…
105378895	LOC105378895	uncharacterized LOC105378895	0.523	2.103				TAF1 HeLa-S3 hg19	161/1173	0.999154	0.999994	0	0	0.768792	0.00065077	ERRFI1;TFRC;MAML1;RPP30;TACO1;MPI;GXYLT1;IRS2;RBM26-AS1;UBE3B;TPGS1;FBXO22;IPO7;RRP8;MT2A;LIPH;CWC22;SNIP1;MAP3K8;KPNA2;TNS4;VPS36;TSPYL2;HEMK1;ACTN1;GOLPH3L;TSC1;ACTN4;HIC2;NIF3L1;SNHG12;FSCN1;SRSF3;TFAM;UCA1;S100A4;PPIH;ANKRD40;AAGAB;SLX1A;CAGE1;IL6ST;EZR;CCDC82;ZNF431;ZNF28;ZNF397;SPATA2;SLC1A5;DNAJC27;RPAP3;LOH12CR2;NPAT;ZNHIT2;MIER3;TMEM128;G3BP1;SFN;ZNF700;ZKSCAN4;ZNF148;FAM83D;SLC19A2;BBS1…
3738	KCNA3	potassium voltage-gated channel subfamily A member 3	-0.119	1.763				GABPA HepG2 hg19	365/2471	0.999172	0.999994	0	0	0.831324	0.000688474	SLC35B3;ERVK13-1;EIF4A1;ZNF175;ZNF174;TFRC;PGAP2;OSGEPL1;THUMPD3;SCARNA2;TPGS1;RRP8;CCT6B;ZDBF2;ALKBH2;CNST;FTH1;LONP2;EIF2D;PIP4K2B;DIP2B;SKP2;ZNF169;ZNF17;WDR83OS;ZNF18;GSTK1;ZNF285;CXADR;ZNF284;TYW5;ZNF283;ZNF160;HUS1;ZNF12;THAP2;MED6;JMJD6;NIF3L1;THAP6;DDX39A;THAP5;HMBS;TFAM;CAGE1;EZR;CCDC82;ALG10B;NGEF;CGGBP1;ZNF397;ZNF155;ZNF275;ZNF273;SAR1A;TERC;PEX11A;PPP1R35;COPS7B;ZNF23;ZNF24;PGBD1;LOH1…
10390	CEPT1	choline/ethanolamine phosphotransferase 1	-0.201	3.003				TAF1 PFSK-1 hg19	212/1503	0.999175	0.999994	0	0	0.791865	0.00065354	TESK2;KIAA1586;SEC62;SKP2;JUNB;ZNF287;ZNF17;TSPYL2;GSTK1;MED9;ZNF14;SNHG12;ALG10B;CGGBP1;ZNF397;ZNF155;NUP205;ZNF273;ZNF394;PPP1R35;MRPL19;COPS7B;TEX261;ZNF23;GLG1;RPAP3;PGBD1;LOH12CR2;MIER3;ZNHIT6;GRPEL2;INPP5K;ZNF700;ZNF148;SCAI;GADD45B;SURF2;MAGOHB;ACER2;UBAC2-AS1;SNAI1;AVL9;DCP1A;ZNF493;ZNF491;MRPS14;ZNF45;RAB22A;MIR3615;CHAF1B;ZMYM1;NHSL1;UBXN7;RRP15;ZNF485;TMED9;TIGD7;EXOC7;NCOA3;ANXA5;CCDC…
79961	DENND2D	DENN domain containing 2D	-0.221	3.248				CHD1 MEL cell line mm9	88/691	0.99919	0.999994	0	0	0.707713	0.00057381	CREBZF;CCNT2;PPP1R10;UBP1;THUMPD3;IRS2;WASL;RRP8;IGF1R;PPP1R9B;SNORD17;RUSC2;HYAL3;SNORD55;MIR150;SNORD12;PIP4K2B;SLC25A43;PKNOX1;JUNB;CLIC1;RBM5;ARL6IP6;TGIF1;BRD2;SNORA70;ZBTB37;RC3H1;MIR21;OCRL;MFSD11;ATG12;ZEB2;CREB1;PDIK1L;DDIT3;SNHG10;CKS2;SRSF3;LUC7L3;AAGAB;SNORA24;HAP1;CD47;SNORD43;ATF5;FKBP3;CGGBP1;SCARNA13;SNORD35A;DDX6;INO80D;PAXIP1;PLAG1;HDAC1;SLC3A2;CLN8;CENPA;LARP1;INPP5F;TRA2B;SNOR…
107985184	LOC107985184	uncharacterized LOC107985184	0.197	1.92				ELK1 GM12878 hg19	290/2000	0.99919	0.999994	0	0	0.815447	0.000660914	SLC35B4;DPY19L2P2;THUMPD3;GCC2;RBM26-AS1;SCARNA2;NFU1;ZDBF2;ALKBH2;IL4I1;CDC23;CNST;PSMD5;ZC3H12A;CHORDC1;FBXO4;LONP2;EIF2D;JUNB;ZNF169;TYW5;ZNF160;HUS1;HCFC2;MED6;THAP6;PPA2;CCDC82;RNF216P1;CDC42SE1;SH2D2A;PEX11A;DCUN1D4;COPS7B;ZNF23;RPAP2;FXR1;ZNF708;SCFD2;DHX36;ZNF148;ZSCAN16;SDR42E1;TIPARP;TGDS;SURF2;EDEM2;INTS2;SENP3-EIF4A1;SNHG6;MAGOHB;GADD45G;ACER2;FBXL8;ZNF559-ZNF177;LOC100128398;ALDH6A1;…
55924	INKA2	inka box actin regulator 2	0.564	4.498				CTCF B cell hg19	290/2000	0.99919	0.999994	0	0	0.815447	0.000660914	SLC35B4;TMEM41B;EIF4A3;DPY19L2P2;IPP;THUMPD3;SCARNA2;ALKBH2;CDC23;LSM11;ZNF607;ZSCAN30;PSMD5;NIPAL3;FBXO4;PIEZO1;MIR22HG;EIF2D;DIP2B;SEPHS1;SKP2;VPS36;ARL6IP6;DDX17;WDR83OS;CXADR;ZNF284;NHLRC3;LOC389765;METTL3;ENTPD7;ZNF10;HUS1;MFSD11;SNHG15;EML5;NIF3L1;PPA2;DDIT3;ZNF835;TCEANC2;EZR;CCDC82;RNF216P1;MRPL19;RIC8A;ZNF709;INPP5F;SCFD2;ZSCAN12;TP53BP1;RAB11FIP2;ZNF268;ZBED5;SLC19A2;BBS2;ZRANB2;CADM1;Z…
11218	DDX20	DEAD-box helicase 20	-0.106	1.645				SIN3A K562 hg19	89/698	0.999201	0.999994	0	0	0.708652	0.000566791	B4GALT2;SUV39H2;CCNT2;SPEF1;TRADD;ADK;NAT10;FBXO22;RAB22A;EDC3;ZCWPW1;DTWD1;DSTYK;CNST;ZC3H7B;MIR22HG;PAN3-AS1;ZNF766;CHAC1;RRP15;MIR3175;HEMK1;DNMT3A;TSC1;TRPC4AP;FBXW2;MED28;DHDDS;DDX39A;TRAPPC6B;GPRIN1;NUP50;CKS2;SLC25A10;ANAPC1;DCTN5;POM121;C11ORF54;RNMT;SLC38A10;ZNF23;GTF2E2;SLC9A1;ZNF7;RNU11;DCAF17;ZNHIT2;EMG1;SOCS1;PRR14L;FAM120B;CSTF1;ZNF426;CKB;ZNF622;MIR1292;SLC35A2;PRELID2;PTPN1;BBS1;R…
54879	ST7L	suppression of tumorigenicity 7 like	0.328	3.682				ESR1 ECC-1 hg19	80/637	0.999201	0.999994	0	0	0.696821	0.000557032	LRSAM1;IL24;LOXL4;PLAT;TIPARP-AS1;WDR89;ZFYVE28;HERC5;MIR4505;MT2A;C1QTNF6;NIPAL3;CAPN2;PMEPA1;ANXA9;PTGDS;GGT1;ZNF641;RALGPS2;ANXA2;TNFRSF12A;TNNC1;MANEAL;RHOC;FAM86EP;MN1;MYL6;ELF3;NRG4;SLC7A5P2;GPRIN1;SPATA13;RARA;CKS2;MIR4530;PLCB1;FBP1;GCOM1;LRRC58;JAZF1-AS1;C17ORF99;LAMA5;SPTBN5;SEH1L;CTDP1;SEMA3B;IER5L;RRBP1;ZNF3;CLN8;FBXL22;FAM83E;RAB26;UBC;SNX9;CKB;GAS2L1;TP53I11;ZC3H14;JAZF1;AOC3;BTBD19…
389	RHOC	ras homolog family member C	0.363	1.887				SP1 GM12878 hg19	189/1356	0.999208	0.999994	0	0	0.781629	0.000619339	TOR2A;CCNJ;PGAP2;TFRC;RIF1;FHOD1;TACO1;EIF4A3;LTN1;FBXO25;FBXO22;RRP8;CCT6B;CHCHD2;ALCAM;PAPOLG;LONP2;CHAC1;JUNB;ZNF169;ZNF322;ZNF563;ZNF17;ZNF441;ZNF681;ANKRD49;ACTN1;HARBI1;LMTK2;MED9;DHDDS;TPST2;SNHG15;ZNF91;NIF3L1;DDX39A;THAP5;SNHG12;POLG2;WDR81;ZC3H11A;FSCN1;SNRPG;PPIH;AAGAB;SNRPF;ZNF675;ZNF433;SKAP2;ZNF431;SNRPB;ZNF28;ZNF397;ZNF671;VCP;ZNF273;ZNF394;RTN4;LOH12CR2;ZNF709;ZNF708;SNX1;EMG1;CHS…
9860	LRIG2	leucine rich repeats and immunoglobulin like domains 2	-0.107	1.666				POLR3A HeLa-S3 hg19	68/556	0.999255	0.999994	0	0	0.676497	0.000503965	ORM1;GLDC;ZBTB26;CYB5D2;SHF;RPPH1;RUSC2;GNPTAB;LIPH;PPAT;IER5;IER2;RMRP;GABARAPL1;CDKL4;TLE2;CXADR;TYW5;GGPS1;PARP2;SACM1L;SNORD42B;VTRNA1-1;MIR21;ASH1L;TRNAU1AP;SAP30;RUFY1;NIF3L1;PEX3;ANG;ALDH7A1;SLC29A2;LINC00324;FAIM;TERC;PRIM1;SLC3A2;DCAF16;EMG1;PSMB2;PSMB3;CHADL;PTPMT1;ST3GAL4;KRIT1;FLNB;SNORD31;DCAF10;ARFGEF2;TIMM8A;TIA1;ZNF184;PLXDC1;NLE1;SNHG3;GALC;SH3RF2;SNORD28;ZBTB6;SNORD26;CNOT1;SNOR…
10745	PHTF1	putative homeodomain transcription factor 1	0.322	2.031				GATA2 G1E mm9	49/424	0.999288	0.999994	0	0	0.635181	0.000452364	DIDO1;CCNT1;TACO1;TNFAIP1;COMTD1;ARV1;PPP2R1B;LONP2;SNRPD3;DUSP2;TTC34;IFNGR2;METTL3;SHISA4;ARAP3;THAP6;CCDC74A;HMBS;RALA;NFIX;CDCA3;SLC38A10;UAP1;NLK;CRIP1;FAM117B;HMBOX1;GNA15;NUAK2;CHST11;RSBN1L;DVL2;SNX9;TEFM;NTNG2;TGFB1;SLC10A1;ALYREF;PARP16;REC8;EPOR;EIF1;GDF9;MAVS;CORO7;CALR;TCF3;CRLF3;GPR146
204851	HIPK1	homeodomain interacting protein kinase 1	-0.124	1.518				ELF1 A549 hg19	242/1699	0.999295	0.999994	0	0	0.799809	0.000564135	ZNF175;TP53RK;THUMPD3;GCC2;SCARNA2;CCT6B;CNST;ZNF845;CDK20;LONP2;EIF2D;SNRPD3;JUNB;ZNF169;WDR83OS;ZNF285;ZNF284;ESCO1;ZNF283;SLC35C2;TYW3;METTL3;MED6;NIF3L1;THAP6;DDX39A;THAP5;TMEM126B;CAGE1;EZR;CCDC82;ALG10B;CGGBP1;SKAP2;RNF216P1;ZNF397;ZNF155;SAR1A;TERC;MTMR9;COPS7B;RNPC3;LOH12CR2;ZNHIT2;ZNF708;SCFD2;ZNHIT6;CSTF1;ZSCAN12;RBM12;ZNF148;ZSCAN16;ZNF268;MCTS1;EDEM3;SDR42E1;ZNF264;SURF1;ZRANB2;ZNF141…
80143	SIKE1	suppressor of IKBKE 1	-0.159	2.454				FOSL1 HCT116 hg19	40/360	0.999307	0.999994	0	0	0.608055	0.000421401	SCOC;SLC20A1;MIR3198-2;IL20RB;GIMAP5;RTN4;PPP1R9B;TUBA1C;MT2A;ABLIM1;CHST11;MYO6;HCFC1R1;UBC;ST3GAL4;CTNNA1;CAPN2;ZNF668;CTNNAL1;ZKSCAN1;SH3D19;TGIF1;RHBDF1;TNFRSF12A;HSPA5;GADD45A;PLK2;IL31RA;VTRNA1-1;AEN;MIR21;TTC9B;SYTL3;FOSL2;C1ORF100;SH3RF2;BCL9;KRT18;BFSP1;COL7A1
965	CD58	CD58 molecule	0.288	1.378				POLR2AphosphoS5 GM12891 hg19	259/1809	0.999338	0.999994	0	0	0.80404	0.000532649	ERRFI1;GLDC;GCC2;ZDBF2;ALKBH2;PPP2R1B;ZSCAN30;ZNF845;LONP2;CHAC1;ZNF169;IER2;TRIM23;SNORA31;ZNF17;GSTK1;ACOT9;ST6GAL1;TYW3;ZNF281;SACM1L;ZNF12;HCFC2;ZNF14;RUNX3;NUP210L;ZC3H11A;CCDC82;ZNF397;ZNF155;ZNF275;SH2D2A;RNPC3;MTMR4;RPAP2;RPAP3;GLG1;MIER3;ZNHIT6;GRPEL2;PLCG2;ZSCAN12;INPP5K;ZSCAN16;SLC19A2;BBS1;ZNF382;TGDS;SURF2;EDEM2;CDC6;GADD45G;LOC100128398;ASAH2B;ZNF813;SNAI1;PAF1;FBXL3;GRAP;DCP1A;INTS…
80263	TRIM45	tripartite motif containing 45	0.26	1.584				GATA1 megakaryocyte mm9	91/715	0.999342	0.999994	0	0	0.706925	0.000465373	SETD5;AHCTF1;PPP1R10;MRPS14;ITGA2B;TXNDC11;NUCKS1;SLC2A3;ZC3H6;TNFAIP1;SMG7;ITGAL;MRPL35;ING1;CARF;RRP8;FAM216A;ZCWPW1;METTL14;ARV1;NUDT18;LONP2;COA5;DUSP2;SNORA70;PAQR7;IFNGR2;SACM1L;AEN;GP1BA;THNSL1;RUNX3;PSMA6;KCTD9;DOK2;PREPL;SNHG12;DDIT3;SNHG10;HMBS;SLC25A51;ANG;CLEC4E;UTRN;IFT46;FAM72A;SCARNA13;INO80C;ARL9;SNORD35A;RALA;CDCA3;SRSF1;NLK;LTC4S;RAB21;HMBOX1;ZNHIT2;PSMB2;ST3GAL4;METTL6;GAS2L1;M…
10885	WDR3	WD repeat domain 3	-0.115	2.138				GATA2 SH-SY5Y hg19	289/2000	0.999352	0.999994	0	0	0.811844	0.000526419	SLC23A2;SLC35B4;PGAP2;TMEM41B;GLDC;ZMYND8;SCARNA2;CNST;KIAA1586;ZSCAN30;BTRC;SEC62;DDX17;ZNF18;GSTK1;STARD5;SACM1L;HUS1;IFT80;MFSD11;ZNF14;RC3H2;ATG12;JMJD6;NIF3L1;THAP5;CYP2U1;TFR2;MAP1B;MAP1A;TFAM;TMEM126B;SNORA24;NHLRC2;ALG10B;ZNF397;NUP205;CASZ1;SPTBN5;ZNF273;EPB42;MTMR9;COPS7B;RNPC3;RPAP2;FAM124B;ZNF708;SNX1;CHST11;SCFD2;CSTF1;SNORA57;RAB11FIP2;ZBED5;MCTS1;FZD1;NTNG2;ZNF141;ZNF382;CADM1;CRAD…
9554	SEC22B	SEC22 homolog B, vesicle trafficking protein	-0.137	1.48				RFX5 H1-hESC hg19	289/2000	0.999352	0.999994	0	0	0.811844	0.000526419	EIF4A1;PANK3;TFRC;PGAP2;IPP;SCARNA2;RRP8;CCT6B;CNST;ALCAM;ZNF607;ZSCAN30;CCDC96;CDK20;EIF2D;SNRPD3;CHAC1;TRIM23;ISY1-RAB43;TSPYL2;HEMK1;ESCO1;GOLPH3L;HSPG2;SNHG15;MYL6;THAP5;SNHG12;CYP2U1;NUP210L;MAP1B;HMBS;TFAM;CAGE1;CCDC82;CGGBP1;SKAP2;ATF4;ZNF397;CASZ1;SAR1A;MYCBP2;COPS7B;ZNF23;RPAP2;RIC8A;LARP1;NUAK2;CSTF1;INPP5K;SNORA57;MIR1292;ZBED5;BTN2A3P;HLA-DQA1;HEXIM1;BBS1;FZD3;ZNF260;GADD45A;INTS2;LNP…
101954264	RNVU1-4	RNA, variant U1 small nuclear 4	0.451	2.561				GABPA HL-60 hg19	404/2724	0.999383	0.999994	0	0	0.833704	0.000514883	ZNF175;ZNF174;OSGEPL1;TPGS1;CNST;KIAA1586;PIP4K2B;DIP2B;VPS36;IER2;ZNF17;ISY1-RAB43;WDR83OS;HEMK1;ZNF284;TYW5;NHLRC3;ZNF160;HUS1;ZNF12;ATG12;MED6;HMBS;TCEANC2;ALG10B;CGGBP1;ATF4;ZNF397;ZNF155;ZNF394;SAR1A;TERC;HHLA3;MTMR9;COPS7B;ZNF23;ZNF24;MTMR4;GRPEL2;ZSCAN12;ZSCAN16;ZNF268;TOE1;EDEM3;ZNF264;PRPF38A;ZNF141;ST13;EIF1;LOC100128398;ASAH2B;ZNF138;ZNF256;ZNF134;ZNF133;ZNF493;ZNF45;JRKL;SMG7;PIGW;DST…
106479023	H3P4	H3 histone pseudogene 4	0.444	3.059				SETDB1 K562 hg19	459/3067	0.999395	0.999994	0	0	0.841121	0.0005091	ZNF174;TFRC;PGAP2;TIPARP-AS1;WDR89;COMTD1;SYNGAP1;KIAA1586;ZSCAN30;PSMD5;CDK20;VPS36;IER5;ZNF18;ACOT9;PRKAB2;ZNF283;NHLRC3;TYW3;HUS1;MED9;ZNF12;HCFC2;ZNF14;RC3H2;WDR81;TCEANC2;TMEM126B;LETMD1;SKAP2;ATF4;CDC42SE1;POM121;ZNF394;SEH1L;SAR1A;TERC;HHLA3;MRPL19;MTMR9;LOH12CR2;GRPEL2;HBQ1;ZNF148;ZNF268;SLC19A2;B3GALNT2;FZD1;TIPARP;DNAH14;PHC3;FOSL1;ASAH2B;ZNF37A;SNAI1;NAPEPLD;SFXN2;ZNF134;CDKN1C;ZNF493;…
100873165	SRGAP2-AS1	SRGAP2 antisense RNA 1	0.442	2.575				POU2F2 GM12891 hg19	239/1684	0.999398	0.999994	0	0	0.796325	0.000479267	ZNF174;TFRC;PGAP2;EIF4A3;THUMPD3;TXNDC11;GCC2;RBM26-AS1;SCARNA2;RRP8;ALKBH2;IL4I1;ZSCAN30;FBXO4;LONP2;BTRC;SEC62;SKP2;VPS36;JUNB;ZNF17;TSPYL2;PRKAB2;ST6GAL1;ZNF160;METTL3;ZNF10;HUS1;ACTN4;THAP2;JMJD6;THAP6;ZC3H11A;EZR;ALG10B;CGGBP1;RNF216P1;ZNF397;ZNF394;ZNF273;MTMR9;ZNF23;RPAP2;SLC5A3;RPAP3;GLG1;GRPEL2;ZSCAN12;ZNF148;EDEM3;BBS1;ZNF264;TIPARP;GADD45A;SNHG6;MAGOHB;GADD45G;EHD4;NDUFAF4;ATG2A;PAF1;T…
440686	H3-7	H3.7 histone (putative)	0.511	2.652				BCL3 A549 hg19	243/1712	0.999452	0.999994	0	0	0.796176	0.000436438	TFRC;EIF4A3;THUMPD3;GCC2;SCARNA2;RRP8;CCT6B;ALKBH2;CNST;ALCAM;LSM11;RUSC2;SEC62;JUNB;IER5;IER2;WDR83OS;HEMK1;TYW5;METTL3;HUS1;HCFC2;NIF3L1;SNHG12;HMBS;TFAM;LETMD1;ALG10B;ALDH7A1;CGGBP1;RNF216P1;ZNF394;MTMR9;ZNF23;RIC8A;GRPEL2;DHX36;CSTF1;ZSCAN16;ZNF268;NMB;CRADD;SNHG6;CDC6;MAGOHB;FOSL1;ZBTB6;NDUFAF4;NOL11;INTS6;DCP1A;ZNF133;SPEF1;MRPS14;CITED2;AP4E1;ZNF45;MRPL35;TUBA1C;DSTYK;RPPH1;ZNF805;RRP15;MI…
100996712	SRGAP2D	SLIT-ROBO Rho GTPase activating protein 2D (pseudogene)	0.245	1.44				POU2F2 GM12878 hg19	200/1437	0.999477	0.999994	0	0	0.779458	0.000408124	ZNF174;SLC35B4;EIF4A3;THUMPD3;GCC2;RBM26-AS1;SCARNA2;RRP8;HERC5;ALKBH2;COMTD1;PSMD5;LONP2;VPS36;TSPYL2;HEMK1;GSTK1;PRKAB2;TYW3;ZNF160;MED9;ACTN4;THAP6;NIF3L1;DDIT3;CGGBP1;ZNF397;MTMR9;COPS7B;ZNF23;GLG1;LOH12CR2;ZNHIT2;GRPEL2;ZSCAN12;SNORA57;ZNF148;ZNF264;TIPARP;MAGOHB;GADD45G;ZNF816;NDUFAF4;SNAI1;TNFSF9;CPEB3;DCP1A;ZNF136;DHRS12;CDKN1C;MRPS14;CITED2;NAT10;MYL6B;WASL;MIR3615;ARV1;DSTYK;RPPH1;ZNF48…
105373467	LOC105373467	replaced by ID 101954267	0.648	3.807				SIRT6 K562 hg19	288/2000	0.999483	0.999994	0	0	0.808247	0.000417854	SLC35B2;SNORA9;EIF4A3;IPP;TIPARP-AS1;TPGS1;PTPDC1;CCT6B;IL4I1;MT2A;CDC23;CNST;PPP2R1B;KIAA1586;EIF2D;PIP4K2B;SLC12A6;ZNF169;CDON;ARL6IP6;PAQR8;WDR83OS;ST6GAL1;ESCO1;RC3H2;THAP2;RUFY1;NIF3L1;THAP6;THAP5;SNORA27;TCEANC2;TFAM;CAGE1;LETMD1;CGGBP1;ZNF397;SNORD35A;TERC;HHLA3;MTMR9;COPS7B;TEX261;ZNF23;MTMR4;RPAP2;FXR1;GRPEL2;ST8SIA6;RBM12;ZNF148;ZBED5;SCAI;TOE1;B3GALNT2;EDEM3;FZD1;BBS1;PRELID2;ZRANB2;HO…
101954267	RNVU1-15	RNA, variant U1 small nuclear 15	0.472	1.797				CBX3 K562 hg19	396/2682	0.99952	0.999994	0	0	0.8291	0.00039775	ZNF174;TFRC;PGAP2;IPP;TESK2;TIPARP-AS1;ALKBH2;IL4I1;CNST;ZSCAN30;PSMD5;CDK20;IER5;ZNF169;ZNF17;GSTK1;ZNF284;TYW3;ZNF14;RC3H2;ATG12;MED6;TFR2;MAP1B;TCEANC2;ALG10B;RNF216P1;ZNF397;ZNF394;ZNF273;TERC;HHLA3;MTMR9;COPS7B;ZNF23;ZNF24;GLG1;GRPEL2;ZSCAN12;ZNF148;SLC19A2;EDEM3;NFE2;ZNF264;PRPF38A;TIPARP;DNAH14;ASAH2B;ZNF37A;ZNF138;ZNF136;ZNF253;ZNF493;ZNF491;ADK;ZNF43;C12ORF40;JRKL;PIGW;VSIG10L;MRPL42;DST…
100189323	TRN-GTT3-1	tRNA-Asn (anticodon GTT) 3-1	0.795	2.22				EP300 MCF-7 hg19	15/175	0.999539	0.999994	0	0	0.457108	0.000210737	TIPARP;NFYB;IL24;SEMA3B;TIPARP-AS1;PA2G4P4;BATF;MIR4505;MIR4469;C1QTNF6;CTNNA1;MIR4530;SSBP2;FBP1;GCOM1
6063	RNVU1-2A	RNA, variant U1 small nuclear 2A	0.608	1.393				CREB1 K562 hg19	266/1865	0.999567	0.999994	0	0	0.79965	0.000346171	TFRC;PGAP2;MAML1;EIF4A3;GCC2;WDR89;CYB5D2;BACH2;CCT6B;ALKBH2;CDC23;MIR22HG;LONP2;PKNOX1;BTRC;ZNF17;TSPYL2;HEMK1;ACOT9;GABARAPL1;SACM1L;METTL3;ZNF10;HUS1;MED9;IFT80;ATG12;MED6;MFSD10;SNHG15;NIF3L1;MYL6;THAP6;THAP5;PPA2;SNHG12;WDR81;HMBS;CAGE1;ZNF394;SAR1A;TERC;SH2D2A;HHLA3;DCUN1D4;MTMR9;ZNF23;RPAP3;FAM124B;ZNHIT2;SCFD2;ZNHIT6;DHX36;CSTF1;INPP5K;RBM12;EDEM3;SENP3-EIF4A1;BRAF;MAGOHB;FOSL1;UBAC2-AS1;…
105379574	LOC105379574	uncharacterized LOC105379574	0.615	3.21				POLR2AphosphoS5 HepG2 hg19	235/1668	0.999586	0.999994	0	0	0.789177	0.000326853	SLC23A2;SLC35B2;ZNF175;TP53RK;PTPDC1;RRP8;ALKBH2;LGALS1;ALCAM;LONP2;ZNF169;TSPYL2;TYW3;METTL3;MED6;FLJ13224;THAP6;ZNF836;HSBP1L1;CAGE1;EZR;CCDC82;MCM3AP-AS1;NGEF;CGGBP1;ZNF397;ZNF275;ZNF273;ZNF23;RPAP2;TTBK2;LOH12CR2;ZNF709;SNX1;SCFD2;DHX36;APOF;ZSCAN12;SFN;ZNF148;EGR1;BBS1;ZNF264;PRPF38A;TIPARP;TGDS;SURF2;PLK2;EDEM2;MAGOHB;NET1;ZNF559-ZNF177;ZNF30;SNAI1;CYB5RL;NOL11;ZNF138;DCP1A;INTS8;ZNF256;CC2…
100189127	TRN-GTT2-8	tRNA-Asn (anticodon GTT) 2-8	0.798	2.257				WRNIP1 GM12878 hg19	287/2000	0.999589	0.999994	0	0	0.804657	0.000330605	SLC35B3;C5ORF24;SLC35B4;ZNF174;TP53RK;DQX1;GCC2;SCARNA2;WDR89;CYB5D2;ALKBH2;CDC23;LOC100129034;ZNF607;LIPH;NIPAL3;EIF2D;ZNF721;DIP2B;CHAC1;SLC12A6;IER5;ZNF169;IER2;HEMK1;ESCO1;NHLRC3;ZNF281;GOLPH3L;HUS1;THAP6;ZC3H11A;SNHG10;TFAM;TMEM126B;ALG10B;RNF216P1;ZNF155;SLC35D1;SH2D2A;PEX11A;SLC5A3;RPAP3;GLG1;RIC8A;LOH12CR2;ZNF709;ZNHIT2;SNX1;NUAK2;MYO6;ZSCAN12;MIR1292;RBM12;HLA-DQA1;MCTS1;FZD1;ZNF264;TIPA…
647135	SRGAP2B	SLIT-ROBO Rho GTPase activating protein 2B	0.198	1.392				HDAC2 MCF-7 hg19	119/913	0.999615	0.999994	0	0	0.724941	0.000278944	ZNF572;DGKE;ANKRD37;PDCD6;SCARNA2;NUCKS1;MSI2;TIPARP-AS1;WDR89;MIR4505;CNST;KIAA1586;PIEZO1;RGS9;JUNB;IER2;PLS1;PRKAB2;NHLRC3;ANKRD46;ZNF281;ACTN1;IFRD1;HUS1;HCFC2;RC3H2;JMJD6;SNHG12;RBM14-RBM4;ANKRD40;TBC1D23;CAGE1;ALDH7A1;LRRC58;HOMEZ;CDC42SE1;NXPH3;IREB2;CREM;SPATA2;RTN4;GLG1;FXR1;SNX1;UBR5;INPP5K;ZNF786;GAS2L1;SOCS4;PRELID2;TIPARP;OSGIN1;LNPEP;PTK6;FOSL2;GADD45G;G6PC3;NDUFAF4;SCARNA6;ID1;NAPE…
107985595	LOC107985595	uncharacterized LOC107985595	0.275	1.495				POLR2A ECC-1 hg19	182/1329	0.999638	0.999994	0	0	0.765122	0.0002769	SLC35B3;CCNT2;POGLUT1;PANK3;TACO1;LGALS8-AS1;LTN1;GXYLT1;MPV17L2;WDR89;C1ORF74;PREX1;IL4I1;CHCHD2;LGALS1;PPP2R1B;KIAA1586;FPGT;CWC22;PIEZO1;ZNF445;ZNF566;ZNF324;PHLDA2;SKP2;PHLDA3;PDIA3;WDR83OS;GSTK1;CDKL3;ZNF281;HUS1;OCRL;ALG12;DHDDS;TPST2;ST7L;THAP5;TMX3;CYP2U1;SPATA13;AAGAB;ADAM8;NHLRC2;PPIB;ANAPC1;ZNF431;ZNF155;EEF1DP3;SLC26A2;ZNF273;COX17;UAP1;ZNF23;UBR1;RNPC3;RPAP2;SOCS3;ZMAT3;ZNHIT6;MED31;…
105371219	LOC105371219		0.598	1.902				ZNF263 K562 hg19	117/901	0.999641	0.999994	0	0	0.721864	0.000258856	CCDC71L;SLC35B2;GALNT11;ZMYND8;MSI2;IGF1R;COMTD1;CNST;NUDT18;MAP3K8;CAPN1;RGS9;IER5;GLUL;ARL6IP6;ACVR1;PRKAB2;TLE2;CACNA2D4;MFSD11;THNSL1;RC3H2;CACNB3;THAP5;TFR2;SRSF3;EZR;DDX6;IREB2;DCUN1D4;MTMR9;RTN4;CAMSAP2;NPAT;SOCS1;CALHM2;BAG3;FAM180B;ZNF668;ALX4;RAB11FIP2;ZNF148;ZNF786;HEXIM1;SNORD36B;EGR1;CPSF4;SDF2L1;EGR3;TGFB1;HOMER1;PBX2;ISG15;FOSL2;CNOT4;APPBP2;CDK5;NDUFAF4;BHLHE40;RCAN3;TMEM119;CALM3…
100996740	LOC100996740	uncharacterized LOC100996740	0.235	1.396				ZBTB33 K562 hg19	139/1048	0.999654	0.999994	0	0	0.738793	0.000255471	C5ORF24;CCNJ;SLC35B4;TFRC;CCNT1;TMEM41B;EIF4A3;RBM26-AS1;NUCKS1;C1ORF74;PSMD5;SNORD16;KPNA2;SEC62;ZNF566;IFT80;FAM86EP;SNORD18A;RC3H2;THAP2;HIC2;ZNF717;BOLA2;ZNF559;SNRPG;SLX1A;ADNP;LOC100132741;ATF4;MIR3191;POM121;ZNF790;TERC;HHLA3;MIR3190;IREB2;LIN7C;RNPC3;DNAJC27;HMBOX1;PTPMT1;EP400;ZKSCAN2;COX11;HBQ1;ZNF420;TOE1;EDEM3;SNORD36B;EGR1;MAGOHB;SNHG3;ZNF559-ZNF177;GOLGA6C;DMXL1;SNORD24;FUBP1;MAFF;N…
101954266	RNVU1-14	RNA, variant U1 small nuclear 14	0.407	1.903				JUND MEL cell line mm9	25/257	0.999657	0.999994	0	0	0.524667	0.000180131	NFIX;KLHL15;TNKS;GPHN;STK3;GPR174;JPH4;PREX1;CTNNA1;CLIC1;RANBP2;EGR1;GDF11;ANXA2;SPHK1;CLK4;COLQ;GADD45G;PLEKHA8;NUP50;ATG2A;PCYOX1L;ATP13A3;EZR;BRWD3
7214	TRN-GTT2-7	tRNA-Asn (anticodon GTT) 2-7	0.578	1.432				CEBPB HCT116 hg19	31/303	0.99967	0.999994	0	0	0.554546	0.000183304	SLFN5;PHLPP1;CITED2;IL20RB;SIRPB2;BEST1;SLC9A1;MIR4505;NUAK2;SESN2;UBC;CHAC1;LONRF1;RNU4ATAC;ZNF641;IQCB1;CDKL4;CXADR;PRPF38A;HSPA5;GADD45A;TNNC1;IL31RA;MIR21;PA2G4P4;LZTFL1;BCL9;ID1;ARMC12;SNORA21;RBM45
107985594	LOC107985594		0.952	3.998				SP1 H1-hESC hg19	243/1727	0.999694	0.999994	0	0	0.787348	0.000240996	ERRFI1;EIF4A1;ZNF174;PGAP2;ZMYND8;FTH1;CCDC96;LONP2;EIF2D;PIP4K2B;ZNF17;PRKAB2;ACTN1;GOLPH3L;HUS1;SNHG15;DDX39A;THAP5;SNHG12;DDIT3;SNHG10;ZNF397;CASZ1;ZNF273;PPP1R35;TTBK2;FXR1;ZNF709;ZNF708;NUAK2;SCFD2;DHX36;CSTF1;ZNF700;ZBED5;BTN2A3P;SLC19A2;EDEM3;PRELID2;CRADD;GADD45A;PLK2;RAB39B;SNHG6;MAGOHB;GADD45G;SNHG3;NET1;FOSL1;EHD4;CABYR;ZNF814;ZNF813;PAF1;TNFSF9;FBXL3;ZNF138;DCP1A;CPEB3;ZNF253;HBS1L;LR…
101954276	RNVU1-6	RNA, variant U1 small nuclear 6	0.636	3.34				ZBTB7A K562 hg19	111/864	0.999697	0.999994	0	0	0.713128	0.000215781	SLC35B3;ZNF572;FTH1;NUDT18;EIF2D;PIP4K2B;ZNF566;RGS9;ZNF322;PAQR8;TSPYL2;ZNF562;ATP11B;ALG11;MFSD11;SNHG15;SNHG12;ZFP41;TSSK6;IFNAR1;ZNF397;CDC42SE1;C17ORF99;BRSK1;INSIG2;DCUN1D4;SLC1A5;MTMR4;DNAJC27;RAP1GAP;SLC9A1;APH1B;SHARPIN;HRH3;DHX36;UBC;DVL2;ZSCAN12;ABL2;RAB11FIP2;LRRC4B;FN3K;PRELID2;GADD45A;OSBPL3;C1ORF220;SENP3-EIF4A1;ACER2;YRDC;MAVS;HOOK2;CDK5;UBE2S;BCL3;SNAI1;CHMP2A;CYB5RL;MANSC1;CSPG4…
102724364	SEC22B4P	SEC22 homolog B4, pseudogene	-0.223	2.296				RELA GM10847 hg19	285/2000	0.999743	0.999994	0	0	0.797496	0.000205185	SLC35B3;SLC35B2;PANK3;ZNF174;PGAP2;MAML1;ZMYND8;IPP;TESK2;WDR89;RRP8;CCT6B;IL4I1;CNST;ZSCAN30;PSMD5;EIF2D;SNRPD3;BTRC;SEC62;JUNB;IER5;ARL6IP6;ISY1-RAB43;PRKAB2;ZNF284;ESCO1;TYW5;NHLRC3;ATG12;THAP2;JMJD6;SNHG15;NIF3L1;DDX39A;SNHG12;CAGE1;NHLRC2;CCDC82;ZNF397;HHLA3;MYCBP2;MTMR9;ZNF24;ZBTB5;RPAP2;GLG1;ZNF708;CSTF1;ZSCAN12;ZNF700;SNORA57;RBM12;HLA-DQA1;CCR10;EDEM3;ZNF141;CRADD;TIPARP;TGDS;INTS2;PBX2;…
107985756	TRN-GTT24-1	tRNA-Asn (anticodon GTT) 24-1	0.735	2.256				NFYA K562 hg19	285/2000	0.999743	0.999994	0	0	0.797496	0.000205185	SLC46A3;ERRFI1;EIF4A1;SLC35B4;CCNJ;ZNF174;PGAP2;ACSM3;TESK2;CCT6B;CDC23;LGALS1;CNST;KIAA1586;FTH1;CCDC96;MIR22HG;CHAC1;PKNOX1;IER5;ARL6IP6;ZNF17;ISY1-RAB43;STARD5;ACTN1;SACM1L;GOLPH3L;JMJD6;MYL6;DDX39A;THAP5;WDR81;DDIT3;SNHG10;TMEM126B;ZNF397;ZNF273;DCUN1D4;TTBK2;ZNF709;ZNF708;SCFD2;CSTF1;ZNF700;SNORA57;ZBED5;BTN2A3P;SCAI;SLC19A2;EDEM3;GADD45B;GADD45A;BSDC1;CDC6;C12ORF76;NET1;ATG2A;PAF1;CYB5RL;AT…
100996756	LOC100996756	uncharacterized LOC100996756	0.34	1.334				eGFP-GATA2 K562 hg19	285/2000	0.999743	0.999994	0	0	0.797496	0.000205185	SLC35B3;ZNF174;DQX1;IPP;THUMPD3;SCARNA2;CCT6B;ZNF204P;ALKBH2;IL4I1;KIAA1586;ZSCAN30;FBXO4;CDK20;LONP2;BTRC;ZNF17;ISY1-RAB43;GSTK1;ZNF284;ESCO1;TYW5;METTL3;IFT80;ATG12;SNHG15;NIF3L1;DDX39A;THAP5;COL8A2;TCEANC2;SNORA24;LETMD1;SKAP2;SPTBN5;ZNF394;EPB42;SH2D2A;HHLA3;PPP1R35;MRPL19;ZNF23;ZNF24;FAM124B;ZNHIT6;GRPEL2;MYO6;CSTF1;ZSCAN12;TP53BP1;SNORA57;RBM12;ZNF268;ZBED5;BTN2A3P;SCAI;MCTS1;BBS1;CRADD;EDE…
5565	PRKAB2	protein kinase AMP-activated non-catalytic subunit beta 2	-0.2	3.526				NFIC HepG2 hg19	206/1493	0.999745	0.999994	0	0	0.770591	0.000196418	TFRC;TESK2;THUMPD3;RBM26-AS1;SCARNA2;ALKBH2;CDC23;CNST;KIAA1586;ZSCAN30;LONP2;EIF2D;SKP2;JUNB;IER2;CDON;DDX17;NHLRC3;HUS1;IFT80;THAP6;THAP5;SNHG12;TFAM;TMEM126B;CAGE1;ALG10B;ALDH7A1;CGGBP1;ATF4;ZNF394;MRPL19;MTMR9;COPS7B;RNPC3;ZNHIT2;SCFD2;DHX36;APOF;ZSCAN12;INPP5K;SNORA57;ZNF148;ZNF268;ZSCAN16;SLC19A2;BBS1;PRPF38A;CRADD;GADD45B;GADD45A;OSGIN1;MAGOHB;SNHG3;NDUFAF4;DCP1A;ZNF256;HBS1L;LRSAM1;MRPS14…
607	BCL9	BCL9 transcription coactivator	-0.214	3.338				ZBTB33 GM12878 hg19	206/1493	0.999745	0.999994	0	0	0.770591	0.000196418	SLC46A3;C5ORF24;CCNJ;SLC35B4;IFITM2;TFRC;TMEM41B;EIF4A3;RBM26-AS1;WDR89;CYB5D2;MIR425;ALKBH2;LOC100289511;PSMD5;PPAT;LONP2;PKNOX1;SEC62;SACM1L;IFT80;FAM86EP;RC3H2;THAP2;NIF3L1;ZNF717;BOLA2;TCEANC2;SNORA21;ALG10B;ATF4;POM121;SAR1A;TERC;HHLA3;ZNF24;RNPC3;PTPMT1;HBQ1;TOE1;EDEM3;SNORD36B;EGR1;SNORD12B;NMB;ZNF260;SNORD12C;MAGOHB;SNHG3;ZNF559-ZNF177;ZBTB6;FUBP1;WNK3;LINC00304;NOL11;ZNF136;GPR19;SETD5;L…
51205	ACP6	acid phosphatase 6, lysophosphatidic	-0.226	2.527				REST GM12878 hg19	153/1149	0.99977	0.999994	0	0	0.741251	0.000170177	CPNE9;ERVK13-1;EIF4A1;ANKRD13B;ANKRD37;TXNL4B;SNORA9;TFRC;CRTC1;CLEC10A;RNF19B;SCARNA2;KLHL35;WDR89;MIR425;LOC100289511;SNORD16;ENPP1;SNORD12;EIF2D;ZNF688;SEC62;MB21D2;SEPHS1;JUNB;IER5;ACVR1;PUS3;ZNF10;MIRLET7I;CASD1;MFSD11;SNORD18A;SAP30;DKK3;MAPK8IP1;SNHG15;NIF3L1;SNORD101;GPRIN1;SNRPG;SRSF3;LETMD1;ATF4;DDX6;TNKS;SLC1A5;SLC9A1;SNX1;HRH3;UBC;SNORD50B;SNORD50A;PMAIP1;SNORA57;MIR1292;RBM12;SNORD30…
100847044	MIR5087	microRNA 5087	0.844	4.108				REST SK-N-SH hg19	229/1645	0.999778	0.999994	0	0	0.777653	0.000172657	ERRFI1;MAML1;IPP;THUMPD3;SCARNA2;TPGS1;RRP8;CCT6B;MT2A;PSMD5;FTH1;LONP2;PIP4K2B;SEC62;VPS36;ACTN1;ZNF160;SACM1L;HUS1;ACTN4;FAM86EP;MAPK8IP1;JMJD6;SNHG15;NIF3L1;TMEM126B;EZR;ALG10B;NUP205;ZNF394;SAR1A;HHLA3;MRPL19;COPS7B;ZNF23;ZNF24;RPAP2;PGBD1;ZNHIT6;GRPEL2;ZSCAN12;RBM12;ZNF148;ZSCAN16;FZD1;BBS1;SURF1;GADD45B;SURF2;SNHG6;MAGOHB;CABYR;ID1;NOL11;ZNF138;DCP1A;AVL9;DET1;ZNF253;SUV39H2;MRPS14;CITED2;A…
101954272	RNVU1-3	RNA, variant U1 small nuclear 3	0.476	2.668				MAX MCF-7 hg19	172/1275	0.999781	0.999994	0	0	0.751723	0.000164277	N6AMT1;VKORC1L1;ZNF174;POGLUT1;TMEM41B;ACSM3;PDCD6;ZBTB26;EIF4A3;HERC5;ALKBH2;CDC23;KIAA1586;OIP5-AS1;SNIP1;MAP3K8;ZNF324;ZNF202;RGS9;ZNF443;ZNF287;ZNF562;CDKL3;ZNF284;SACM1L;TRPC4AP;RC3H2;DDX39A;POLG2;WDR81;GPD1;TFAM;PPIH;PPIB;ALG10B;CGGBP1;ANAPC1;IFNAR1;DDX6;SAR1A;RPF2;STK4;LARP1;ZMAT1;ZNHIT6;GRPEL2;ZNF549;CSTF1;COX11;SFN;RAB11FIP2;SOCS4;SCAI;ZNF420;SDR42E1;STARD13;CHTOP;CPSF7;ACBD5;TIPARP;ST13…
100189005	TRN-GTT2-1	tRNA-Asn (anticodon GTT) 2-1	0.595	1.925				ZEB1 GM12878 hg19	110/864	0.999789	0.999994	0	0	0.705506	0.000148578	TOR2A;ZNF174;TFRC;NUP188;TESK2;GCC2;SCARNA2;FBXO21;RRP8;COMTD1;ZNF607;NIPAL3;SNRPD3;CAPN1;SEC62;RGS9;HEMK1;ST6GAL1;CXADR;ANKRD46;ZFP3;HUS1;TSC1;TRPC4AP;RC3H2;MDS2;NIF3L1;SNHG12;POLG2;SLC7A5P2;AAGAB;EZR;SNRPB;SLC26A2;PEX11A;MRPL19;COPS7B;FBXO46;RPF2;NUP160;EMG1;MYO6;STXBP5;RBM12;ZNF268;ZSCAN16;CCR10;SCAI;SDR42E1;GADD45B;TIPARP;OSBPL3;ISG15;PALB2;NFKB2;FOSL1;EHD4;ZNF419;C16ORF46;CYCS;SWSAP1;ZNF770;…
100996517	SEC22B3P	SEC22 homolog B3, pseudogene	-0.237	2.439				YY1 H1-hESC hg19	221/1595	0.999792	0.999994	0	0	0.773606	0.000160573	TMEM41B;MAML1;ZMYND8;RRP8;CCT6B;COMTD1;CDC23;LSM11;KIAA1586;ZSCAN30;FBXO4;LONP2;PIP4K2B;DIP2B;SKP2;ZNF17;ZNF285;ZNF160;METTL3;HUS1;MED9;FAM86EP;FLJ13224;THAP5;SNHG12;LETMD1;RNF216P1;CASZ1;MRPL19;COPS7B;PGBD1;ZNHIT6;ALX4;ZBED5;BBS1;ZNF141;CRADD;SURF2;BSDC1;SNHG6;NET1;ZNF559-ZNF177;LOC100128398;UBAC2-AS1;ZBTB6;CABYR;NOL11;CALR;DCP1A;DET1;LRSAM1;SPEF1;MRPS14;NAT10;MRPL42;ARV1;SCML2;DSTYK;C1QTNF6;CTS…
100996716	SEC22B2P	SEC22 homolog B2, pseudogene	-0.239	1.87				POLR2A GM18505 hg19	284/2000	0.999797	0.999994	0	0	0.793926	0.000161083	SLC46A3;ERRFI1;PANK3;EIF4A3;TESK2;THUMPD3;ALKBH2;CDC23;PPP4R1;LOC100289511;PPP2R1B;KIAA1586;RUSC1;ZNF845;PIEZO1;SEPHS1;JUNB;NFRKB;WDR83OS;ZNF18;ZNF284;ZNF281;ZFP3;ACTN4;ZNF14;RUFY1;EML5;NIF3L1;DDX39A;ZNF717;HSBP1L1;ZNF397;POM121;SDC4;SH2D2A;RNPC3;RPAP2;RPAP3;PGBD1;ZNF709;APH1B;ZNHIT6;GRPEL2;MYO6;ZSCAN12;INPP5K;ZNF700;RAB11FIP2;SCAI;CTSA;FZD3;NMB;ZNF382;ST13;PARP16;ZNF559-ZNF177;VNN2;ZNF816;ATG2A;…
653604	H3C13	H3 clustered histone 13	0.434	3.068				RFX5 K562 hg19	284/2000	0.999797	0.999994	0	0	0.793926	0.000161083	ERRFI1;SLC35B4;ZNF174;PGAP2;MAML1;ZMYND8;IPP;THUMPD3;TXNDC11;GCC2;SCARNA2;PTPDC1;CYB5D2;CCT6B;NFU1;ALKBH2;ZSCAN30;FTH1;LIPH;NIPAL3;CCDC96;PKNOX1;SKP2;ZNF169;IER2;GSTK1;ZNF283;METTL3;HUS1;MED9;SNHG15;THAP6;DDX39A;THAP5;PPA2;SNHG12;TFR2;DDIT3;SNHG10;TMEM126B;LETMD1;RNF216P1;ZNF397;NUP205;CASZ1;EPB42;SH2D2A;DCUN1D4;COPS7B;ZNF23;RIC8A;SCFD2;GRPEL2;CSTF1;ZSCAN12;SNORA57;RBM12;MCTS1;EDEM3;EGR1;BBS1;ZRA…
8337	H2AC18	H2A clustered histone 18	0.339	3.416				POLR2A Raji hg19	284/2000	0.999797	0.999994	0	0	0.793926	0.000161083	MAML1;EIF4A3;TESK2;THUMPD3;TXNDC11;RBM26-AS1;IL4I1;KIAA1586;ZSCAN30;PSMD5;NIPAL3;FBXO4;ZNF845;PIEZO1;EIF2D;ZNF17;DDX17;ZNF287;ACOT9;CXADR;TYW5;IFRD1;ENTPD7;ACTN4;ZNF14;FAM86EP;ATG12;THAP2;RUFY1;NIF3L1;MYL6;THAP5;ZC3H11A;ZNF836;ZNF835;NHLRC2;CCDC82;ZNF28;ZNF275;ZNF273;PEX11A;DCUN1D4;TEX261;ZNF24;RPAP2;GLG1;ZNF709;CHST11;CSTF1;ZSCAN12;RAB11FIP2;ZSCAN16;ZBED5;HLA-DQA1;EDEM3;FZD1;SDR42E1;BBS1;SURF1;N…
723790	H2AC19	H2A clustered histone 19	0.335	3.259				NRF1 GM12878 hg19	284/2000	0.999797	0.999994	0	0	0.793926	0.000161083	SLC46A3;CHIC1;PGAP2;DQX1;GCC2;RBM26-AS1;SCARNA2;HERC5;MT2A;ZNF607;RUSC1;FBXO4;ZNF845;EIF2D;NFRKB;IER2;ARL6IP6;ZNF287;TSPYL2;ZNF18;GSTK1;ZNF285;STARD5;NHLRC3;ZNF281;HUS1;HCFC2;MED6;SNHG15;SNHG12;TMEM126B;EZR;SKAP2;RNF216P1;ZNF28;ZNF397;CDC42SE1;NUP205;POM121;SLC35D1;HHLA3;PEX11A;PPP1R35;SLCO5A1;ZBTB5;SLC5A3;RPAP3;PGBD1;LOH12CR2;ZNF709;CHST11;ST3GAL4;PLCG2;ZNF700;BBS1;ZNF382;SURF2;EDEM2;DNAH14;MAGO…
112268238	LOC112268238	replaced by ID 554313	0.462	4.49				CHD1 IMR-90 hg19	284/2000	0.999797	0.999994	0	0	0.793926	0.000161083	PGAP2;EIF4A3;TXNDC11;GCC2;BACH2;ALKBH2;COMTD1;MT2A;LSM11;RUSC2;PIEZO1;PIP4K2B;DIP2B;PKNOX1;VPS36;JUNB;CDON;ARL6IP6;GABARAPL1;ACTN1;SLC35C2;ZNF160;ZNF10;MFSD11;FAM86EP;ATG12;THAP2;JMJD6;ADCY9;DDX39A;SNHG12;SNORD101;DDIT3;LETMD1;ALG10B;ATF4;CDC42SE1;POM121;SEH1L;PAXIP1;TEX261;RIC8A;ZNHIT2;NUAK2;SNX9;HBQ1;MIR1292;ZBED5;SLC19A2;SNORD12B;PRPF38A;CRADD;SNORD12C;INTS2;PTK6;UBAC2-AS1;ATG2A;SNORA48;FBXL3;…
8338	H2AC20	H2A clustered histone 20	0.126	1.362				E2F4 GM12878 hg19	284/2000	0.999797	0.999994	0	0	0.793926	0.000161083	SLC35B3;EIF4A1;PGAP2;MAML2;MAML1;IPP;RBM26-AS1;SCARNA2;PTPDC1;RRP8;HERC5;MT2A;ALCAM;LSM11;LOC100289511;KIAA1586;ZC3H12A;FBXO4;CCDC96;EIF2D;SNRPD3;SKP2;VPS36;IER5;HEMK1;NHLRC3;ZFP3;METTL3;MED9;IFT80;ACTN4;RUNX3;THAP2;MFSD10;SNHG15;DDX39A;THAP5;SNHG12;HMBS;TCEANC2;TMEM126B;CAGE1;NHLRC2;ALG10B;RNF216P1;POM121;ZNF273;HHLA3;DCUN1D4;RNPC3;RPAP3;LOH12CR2;ZNF709;PTPMT1;CSTF1;ZNF148;BBS2;FZD3;TIPARP;CDC6;…
317772	H2AC21	H2A clustered histone 21	0.293	2.256				MAX SK-N-SH hg19	223/1609	0.999801	0.999994	0	0	0.773727	0.000153656	IFITM2;TMEM41B;ZMYND8;EIF4A3;WDR89;BACH2;HERC5;ZDBF2;ALKBH2;PPP2R1B;FBXO4;ZNF845;JUNB;PAQR8;ZNF18;PRKAB2;ZNF284;SACM1L;MED6;NIF3L1;DDX39A;SNHG12;DDIT3;LETMD1;CASZ1;POM121;CDCA3;ZNF23;RNPC3;PGBD1;ZNF708;GRPEL2;CSTF1;ZNF700;SNX9;ZSCAN16;ZNF268;PRELID2;ZNF264;TIPARP;TGDS;EDEM2;OSGIN1;PARP16;MAGOHB;FOSL1;ZNF37A;NDUFAF4;CYB5RL;DCP1A;RBAK;LRSAM1;ZNF493;SPEF1;MRPS14;SPIN3;NAT10;ZNF45;ARV1;ZNF805;ZNF365;…
55204	GOLPH3L	golgi phosphoprotein 3 like	-0.126	1.459				PAX5 GM12891 hg19	116/907	0.999816	0.999994	0	0	0.70883	0.000130146	SLC35B2;CCNT2;ZNF570;RIF1;TMEM41B;WDR89;FBXO22;ZFYVE28;CNST;CIRBP-AS1;FBXO4;ZNF569;LONP2;MAP3K8;ZNF721;DIP2B;SH2D5;JUNB;ZNF200;ZNF441;NANOS1;ZFP3;HUS1;MIRLET7I;CASD1;SYTL3;POLG2;ADAM8;ADNP;MCM3AP-AS1;ZNF397;IDI1;PAXIP1;CREM;AK3;ZNF23;GTF2E2;SLC9A1;RIC8A;LOH12CR2;TRPM2;ZNF549;ORC2;ZSCAN12;SOCS4;ZNF420;GADD45B;LNPEP;SMAD7;CNOT4;CNOT1;BHLHE40;CD27;CALM3;TUBGCP4;TCF3;RCOR3;CPEB3;CPEB2;ZNF136;SNORA41;…
8416	ANXA9	annexin A9	-0.303	2.42				FOS HeLa-S3 hg19	109/860	0.999819	0.999994	0	0	0.701804	0.000127258	ERRFI1;EIF4A1;TESK2;MPV17L2;LGALS3;LCNL1;MT2A;CDC23;OIP5-AS1;NIPAL3;HCFC1R1;CAPN2;ACTN1;IFRD1;GOLPH3L;CASD1;KCTD9;DDX39A;SNHG10;RBM14-RBM4;UCA1;ZNF555;HOMEZ;VCP;SLC26A2;CDCA3;DCUN1D4;MTMR4;ZBTB5;NLK;RTN4;TTBK2;SHARPIN;G3BP1;UBC;DVL2;CAMTA1;FAM83D;ZBED5;SCAI;ANKZF1;SPTBN2;KLHDC10;BTBD19;SDF2L1;CBX5;HSPA5;UBE2C;GADD45A;FOSL2;C1ORF100;PAN2;BCL9;ALDH6A1;CNOT1;ZNF702P;SNORA48;PXMP4;CALR;ZNF138;SWSAP1;…
58497	PRUNE1	prune exopolyphosphatase 1	-0.132	1.907				SMARCC2 HeLa-S3 hg19	97/779	0.999824	0.999994	0	0	0.688202	0.000121355	CCNT1;MPI;KLHL35;TPGS1;SYNGAP1;CNST;PKNOX1;SEC62;BTRC;SKP2;C8ORF44;CDON;PRKAB2;GABARAPL1;SLC38A1;HARBI1;SACM1L;IFT80;RAB30;THAP5;TCEANC2;AAGAB;NHLRC2;LETMD1;SKAP2;LRRC58;CDC42SE1;PAXIP1;CDCA3;HHLA3;LIN7C;RPAP3;STK3;SNX1;HMBOX1;G3BP1;ZBED5;SLC19A2;NFE2;AKIRIN2;BOD1;NFKB2;FOSL2;CNOT4;DAB2;G6PC3;LIN28A;CDK5;BCL6;CYCS;CALM3;CPEB3;WRAP53;AHCTF1;WDR3;MTR;PHTF1;SHF;ARV1;LOC100506023;METTL18;ASH1L;TIMM21…
149428	BNIPL	BCL2 interacting protein like	0.456	2.637				NR2C2 GM12878 hg19	70/593	0.999829	0.999994	0	0	0.648771	0.000111262	KDM5A;USP37;RIF1;GCC2;C2ORF49;TNFAIP1;MANEA;GPHN;PTAR1;C8G;SNIP1;FBXL19-AS1;ZNF567;SNORD54;CCDC51;TRIM23;ARL6IP6;CDKL3;PNISR;TYW5;HUS1;TTC21A;TUG1;TTI1;TAF6L;PSMA6;SNHG10;PPIH;SNRPF;B4GALT4;SCARNA13;COX19;DCTN5;RALA;COX17;GPS2;SPATA2;PKD1L1;SNX32;ZNF3;ZNHIT2;EMG1;CAND1;TAF1A;KRIT1;CSTF1;ROMO1;ZNF302;RAB11FIP2;ZNF740;KLHDC10;NEK9;CPSF4;HSPA5;MCRS1;KLHL28;LYSMD1;BSDC1;TTC9C;UBE2G2;PALB2;HIPK2;ZBTB6…
56882	CDC42SE1	CDC42 small effector 1	-0.088	1.471				GTF3C2 K562 hg19	96/773	0.999832	0.999994	0	0	0.686145	0.000115413	VKORC1L1;DIDO1;HBS1L;PANK3;CCNT1;RIF1;CSE1L;ZC3H6;ELAVL1;SHF;C8G;CNST;DUSP10;GNPTAB;PSMD5;CFL1;SNORD55;MTPAP;LDLRAP1;RMRP;DDX17;RHBDF1;TLE2;PLA2G12A;ARHGEF12;ESCO1;SACM1L;ACTL6A;VTRNA1-1;CACNA2D4;CCDC117;TERF2;SAP30;JMJD6;METTL23;DEPDC7;PEX3;SNORD101;ZNF638;POLR1B;RNF207;PCNA-AS1;ANG;CRK;DCP2;SLC29A2;LINC00324;UBE2Q2P1;FLJ30679;TERC;RBM4B;SLC38A10;DENND3;ZNF3;MOSPD3;ZBTB5;GTF2E2;MUC1;PSMB2;PSMB3;…
388695	LYSMD1	LysM domain containing 1	-0.203	1.393				SIN3A Panc1 hg19	126/976	0.999833	0.999994	0	0	0.716009	0.000119401	EIF4A3;GCC2;SCARNA2;EDC3;ZFYVE28;SESN3;OIP5-AS1;SNIP1;ZNF568;KPNA2;ZNF324;PHLDA2;TRIM23;CDKL3;DHDDS;SNHG15;PHOSPHO2;TFAM;TMEM126B;NHLRC2;SNRPF;SIK2;LETMD1;ZNF675;ZNF431;ABCG2;CDC42SE1;NUP205;CDCA3;SAR1A;PEX11A;IREB2;COPS7B;SLC38A10;LIN7C;RNPC3;STK4;LOH12CR2;SOCS1;MYO6;DVL2;CSTF1;COX11;PMAIP1;ZNF546;ZBED5;ZSCAN16;CTSA;BBS1;RABL2A;RABL2B;CDC6;PALB2;NET1;G6PC3;SLC7A6OS;C16ORF46;CALR;TMEM18;ZNF136;SU…
100507670	ZNF687-AS1	ZNF687 antisense RNA 1	0.934	4.759				FOSL2 HepG2 hg19	51/459	0.999839	0.999994	0	0	0.606763	9.78918e-05	ORM1;TMEM41B;ACY1;MYL6B;SHF;TUBA1C;MT2A;RPPH1;TUBB3;RNU4ATAC;PLS1;RHBDF1;PARP2;SPHK1;SACM1L;IFRD1;ABCC6;VTRNA1-1;TGFBR2;RAB30;ZNF717;DDIT3;ANG;SLX1A;ALDH7A1;AVPI1;UBE2Q2P1;WHAMMP2;ZNF3;SLC1A5;NID1;GSPT1;RPAP3;RTN4;RNU11;ERBB3;SFN;ZNF227;ZNF148;APOL1;ZKSCAN1;TIA1;GADD45A;IL31RA;OSGIN1;RAB39B;LYSMD3;FOSL2;KBTBD6;MAFF;ID1
101927886	RFX5-AS1	RFX5 antisense RNA 1	0.544	2.816				MEF2A GM12878 hg19	125/970	0.999839	0.999994	0	0	0.714537	0.00011491	ERRFI1;PANK3;TFRC;NCF4;TIPARP-AS1;IPO4;ALCAM;CFL1;SNORD12;EIF2D;BTRC;JUNB;VPS36;IER2;PRKAB2;MIA;HUS1;MIRLET7I;IPCEF1;RUNX3;SYTL3;NIF3L1;POLG2;SNORD101;SRSF3;ANKRD40;ADNP;INO80C;ZNF275;MIR3191;PAXIP1;MIR3190;CREM;COPS7B;SPATA2;ZNF24;SLC9A1;EMG1;UBC;PMAIP1;ZBED5;CTSA;AKIRIN2;EGR2;SNORD12B;GADD45B;TIPARP;SNORD12C;LNPEP;ISG15;SNHG3;NR4A2;ZBTB6;NR4A3;HOOK2;BHLHE40;MIR1204;INTS6;TCF3;DCP1A;RBM28;MRPS14…
6277	S100A6	S100 calcium binding protein A6	0.258	1.656				TFAP2A HeLa-S3 hg19	282/1995	0.999848	0.999994	0	0	0.789366	0.000119688	TFRC;PGAP2;SNORA9;MAML1;ZMYND8;IPP;TIPARP-AS1;MIR425;HERC5;NFU1;ZDBF2;LGALS3;IL4I1;MT2A;PPP4R1;PPP2R1B;ZNF607;RUSC2;PSMD5;PPAT;ZC3H12A;NIPAL3;FBXO4;MIR22HG;PIP4K2B;JUNB;IER5;ZNF169;ARL6IP6;DDX17;ZNF18;HEMK1;ACOT9;PRKAB2;CXADR;NHLRC3;ACTN1;IFRD1;HCFC2;SNHG15;ADCY9;WDR81;TFAM;ATF5;LETMD1;ALDH7A1;KCTD15;ZNF155;SEH1L;SDC4;SLC35D1;PPP1R35;MYCBP2;ZNF24;ZBTB5;ART1;ST3GAL4;SFN;RAB11FIP2;ZBED5;SPTBN2;SLC1…
6276	S100A5	S100 calcium binding protein A5	0.306	1.801				ZKSCAN1 MEL cell line mm9	23/251	0.99986	0.999994	0	0	0.49099	6.88511e-05	SLFN5;INO80D;TGIF2;NHLRC3;ANXA2;KLHL15;OSM;LRP5;NAT10;LYRM9;OCRL;MSI2;FBXO10;ITGAL;ELAVL1;CCDC88B;ALKBH2;DHRS7;PTTG1;GNA11;SLC25A51;SEC22B;MAP2K6
6275	S100A4	S100 calcium binding protein A4	0.429	2.518				ETS1 K562 hg19	205/1502	0.999868	0.999994	0	0	0.760203	0.000100412	ZNF174;THUMPD3;TPGS1;PTPDC1;ALKBH2;KIAA1586;PSMD5;ZSCAN30;FBXO4;MIR22HG;ZNF169;ZNF17;HEMK1;PRKAB2;METTL3;ENTPD7;RC3H2;THAP2;THAP6;HMBS;CCDC82;ZNF155;POM121;HHLA3;MTMR9;COPS7B;TEX261;PTPMT1;ZNF148;PRELID2;CDC6;ACER2;FBXL8;ZNF37A;ZNF816;NOL11;AVL9;CPEB3;DCP1A;CC2D1A;SUV39H2;CLIC4;SPEF1;MRPS14;NAT10;ZNF45;SHF;CHAF1B;DSTYK;CHAMP1;ZNF367;RRP15;MIR3175;ZNF485;ZNF121;TMED9;NCOA3;ELMOD2;PRPF40B;MED28;SIK…
101928034	LOC101928034	uncharacterized LOC101928034	0.411	1.567				NR2C2 HeLa-S3 hg19	137/1055	0.999873	0.999994	0	0	0.720167	9.12572e-05	RIF1;ZBTB26;THUMPD3;GCC2;MANEA;RRP8;PTAR1;CHCHD2;CNST;CIRBP-AS1;SNIP1;MIR22HG;ZNF567;ZNF443;C8ORF44;TRIM23;ARL6IP6;ISY1-RAB43;WDR83OS;CDKL3;PNISR;TYW5;ZBTB37;METTL3;HUS1;TTC21A;PRPF4B;ALG11;MFSD11;TUG1;RAB30;TMX2;WDR81;SNHG10;ZNF836;TIPRL;PPIH;SNRPF;LETMD1;CGGBP1;COX19;CDCA3;COX17;SPATA2;COX7A2;HMBOX1;ZNHIT2;EMG1;DPP8;CSTF1;ZNF668;RAB11FIP2;ZNF302;PRR25;KLHDC10;MCTS1;NEK9;CPSF4;SURF1;CRADD;HSPA5;…
26097	CHTOP	chromatin target of PRMT1	-0.085	2.034				RELA GM19099 hg19	282/2000	0.999874	0.999994	0	0	0.786805	9.88905e-05	SLC35B2;EIF4A1;ZNF175;TMEM41B;EIF4A3;THUMPD3;GCC2;RBM26-AS1;SCARNA2;PTPDC1;RRP8;HERC5;ALKBH2;IL4I1;COMTD1;RASSF1;ALCAM;PSMD5;EIF2D;SKP2;JUNB;IER2;ZNF17;ZNF18;ZFP3;METTL3;IFT80;ZNF14;RUNX3;RC3H2;JMJD6;SNHG15;NIF3L1;DDX39A;THAP5;SNHG12;ZC3H11A;DDIT3;TMEM126B;CCDC82;CGGBP1;ZNF155;SAR1A;SDC4;HHLA3;MTMR9;COPS7B;ZNF23;RPAP2;FXR1;ZNHIT2;ZNHIT6;GRPEL2;MYO6;ZSCAN12;HLA-DQA1;BBS1;ZNF264;ZRANB2;ZNF382;TIPAR…
100189015	TRX-CAT1-1	tRNA-iMet (anticodon CAT) 1-1	0.817	2.147				SMC3 HepG2 hg19	282/2000	0.999874	0.999994	0	0	0.786805	9.88905e-05	IFITM2;PGAP2;MAML2;ACSM3;DQX1;TESK2;SCARNA2;RRP8;NFU1;ALKBH2;COMTD1;ALCAM;LSM11;ZNF607;DIP2B;VPS36;IER2;ZNF17;PRKAB2;ZNF284;ESCO1;IFRD1;METTL3;GOLPH3L;SOX13;GPR37L1;NIF3L1;WDR81;ALDH7A1;NGEF;RNF216P1;ZNF155;CDC42SE1;SLC35D1;HHLA3;MTMR9;ZBTB5;GSPT1;PGBD1;ZNF709;ZNF708;SCFD2;ZNHIT6;APOF;CSTF1;ZSCAN12;HBQ1;RBM12;ZBED5;BTN2A3P;SLC19A2;BBS1;NMB;CRADD;GADD45B;ZNF260;GADD45A;EDEM2;FOSL2;ALDH6A1;NDUFAF4;…
343052	LOC343052	immunoglobulin superfamily DCC subclass member 3 pseudogene	0.502	1.904				MYBL2 HepG2 hg19	219/1595	0.999879	0.999994	0	0	0.764907	9.29231e-05	SLC35B3;EIF4A1;SLC35B4;IFITM2;PGAP2;TMEM41B;THUMPD3;RBM26-AS1;SCARNA2;RRP8;ALKBH2;COMTD1;CNST;LSM11;ZSCAN30;PSMD5;SEC62;JUNB;IER2;DDX17;PRKAB2;TYW3;ZNF10;HUS1;IFT80;RC3H2;DDX39A;PPA2;DDIT3;CGGBP1;SKAP2;RNF216P1;ZNF397;CDC42SE1;NUP205;ZNF394;HHLA3;COPS7B;ZNF23;RPAP3;PGBD1;LOH12CR2;ZNHIT2;GRPEL2;APOF;ZSCAN12;SNORA57;ZNF148;ZSCAN16;ZNF268;BBS1;GADD45B;TIPARP;TGDS;GADD45A;OSGIN1;SNHG6;MAGOHB;FOSL1;AC…
57459	GATAD2B	GATA zinc finger domain containing 2B	-0.093	2.347				PBX3 A549 hg19	297/2098	0.999884	0.999994	0	0	0.789875	9.17977e-05	SLC46A3;SLC35B2;EIF4A1;ZNF174;TFRC;PGAP2;TP53RK;MAML1;TESK2;SCARNA2;CYB5D2;ALKBH2;IL4I1;CNST;RUSC2;RUSC1;NIPAL3;MIR22HG;PIP4K2B;CHAC1;PKNOX1;SLC12A6;JUNB;IER5;ARL6IP6;ZNF17;ZNF18;HEMK1;PRKAB2;STARD5;TYW5;ACTN1;ZNF281;GOLPH3L;ENTPD7;MFSD11;ZNF14;JMJD6;SNHG15;MYL6;DDX39A;SNHG12;DDIT3;SNHG10;KCTD15;ATF4;TERC;PPP1R35;DCUN1D4;COPS7B;MTMR4;TTBK2;RIC8A;ZNHIT2;INPP5K;MIR1292;ZBED5;SCAI;SLC19A2;ZNF141;GAD…
91181	NUP210L	nucleoporin 210 like	0.467	3.297				TAF7 H1-hESC hg19	199/1466	0.999884	0.999994	0	0	0.755482	8.73394e-05	ERRFI1;CCNJ;IPP;THUMPD3;TXNDC11;CCT6B;IL4I1;ALKBH2;PPP2R1B;KIAA1586;ZSCAN30;ZC3H12A;EIF2D;PIP4K2B;DIP2B;TSPYL2;PRKAB2;STARD5;HUS1;MED9;MED6;JMJD6;SNHG15;THAP6;NIF3L1;THAP5;TFAM;CCDC82;CGGBP1;ATF4;ZNF397;SAR1A;SDC4;COPS7B;ZNF23;SLC5A3;RPAP2;PGBD1;GRPEL2;ZSCAN12;RBM12;ZNF148;SLC19A2;BBS1;ZNF141;GADD45B;ZNF260;PLK2;CDC6;FOSL2;GADD45G;ASAH2B;SNAI1;PAF1;CYB5RL;AVL9;CPEB3;DCP1A;SUV39H2;HBS1L;MRPS14;WAS…
100423020	MIR4258	microRNA 4258	0.739	2.878				FOXM1 ECC-1 hg19	67/578	0.999885	0.999994	0	0	0.635448	7.3277e-05	BTG3;SETD5;PGAP2;CCNT1;MAML1;LOXL4;NUCKS1;TUBA1C;MIR4505;LGALS1;AKAP11;PTTG1;HCFC1R1;SNORD55;SNIP1;PAN3-AS1;ZNF688;KPNA2;SEPHS1;PLEKHG3;TNFRSF12A;C21ORF58;KIAA1143;IFT80;LOC644656;CDC25C;KCTD9;TMX2;ELF3;SNHG10;PCNA-AS1;IFNAR1;SCARNA13;MIS12;ZNF24;ZBTB5;CENPA;APOLD1;LRP6;ADD2;LOH12CR2;RNU11;DCAF16;CSTF1;METTL4;CTNNA1;METTL7A;GAS2L1;FAM83D;CDKN2D;USP24;AKIRIN2;CBX5;UBE2C;TTC9C;GPR3;TUBB4B;CNOT1;UBE…
149095	DCST1	DC-STAMP domain containing 1	0.287	2.423				ZBTB33 HepG2 hg19	179/1336	0.999889	0.999994	0	0	0.744827	8.24309e-05	C5ORF24;CCNJ;SLC35B4;TFRC;CCNT1;TMEM41B;TP53RK;EIF4A3;RBM26-AS1;NUCKS1;WDR89;C1ORF74;ELK4;LOC100289511;PSMD5;SNORD16;HCFC1R1;ZNF568;KPNA2;SEC62;ZNF566;ANKRD49;SACM1L;METTL3;IFT80;SNORD18A;RC3H2;THAP2;DHDDS;NIF3L1;ZNF717;SLC7A5P2;MAPKAPK2;BOLA2;ZNF559;SNRPG;TCEANC2;SLX1A;SNORA21;ATF4;ZNF155;ANKRD17;MIR3191;ZNF790;SAR1A;TERC;HHLA3;MIR3190;MRPL19;IREB2;ZNF24;LIN7C;RNPC3;DNAJC27;GSPT1;SNX1;HMBOX1;PTP…
100505666	DCST1-AS1	DCST1 antisense RNA 1	0.213	1.447				TCF12 H1-hESC hg19	152/1158	0.999891	0.999994	0	0	0.728395	7.93258e-05	TOR2A;CCNJ;TFRC;RIF1;TACO1;FBXO25;THUMPD3;NUCKS1;FBXO22;IPO4;HERC5;ALKBH2;COMTD1;ALCAM;ZSCAN30;ZNF84;CFL1;HCFC1R1;EIF2D;CHAC1;PKNOX1;SEC62;VPS36;PRKAB2;CXADR;TSC1;GPR37L1;TUBA4B;TOM1L1;PPA2;SYPL1;ALDH7A1;SKAP2;IFNAR1;INO80C;NUP205;CASZ1;SLC35D1;TNKS;MTMR9;UBFD1;COX7A2;MTMR4;SLC9A1;STK3;SNX1;HMBOX1;MED30;G3BP1;ZNF668;ZSCAN12;PMAIP1;ZNF546;ZNF148;KLHDC10;EGR1;ZNF260;BOD1;TGDS;HSPA2;PALB2;GADD45G;VI…
1942	EFNA1	ephrin A1	-0.287	1.408				TRIM28 HEK293 hg19	281/2000	0.999901	0.999994	0	0	0.783254	7.74701e-05	SLC35B4;CCNJ;ZNF174;TMEM41B;THUMPD3;SCARNA2;WDR89;CCT6B;HERC5;IL4I1;ALCAM;KIAA1586;CDK20;IER2;WDR83OS;HEMK1;ACOT9;ZNF285;ZNF284;ESCO1;NHLRC3;IFRD1;METTL3;HUS1;HCFC2;ZNF14;SNHG15;THAP6;ZC3H11A;TMEM126B;SNORA24;ALG10B;RNF216P1;ZNF155;ZNF273;PPP1R35;MRPL19;MTMR9;COPS7B;ZNF24;RPAP2;XKRX;FAM124B;ZNHIT2;ZNHIT6;GRPEL2;MYO6;CSTF1;ZSCAN12;ZNF700;ZSCAN16;ZBED5;PRELID2;ZNF264;ZRANB2;APOBEC3H;ST13;EDEM2;DNAH…
4582	MUC1	mucin 1, cell surface associated	0.396	2.089				CTCF GM19238 hg19	281/2000	0.999901	0.999994	0	0	0.783254	7.74701e-05	SLC35B2;IFITM2;OSGEPL1;IPP;TESK2;THUMPD3;SCARNA2;TIPARP-AS1;RRP8;BACH2;RCBTB2;HERC5;NFU1;ALKBH2;COMTD1;ALCAM;ZNF607;PPAT;FBXO4;MIR22HG;PDK3;EIF2D;CHAC1;VPS36;JUNB;IER2;IL15RA;ZNF284;ZFP3;ENTPD7;ZNF10;ZNF14;FAM86EP;THAP2;EML5;MYL6;THAP6;PPA2;CYP2U1;HSBP1L1;CAGE1;LETMD1;EZR;MCM3AP-AS1;ALDH7A1;RNF216P1;ZNF28;CDC42SE1;MTMR9;TEX261;GLG1;FXR1;INPP5F;ZNHIT6;PLCG2;ZSCAN12;ALX4;ST8SIA6;RAB11FIP2;ZNF148;ZN…
23623	RUSC1	RUN and SH3 domain containing 1	0.138	2.284				TCF7L2 HEK293 hg19	281/2000	0.999901	0.999994	0	0	0.783254	7.74701e-05	ZNF175;CCNJ;PGAP2;TMEM41B;MAML1;GLDC;SCARNA2;TIPARP-AS1;HERC5;ELK4;ZNF204P;ZDBF2;COMTD1;ALCAM;PPAT;MIR22HG;EIF2D;PIP4K2B;SNRPD3;PKNOX1;SEPHS1;ARL6IP6;WDR83OS;ACOT9;PRKAB2;ST6GAL1;CXADR;HUS1;MFSD11;RUNX3;JMJD6;FLJ13224;WDR81;DDIT3;MAP1B;TFAM;NHLRC2;CCDC82;ALG10B;KCTD15;CGGBP1;CDCA3;XKRX;CHST11;SCFD2;CSTF1;ZSCAN12;STXBP5;ZBED5;SLC19A2;HEXIM1;B3GALNT2;FZD1;NTNG2;FZD3;EGR3;TIPARP;GADD45A;FOSL2;EIF1;G…
55870	ASH1L	ASH1 like histone lysine methyltransferase	-0.142	3.687				BRCA1 HepG2 hg19	281/2000	0.999901	0.999994	0	0	0.783254	7.74701e-05	SLC35B4;TFRC;GCC2;RBM26-AS1;SCARNA2;WDR89;PTPDC1;RRP8;NFU1;CDC23;CNST;MIR4469;RUSC2;LONP2;SKP2;VPS36;ZNF169;IER2;TRIM23;ZNF18;PRKAB2;TYW5;METTL3;HUS1;MED9;ZNF12;ZNF14;MFSD10;SNHG12;HMBS;HSBP1L1;TFAM;ALG10B;CDC42SE1;NUP205;MTMR9;COPS7B;ZNF23;RNPC3;ZNF709;SCFD2;DHX36;ZNF148;ZSCAN16;ZBED5;EGR1;BBS1;PRELID2;NMB;CRADD;GADD45B;TIPARP;TGDS;SNHG6;MAGOHB;SNHG3;UBAC2-AS1;ZNF813;ID1;NAPEPLD;PAF1;TNFSF9;ATM;…
693140	MIR555	microRNA 555	-0.185	2.068				TCF7L2 MCF-7 hg19	281/2000	0.999901	0.999994	0	0	0.783254	7.74701e-05	SLC46A3;CCNJ;PGAP2;TMEM41B;TP53RK;MAML1;GLDC;SCARNA2;TIPARP-AS1;ZNF204P;LOC100289511;MIR22HG;GLUL;ARL6IP6;ISY1-RAB43;PRKAB2;ST6GAL1;ZNF284;TYW3;ZNF281;IFRD1;JMJD6;FLJ13224;DDX39A;WDR81;MAP1B;ZNF836;TCEANC2;CCDC82;KCTD15;GSPT1;XKRX;CHST11;SCFD2;CSTF1;SFN;TP53BP1;MIR1292;ZBED5;SLC19A2;HEXIM1;MCTS1;FZD1;EGR3;TIPARP;OSGIN1;EIF1;GADD45G;FBXL8;ASAH2B;ZBTB6;ZNF816;FUBP1;SCARNA6;ATG2A;CALM3;RCOR3;CPEB3;S…
23208	SYT11	synaptotagmin 11	0.378	2.041				ELF1 MCF-7 hg19	259/1859	0.999902	0.999994	0	0	0.776328	7.58357e-05	SLC35B3;PGAP2;TMEM41B;THUMPD3;RRP8;CCT6B;CNST;KIAA1586;ZNF845;LONP2;EIF2D;PIP4K2B;SNRPD3;WDR83OS;ZNF285;ZNF284;ESCO1;ZNF283;TYW3;ZNF160;SACM1L;METTL3;HUS1;MED6;MFSD10;JMJD6;NIF3L1;THAP6;DDX39A;THAP5;TFAM;TMEM126B;CCDC82;SKAP2;ZNF397;ZNF155;POM121;SAR1A;MTMR9;ZNF23;RNPC3;RPAP3;LOH12CR2;SCFD2;ZNHIT6;GRPEL2;ZNF700;ZSCAN16;SDR42E1;STARD13;PRPF38A;ZNF141;GADD45B;TGDS;BSDC1;MAGOHB;SNHG3;FBXL8;ZNF813;ZN…
22889	KHDC4	KH domain containing 4, pre-mRNA splicing factor	-0.247	4.321				SP2 K562 hg19	318/2237	0.999903	0.999994	0	0	0.792781	7.67084e-05	SLC46A3;ERVK13-1;SLC35B2;EIF4A1;ZNF174;PGAP2;MAML1;SCARNA2;WDR89;RRP8;CDC23;CNST;ZSCAN30;NIPAL3;CCDC96;MIR22HG;SNRPD3;PKNOX1;IER5;IER2;ARL6IP6;ZNF17;PRKAB2;STARD5;ACTN1;GOLPH3L;ENTPD7;JMJD6;DDX39A;WDR81;DDIT3;SNHG10;CAGE1;CCDC82;ATF4;RNF216P1;ZNF394;ZNF273;CDCA3;DCUN1D4;TEX261;ZNF23;ZBTB5;MTMR4;TTBK2;PGBD1;ZNF709;ZNF708;NUAK2;ZSCAN12;ZNF700;ZNF148;ZBED5;SCAI;SLC19A2;EDEM3;CTSA;SDR42E1;ZRANB2;BSDC…
107985207	LOC107985207	uncharacterized LOC107985207	0.571	2.278				IRF3 HeLa-S3 hg19	251/1809	0.999908	0.999994	0	0	0.772817	7.10628e-05	EIF4A1;CCNJ;ZNF174;PGAP2;MAML1;TESK2;WDR89;CDC23;NIPAL3;MIR22HG;CHAC1;PKNOX1;ARL6IP6;ZNF17;TSPYL2;HEMK1;ACTN1;GOLPH3L;ENTPD7;ZNF12;ATG12;DDX39A;THAP5;WDR81;SNHG10;LETMD1;ATF4;POM121;ZNF273;CDCA3;DCUN1D4;IL20RB;ZBTB5;MTMR4;NLK;TTBK2;NUAK2;CSTF1;SFN;STXBP5;TP53BP1;ZBED5;BTN2A3P;SCAI;SLC19A2;HEXIM1;EDEM3;FZD1;CDC6;EIF1;GPR137C;ALDH6A1;EHD4;ATG2A;SNORA48;PAF1;CYB5RL;CALR;ZNF138;RBAK;SETD5;ING1;HERPUD…
28956	LAMTOR2	late endosomal/lysosomal adaptor, MAPK and MTOR activator 2	0.227	1.602				SP4 H1-hESC hg19	200/1478	0.999908	0.999994	0	0	0.75244	6.88524e-05	TMEM41B;EIF4A3;WDR89;CDC23;ALCAM;RUSC1;EIF2D;PIP4K2B;PRKAB2;STARD5;GOLPH3L;HUS1;HCFC2;ZNF14;THAP6;DDX39A;THAP5;WDR81;DDIT3;TMEM126B;EZR;CCDC82;CGGBP1;RNF216P1;CASZ1;SAR1A;PPP1R35;ZNF709;SNX1;ZNHIT2;NUAK2;GRPEL2;DHX36;SLC19A2;ZNF141;CADM1;GADD45B;PLK2;BSDC1;SNHG6;PHC3;SNHG3;ACER2;FOSL1;ZNF816;NDUFAF4;ATG2A;PAF1;CYB5RL;FBXL3;CC2D1A;LRSAM1;MYL6B;CYB561D1;TUBA1C;CHAF1B;DSTYK;ZMYM1;CSRP2;UBXN7;RRP15;W…
10485	MIR9-1HG	MIR9-1 host gene	0.807	4.846				REST HeLa-S3 hg19	155/1183	0.999914	0.999994	0	0	0.726523	6.22347e-05	CPNE9;ERVK13-1;EIF4A1;ANKRD13B;ANKRD37;TFRC;CRTC1;CLEC10A;ZBTB26;RNF19B;UBP1;KLHL35;TIPARP-AS1;WDR89;MT2A;LOC100289511;PSMD5;SNORD12;ZNF688;SEPHS1;IER5;PUS3;ZBTB37;ZNF10;TTC21A;TSC1;ACTN4;CASD1;MFSD11;SNORD18A;SAP30;DKK3;MAPK8IP1;NIF3L1;SNHG12;GPRIN1;RBM14-RBM4;SNRPG;SRSF3;TBC1D23;LETMD1;EZR;CHRNA2;SPATA2;ZNF23;SLC1A5;SLC9A1;TTBK2;SNX1;DPP8;HRH3;SNORD50B;SNORD50A;PMAIP1;SFN;SNORD30;HEXIM1;SNORD36…
9047	SH2D2A	SH2 domain containing 2A	0.363	2.645				JUND H1-hESC hg19	342/2394	0.999917	0.999994	0	0	0.796357	6.61863e-05	SLC46A3;CHIC1;CCNJ;TMEM41B;MAML1;THUMPD3;GCC2;RBM26-AS1;TIPARP-AS1;WDR89;RRP8;BACH2;ZNF204P;COMTD1;ALCAM;ZNF607;KIAA1586;ZSCAN30;FBXO4;CCDC96;ZNF845;LONP2;EIF2D;DIP2B;PKNOX1;JUNB;PRKAB2;CXADR;ESCO1;TYW5;SLC35C2;ZNF160;METTL3;HUS1;MED9;GPR37L1;MFSD11;ZNF14;HSPG2;RC3H2;MED6;MFSD10;SNHG15;FLJ13224;THAP5;PPA2;SNHG12;NUP210L;ZC3H11A;TFAM;SKAP2;RNF216P1;CDC42SE1;ZNF273;COPS7B;ZNF23;GLG1;PGBD1;RIC8A;ZNH…
4914	NTRK1	neurotrophic receptor tyrosine kinase 1	0.639	3.068				NR2C2 HepG2 hg19	200/1481	0.999919	0.999994	0	0	0.750531	6.04706e-05	C5ORF24;THUMPD3;TXNDC11;GCC2;ZDBF2;CNST;JUNB;TRIM23;ARL6IP6;ISY1-RAB43;WDR83OS;TYW5;METTL3;HUS1;MFSD11;SNHG10;LETMD1;SNORA21;NGEF;CGGBP1;SEH1L;CDCA3;DCUN1D4;COPS7B;ZNF23;GSPT1;ZNHIT2;CSTF1;RAB11FIP2;B3GALNT2;CTSA;SURF1;CRADD;SURF2;BSDC1;EIF1;ZBTB6;CPEB3;CDS2;DET1;MYL6B;RPPH1;SNORA7A;C8G;MIR3175;ZNF484;WDR37;PARP2;ELMOD2;STRADB;MIR21;MIR636;TERF2;ITFG2;PSMA6;TAF6L;ZNF780B;MIR4258;MOCS1;SCARNA13;SL…
149499	LRRC71	leucine rich repeat containing 71	0.424	1.601				FOS K562 hg19	280/2000	0.999922	0.999994	0	0	0.779709	6.07811e-05	SLC46A3;SLC35B2;ERRFI1;EIF4A1;CCNJ;ZNF174;PGAP2;MAML1;ZMYND8;WDR89;PTPDC1;CDC23;NIPAL3;CCDC96;MIR22HG;SNRPD3;CHAC1;PKNOX1;IER5;GLUL;ARL6IP6;ZNF17;ACVR1;TSPYL2;STARD5;ACTN1;SACM1L;GOLPH3L;ENTPD7;JMJD6;DDX39A;THAP5;WDR81;DDIT3;SNHG10;HMBS;LETMD1;ATF4;ZNF273;CDCA3;DCUN1D4;ZBTB5;MTMR4;TTBK2;NUAK2;CSTF1;ZNF700;TP53BP1;ZBED5;BTN2A3P;SCAI;SLC19A2;EDEM3;CTSA;GADD45B;GADD45A;CDC6;FOSL2;EIF1;GPR137C;NET1;A…
54935	DUSP23	dual specificity phosphatase 23	0.333	2.403				ZNF143 H1-hESC hg19	280/2000	0.999922	0.999994	0	0	0.779709	6.07811e-05	ZNF174;TFRC;CPNE5;EIF4A3;IPP;SCARNA2;PTPDC1;CYB5D2;BACH2;NIPAL4;SYNGAP1;CNST;ZNF607;FBXO4;LONP2;BTRC;SLC12A6;SKP2;JUNB;ZNF169;ZNF287;ZNF285;ZNF284;MED9;ATG12;SNHG15;ARC;THAP5;CYP2U1;ASTL;MAP1B;HMBS;HSBP1L1;EZR;CGGBP1;RNF216P1;ZNF397;CDC42SE1;EEF1DP3;MYCBP2;COPS7B;ZNF23;PGBD1;LOH12CR2;LARP1;NUAK2;INPP5F;ZNHIT6;MYO6;ST3GAL4;ZSCAN12;SNX9;ZSCAN16;HEXIM1;EDEM3;GADD45G;FBXL8;LOC100128398;UBAC2-AS1;CC2D…
343413	FCRL6	Fc receptor like 6	1.21	1.396				POLR2A GM19099 hg19	280/2000	0.999922	0.999994	0	0	0.779709	6.07811e-05	SLC46A3;ERRFI1;ALKBH2;PPP4R1;KIAA1586;ZNF845;PDK3;SEPHS1;NFRKB;ZNF17;TSPYL2;ZNF284;ZFP3;METTL3;ZNF12;ACTN4;ZNF14;DDX39A;THAP5;TCEANC2;CGGBP1;ATF4;ZNF397;POM121;SDC4;MTMR9;COPS7B;TEX261;RNPC3;RPAP2;ZNF709;SNX1;MIER3;ZNHIT6;ZSCAN12;ZNF700;RAB11FIP2;ZSCAN16;SCAI;BBS2;EDEM3;SDR42E1;SURF1;FZD3;ZRANB2;ZNF382;GADD45B;EDEM2;CDC6;GADD45G;ACER2;ZBTB6;CABYR;NDUFAF4;ZNF30;CYB5RL;CALR;DCP1A;RBAK;AVL9;INTS8;ZN…
25790	CFAP45	cilia and flagella associated protein 45	0.601	2.604				CTCF pancreas hg19	280/2000	0.999922	0.999994	0	0	0.779709	6.07811e-05	SLC35B2;SLC35B4;IFITM2;CCNJ;ZNF174;OSGEPL1;IPP;GCC2;TIPARP-AS1;RRP8;BACH2;ALKBH2;ALCAM;LSM11;ZNF607;RUSC2;PPAT;FBXO4;CDK20;EIF2D;DIP2B;IER2;CMKLR1;ESCO1;SOX13;FAM86EP;THAP2;MAPK8IP1;EML5;THAP6;PPA2;SNHG12;HSBP1L1;ZNF835;MCM3AP-AS1;ALDH7A1;RNF216P1;ZNF28;CDC42SE1;ZNF275;NUP205;CASZ1;MTMR9;TEX261;ZNF23;GLG1;INPP5F;ZNHIT6;GRPEL2;ZSCAN12;INPP5K;SNX9;RAB11FIP2;ZNF268;SLC19A2;FZD1;NFE2;ABCA2;FZD3;ZRANB…
93183	PIGM	phosphatidylinositol glycan anchor biosynthesis class M	-0.193	3.468				FOXA2 A549 hg19	189/1410	0.999923	0.999994	0	0	0.744449	5.71987e-05	TOR2A;ZNF174;SLC35B4;PGAP2;CCNT1;RIF1;TACO1;ZMYND8;ZBTB26;EIF4A3;LTN1;GXYLT1;THUMPD3;GCC2;IRS2;BACH2;MT2A;CDC23;ZNF81;CNST;ALCAM;FTH1;ARHGDIA;ZNF569;LONP2;MAP3K8;EIF2D;ZNF688;SEC62;VPS36;IER2;TRIM23;PLS1;ZNF17;DDX17;WDR83OS;CDKL3;ACOT9;PNISR;PRKAB2;SLC30A5;SLC35C2;TPM1;LMTK2;HUS1;TSC1;ACTN4;CASD1;CDC25C;FBXW2;SAP30;FLJ13224;S100A6;SNRPG;SRSF3;PPIH;ANKRD40;AAGAB;SLX1A;NHLRC2;PPIB;ALG10B;FKBP3;NGEF…
844	CASQ1	calsequestrin 1	0.746	2.421				YY1 ECC-1 hg19	247/1791	0.999932	0.999994	0	0	0.767132	5.20828e-05	ERRFI1;PANK3;ZMYND8;EIF4A3;IPP;SCARNA2;BACH2;CCT6B;IL4I1;ZNF607;KIAA1586;NIPAL3;LONP2;BTRC;SLC12A6;SKP2;JUNB;ZNF169;DDX17;WDR83OS;ZNF285;TYW3;ZNF160;GOLPH3L;HUS1;ZNF14;FAM86EP;MED6;MYL6;SNHG12;HMBS;TMEM126B;LETMD1;ALG10B;SPTBN5;ZNF394;COPS7B;RPAP2;GLG1;CHST11;SCFD2;ZNHIT6;ZNF700;ZNF148;SURF1;PRPF38A;SURF2;BSDC1;RAB39B;MAGOHB;ZNF559-ZNF177;LOC100128398;UBAC2-AS1;ZBTB6;ZNF37A;FBXL3;DCP1A;INTS8;GPR1…
729867	LOC729867	uncharacterized LOC729867	0.329	3.049				MAX ECC-1 hg19	211/1558	0.999935	0.999994	0	0	0.752366	4.90788e-05	ZNF174;RBM26-AS1;CCT6B;HERC5;ALKBH2;PDK3;PAQR8;PRKAB2;ZNF285;ZNF284;NHLRC3;ZNF160;HCFC2;ZNF14;THAP2;DDX39A;SNHG10;TFAM;NHLRC2;LETMD1;ALG10B;GNE;ZNF397;CDC42SE1;SPTBN5;SAR1A;DCUN1D4;COPS7B;TEX261;RNPC3;LARP1;CHST11;SNORA57;RAB11FIP2;ZNF268;B3GALNT2;BBS1;PRELID2;ABCA2;STARD13;ZNF382;TGDS;ST13;DNAH14;OSGIN1;CDC6;ACER2;ASAH2B;NDUFAF4;PAF1;TNFSF9;NOL11;ZNF133;LRSAM1;CLIC4;MRPS14;ADK;JRKL;TUBA1C;RPPH1;…
257177	CFAP126	cilia and flagella associated protein 126	-0.193	1.791				EGR1 K562 hg19	266/1915	0.999935	0.999994	0	0	0.772821	4.9961e-05	TFRC;CPNE5;TESK2;TXNDC11;RRP8;BACH2;ALKBH2;ZSCAN30;FBXO4;CDK20;LONP2;DIP2B;SEPHS1;BTRC;IER2;CMKLR1;ZNF17;WDR83OS;GSTK1;ACOT9;PRKAB2;ST6GAL1;ACTN1;HUS1;HSD11B1L;MED9;CACNA2D4;MFSD11;FAM86EP;RC3H2;SNHG15;THAP5;SNHG12;CYP2U1;SKAP2;ZNF397;SEH1L;CDCA3;SAR1A;TERC;TEX261;ZNF24;GLG1;SNX1;DHX36;ZSCAN12;ZNF700;ZNF268;SCAI;MCTS1;BBS1;NFE2;ZRANB2;ACE;TIPARP;OSGIN1;BSDC1;DCLK2;SNHG6;PHC3;GPR137C;ZNF30;ID1;CYB…
100189011	TRG-TCC2-6	tRNA-Gly (anticodon TCC) 2-6	0.404	1.552				FOSL2 A549 hg19	183/1375	0.999937	0.999994	0	0	0.738359	4.67713e-05	EIF4A1;TOR2A;ZNF174;TMEM41B;IPP;SCARNA2;UBE3B;FBXO22;IPO4;ALKBH2;PSMD5;TUBB3;ZNF569;EIF2D;JUNB;IER5;CDKL3;ANKRD46;SLC30A5;IFRD1;SOX13;TSC1;ACTN4;ALG10;FBXW2;SNHG15;RAB30;NIF3L1;THAP5;SNHG12;DDIT3;RBM14-RBM4;S100A6;ANKRD40;AAGAB;ALG10B;SNRPB;INO80C;MIR3191;NUP205;ZNF394;PPP1R35;MIR3190;IREB2;MTMR9;COPS7B;SLC38A10;FBXO46;SLC1A5;DNAJC27;RPAP3;RIC8A;LOH12CR2;SOCS3;EMG1;BAG3;GRPEL2;DVL2;CSTF1;ZNF668;C…
100189126	TRN-GTT1-1	tRNA-Asn (anticodon GTT) 1-1	0.729	2.388				TAF1 neural cell hg19	209/1546	0.999938	0.999994	0	0	0.750828	4.68882e-05	ERVK13-1;ERRFI1;ZNF174;MAML1;IPP;RBM26-AS1;CCT6B;KIAA1586;PSMD5;CCDC96;PIP4K2B;JUNB;ZNF17;TSPYL2;HEMK1;ST6GAL1;STARD5;TYW5;ACTN1;METTL3;THAP2;SNHG15;CAGE1;SIK2;ZNF397;MYCBP2;ZNF23;RPAP2;ZNHIT6;ZSCAN12;MIR1292;SLC19A2;BBS1;GADD45B;TIPARP;TGDS;SURF2;EIF1;SNHG3;ZNF559-ZNF177;SNAI1;PAF1;FBXL3;NOL11;DCP1A;CPEB3;CPEB2;CDKN1C;LRSAM1;ZNF493;ZNF491;MRPS14;SLC35F5;ZNF43;NAT10;PTPRK;WASL;RAB22A;DSTYK;UBXN7;…
2214	FCGR3A	Fc gamma receptor IIIa	1.755	4.847				CHD2 HepG2 hg19	279/2000	0.999938	0.999994	0	0	0.776171	4.78355e-05	SLC35B4;TMEM41B;GCC2;TPGS1;RRP8;CCT6B;ZDBF2;IL4I1;ZNF607;KIAA1586;FBXO4;ZNF845;SLC12A6;NFRKB;ZNF17;STARD5;ZNF284;ACTN1;ZNF160;METTL3;HUS1;MED9;IFT80;HCFC2;ZNF14;THAP2;MAPK8IP1;FLJ13224;DDX39A;THAP5;HMBS;HSBP1L1;TCEANC2;TMEM126B;NHLRC2;EZR;CCDC82;ALDH7A1;RNF216P1;ZNF397;CDC42SE1;ZNF394;PEX11A;PPP1R35;DCUN1D4;ZNF23;SLC5A3;GLG1;SCFD2;DHX36;ZSCAN12;SNX9;MIR1292;ZNF148;ZSCAN16;BBS1;NMB;PRPF38A;TGDS;SU…
9103	FCGR2C	Fc gamma receptor IIc (gene/pseudogene)	0.873	1.971				ZNF143 K562 hg19	279/2000	0.999938	0.999994	0	0	0.776171	4.78355e-05	EIF4A1;TFRC;THUMPD3;TPGS1;PTPDC1;RRP8;BACH2;COMTD1;PPP2R1B;CHORDC1;ZNF845;LONP2;EIF2D;PIP4K2B;CHAC1;SLC12A6;JUNB;HEMK1;ACOT9;ZNF285;ESCO1;ZNF283;NHLRC3;IFRD1;METTL3;IFT80;ZNF14;ATG12;MAPK8IP1;SNHG15;FLJ13224;DDIT3;MCM3AP-AS1;TERC;MTMR9;COPS7B;TEX261;ZNF23;RPAP3;PGBD1;ZNF708;ALX4;INPP5K;ZNF700;SNX9;TP53BP1;ZNF148;ZBED5;BTN2A3P;MCTS1;FZD1;EGR1;BBS1;HOMER1;SURF2;EDEM2;OSGIN1;PHC3;GPR137C;SNHG3;ACER2…
2213	FCGR2B	Fc gamma receptor IIb	0.846	2.449				TBP HepG2 hg19	279/2000	0.999938	0.999994	0	0	0.776171	4.78355e-05	SLC23A2;ZNF174;MAML2;DQX1;WDR89;CCT6B;LGALS3;ALCAM;ZNF607;KIAA1586;ZSCAN30;NIPAL3;ZNF845;LONP2;SKP2;JUNB;IER2;HEMK1;ZNF284;ACTN1;ZNF160;GOLPH3L;IFT80;ZNF14;JMJD6;RUFY1;MYL6;THAP5;CYP2U1;ZC3H11A;MAP1B;HSBP1L1;SPATA13;ALG10B;RNF216P1;CDC42SE1;NUP205;POM121;ZNF394;SDC4;HHLA3;PEX11A;PPP1R35;COPS7B;ZNF23;RNPC3;SLC5A3;RPAP3;RIC8A;LOH12CR2;ZNHIT2;NUAK2;SCFD2;MIER3;GRPEL2;MYO6;ZSCAN12;SNX9;ZNF148;ZSCAN16…
127933	UHMK1	U2AF homology motif kinase 1	-0.12	1.643				RFX5 HepG2 hg19	279/2000	0.999938	0.999994	0	0	0.776171	4.78355e-05	EIF4A1;ZNF175;SLC35B4;ZNF174;TFRC;CCDC89;TMEM41B;ACSM3;IPP;RRP8;ALKBH2;KIAA1586;ZSCAN30;CCDC96;ZNF845;LONP2;PDK3;EIF2D;JUNB;ZNF169;IER2;ARL6IP6;ZNF17;WDR83OS;PRKAB2;ZNF160;METTL3;GOLPH3L;MED9;ZNF12;MFSD11;ZNF14;ATG12;JMJD6;FLJ13224;MYL6;THAP6;HSBP1L1;EZR;ZNF397;EEF1DP3;POM121;PPP1R35;MTMR4;PGBD1;ZNHIT2;NUAK2;SCFD2;MIER3;GRPEL2;SNX9;RBM12;ZBED5;SNORD12B;PRPF38A;GADD45B;TGDS;SURF2;OSGIN1;RAB39B;SNH…
102724358	UAP1-DT	UAP1 divergent transcript	0.731	2.788				NRF1 H1-hESC hg19	279/2000	0.999938	0.999994	0	0	0.776171	4.78355e-05	SLC35B3;SLC46A3;ZNF175;CHIC1;PID1;TMEM41B;IPP;THUMPD3;SCARNA2;RRP8;ZFYVE28;CNST;LOC100289511;ZNF607;ZSCAN30;RUSC1;FTH1;ZNF845;CDK20;MIR22HG;PIP4K2B;PKNOX1;BTRC;SKP2;TRIM23;ZNF287;GSTK1;ZNF285;ZNF281;MED9;IFT80;ZNF12;ACTN4;FAM86EP;MED6;SNHG15;THAP5;PPA2;SNHG12;CYP2U1;MAP1B;TFAM;SKAP2;ATF4;RNF216P1;ZNF28;CASZ1;EEF1DP3;POM121;SLC35D1;COPS7B;RPAP3;FXR1;ZNHIT2;ST3GAL4;ZNF700;RBM12;ZNF148;BBS2;EGR1;NFE…
6675	UAP1	UDP-N-acetylglucosamine pyrophosphorylase 1	0.175	1.624				ELF1 K562 hg19	175/1323	0.999939	0.999994	0	0	0.733405	4.48505e-05	TACO1;EIF4A3;THUMPD3;LRRC71;FBXO22;IPO7;BACH2;EDC3;ALKBH2;IPO9;GNPTAB;PTTG1;KIAA1586;FPGT;OIP5-AS1;CDK20;PIP4K2B;VPS36;PUS3;WDR83OS;ZNF18;ZNF283;ANKRD46;TYW3;SACM1L;METTL3;MED9;MED6;THAP6;ZNF91;TMEM135;PHOSPHO2;ZFP41;FSCN1;ZNF677;ALG10B;CGGBP1;LRRC58;ZNF397;ZNF155;ZNF275;IDI1;SAR1A;HHLA3;FBXO46;SLC1A5;UBR1;RPF2;RNPC3;RTN4;GLG1;PGBD1;LOH12CR2;ZNF548;CSTF1;SNX9;RBM12;ZNF268;EDEM3;SDR42E1;ZNF264;PRE…
261726	TIPRL	TOR signaling pathway regulator	-0.114	1.609				FOSL1 C2C12 mm9	27/293	0.999946	0.999994	0	0	0.49348	2.65116e-05	CD63;SLC26A2;SEH1L;TRAF3IP2;FHOD1;AATK;PVR;RTN4;LGALS3;TUBA1C;LGALS1;TUBB3;DBT;SACS;CTNNAL1;SPECC1;WDR36;TNFRSF12A;IFRD1;MFSD11;CLK4;FANCG;RUFY1;FMNL3;CORO6;TMCC3;CRK
10560	SLC19A2	solute carrier family 19 member 2	-0.235	2.166				TEAD4 H1-hESC hg19	240/1752	0.999947	0.999994	0	0	0.761088	4.05321e-05	SLC35B2;IFITM2;ZNF174;EIF4A3;TXNDC11;RBM26-AS1;SCARNA2;PTPDC1;RRP8;BACH2;ALKBH2;ALCAM;LSM11;ZSCAN30;EIF2D;PIP4K2B;SEC62;SKP2;VPS36;ZNF169;IER2;ISY1-RAB43;HEMK1;PRKAB2;SACM1L;IFRD1;ZNF12;MFSD11;ATG12;THAP6;THAP5;PPA2;SNHG12;WDR81;CYP2U1;ZC3H11A;HSBP1L1;TCEANC2;ALG10B;ALDH7A1;CGGBP1;ATF4;CDC42SE1;CASZ1;POM121;MYCBP2;MRPL19;COPS7B;TEX261;FXR1;NUAK2;ZNHIT6;ALX4;RBM12;ZNF148;ZBED5;FZD1;BBS1;HOMER1;TIP…
6402	SELL	selectin L	-0.3	2.974				CEBPB myocyte mm9	74/640	0.999948	0.999994	0	0	0.632807	3.2956e-05	SETD5;EIF4A1;SLC35B4;IFITM2;PTPRS;PPP1R10;TACO1;PTPRK;LETM2;HERPUD1;TUBA1C;LGALS3;GYS1;RBM4;GLIPR2;MAP3K8;CHAC1;VPS36;IER2;PLEKHG3;TGIF1;USP44;IFT80;MFSD11;ARID1A;RUNX3;RC3H2;LZTFL1;THAP6;PREPL;DDIT3;HMBS;CRY2;CD47;SNORD43;ATF4;COX19;SPATA2;TEX261;AEBP1;HSPA14;ART3;CHRND;RNU11;RNU12;NUAK2;FAM168A;PSMB3;SERTAD2;RDH10;LEPROTL1;FLNA;SLC19A2;ZBTB18;GADD45B;PHF10;HSPA5;GADD45A;MIIP;TTC9C;UBE2G2;KLHL24…
92342	METTL18	methyltransferase like 18	-0.156	1.306				CTCF kidney hg19	278/2000	0.999951	0.999994	0	0	0.77264	3.78377e-05	SLC46A3;SLC35B4;IFITM2;ZNF174;OSGEPL1;GLDC;THUMPD3;PTPDC1;RRP8;BACH2;ZFYVE28;ALKBH2;ZNF607;PPAT;FBXO4;EIF2D;SKP2;TSPYL2;ESCO1;TYW3;ZFP3;SACM1L;SOX13;HUS1;MED9;FAM86EP;THAP2;MED6;MYL6;THAP6;PPA2;CYP2U1;ZC3H11A;HMBS;HSBP1L1;ZNF835;COL8A2;LETMD1;MCM3AP-AS1;ALDH7A1;CGGBP1;ATF4;RNF216P1;CDC42SE1;NUP205;ZNF273;HHLA3;MTMR9;COPS7B;ZNF23;GRPEL2;ZSCAN12;ZNF148;ZNF268;SLC19A2;FZD1;BBS1;FZD3;ZRANB2;TGDS;ST13…
100506023	LOC100506023	uncharacterized LOC100506023	0.204	1.397				CTCF GM12801 hg19	278/2000	0.999951	0.999994	0	0	0.77264	3.78377e-05	PANK3;OSGEPL1;MAML2;TP53RK;SCARNA2;WDR89;TPGS1;NFU1;ALKBH2;COMTD1;ALCAM;LSM11;ZNF607;NIPAL3;FBXO4;PIEZO1;EIF2D;DIP2B;SEC62;VPS36;IER2;ISY1-RAB43;ST6GAL1;ESCO1;DAPK2;JMJD6;MYL6;PPA2;ASTL;COL8A2;SIK2;LETMD1;MCM3AP-AS1;ALG10B;RNF216P1;CDC42SE1;MYCBP2;MTMR9;COPS7B;TEX261;FXR1;ZNHIT2;CHST11;ZSCAN12;SFN;ZNF268;BTN2A3P;CCR10;SCAI;SLC19A2;B3GALNT2;ABCA2;NMB;PRPF38A;ZRANB2;GADD45B;TIPARP;PTK6;EIF1;ZNF559-…
100506046	GAS5-AS1	GAS5 antisense RNA 1	0.2	1.565				HCFC1 K562 hg19	278/2000	0.999951	0.999994	0	0	0.77264	3.78377e-05	SLC35B3;EIF4A1;IFITM2;PANK3;TMEM41B;EIF4A3;TESK2;TPGS1;CCT6B;ZDBF2;IL4I1;KIAA1586;FTH1;LIPH;ZNF845;PIEZO1;ZNF17;TSPYL2;ZNF285;ZNF281;MED9;ACTN4;ZNF14;FAM86EP;MED6;MAPK8IP1;FLJ13224;DDX39A;CYP2U1;DDIT3;TCEANC2;TMEM126B;SIK2;ZNF275;RPAP3;FXR1;PGBD1;LOH12CR2;ZNHIT2;ZSCAN12;ZNF700;SNORA57;SDR42E1;BBS1;ZNF264;GADD45B;EDEM2;BSDC1;SNHG6;SNHG3;FBXL8;NDUFAF4;CALR;CPEB3;ZNF133;DET1;ADK;PCSK9;C12ORF40;MYL6B…
26774	SNORD80	small nucleolar RNA, C/D box 80	0.261	1.976				PRDM1 HeLa-S3 hg19	220/1625	0.999953	0.999994	0	0	0.751344	3.53776e-05	TFRC;MAML2;HERC5;ELK4;ZNF204P;LGALS3;PREX1;IL4I1;MT2A;ALCAM;PIEZO1;MIR22HG;EIF2D;PIP4K2B;CHAC1;ARL6IP6;ISY1-RAB43;TSPYL2;IL15RA;GABARAPL1;SLC35C2;ENTPD7;UHMK1;FLJ13224;MYL6;WDR81;ZC3H11A;CAGE1;ATF5;SEH1L;MYCBP2;MTMR4;LOH12CR2;LARP1;GRPEL2;ZBED6;BTN2A3P;SLC19A2;EDEM3;FZD1;BTBD19;GADD45B;SNORD12C;PLK2;OSGIN1;SENP3-EIF4A1;CDC6;MAGOHB;ALDH6A1;ATG2A;PAF1;CALR;CPEB3;SMG1;CITED2;IL24;ADK;SECTM1;SMG7;TUB…
26770	SNORD79	small nucleolar RNA, C/D box 79	0.367	3.087				FOXA2 HepG2 hg19	34/349	0.999953	0.999994	0	0	0.524272	2.45641e-05	KLB;PHLPP1;INO80D;SLC35D1;RIF1;CITED2;INSIG2;LOXL4;RRBP1;TNFAIP1;MT2A;DUSP10;STK35;ZNF700;HAVCR1;JUNB;UTP14C;HEXIM1;TIA1;APOA1;LNPEP;SEMA4G;SMARCA1;HIPK1;CASD1;MIR933;CLK4;TGFBR2;ALDH6A1;NUDT7;PIK3CA;TAF8;ANG;NGEF
692198	SNORD78	small nucleolar RNA, C/D box 78	0.552	3.178				GATA1 erythroblast hg19	319/2266	0.999956	0.999994	0	0	0.782598	3.47939e-05	C5ORF24;TRAF3IP3;OSGEPL1;ACSM3;MAML1;MLC1;TXNDC11;SCARNA2;CYB5D2;LGALS3;LSM11;LOC100289511;MIR4469;KIAA1586;ZSCAN30;FTH1;PIP4K2B;PKNOX1;BTRC;VPS36;JUNB;IER5;TRIM23;DDX17;ISY1-RAB43;PRKAB2;GABARAPL1;DAPK2;SACM1L;IFRD1;CACNA2D4;THAP2;JMJD6;RUFY1;NIF3L1;DDX39A;SNHG12;TFR2;SNHG10;HMBS;TFAM;TMEM126B;SNORA24;NHLRC2;SNORA21;CGGBP1;SKAP2;ATF4;ZNF397;EPB42;MTMR9;COPS7B;RNPC3;ZNF708;CSTF1;TP53BP1;ZBED5;HEX…
26806	SNORD44	small nucleolar RNA, C/D box 44	0.421	3.35				MAFK K562 hg19	277/2000	0.999961	0.999994	0	0	0.769115	3.01499e-05	ACSM3;TPGS1;CYB5D2;CCT6B;ALKBH2;MT2A;CDC23;CNST;RUSC1;LIPH;FBXO4;CCDC96;ZNF845;EIF2D;ZNF169;IER2;GSTK1;PRKAB2;ZNF284;ESCO1;NHLRC3;ZNF160;IFRD1;NIF3L1;PPA2;TFR2;ALG10B;ATF4;RNF216P1;SH2D2A;HHLA3;MTMR9;IL20RB;MTMR4;SLC5A3;LOH12CR2;FAM124B;SCFD2;ZNHIT6;SNORA57;HBQ1;RBM12;TOE1;MCTS1;NFE2;SNORD12B;CRADD;GADD45B;OSGIN1;MAGOHB;PHC3;EIF1;ZNF559-ZNF177;ASAH2B;ID1;PAF1;RBAK;ZNF136;CC2D1A;CDKN1C;ZNF133;ZNF2…
692197	SNORD77	small nucleolar RNA, C/D box 77	0.568	2.798				STAT3 GM12878 hg19	277/2000	0.999961	0.999994	0	0	0.769115	3.01499e-05	SLC35B3;ZNF175;SLC35B4;IFITM2;PGAP2;TP53RK;THUMPD3;SCARNA2;WDR89;CCT6B;ELK4;NFU1;CNST;LOC100289511;PPP2R1B;ZSCAN30;PPAT;BTRC;JUNB;CDON;ZNF17;ISY1-RAB43;GSTK1;PRKAB2;ZNF284;ESCO1;SLC35C2;GOLPH3L;IFT80;RC3H2;TCEANC2;TMEM126B;CAGE1;LETMD1;ALG10B;POM121;ZNF394;HHLA3;MYCBP2;MTMR9;COPS7B;ZNF23;LOH12CR2;ZNF709;ZNHIT2;DHX36;ZSCAN12;ZNF700;MIR1292;ZBED5;HLA-DQA1;BBS2;BBS1;ZRANB2;ZNF141;GADD45B;INTS2;BSDC1…
692196	SNORD76	small nucleolar RNA, C/D box 76	0.451	4.117				CHD2 H1-hESC hg19	277/2000	0.999961	0.999994	0	0	0.769115	3.01499e-05	SLC35B3;SLC35B4;ZNF174;TFRC;TMEM41B;PTPDC1;ALKBH2;IL4I1;ZNF607;KIAA1586;FBXO4;LONP2;EIF2D;SNRPD3;DIP2B;SLC12A6;JUNB;ZNF17;ZNF287;NHLRC3;ZFP3;ZNF160;METTL3;ENTPD7;SOX13;MED9;GPR37L1;ATG12;JMJD6;SNHG15;THAP6;NUP210L;MAP1B;HSBP1L1;CCDC82;MCM3AP-AS1;ALG10B;SKAP2;RNF216P1;ZNF397;SNORD35A;ZNF273;TERC;PPP1R35;COPS7B;ZNF23;GLG1;TTBK2;FXR1;PTPMT1;ZNF700;SNX9;ZNF148;B3GALNT2;BBS1;GADD45B;TIPARP;SURF2;GADD4…
692195	SNORD75	small nucleolar RNA, C/D box 75	0.664	3.244				ELK1 K562 hg19	277/2000	0.999961	0.999994	0	0	0.769115	3.01499e-05	SLC35B2;C5ORF24;TMEM41B;IPP;THUMPD3;TXNDC11;GCC2;SCARNA2;CCT6B;NFU1;ALKBH2;CNST;ZC3H12A;NIPAL3;FBXO4;ZNF845;LONP2;EIF2D;DIP2B;SKP2;IER5;ZNF284;ZNF281;ZNF160;MED6;MFSD10;NIF3L1;THAP6;DDX39A;TFR2;DDIT3;RNF216P1;ZNF155;PPP1R35;COPS7B;ZNF23;FXR1;LOH12CR2;SCFD2;GRPEL2;DHX36;ZSCAN12;INPP5K;SNX9;HBQ1;HEXIM1;BBS1;SURF1;TIPARP;SURF2;GADD45A;EDEM2;DNAH14;CDC6;PHC3;GADD45G;FOSL1;FBXL8;ASAH2B;ZNF37A;ZNF813;I…
619498	SNORD74	small nucleolar RNA, C/D box 74	0.729	5.873				CUX1 GM12878 hg19	277/2000	0.999961	0.999994	0	0	0.769115	3.01499e-05	SLC46A3;SLC35B2;SLC35B4;PGAP2;OSGEPL1;TMEM41B;TP53RK;IPP;THUMPD3;SCARNA2;HERC5;NFU1;LGALS1;CNST;ZSCAN30;PPAT;LIPH;NIPAL3;FBXO4;CCDC96;VPS36;JUNB;IER5;ARL6IP6;ZNF17;ISY1-RAB43;PRKAB2;GABARAPL1;ESCO1;TYW5;NHLRC3;GOLPH3L;THAP2;ASTL;TCEANC2;LETMD1;ALG10B;CGGBP1;RNF216P1;ZNF155;CDC42SE1;ZNF394;SH2D2A;HHLA3;PEX11A;DCUN1D4;MTMR9;ZNF24;FXR1;TRPM2;ZNF708;CHST11;CSTF1;ZBED5;HLA-DQA1;BBS1;SURF1;ZRANB2;ZNF14…
84614	ZBTB37	zinc finger and BTB domain containing 37	-0.187	3.657				CHD1 GM12878 hg19	277/2000	0.999961	0.999994	0	0	0.769115	3.01499e-05	ERVK13-1;ZNF175;ZNF174;SNORA9;EIF4A3;RRP8;ZDBF2;CDC23;LGALS1;CNST;MIR4469;RUSC2;ZSCAN30;PSMD5;LONP2;SKP2;PAQR8;TSPYL2;WDR83OS;STARD5;HUS1;ZNF12;MFSD11;THAP2;MCM3AP-AS1;ALG10B;SKAP2;RNF216P1;CDC42SE1;COPS7B;ZNF23;SLC6A20;GLG1;ZNHIT2;MIER3;ZNHIT6;ZSCAN12;INPP5K;ZNF700;SNX9;TP53BP1;SNORA57;RAB11FIP2;ZSCAN16;ZBED5;SLC19A2;CTSA;BBS1;FZD3;PRPF38A;ZNF382;GADD45B;INSR;RAB39B;PARP16;FOSL1;ALDH6A1;CABYR;ZN…
149041	RC3H1	ring finger and CCCH-type domains 1	-0.103	1.596				CTCF GM19240 hg19	277/2000	0.999961	0.999994	0	0	0.769115	3.01499e-05	SLC23A2;IFITM2;CCNJ;OSGEPL1;UXS1;IPP;TESK2;THUMPD3;TIPARP-AS1;RRP8;BACH2;RCBTB2;ALKBH2;COMTD1;ALCAM;LSM11;ZNF607;PPAT;FBXO4;MIR22HG;EIF2D;CHAC1;VPS36;JUNB;IER2;ZNF18;IL15RA;CXADR;ESCO1;TYW3;ZFP3;ENTPD7;ZNF10;MFSD11;ZNF14;FAM86EP;THAP2;EML5;SNORD100;MYL6;PPA2;SNHG12;HSBP1L1;EZR;CCDC82;MCM3AP-AS1;ALG10B;ALDH7A1;RNF216P1;ZNF28;CDC42SE1;MTMR9;COPS7B;TEX261;ZBTB5;SLC5A3;RPAP3;GLG1;PIK3R5;INPP5F;ZNHIT6…
102724601	RABGAP1L-DT	RABGAP1L divergent transcript	0.449	1.524				SMC3 K562 hg19	277/2000	0.999961	0.999994	0	0	0.769115	3.01499e-05	SLC35B3;SLC35B2;SLC35B4;TFRC;TESK2;THUMPD3;TXNDC11;SCARNA2;TPGS1;ALKBH2;COMTD1;CNST;LSM11;PPP2R1B;KIAA1586;ZSCAN30;RUSC1;PPAT;FTH1;NIPAL3;FBXO4;EIF2D;VPS36;JUNB;IER5;ARL6IP6;PRKAB2;ESCO1;ZNF283;ZNF281;ZNF160;HUS1;SNHG15;THAP6;PPA2;TFR2;HMBS;CCDC82;MCM3AP-AS1;RNF216P1;CDC42SE1;MTMR9;COPS7B;ZNF23;GLG1;PGBD1;LOH12CR2;SCFD2;GRPEL2;STXBP5;SNX9;SNORA57;HBQ1;ZBED5;BBS2;MCTS1;BBS1;NFE2;FZD3;TIPARP;OSGIN1…
9293	GPR52	G protein-coupled receptor 52	0.441	1.699				POLR2AphosphoS5 neural cell hg19	232/1709	0.999962	0.999994	0	0	0.752986	2.86672e-05	SLC35B3;SLC46A3;ERVK13-1;ZNF175;PGAP2;MAML2;CCT6B;ALKBH2;CDC23;PSMD5;ZNF845;PDK3;ZNF169;ZNF18;HEMK1;ZNF285;ZNF283;SOX13;ZNF14;MED6;SNHG15;DDX39A;SNHG10;MAP1A;ALG10B;SKAP2;ZNF397;POM121;SEH1L;ZNF273;PEX11A;COPS7B;RNPC3;TTBK2;INPP5F;SCFD2;GRPEL2;MYO6;ZSCAN12;ZSCAN16;ZBED5;SCAI;ZNF382;GADD45B;TIPARP;MAGOHB;SNHG3;NET1;ASAH2B;ZNF37A;ZNF813;TNFSF9;TMCC3;CYB5RL;ATM;CALR;ZNF256;CC2D1A;ZNF133;DET1;CCDC127…
105371622	LOC105371622	uncharacterized LOC105371622	0.174	1.501				SRF MCF-7 hg19	221/1640	0.999966	0.999994	0	0	0.746861	2.56375e-05	MAML1;THUMPD3;CCT6B;ELK4;CDC23;PSMD5;EIF2D;ZNF721;BTRC;PRKACB;JUNB;IER2;ISY1-RAB43;PRKAB2;TYW5;ZNF283;NHLRC3;HSD11B1L;MED9;ACTN4;MED6;JMJD6;NIF3L1;MYL6;ARC;THAP5;SNHG10;SNORA21;ALG10B;CGGBP1;TERC;ZNF23;ZBTB5;MTMR4;GSPT1;ZNHIT2;GRPEL2;CSTF1;INPP5K;ZNF268;SCAI;MCTS1;EGR1;BBS1;EGR3;ZRANB2;HOMER1;ST13;SENP3-EIF4A1;MAGOHB;FOSL2;GADD45G;FOSL1;NOL11;DCP1A;ZNF133;SETD5;DET1;HBS1L;AHCTF1;SLC35F5;TPI1P2;NA…
63931	MRPS14	mitochondrial ribosomal protein S14	-0.175	2.612				CREB1 HepG2 hg19	188/1423	0.999966	0.999994	0	0	0.731221	2.50197e-05	GALNT11;ZNF174;PANK3;PGAP2;TFRC;TMEM41B;NUP188;MAML1;PDCD6;LTN1;TESK2;MPV17L2;GCC2;IRS2;WDR89;PTPDC1;EDC3;CCT6B;ALKBH2;CHCHD2;CDC23;OIP5-AS1;ZC3H12A;SNIP1;PDK3;ZNF568;ZNF324;BTRC;ZNF17;ZNF562;PUS3;ACOT9;ZNF284;CXADR;NHLRC3;GOLPH3L;PRPF4B;ALG10;MED6;DHDDS;THAP6;NIF3L1;DDX39A;RALGAPB;PHOSPHO2;SNHG12;DDIT3;SNHG10;FSCN1;GAPDHS;SRSF3;TBC1D23;SIK2;IL6ST;ALG10B;SKAP2;FLJ30679;ZNF155;ZNF551;ANKRD17;NUP20…
107985228	LINC02803	long intergenic non-protein coding RNA 2803	0.443	1.514				ELF1 HepG2 hg19	279/2019	0.999968	0.999994	0	0	0.766716	2.45992e-05	TFRC;PGAP2;TMEM41B;TP53RK;DQX1;THUMPD3;SCARNA2;RRP8;CCT6B;ALKBH2;CNST;KIAA1586;FTH1;ZC3H12A;ZNF845;LONP2;WDR83OS;CXADR;ESCO1;ZNF283;TYW3;ZNF160;METTL3;GOLPH3L;HUS1;MED9;ZNF12;FAM86EP;MED6;MFSD10;JMJD6;THAP6;DDX39A;THAP5;NGEF;CGGBP1;SKAP2;RNF216P1;ZNF397;CDC42SE1;ZNF275;ZNF273;CDCA3;HHLA3;ZNF23;RNPC3;RPAP3;PGBD1;LOH12CR2;ZNHIT2;DHX36;APOF;SNX9;RBM12;ZNF148;ZSCAN16;ZNF268;ZNF264;STARD13;SURF1;PRPF3…
64326	COP1	COP1 E3 ubiquitin ligase	0.156	2.132				POLR2A GM19193 hg19	276/2000	0.999968	0.999994	0	0	0.765596	2.42636e-05	SLC46A3;SLC35B2;ERRFI1;PANK3;ZNF174;EIF4A3;GCC2;ALKBH2;PREX1;IL4I1;RASSF1;KIAA1586;ZSCAN30;FTH1;ZNF845;PIEZO1;PDK3;PRKACB;DDX17;ZNF18;ZNF284;NHLRC3;ACTN1;ZFP3;ACTN4;HCFC2;NIF3L1;DDX39A;CYP2U1;TFAM;LETMD1;CCDC82;MCM3AP-AS1;ZNF155;POM121;SEH1L;DCUN1D4;RNPC3;RPAP2;RPAP3;PIK3R5;ZNF709;ZNHIT6;GRPEL2;ZSCAN12;ZSCAN16;ZBED5;CTSA;SDR42E1;BBS1;FZD3;NMB;ZRANB2;ZNF382;OSGIN1;PARP16;MAGOHB;ZNF559-ZNF177;ZBTB6…
400798	C1orf220	chromosome 1 putative open reading frame 220	-0.502	2.196				POLR2A HEK293 hg19	276/2000	0.999968	0.999994	0	0	0.765596	2.42636e-05	SLC35B3;SLC46A3;ERRFI1;PGAP2;TMEM41B;TP53RK;SCARNA2;PTPDC1;CCT6B;ZFYVE28;LSM11;PPP4R1;RUSC2;KIAA1586;EIF2D;BTRC;JUNB;NFRKB;PAQR8;WDR83OS;METTL3;ENTPD7;IFT80;ZNF12;ACTN4;ZNF14;RC3H2;THAP2;NIF3L1;ARC;DDX39A;THAP5;CYP2U1;DDIT3;MAP1B;LETMD1;EZR;CCDC82;CTXN1;POM121;SEH1L;ZNF273;SAR1A;SDC4;DCUN1D4;COPS7B;ZNF23;RPAP2;SLC5A3;ZNF709;NUAK2;ST3GAL4;PLCG2;ZSCAN12;INPP5K;ZNF700;ZSCAN16;SCAI;BBS2;BBS1;SURF1;FZ…
55103	RALGPS2	Ral GEF with PH domain and SH3 binding motif 2	-0.415	4.25				POLR2A H54 hg19	276/2000	0.999968	0.999994	0	0	0.765596	2.42636e-05	ZNF175;PANK3;PGAP2;SERPINE2;MAML1;TXNDC11;WDR89;PTPDC1;CCT6B;HERC5;MT2A;PPP2R1B;ZC3H12A;PDK3;SKP2;PRKACB;JUNB;NFRKB;IER2;ZNF17;TSPYL2;PRKAB2;ST6GAL1;ZNF284;ACTN1;ZNF281;ZFP3;GOLPH3L;ZNF12;HCFC2;ZNF14;HSPG2;SNHG15;SNHG12;CYP2U1;ZC3H11A;SPATA13;GNE;ZNF275;MYCBP2;COPS7B;AGAP1;ZNF23;RNPC3;ST3GAL4;PLCG2;ZSCAN12;ZNF700;RAB11FIP2;ZNF148;ZBED5;FZD1;EGR1;BBS1;ZNF264;PRPF38A;ZNF141;ZNF382;CADM1;SURF2;BRAF;…
27	ABL2	ABL proto-oncogene 2, non-receptor tyrosine kinase	-0.13	4.189				HCFC1 HeLa-S3 hg19	276/2000	0.999968	0.999994	0	0	0.765596	2.42636e-05	ZNF175;IFITM2;UXS1;TXNDC11;TPGS1;CYB5D2;HERC5;IL4I1;CDC23;ALCAM;FBXO4;CCDC96;ZNF845;CDK20;SNRPD3;BTRC;ZNF169;TRIM23;ZNF17;ISY1-RAB43;PRKAB2;ZNF284;ZNF281;DAPK2;HUS1;IFT80;ZNF12;ZNF836;TFAM;TMEM126B;CAGE1;SKAP2;CDC42SE1;TERC;PEX11A;DCUN1D4;COPS7B;ZNF23;ZNF24;RNPC3;PGBD1;SNX1;INPP5F;RDH10;MYO6;DHX36;CSTF1;ZNF700;SNORA57;ZSCAN16;ZNF268;SCAI;BBS2;EDEM3;BBS1;PRELID2;ZNF264;PRPF38A;CRADD;GADD45A;PTK6;P…
101928933	LOC101928933	uncharacterized LOC101928933	0.38	1.593				NFYB HeLa-S3 hg19	276/2000	0.999968	0.999994	0	0	0.765596	2.42636e-05	ERRFI1;SLC35B4;CCNJ;ZNF174;PGAP2;TP53RK;GLDC;ZMYND8;TXNDC11;WDR89;PTPDC1;CCT6B;MT2A;CDC23;ALCAM;KIAA1586;NIPAL3;CCDC96;PDK3;CHAC1;PKNOX1;SKP2;JUNB;IER5;ZNF17;ACOT9;STARD5;ACTN1;SACM1L;ENTPD7;ZNF14;SNHG15;MYL6;THAP6;THAP5;CYP2U1;DDIT3;SNHG10;HMBS;LETMD1;ALDH7A1;ZNF397;ZNF273;SAR1A;CFH;TERC;IL20RB;ZNF708;NUAK2;SCFD2;CSTF1;ZNF700;SNORA57;ZSCAN16;ZBED5;BTN2A3P;SCAI;PRPF38A;GADD45B;GADD45A;CDC6;C12ORF…
51278	IER5	immediate early response 5	0.366	1.799				SP1 HCT116 hg19	211/1577	0.999969	0.999994	0	0	0.740978	2.3185e-05	SLC46A3;EIF4A1;SCOC;ZNF174;PGAP2;MAML1;TESK2;WDR89;MT2A;CDC23;NIPAL3;MIR22HG;SNRPD3;CDON;ARL6IP6;ZNF17;GABARAPL1;NHLRC3;IFRD1;GOLPH3L;HUS1;MFSD10;DDX39A;WDR81;SNORD101;SNHG10;SNORA21;ALG10B;CASZ1;CDCA3;MYCBP2;DCUN1D4;IL20RB;ZBTB5;MTMR4;TTBK2;SCFD2;SFN;SCAI;EDEM3;FZD1;INSR;LNPEP;CDC6;GPR137C;FOSL1;ALDH6A1;EHD4;ATG2A;PAF1;CALM3;CALR;ZNF138;CITED2;SHB;MECP2;GYS1;C1QTNF6;SNORA78;ZNF367;MIR3175;ACTL6A…
2752	GLUL	glutamate-ammonia ligase	0.347	1.533				TAF1 MCF-7 hg19	229/1695	0.999969	0.999994	0	0	0.748658	2.33877e-05	EIF4A1;ZNF174;TFRC;TP53RK;MAML1;IPP;TESK2;SCARNA2;LOC100289511;PSMD5;FTH1;EIF2D;SEC62;JUNB;IER5;IER2;ISY1-RAB43;ZNF18;PRKAB2;STARD5;TYW5;NHLRC3;ACTN1;ACTN4;ATG12;JMJD6;RUFY1;SNHG15;MYL6;THAP5;SNHG12;DDIT3;CAGE1;LETMD1;ALDH7A1;SKAP2;ATF4;SAR1A;HHLA3;GLG1;LOH12CR2;SNX1;GRPEL2;MYO6;SFN;ZNF700;SNORA57;MIR1292;RBM12;ZNF148;SLC19A2;CADM1;GADD45B;TIPARP;GADD45A;PLK2;LNPEP;SNHG6;FOSL2;SNHG3;UBAC2-AS1;ID1…
6041	RNASEL	ribonuclease L	-0.172	2.732				GATA1 K562 hg19	85/727	0.99997	0.999994	0	0	0.639914	1.94673e-05	ZNF253;C5ORF24;ATP8A2;ZMYND8;MPV17L2;LRRC71;ZC3H6;SMG7;MTO1;BEST1;RCBTB2;SLC22A13;HHAT;ARV1;CHCHD2;C8G;MIR4469;FTH1;ZNF526;CTSH;MAP3K8;ZNF721;CAPN1;IER5;ZNF202;CMKLR1;ZNF563;ZNF320;DUSP2;TLE2;TYW3;ANXA4;SPHK1;C21ORF58;MST1;CACNA2D4;TRAF4;TFR2;HMBS;EHBP1L1;AAGAB;DCP2;MATN2;HEMGN;SNORD15B;DCTN5;EPB42;SRSF1;TMEM72;GTPBP10;GPR83;RRBP1;CLN8;CRIP1;DNAJC27;GLG1;RELB;RAB21;NPAT;KLC2;SCFD2;CD58;ZC3H14;HEX…
284649	SMG7-AS1	SMG7 antisense RNA 1	0.449	2.047				NFATC1 GM12878 hg19	204/1532	0.99997	0.999994	0	0	0.737108	2.22136e-05	MAML2;THUMPD3;SCARNA2;CYB5D2;ALKBH2;LSM11;CNST;PSMD5;ZSCAN30;RUSC1;LIPH;PPAT;FBXO4;PIP4K2B;WDR83OS;HEMK1;PRKAB2;ESCO1;TYW3;SACM1L;HUS1;RUNX3;RC3H2;THAP2;SNHG15;NIF3L1;ASTL;CAGE1;ALG10B;SKAP2;ZNF397;NUP205;ZNF394;HHLA3;PPP1R35;SH2D2A;MYCBP2;COPS7B;ZNF23;GLG1;LOH12CR2;ZNHIT2;GRPEL2;INPP5K;MIR1292;ZBED5;ZSCAN16;HLA-DQA1;BBS1;TIPARP;TGDS;SNORD12C;BSDC1;CDC6;UBAC2-AS1;ZBTB6;PAF1;TNFSF9;NOL11;DCP1A;HBS…
9887	SMG7	SMG7 nonsense mediated mRNA decay factor	-0.103	1.568				POLR2AphosphoS5 H1-hESC hg19	176/1347	0.99997	0.999994	0	0	0.722258	2.15329e-05	SLC35B3;PANK3;MAML1;GLDC;RPP30;TACO1;LGALS8-AS1;LTN1;BACH2;HERC5;IL4I1;ALKBH2;SYNGAP1;PTTG1;KIF5C;FPGT;ARHGDIA;ZC3H12A;FBXO4;LONP2;PIP4K2B;ZNF445;ZNF566;SKP2;NANOS1;SLC30A5;SACM1L;ZNF12;ALG11;CDC25C;ZNF14;MED6;SAP30;THAP6;TMEM135;PHOSPHO2;ZFP41;CYP2U1;SPATA13;PPIH;ANKRD40;AAGAB;NPTXR;CCDC152;FAIM;ZNF397;ZNF155;CDC42SE1;MYCBP2;MTMR9;FBXO46;LIN7C;RPF2;SLC5A3;PGBD1;INPP5F;ZMAT3;EP400;INPP5K;SNX9;CTS…
80267	EDEM3	ER degradation enhancing alpha-mannosidase like protein 3	-0.107	1.519				TAF1 SK-N-SH hg19	160/1241	0.999971	0.999994	0	0	0.711865	2.05955e-05	SLC35B3;ERRFI1;TFRC;MAML1;RPP30;TACO1;LGALS8-AS1;MPI;GPR63;GXYLT1;TESK2;RRP8;TM7SF2;RGS2;ZFP36;CHCHD2;KIAA1586;FPGT;OIP5-AS1;FBXO4;ZNF845;LONP2;PIP4K2B;CHAC1;ZNF566;SKP2;VPS36;C8ORF44;TSPYL2;ZNF562;ZNF283;ANKRD46;ZNF281;ZNF160;C21ORF58;LMTK2;MED9;TSC1;HCFC2;ZNF14;FAM86EP;TRPC4AP;DHDDS;KCTD9;THAP6;THAP5;ZFP41;CYP2U1;SPECC1L;FSCN1;EZR;CCDC82;ALG10B;ANAPC1;ZNF397;ZNF23;SLC1A5;UBR1;SLC5A3;DNAJC27;RPA…
105371649	LOC105371649	uncharacterized LOC105371649	0.551	1.982				JUN HeLa-S3 hg19	54/506	0.999972	0.999994	0	0	0.578861	1.63242e-05	BTG3;IL24;BEST1;MT2A;PIP5KL1;HCFC1R1;CAPN2;NUDT18;ZNF367;PLS1;ACOT9;CXADR;TNFRSF12A;IFRD1;ENTPD7;VTRNA1-1;AEN;MIR21;TSC1;FAM86EP;TRPC4AP;MYL6;RAB30;TIPRL;S100A6;UCA1;ANKRD40;LRRC58;SLFN5;SLC20A1;KLHL15;MIR3198-2;NTN4;NEXN;PRR5L;RTN4;SLC9A1;ABLIM1;UBC;SFN;LINC00239;CTNNAL1;BBS2;BTBD19;HSPA5;GADD45A;OSGIN1;TTC9B;FOSL2;BFSP1;COL7A1;ZNF702P;CORO6;ZNF335
116496	NIBAN1	niban apoptosis regulator 1	0.422	2.719				SIN3A A549 hg19	218/1628	0.999974	0.999994	0	0	0.741162	1.94951e-05	SLC35B4;EIF4A3;GCC2;SCARNA2;CCT6B;CNST;PSMD5;PPAT;LONP2;ISY1-RAB43;PRKAB2;ESCO1;GOLPH3L;SOX13;HUS1;NIF3L1;THAP5;SNHG12;ZC3H11A;ALG10B;CGGBP1;RNF216P1;NUP205;ZNF394;TERC;MTMR9;COPS7B;ZNF23;RNPC3;LOH12CR2;ZNHIT2;SCFD2;CSTF1;ZNF268;BBS1;CRADD;SNORD12C;GADD45A;SNHG6;CDC6;MAGOHB;SNHG3;NET1;FOSL1;ALDH6A1;ZBTB6;ATG2A;SNAI1;DCP1A;DET1;LRSAM1;SPEF1;MRPS14;CITED2;NAT10;ZNF45;CYB561D1;MRPL35;SHF;DSTYK;RPPH1…
107985238	LOC107985238	uncharacterized LOC107985238	0.461	1.678				ARID3A K562 hg19	275/2000	0.999974	0.999994	0	0	0.762084	1.97756e-05	SLC35B3;SLC46A3;ZNF175;TFRC;MAML2;ACSM3;IPP;GCC2;SCARNA2;RRP8;CYB5D2;BACH2;CCT6B;ALKBH2;COMTD1;MT2A;KIAA1586;ZSCAN30;FTH1;LIPH;NIPAL3;JUNB;IER2;ZNF283;TYW3;ZNF281;HUS1;IFT80;HCFC2;MAPK8IP1;SNHG15;THAP6;PPA2;SNHG12;TFR2;SNHG10;TCEANC2;CGGBP1;RNF216P1;CDC42SE1;CASZ1;POM121;ZNF394;TEX261;ZNF23;SLC5A3;SNX1;CHST11;SCFD2;MIER3;PTPMT1;ZSCAN12;ZNF700;SNX9;TP53BP1;SNORA57;RBM12;ZNF148;MCTS1;ZRANB2;GADD45A…
5997	RGS2	regulator of G protein signaling 2	0.394	2.336				MXI1 HepG2 hg19	275/2000	0.999974	0.999994	0	0	0.762084	1.97756e-05	PGAP2;DQX1;TESK2;BACH2;HERC5;ALKBH2;CDC23;PPP4R1;KIAA1586;EIF2D;PRKACB;NFRKB;ACOT9;ACTN1;ZNF281;ACTN4;ZNF14;MED6;NIF3L1;THAP6;DDIT3;SNHG10;HSBP1L1;TFAM;TMEM126B;NHLRC2;LETMD1;ZNF28;ZNF397;POM121;ZNF273;PEX11A;COPS7B;RNPC3;MTMR4;SLC5A3;PGBD1;ZNF709;ZNHIT2;MIER3;ZNF700;SNX9;ZSCAN16;B3GALNT2;FZD1;EGR1;BBS1;ABCA2;BTBD19;FZD3;ZRANB2;TIPARP;TGDS;SMARCA1;SNHG3;FOSL1;ZNF559-ZNF177;ZNF816;ZNF813;RBAK;ZNF1…
6738	RO60	Ro60, Y RNA binding protein	-0.161	2.234				GTF2B K562 hg19	275/2000	0.999974	0.999994	0	0	0.762084	1.97756e-05	SLC35B3;ERRFI1;PGAP2;ZMYND8;RBM26-AS1;SCARNA2;WDR89;BACH2;CCT6B;RASSF1;CDC23;LGALS1;RUSC2;KIAA1586;PSMD5;LONP2;EIF2D;CHAC1;SEC62;JUNB;ESCO1;ZNF283;METTL3;ACTN4;MFSD11;JMJD6;MYL6;THAP6;PPA2;TFR2;MAP1B;EZR;SKAP2;ZNF397;ZNF394;ZNF273;SDC4;TERC;HHLA3;COPS7B;ZBTB5;RNPC3;RPAP2;SLC5A3;RPAP3;GLG1;PGBD1;FAM124B;DHX36;ZNF700;RBM12;FZD1;NFE2;GADD45B;GADD45A;EDEM2;SNHG3;ACER2;UBAC2-AS1;ZBTB6;SNAI1;TNFSF9;FBX…
101929160	LOC101929160		0.21	1.487				CHD2 K562 hg19	275/2000	0.999974	0.999994	0	0	0.762084	1.97756e-05	SLC46A3;ZNF175;MAML2;MAML1;PTPDC1;NFU1;RUSC2;KIAA1586;SNRPD3;ZNF169;IER2;ZNF17;DDX17;PAQR8;WDR83OS;ST6GAL1;ZNF284;ESCO1;TYW5;ACTN1;METTL3;MED9;HCFC2;ZNF14;MAPK8IP1;THAP6;DDX39A;NUP210L;SPATA13;TMEM126B;POM121;EPB42;MTMR9;COPS7B;GLG1;PGBD1;LOH12CR2;ZNF709;PTPMT1;ZSCAN12;SNX9;RBM12;ZBED5;BBS1;PARP16;ASAH2B;ZNF37A;NDUFAF4;ZNF813;ID1;DCP1A;ZNF136;ZNF253;CLIC4;ZNF493;CCDC127;SPEF1;ZNF43;CYB561D1;SHF;M…
107985242	LOC107985242	uncharacterized LOC107985242	0.429	1.32				POLR2A NB4 hg19	275/2000	0.999974	0.999994	0	0	0.762084	1.97756e-05	SLC35B3;ZNF174;PGAP2;TMEM41B;TXNDC11;GCC2;PTPDC1;ZFYVE28;PPP4R1;PPP2R1B;KIAA1586;FTH1;ZNF845;PDK3;EIF2D;SEPHS1;NFRKB;PAQR8;ZNF18;ACOT9;ZNF160;ACTN4;HCFC2;FAM86EP;THAP2;MYL5;NIF3L1;THAP6;DDX39A;THAP5;CAGE1;NHLRC2;MCM3AP-AS1;SKAP2;POM121;ZNF273;SAR1A;SLCO5A1;TEX261;RPAP2;GLG1;TTBK2;PGBD1;ZNHIT6;GRPEL2;DHX36;ZSCAN12;INPP5K;ZNF700;SCAI;BBS2;NTNG2;BBS1;FZD3;GADD45B;TIPARP;LNPEP;CDC6;MAGOHB;FBXL8;ZNF37…
3075	CFH	complement factor H	0.577	1.532				E2F1 HeLa-S3 hg19	275/2000	0.999974	0.999994	0	0	0.762084	1.97756e-05	PGAP2;TMEM41B;MAML1;IPP;PTPDC1;RRP8;ZFYVE28;PREX1;MT2A;RASSF1;ALCAM;KIAA1586;FTH1;FBXO4;PIEZO1;PDK3;SNRPD3;CHAC1;SLC12A6;SEC62;SKP2;PRKACB;VPS36;ZNF18;CXADR;ACTN1;HUS1;ACTN4;SNHG15;EML5;DDX39A;THAP5;SNHG12;TCEANC2;CCDC82;ZNF397;PAXIP1;SDC4;HHLA3;AGAP1;ZBTB5;SLC5A3;PGBD1;RIC8A;ST3GAL4;INPP5K;ZNF148;BBS2;FZD1;DNAH14;SENP3-EIF4A1;PARP16;CDC6;MAGOHB;FOSL2;NAPEPLD;FBXL3;CALM3;ATM;INTS6;RCOR3;CPEB3;CC2…
360023	ZBTB41	zinc finger and BTB domain containing 41	-0.186	4.237				MAFF HepG2 hg19	275/2000	0.999974	0.999994	0	0	0.762084	1.97756e-05	SLC35B4;CCNJ;TFRC;DQX1;EIF4A3;TXNDC11;GCC2;CYB5D2;MT2A;CDC23;CNST;PSMD5;FTH1;BTRC;VPS36;IER2;PRKAB2;ZNF284;ESCO1;IFRD1;METTL3;ZNF12;ZNF14;MYL6;DDX39A;ZC3H11A;SNHG10;SPATA13;ZNF155;PEX11A;PPP1R35;MRPL19;MTMR9;COPS7B;ZNHIT6;DHX36;CSTF1;ZSCAN12;RBM12;ZNF148;ZSCAN16;HEXIM1;MCTS1;FZD1;SNORD36B;PRELID2;SNORD12B;CADM1;GADD45B;TGDS;ZNF260;GADD45A;EDEM2;RAB39B;MAGOHB;GP5;FOSL2;EIF1;NET1;ACER2;ZNF37A;NDUFA…
23528	ZNF281	zinc finger protein 281	-0.158	1.581				HDAC6 H1-hESC hg19	274/2000	0.999978	0.999994	0	0	0.758579	1.63675e-05	C5ORF24;ZNF174;TFRC;PGAP2;TMEM41B;IPP;RBM26-AS1;SCARNA2;PTPDC1;CCT6B;HERC5;IL4I1;LGALS1;RUSC2;RUSC1;PPAT;FTH1;CHAC1;SEPHS1;VPS36;JUNB;ZNF169;DDX17;WDR83OS;ESCO1;NHLRC3;ZNF10;HSD11B1L;GPR37L1;HCFC2;MFSD10;JMJD6;SNHG15;EML5;SNHG12;HMBS;CCDC82;ZNF397;EEF1DP3;SEH1L;CDCA3;HHLA3;MTMR9;TEX261;GLG1;TTBK2;LOH12CR2;ZNHIT2;LARP1;CHST11;RDH10;MYO6;TOE1;B3GALNT2;EGR1;ZNF264;SURF1;GADD45B;SURF2;PLK2;PARP16;SNH…
23271	CAMSAP2	calmodulin regulated spectrin associated protein family member 2	-0.304	3.079				CTCF spleen hg19	274/2000	0.999978	0.999994	0	0	0.758579	1.63675e-05	SLC35B3;EIF4A1;SLC35B4;IFITM2;OSGEPL1;IPP;PTPDC1;RRP8;CCT6B;IL4I1;MT2A;CDC23;ALCAM;RUSC1;FBXO4;EIF2D;SLC12A6;ZNF17;DDX17;PAQR8;TSPYL2;ACOT9;ZNF285;ZNF284;SLC35C2;ZNF160;ZNF10;MED9;HCFC2;ZNF14;FAM86EP;MED6;MFSD10;MAPK8IP1;NIF3L1;MYL6;HSBP1L1;CCDC82;MCM3AP-AS1;ZNF28;NUP205;ZNF273;MRPL19;MTMR9;GLG1;LOH12CR2;GRPEL2;DHX36;PLCG2;ZSCAN12;INPP5K;ZNF700;ZSCAN16;ZNF268;SLC19A2;BBS2;BBS1;SURF1;FZD3;ZRANB2;T…
23612	PHLDA3	pleckstrin homology like domain family A member 3	0.684	2.037				NFE2 GM12878 hg19	274/2000	0.999978	0.999994	0	0	0.758579	1.63675e-05	SLC35B2;EIF4A1;PANK3;CHIC1;OSGEPL1;ZMYND8;EIF4A3;TESK2;PTPDC1;MIR425;CCT6B;HERC5;IL4I1;ZSCAN30;CCDC96;CDK20;MIR22HG;DIP2B;PKNOX1;BTRC;IER5;ZNF17;WDR83OS;GOLPH3L;HSD11B1L;HCFC2;RUNX3;RC3H2;JMJD6;SNHG15;NIF3L1;THAP6;DDX39A;THAP5;SNHG12;WDR81;ZC3H11A;DDIT3;SNHG10;TCEANC2;TMEM126B;SKAP2;ATF4;MTMR9;ZNF24;SCFD2;GRPEL2;PLCG2;MIR1292;ZNF148;BTN2A3P;SLC19A2;BBS1;ZNF141;GADD45A;EDEM2;LNPEP;PHC3;SNHG3;ZNF81…
107985246	CSRP1-AS1	CSRP1 antisense RNA 1	-0.172	2.126				MAFF K562 hg19	274/2000	0.999978	0.999994	0	0	0.758579	1.63675e-05	SLC35B2;C5ORF24;SLC35B4;IFITM2;CCNJ;TFRC;ACSM3;ZMYND8;EIF4A3;IPP;RBM26-AS1;SCARNA2;COMTD1;CDC23;ZSCAN30;PPAT;CIRBP-AS1;LIPH;PIP4K2B;BTRC;IER5;CDON;ISY1-RAB43;IFRD1;METTL3;GOLPH3L;IFT80;THAP2;NIF3L1;MYL6;THAP5;TFR2;SNORD101;TCEANC2;SKAP2;ATF4;NUP205;PAXIP1;SAR1A;CFH;TERC;SH2D2A;HHLA3;IL20RB;ZBTB5;RNPC3;RPAP3;ZNHIT2;SCFD2;GRPEL2;SNORA57;RBM12;MCTS1;SNORD12B;ZRANB2;SNORD12C;OSGIN1;GP5;FOSL2;SNHG3;FO…
55705	IPO9	importin 9	-0.074	1.951				ZNF384 K562 hg19	274/2000	0.999978	0.999994	0	0	0.758579	1.63675e-05	SLC35B3;SLC23A2;EIF4A1;RRP8;BACH2;ALKBH2;PPAT;NIPAL3;CCDC96;LONP2;EIF2D;DIP2B;TNS4;JUNB;HEMK1;ACOT9;PRKAB2;ESCO1;ZNF283;TYW3;GOLPH3L;MED9;IFT80;MFSD11;MED6;MAPK8IP1;RUFY1;SNHG15;PPA2;SNHG12;DDIT3;CAGE1;MCM3AP-AS1;SKAP2;RNF216P1;CDC42SE1;SLC35D1;SH2D2A;COPS7B;ZNF23;ZNF24;TTBK2;FXR1;INPP5F;GRPEL2;ZSCAN12;ALX4;SNX9;TP53BP1;SNORA57;ZNF148;HOMER1;TIPARP;SNHG3;FBXL8;ZNF37A;NDUFAF4;ZNF30;ZNF813;ZNF702P;…
149345	SHISA4	shisa family member 4	0.775	3.435				ZNF263 HEK293 hg19	274/2000	0.999978	0.999994	0	0	0.758579	1.63675e-05	SLC35B3;SLC46A3;IFITM2;CPNE5;SNORA9;ACSM3;EIF4A3;TESK2;SCARNA2;HERC5;ZDBF2;LSM11;MIR4469;ZSCAN30;PPAT;ZNF845;PIP4K2B;DDX17;ZNF18;HEMK1;GABARAPL1;ZNF12;ACTN4;THAP2;CYP2U1;ZC3H11A;TFAM;CCDC82;CGGBP1;CDC42SE1;POM121;ZNF273;COPS7B;ZNHIT2;GRPEL2;ALX4;ZNF700;MIR1292;ZNF148;ZSCAN16;ZBED5;SLC19A2;PRELID2;NFE2;FZD3;ZNF382;CADM1;TIPARP;ST13;FZD7;DNAH14;PDE2A;ACER2;LOC100128398;ASAH2B;UBAC2-AS1;WNK3;ATG2A;P…
1999	ELF3	E74 like ETS transcription factor 3	0.488	1.747				YY1 K562 hg19	351/2496	0.999979	0.999994	0	0	0.779185	1.67454e-05	SLC35B2;EIF4A1;ZNF175;CHIC1;MAML1;ZMYND8;TXNDC11;RBM26-AS1;SCARNA2;TPGS1;CCT6B;IL4I1;CDC23;PPP2R1B;ZSCAN30;PSMD5;ZC3H12A;FBXO4;EIF2D;PIP4K2B;BTRC;SEC62;VPS36;IER2;TRIM23;ZNF17;DDX17;ISY1-RAB43;ZNF18;HEMK1;PRKAB2;ZNF285;ESCO1;TYW5;TYW3;SACM1L;METTL3;HSD11B1L;MED9;IFT80;ACTN4;HCFC2;FAM86EP;THAP2;JMJD6;RUFY1;MYL6;THAP6;DDX39A;PPA2;ZC3H11A;TMEM126B;LETMD1;EZR;CGGBP1;SKAP2;HHLA3;MRPL19;COPS7B;RPAP2;GL…
9283	GPR37L1	G protein-coupled receptor 37 like 1	0.234	2.166				POLR2A GM12892 hg19	381/2690	0.99998	0.999994	0	0	0.784549	1.5913e-05	ERRFI1;ZNF174;PGAP2;TMEM41B;MAML1;GLDC;EIF4A3;DPY19L2P2;TESK2;TXNDC11;PTPDC1;ALKBH2;PREX1;RASSF1;CDC23;PPP2R1B;KIAA1586;ZSCAN30;ZNF845;PIEZO1;PDK3;NFRKB;DDX17;TSPYL2;WDR83OS;GSTK1;ACOT9;TYW3;ZNF281;ZFP3;METTL3;MED9;ACTN4;HCFC2;ZNF14;MED6;RUFY1;NIF3L1;DDX39A;THAP5;CYP2U1;ZNF717;ZC3H11A;SNHG10;HSBP1L1;CCDC82;ZNF28;ZNF275;POM121;ZNF273;SAR1A;SDC4;SH2D2A;ZNF23;RNPC3;RPAP2;RPAP3;PGBD1;ZNF709;APH1B;MIE…
59352	LGR6	leucine rich repeat containing G protein-coupled receptor 6	0.976	1.388				SRF K562 hg19	108/897	0.99998	0.999994	0	0	0.660088	1.29216e-05	VKORC1L1;CCNT2;RIF1;TACO1;IPO4;ZFYVE28;MIR4505;CFL1;ZNF721;PKNOX1;SKP2;JUNB;IER2;ISY1-RAB43;HEMK1;MED9;TTC21A;TUG1;FBXW2;MED6;DHDDS;JMJD6;MYL6;MAPKAPK2;SPATA13;SNORA21;FLJ30679;COX19;PFKFB3;TERC;TCF7;MTMR9;TMEM128;GRPEL2;ZNF548;CSTF1;ZNF426;ZNF268;KLHDC10;CTSA;EGR1;CPSF4;EGR3;NUP155;HOMER1;BOD1;MAGOHB;PALB2;FOSL2;VIL1;FOSL1;CNOT1;DCP1A;ST7-OT4;RBM28;TPI1P2;SLC35F5;SMG7;GPHN;HERPUD1;DTWD1;DSTYK;SN…
10765	KDM5B	lysine demethylase 5B	-0.084	1.304				CREB1 A549 hg19	138/1103	0.99998	0.999994	0	0	0.688237	1.34217e-05	PGAP2;MPI;RRP8;CCT6B;ALKBH2;RGS2;CDC23;ZC3H12A;FBXO4;EIF2D;ZNF324;SKP2;ZNF169;ZNF17;ZNF562;PUS3;SLC30A5;ZNF160;SACM1L;GOLPH3L;LMTK2;ACTN4;MED6;DHDDS;TPST2;THAP6;NIF3L1;DDX39A;SNHG12;ZC3H11A;GAPDHS;SRSF3;AAGAB;PPIB;SNRPB;COPS7B;SLC38A10;UAP1;TEX261;FBXO46;UBR1;ADRB2;LOH12CR2;DVL2;CSTF1;EP400;ZNF426;ZSCAN12;ZNF546;ZNF304;BTN2A3P;BBS1;TGFB1;TIPARP;RABL2A;RABL2B;KLHL24;PALB2;TNFRSF10D;FOSL1;CNOT4;NR4…
100506747	MGAT4FP	MGAT4 family member F, pseudogene	0.577	1.699				ATF3 A549 hg19	272/1991	0.999981	0.999994	0	0	0.755978	1.46893e-05	EIF4A1;C5ORF24;OSGEPL1;GCC2;SCARNA2;RRP8;CYB5D2;CCT6B;NFU1;IL4I1;COMTD1;CNST;ALCAM;ZNF607;ZSCAN30;LONP2;EIF2D;SNRPD3;JUNB;IER5;ISY1-RAB43;WDR83OS;PRKAB2;TYW5;SACM1L;HUS1;ZNF12;ACTN4;MED6;SNHG15;NIF3L1;THAP5;WDR81;DDIT3;LETMD1;ALG10B;RNF216P1;ZNF394;TERC;MTMR9;COPS7B;ZNHIT2;GRPEL2;CSTF1;SNORA57;RBM12;ZBED5;B3GALNT2;CTSA;BBS1;GADD45B;SNORD12C;PLK2;INTS2;OSGIN1;BSDC1;LNPEP;MAGOHB;FOSL2;EIF1;FOSL1;ZB…
100506775	LINC01353	long intergenic non-protein coding RNA 1353	1.272	6.036				MYC endothelial cell of umbilical vein hg19	273/2000	0.999982	0.999994	0	0	0.755079	1.37897e-05	CCNJ;OSGEPL1;EIF4A3;THUMPD3;WDR89;CCT6B;COMTD1;CNST;LSM11;LOC100289511;RUSC1;FBXO4;PIEZO1;LONP2;DIP2B;SEPHS1;TSPYL2;HEMK1;PRKAB2;ACTN1;SLC35C2;METTL3;ZNF12;ZNF14;FAM86EP;DDX39A;ZC3H11A;SPATA13;TFAM;TMEM126B;NHLRC2;ATF5;SNORA21;ALDH7A1;ZNF397;CDC42SE1;SDC4;MRPL19;RPAP2;RPAP3;RIC8A;FAM124B;SCFD2;ZNHIT6;GRPEL2;SNORA57;MIR1292;RBM12;SLC19A2;MCTS1;PRPF38A;ZNF141;HOMER1;GADD45B;SNORD12C;PLK2;PBX2;BSDC1…
730227	BTG2-DT	BTG2 divergent transcript	0.507	3.893				TBP HeLa-S3 hg19	273/2000	0.999982	0.999994	0	0	0.755079	1.37897e-05	ERRFI1;SLC35B4;IFITM2;ZNF174;TESK2;ALKBH2;LGALS3;ALCAM;PSMD5;LIPH;NIPAL3;FBXO4;CDK20;LONP2;TNS4;ZNF169;ZNF17;ZNF283;ACTN1;ZNF160;IFRD1;SOX13;HCFC2;MFSD10;SNHG15;SPATA13;EZR;RNF216P1;CDC42SE1;ZNF273;HHLA3;PEX11A;COPS7B;ZBTB5;RNPC3;SLC5A3;ZNHIT2;ZNF708;SNX1;SFN;RBM12;BBS2;BBS1;NFE2;ZNF264;TIPARP;SURF2;GADD45A;DNAH14;CDC6;UBAC2-AS1;ZNF816;ZNF30;NAPEPLD;CYB5RL;SFXN2;NOL11;ZNF138;DCP1A;RBAK;ZNF136;CDK…
102723543	LOC102723543	uncharacterized LOC102723543	0.317	1.63				FOXM1 GM12878 hg19	219/1648	0.999982	0.999994	0	0	0.733976	1.29166e-05	SLC46A3;ZNF174;PGAP2;TMEM41B;THUMPD3;GCC2;RBM26-AS1;SCARNA2;CCT6B;ALKBH2;COMTD1;CDC23;LSM11;ZSCAN30;PSMD5;LONP2;PIP4K2B;VPS36;ARL6IP6;PRKAB2;ESCO1;METTL3;HUS1;MED9;MFSD10;SNHG15;ZC3H11A;NHLRC2;CGGBP1;RNF216P1;ZNF397;ZNF394;COPS7B;ZNF23;ZNHIT2;SCFD2;GRPEL2;CSTF1;ZSCAN12;SNORA57;ZNF148;ZNF268;HLA-DQA1;BBS1;PRPF38A;APOBEC3H;CDC6;MAGOHB;FOSL2;CCDC88B;CD28;TNFSF9;CYB5RL;NOL11;CALR;CORO7;DCP1A;AVL9;CPE…
9877	ZC3H11A	zinc finger CCCH-type containing 11A	-0.106	1.434				YY1 SK-N-SH hg19	408/2871	0.999983	0.999994	0	0	0.786192	1.32627e-05	ZNF175;MAML1;TPGS1;RRP8;ALKBH2;COMTD1;LSM11;KIAA1586;PSMD5;ZC3H12A;PIP4K2B;DIP2B;VPS36;JUNB;ZNF169;ZNF17;DDX17;ZNF18;GSTK1;PRKAB2;ZNF285;TYW5;MED9;IFT80;HCFC2;FAM86EP;MED6;RUFY1;DDX39A;MAP1B;TMEM126B;LETMD1;ALG10B;CGGBP1;RNF216P1;ZNF397;CDC42SE1;TERC;HHLA3;COPS7B;ZNF23;GLG1;LOH12CR2;CHST11;MYO6;ZNF148;ZSCAN16;ZNF268;ZNF264;ZNF141;ZNF260;BRAF;MAGOHB;ZNF559-ZNF177;LOC100128398;ASAH2B;ZNF37A;CPEB3;Z…
100381270	ZBED6	zinc finger BED-type containing 6	-0.127	2.019				SRF HepG2 hg19	106/888	0.999984	0.999994	0	0	0.653554	1.06054e-05	VKORC1L1;RIF1;ZMYND8;IPO4;MIR4505;CDC23;CFL1;SNORD12;PKNOX1;TNS4;JUNB;IER2;ZNF561;TPM1;GOLPH3L;MED9;TTC21A;CDC25C;TUG1;DHDDS;JMJD6;MYL6;FLJ13224;TMX2;MAPKAPK2;SNORA21;COX19;INO80D;PFKFB3;TERC;TCF7;UBFD1;MTMR4;ZBTB5;SLC5A3;GSPT1;ZNHIT2;EMG1;SOCS1;ZNF548;CSTF1;KLHDC10;CTSA;EGR1;CPSF4;SNORD12B;EGR3;NUP155;HOMER1;TBCC;ISG15;MAGOHB;PALB2;FOSL2;VIL1;FOSL1;ALDH6A1;NR4A3;CDK5;CNOT1;ZNF133;ZNF253;RBM28;SL…
9580	SOX13	SRY-box transcription factor 13	0.672	1.878				TEAD4 ECC-1 hg19	280/2051	0.999984	0.999994	0	0	0.754662	1.21677e-05	ZNF175;MAML1;TXNDC11;CYB5D2;BACH2;HERC5;NFU1;LGALS1;ALCAM;LOC100289511;PSMD5;PPAT;CIRBP-AS1;PIEZO1;MIR22HG;PIP4K2B;SNRPD3;CHAC1;JUNB;ZNF169;IER2;ARL6IP6;DDX17;ISY1-RAB43;ACOT9;PRKAB2;GABARAPL1;CXADR;ACTN1;SACM1L;IFRD1;ACTN4;MFSD11;RC3H2;RUFY1;MYL6;THAP6;SNHG12;WDR81;CYP2U1;ZC3H11A;HSBP1L1;TCEANC2;EZR;ALG10B;GNE;CASZ1;SPTBN5;HHLA3;PPP1R35;MYCBP2;COPS7B;TEX261;ZBTB5;FXR1;ZNHIT2;NUAK2;ZNHIT6;MIR1292…
100189122	TRK-TTT3-1	tRNA-Lys (anticodon TTT) 3-1	0.996	3.36				CTCF lung hg19	272/2000	0.999984	0.999994	0	0	0.751586	1.18468e-05	ERRFI1;MAML1;IPP;TESK2;THUMPD3;GCC2;RRP8;BACH2;CCT6B;ZNF607;ZSCAN30;PSMD5;PPAT;FBXO4;EIF2D;ZNF169;ZNF287;GSTK1;IL15RA;ESCO1;TYW3;ZFP3;SOX13;ZNF10;FAM86EP;MFSD10;EML5;MYL6;PPA2;SNHG12;ZC3H11A;HSBP1L1;LETMD1;EZR;MCM3AP-AS1;ALDH7A1;RNF216P1;ZNF28;CDC42SE1;NUP205;CDCA3;MRPL19;MTMR9;COPS7B;PGBD1;ZNF709;INPP5F;ZNHIT6;DHX36;ZSCAN12;SNX9;HBQ1;ZNF148;ZNF268;SCAI;SLC19A2;BBS2;FZD1;BBS1;ABCA2;FZD3;ZRANB2;CA…
5929	RBBP5	RB binding protein 5, histone lysine methyltransferase complex subunit	-0.138	1.622				NFYB K562 hg19	272/2000	0.999984	0.999994	0	0	0.751586	1.18468e-05	SLC46A3;SLC23A2;ERRFI1;SLC35B4;CCNJ;ZNF174;PGAP2;MAML1;TXNDC11;PTPDC1;CCT6B;ZNF204P;CDC23;CNST;KIAA1586;FTH1;NIPAL3;PDK3;PKNOX1;JUNB;IER5;ZNF17;ZNF287;ACOT9;STARD5;ACTN1;SACM1L;ZNF14;MYL6;ARC;DDX39A;LETMD1;ZNF397;EEF1DP3;ZNF273;CFH;TERC;TTBK2;ZNF709;ZNF708;NUAK2;SCFD2;ZNF700;BTN2A3P;BBS1;CADM1;GADD45B;GADD45A;CDC6;LRP2BP;C12ORF76;GADD45G;NET1;EHD4;ID1;ATG2A;CYB5RL;ATM;SFXN2;INTS6;ZNF138;ZNF136;CD…
25778	DSTYK	dual serine/threonine and tyrosine protein kinase	-0.098	3.58				POLR2A GM18526 hg19	272/2000	0.999984	0.999994	0	0	0.751586	1.18468e-05	ERRFI1;EIF4A3;TESK2;THUMPD3;WDR89;CCT6B;ALKBH2;RASSF1;PPP4R1;KIAA1586;ZSCAN30;PDK3;EIF2D;SEPHS1;SEC62;NFRKB;DDX17;ZNF18;ACOT9;ST6GAL1;TYW3;ZNF281;ZFP3;SACM1L;METTL3;ACTN4;HCFC2;ZNF14;NIF3L1;DDX39A;TFAM;CCDC82;ATF4;ZNF397;ZNF275;POM121;SEH1L;ZNF273;SDC4;SH2D2A;DCUN1D4;MTMR9;RNPC3;RPAP2;RPAP3;MIER3;ZNHIT6;GRPEL2;ZSCAN12;ZNF700;RAB11FIP2;ZNF148;ZSCAN16;ZBED5;SLC19A2;BBS2;SDR42E1;SURF1;FZD3;ZNF382;CD…
81788	NUAK2	NUAK family kinase 2	-0.232	1.701				MAX NB4 hg19	272/2000	0.999984	0.999994	0	0	0.751586	1.18468e-05	SLC35B2;ERRFI1;ZNF174;EIF4A3;RBM26-AS1;CCT6B;CDC23;MIR4469;KIAA1586;PSMD5;NIPAL3;ZNF845;PIEZO1;PROK2;METTL3;MED9;ACTN4;HCFC2;THAP2;EML5;MYL6;DDX39A;ZC3H11A;SNHG10;NHLRC2;EZR;CGGBP1;ZNF275;POM121;SAR1A;COPS7B;RNPC3;FXR1;ZNF708;APH1B;GRPEL2;SNX9;TP53BP1;SNORA57;ZSCAN16;SLC19A2;B3GALNT2;FZD1;STARD13;SURF1;FZD3;ZNF382;SURF2;EDEM2;SIGLEC10;SNHG6;CDC6;C12ORF76;SNHG3;FOSL1;CCDC88B;ZNF813;ID1;TNFSF9;SFXN…
2005	ELK4	ETS transcription factor ELK4	-0.199	3.756				CTCF choroid plexus epithelial cell hg19	178/1381	0.999985	0.999994	0	0	0.710003	1.08224e-05	OSGEPL1;CD82;CD80;IPP;THUMPD3;LRRC71;UBE3B;BACH2;RRP8;ALKBH2;CHCHD5;RGS2;LSM11;ALCAM;ZNF607;PPAT;ARHGDIA;FBXO4;CDK20;MIR22HG;EIF2D;DIP2B;MB21D2;RGS9;VPS36;IER2;ANKRD46;TYW3;SOX13;MATK;CASK;OCRL;ALG10;TRPC4AP;THAP2;EML5;PPA2;GPD1;HSBP1L1;TIPRL;COL8A2;SRSF3;TSSK6;CAGE1;IL6ST;ZNF555;MCM3AP-AS1;ZNF433;ALDH7A1;RNF216P1;CDC42SE1;DDX6;NUP205;INO80D;MRPL19;CREM;MTMR9;UBFD1;FBXO46;LOH12CR2;INPP5F;DPP8;TME…
64710	NUCKS1	nuclear casein kinase and cyclin dependent kinase substrate 1	-0.191	2.492				MYB MEL cell line mm9	78/692	0.999985	0.999994	0	0	0.61377	9.34676e-06	SETD5;KDM5B;PLOD3;NAT10;PHF6;CARF;MIR425;CYB5D2;FAM216A;MILR1;GPR174;GYS1;LGALS1;HYAL3;SNORA78;PKNOX1;TNPO1;MIR191;TGIF1;CCDC39;SNORA70;MKKS;RBM14;WDR37;TBP;IFNGR2;MSL3;ARAP3;IFT80;OCRL;ALG11;ST7L;DUSP23;KCTD9;TFR2;DDIT3;MED20;CKS2;SLC25A51;LUC7L3;CAGE1;EZR;CGGBP1;ANAPC1;SNORA64;PPP1R35;TXK;GPS2;SNX32;ADRB2;NR2C2;CBL;FAM117B;PTGS1;TTBK2;SNX1;ZMAT1;RASD1;DVL2;CSTF1;EP400;SNX9;METTL6;RANBP2;MCRS1;P…
729533	FAM72A	family with sequence similarity 72 member A	0.411	2.117				JUN endothelial cell of umbilical vein hg19	120/988	0.999985	0.999994	0	0	0.665785	9.80488e-06	ERRFI1;SCOC;ZNF175;SNORA9;UXS1;LTN1;GIMAP5;C1ORF74;CYB5D2;MIR4505;MT2A;RGS2;LOC100289511;RUSC2;HCFC1R1;CAPN2;NUDT18;SH2D5;ZNF561;GABARAPL1;CXADR;ZBTB37;IFRD1;LZTFL1;SNHG15;MYL6;RAB30;TIPRL;ANKRD40;ALDH7A1;SLC26A2;ABCB1;MIR3198-2;SLC1A5;DNAJC27;RTN4;LOC100128288;FAM124B;UBC;ZNF548;BTLA;CAMTA1;ZKSCAN1;BTBD19;ACBD5;PHF10;HSPA5;GADD45A;IL31RA;BRAF;MAGOHB;EIF1;GPR137C;FOSL2;C1ORF100;BCL9;BFSP1;ID1;BHL…
1939	EIF2D	eukaryotic translation initiation factor 2D	-0.112	2.697				TAF1 H1-hESC hg19	182/1411	0.999986	0.999994	0	0	0.710286	1.00089e-05	SLC35B3;ERRFI1;VKORC1L1;ZNF174;MAML1;TACO1;LGALS8-AS1;ZBTB26;LTN1;WDR89;C1ORF74;TM7SF2;ZDBF2;CHCHD2;CNST;ALCAM;MIR4469;PPP2R1B;KIF5C;ZSCAN30;FPGT;OIP5-AS1;ARHGDIA;ZC3H12A;CWC22;ZNF845;ZNF445;ZNF202;JUNB;NFRKB;PHLDA3;ZNF283;ENTPD7;ARID5A;HUS1;OCRL;ZNF12;FBXO10;CDC25C;ZNF14;TUBA4B;THAP2;DHDDS;JMJD6;ARC;ZNF836;TIPRL;TFAM;AAGAB;PPIB;EZR;IFNAR1;ZNF155;IDI1;SLC26A2;COX17;COPS7B;SLC38A10;UBR1;RPAP2;TTBK…
9261	MAPKAPK2	MAPK activated protein kinase 2	0.159	1.818				CTCF GM12870 hg19	198/1518	0.999986	0.999994	0	0	0.718787	1.01142e-05	SLC35B2;OSGEPL1;MAML2;SCARNA2;TIPARP-AS1;RRP8;NFU1;ALKBH2;COMTD1;LSM11;ALCAM;ZNF607;PSMD5;FBXO4;EIF2D;DIP2B;SEC62;VPS36;IER2;PRKAB2;ESCO1;THAP2;FLJ13224;PPA2;SNHG12;HSBP1L1;COL8A2;TFAM;MCM3AP-AS1;RNF216P1;CDC42SE1;MTMR9;TEX261;FXR1;ZNHIT2;ZNHIT6;ZSCAN12;ZNF268;CCR10;SLC19A2;ABCA2;ZRANB2;CADM1;PLK2;FBXL8;ZNF559-ZNF177;NDUFAF4;FXYD7;ATM;NOL11;CPEB3;ZNF256;CDS2;DET1;CCDC127;AP4E1;CYB561D1;GYS1;ARV1;…
11009	IL24	interleukin 24	-0.227	1.942				PAX5 GM12878 hg19	309/2247	0.999986	0.999994	0	0	0.759579	1.05814e-05	SLC35B4;TFRC;EIF4A3;DPY19L2P2;THUMPD3;TXNDC11;GCC2;WDR89;PTPDC1;RRP8;HERC5;NFU1;ALKBH2;IL4I1;CNST;LOC100289511;ZSCAN30;FTH1;ZC3H12A;FBXO4;ZNF845;LONP2;EIF2D;PIP4K2B;DIP2B;PKNOX1;VPS36;JUNB;ZNF169;TSPYL2;PRKAB2;ESCO1;SLC35C2;TYW3;ZFP3;HUS1;MED9;ACTN4;HCFC2;MFSD10;NIF3L1;PPA2;SNHG12;ZC3H11A;DDIT3;TMEM126B;ALG10B;RNF216P1;ZNF28;ZNF397;CDC42SE1;ZNF273;SAR1A;MRPL19;COPS7B;ZNF23;ZBTB5;LOH12CR2;ZNHIT2;S…
9214	FCMR	Fc mu receptor	-0.196	2.282				RFX5 GM12878 hg19	271/2000	0.999986	0.999994	0	0	0.7481	1.03874e-05	SLC46A3;ZNF175;CCNJ;TMEM41B;TP53RK;GCC2;SCARNA2;RRP8;CYB5D2;ALKBH2;CNST;ALCAM;KIAA1586;FTH1;ZC3H12A;CHORDC1;PDK3;EIF2D;SNRPD3;SKP2;JUNB;TRIM23;ZNF17;WDR83OS;HUS1;MED9;MED6;FLJ13224;THAP6;THAP5;CAGE1;LETMD1;CGGBP1;RNF216P1;ZNF397;CDC42SE1;ZNF394;MTMR9;COPS7B;SLCO5A1;ZNF23;ZNF24;FXR1;LOH12CR2;ZNF709;ZNF708;MIER3;GRPEL2;DHX36;BBS1;FZD3;ZRANB2;GADD45B;GADD45A;PLK2;EDEM2;SNHG6;MAGOHB;NET1;ACER2;ASAH2B…
1378	CR1	complement C3b/C4b receptor 1 (Knops blood group)	0.563	1.36				ATF1 K562 hg19	271/2000	0.999986	0.999994	0	0	0.7481	1.03874e-05	EIF4A1;ZNF175;SLC35B4;IFITM2;TFRC;TMEM41B;TP53RK;ZMYND8;GCC2;RRP8;CCT6B;ALKBH2;ZSCAN30;FTH1;NIPAL3;LONP2;PDK3;SEC62;SKP2;JUNB;IER5;IER2;TRIM23;ZNF17;HEMK1;ZNF285;ESCO1;ACTN1;SACM1L;MED9;MED6;MFSD10;SNHG15;NIF3L1;THAP6;ZC3H11A;SNHG10;ALG10B;SKAP2;RNF216P1;ZNF155;NUP205;ZNF394;ZNF273;SAR1A;SH2D2A;MRPL19;MTMR9;IL20RB;ZNF23;RPAP3;LOH12CR2;FAM124B;ZNF708;SNX1;CHST11;SCFD2;GRPEL2;CSTF1;ZSCAN12;RBM12;BT…
407026	MIR29C	microRNA 29c	-0.421	1.428				CHD4 K562 hg19	271/2000	0.999986	0.999994	0	0	0.7481	1.03874e-05	ZNF175;PANK3;ZNF174;TFRC;ACSM3;TESK2;SCARNA2;ELK4;ZNF204P;COMTD1;MT2A;SYNGAP1;PPP4R1;RUSC2;PSMD5;PPAT;PIEZO1;JUNB;IER2;DDX17;HEMK1;IL15RA;ACOT9;PRKAB2;PAQR7;ZNF12;SNORD100;MYL6;THAP5;SNHG12;TFR2;DDIT3;TCEANC2;KCTD15;SEH1L;PAXIP1;SDC4;SLC35D1;DHH;SH2D2A;HHLA3;ZNF24;ZBTB5;SLC6A20;TTBK2;APH1B;PLCG2;ZSCAN12;ST8SIA6;SNX9;HBQ1;MIR1292;SCAI;SLC19A2;TOE1;FZD1;ABCA2;GADD45B;OSGIN1;LNPEP;PARP16;SNHG6;FOSL1…
80342	TRAF3IP3	TRAF3 interacting protein 3	-0.182	2.272				CTCF GM19239 hg19	271/2000	0.999986	0.999994	0	0	0.7481	1.03874e-05	SLC35B4;IFITM2;CCNJ;ZNF174;OSGEPL1;IPP;TIPARP-AS1;PTPDC1;RRP8;HERC5;ALCAM;PPAT;FBXO4;MIR22HG;EIF2D;CHAC1;IER2;TSPYL2;ZNF284;ZNF160;ZNF10;ZNF14;MFSD10;SNHG15;EML5;SNORD100;MYL6;THAP6;PPA2;SNHG12;CYP2U1;HSBP1L1;SPATA13;EZR;MCM3AP-AS1;ALDH7A1;ATF4;RNF216P1;CDC42SE1;HHLA3;MYCBP2;MRPL19;MTMR9;COPS7B;TEX261;ZNF23;GLG1;TTBK2;ZNHIT6;PLCG2;ZSCAN12;ALX4;RAB11FIP2;ZNF148;ZNF268;SLC19A2;B3GALNT2;FZD3;ZRANB2;…
148304	C1orf74	chromosome 1 open reading frame 74	-0.254	3.151				POLR2AphosphoS2 HeLa-S3 hg19	271/2000	0.999986	0.999994	0	0	0.7481	1.03874e-05	SLC35B3;ZNF174;PGAP2;TMEM41B;TESK2;GCC2;WDR89;CCT6B;ALKBH2;IL4I1;RASSF1;CDC23;CNST;PPP4R1;PPP2R1B;KIAA1586;ZSCAN30;LIPH;ZNF845;PDK3;TNS4;PRKACB;NFRKB;ZNF17;TSPYL2;HEMK1;PRKAB2;CXADR;TYW5;ZNF281;ZNF160;IFRD1;ENTPD7;ACTN4;GPR37L1;HCFC2;HSPG2;ATG12;JMJD6;NIF3L1;DDX39A;THAP5;CYP2U1;NUP210L;TFAM;SIK2;NHLRC2;CCDC82;SKAP2;POM121;ZNF394;TERC;PEX11A;MRPL19;COPS7B;TEX261;RPAP2;PGBD1;ZSCAN12;ZNF700;ZBED5;FZ…
27042	UTP25	UTP25 small subunit processome component	-0.172	1.74				BRCA1 H1-hESC hg19	271/2000	0.999986	0.999994	0	0	0.7481	1.03874e-05	SLC35B4;PANK3;CCNJ;TFRC;CPNE5;IPP;GCC2;RBM26-AS1;PTPDC1;CCT6B;ZDBF2;COMTD1;CNST;ALCAM;LSM11;ZSCAN30;PSMD5;FTH1;EIF2D;PIP4K2B;SNRPD3;IER2;HEMK1;ST6GAL1;METTL3;MED9;ZNF12;ZNF14;RC3H2;JMJD6;FLJ13224;THAP5;SNHG12;WDR81;NUP210L;EZR;ALG10B;ALDH7A1;CGGBP1;ZNF397;CASZ1;ZNF394;TERC;HHLA3;MRPL19;COPS7B;ZNF23;RNPC3;RPAP2;DHX36;BBS1;SNORD12B;NMB;GADD45A;SENP3-EIF4A1;LNPEP;SNHG6;MAGOHB;SMARCA1;ZNF559-ZNF177;N…
55733	HHAT	hedgehog acyltransferase	0.239	1.47				MAX GM12878 hg19	271/2000	0.999986	0.999994	0	0	0.7481	1.03874e-05	EIF4A1;PGAP2;DPY19L2P2;BACH2;HERC5;ZDBF2;PIEZO1;BTRC;SKP2;ZNF17;ZNF287;TSPYL2;ACOT9;ZNF285;CXADR;STARD5;ZNF284;NHLRC3;SACM1L;MED9;ACTN4;EML5;DDX39A;ZNF717;DDIT3;TFAM;LETMD1;ALG10B;CGGBP1;ZNF275;SAR1A;SH2D2A;PEX11A;TEX261;RPAP2;GRPEL2;SNX9;ZSCAN16;HLA-DQA1;CCR10;SDR42E1;BBS1;ZNF264;FZD3;TIPARP;ST13;RAB39B;MAGOHB;FOSL1;CCDC88B;LOC100128398;EHD4;CABYR;ZNF816;CD27;TNFSF9;ZNF138;AVL9;CPEB3;INTS8;CC2D1…
55758	RCOR3	REST corepressor 3	-0.103	1.388				E2F6 H1-hESC hg19	270/1994	0.999986	0.999994	0	0	0.747512	1.02815e-05	SLC35B3;EIF4A1;ZNF174;GLDC;UXS1;DPY19L2P2;IPP;TESK2;THUMPD3;RBM26-AS1;WDR89;PTPDC1;RRP8;ZDBF2;ALKBH2;IL4I1;RASSF1;ZNF607;KIAA1586;PSMD5;FBXO4;CCDC96;PDK3;SKP2;IER5;DLEU7;ACOT9;ZNF284;ESCO1;ZNF283;NHLRC3;SACM1L;METTL3;RUNX3;ATG12;UHMK1;THAP6;DDX39A;THAP5;SNHG12;CYP2U1;ZC3H11A;HMBS;TFAM;CAGE1;SIK2;SKAP2;NUP205;TERC;MYCBP2;IL20RB;RNPC3;PIK3R5;NUAK2;SCFD2;PTPMT1;GRPEL2;ZNF700;SNX9;MIR1292;ZNF268;SCAI…
107985259	LOC107985259	uncharacterized LOC107985259	0.609	3.082				CHD2 MEL cell line mm9	244/1826	0.999987	0.999994	0	0	0.737043	9.69843e-06	SLC35B2;EIF4A1;SLC35B4;EIF4A3;TESK2;TMEM95;COMTD1;CDC23;PSMD5;RUSC1;FTH1;MIR22HG;SEPHS1;BTRC;SEC62;JUNB;ARL6IP6;TSPYL2;HEMK1;TYW5;ACTN1;GOLPH3L;IFT80;MFSD11;RC3H2;THAP2;EML5;SNORD100;CYP2U1;PNLDC1;SNHG10;SNORA24;ATF5;CTXN1;CGGBP1;ATF4;SNORD35A;CDCA3;ZBTB5;RNPC3;MTMR4;NLK;SLC5A3;GSPT1;TTBK2;MIER3;STXBP5;SNX9;RHBDL1;SURF1;SURF2;PBX2;BSDC1;PRRC2B;EIF1;GADD45G;SNHG3;FUBP1;CREBRF;PAF1;TNFSF9;NOL11;INT…
90806	ANGEL2	angel homolog 2	-0.092	2.077				POLR2AphosphoS5 HCT116 hg19	208/1588	0.999987	0.999994	0	0	0.721687	9.45968e-06	TMEM41B;PTPDC1;RRP8;ALKBH2;KIAA1586;FBXO4;ZNF845;CDK20;PIEZO1;EIF2D;DIP2B;SEC62;TNS4;NFRKB;ZNF17;GSTK1;ST6GAL1;ACTN4;ZNF14;ARC;THAP5;CAGE1;CASZ1;PEX11A;IL20RB;RNPC3;RPAP3;PGBD1;ZNF708;SNX1;CHST11;MIER3;DHX36;INPP5K;ZNF148;SCAI;BBS1;PRELID2;NFE2;ZNF264;FZD3;PRPF38A;OSGIN1;GADD45G;ACER2;FBXL8;ASAH2B;ZNF816;ZNF30;CYB5RL;ZNF138;RBAK;ZNF493;PTPRS;CCDC127;SPIN3;PIGZ;PCSK9;PYGM;MRPL35;PRSS23;MIR3615;CHA…
51018	RRP15	ribosomal RNA processing 15 homolog	-0.182	2.569				CTCF IMR-90 hg19	270/2000	0.999988	0.999994	0	0	0.744619	9.29424e-06	SLC35B2;ERRFI1;SLC35B4;IFITM2;PGAP2;TMEM41B;MAML2;IPP;TESK2;SCARNA2;TIPARP-AS1;RRP8;BACH2;COMTD1;ZNF607;PPAT;FBXO4;CDK20;MIR22HG;EIF2D;DIP2B;CHAC1;PKNOX1;SEC62;VPS36;IER2;IL15RA;ESCO1;TYW5;SOX13;GPR37L1;MFSD11;THAP2;FLJ13224;SNORD100;SNHG10;HSBP1L1;TFAM;EZR;MCM3AP-AS1;ALDH7A1;RNF216P1;CDC42SE1;EEF1DP3;FXR1;LOH12CR2;ZNHIT2;INPP5F;GRPEL2;ZSCAN12;ALX4;SNX9;RAB11FIP2;ZNF148;SLC19A2;FZD1;NFE2;ABCA2;ZR…
643136	ZC3H11B	zinc finger CCCH-type containing 11B	-0.13	1.406				CTCF CD14-positive monocyte hg19	270/2000	0.999988	0.999994	0	0	0.744619	9.29424e-06	EIF4A1;IFITM2;OSGEPL1;EIF4A3;IPP;TESK2;THUMPD3;RBM26-AS1;TIPARP-AS1;RRP8;RCBTB2;LSM11;ZNF607;PSMD5;PPAT;NIPAL3;FBXO4;CCDC96;PIEZO1;MIR22HG;EIF2D;SNRPD3;DIP2B;CHAC1;SEC62;VPS36;IER2;WDR83OS;CXADR;ACTN1;ZNF160;METTL3;ENTPD7;HCFC2;THAP2;SNHG15;EML5;FLJ13224;NIF3L1;THAP6;CYP2U1;ZNF835;TFAM;RNF216P1;MTMR9;ZNF23;FXR1;INPP5F;ZNHIT6;GRPEL2;ZSCAN12;ST8SIA6;RAB11FIP2;ZNF268;SLC19A2;CTSA;NFE2;FZD3;NMB;ZRANB…
11221	DUSP10	dual specificity phosphatase 10	0.363	1.584				CUX1 K562 hg19	270/2000	0.999988	0.999994	0	0	0.744619	9.29424e-06	EIF4A1;C5ORF24;IFITM2;OSGEPL1;MAML2;RBM26-AS1;SCARNA2;CYB5D2;NFU1;IL4I1;COMTD1;MT2A;CNST;LIPH;NIPAL3;CCDC96;EIF2D;CHAC1;SKP2;VPS36;JUNB;IER2;ZNF17;HEMK1;PRKAB2;ZNF283;ZNF160;GOLPH3L;ENTPD7;IFT80;MAPK8IP1;NIF3L1;TFR2;SNHG10;TMEM126B;SNORA24;CCDC82;CGGBP1;ATF4;RNF216P1;CDC42SE1;SAR1A;COPS7B;LOH12CR2;CHST11;ZNHIT6;TP53BP1;SNORA57;RBM12;TOE1;MCTS1;BBS1;ABCA2;ZRANB2;ZNF260;GADD45A;PHC3;FOSL1;FBXL8;ZNF…
9015	TAF1A	TATA-box binding protein associated factor, RNA polymerase I subunit A	-0.199	2.001				EGR1 GM12878 hg19	410/2910	0.999988	0.999994	0	0	0.776839	9.21704e-06	C5ORF24;ZNF174;TFRC;SNORA9;UXS1;WDR89;RRP8;ZFYVE28;CNST;ZC3H12A;MIR22HG;PKNOX1;JUNB;ZNF17;DDX17;ISY1-RAB43;WDR83OS;HEMK1;PRKAB2;ZNF10;HUS1;MED9;FAM86EP;WDR81;TMEM126B;ALG10B;ATF4;ZNF397;CDC42SE1;SAR1A;COPS7B;ZNF23;ZNF24;GLG1;GRPEL2;ZSCAN12;ZNF148;HEXIM1;SDR42E1;ZNF264;ZNF141;HOMER1;TIPARP;BRAF;EIF1;GPR137C;ZNF30;SFXN2;AVL9;CPEB3;SMG7;CYB561D1;PHF6;FARS2;MECP2;TUBA1C;ZCWPW1;CHAF1B;DSTYK;GPR137;SNO…
824	CAPN2	calpain 2	0.217	2.816				PBX3 SK-N-SH hg19	279/2063	0.999988	0.999994	0	0	0.745594	8.8046e-06	SLC46A3;ERVK13-1;ZNF174;CCDC89;PGAP2;MAML1;TESK2;WDR89;RRP8;IL4I1;CDC23;RUSC1;NIPAL3;CCDC96;PIP4K2B;CHAC1;PKNOX1;VPS36;JUNB;IER5;ARL6IP6;ZNF17;PAQR8;TSPYL2;HEMK1;PRKAB2;STARD5;ACTN1;ZNF281;GOLPH3L;ENTPD7;ZNF14;NIF3L1;DDX39A;DDIT3;SNHG10;MAP1B;TCEANC2;TMEM126B;CCDC82;CASZ1;ZNF273;DCUN1D4;TTBK2;ZNF709;ZNF708;ZNF700;ZBED5;SCAI;MCTS1;STARD13;ZNF141;GADD45B;GADD45A;OSGIN1;BSDC1;DCLK2;FOSL1;EHD4;ZNF814…
127602	DNAH14	dynein axonemal heavy chain 14	0.359	1.324				eGFP-JUNB K562 hg19	269/2000	0.999989	0.999994	0	0	0.741146	8.4772e-06	EIF4A1;ZMYND8;THUMPD3;GCC2;SCARNA2;CYB5D2;BACH2;NFU1;ALKBH2;COMTD1;CNST;ZSCAN30;CDK20;LONP2;EIF2D;ZNF169;IER2;ZNF17;PRKAB2;ESCO1;IFRD1;METTL3;GOLPH3L;ZNF10;IFT80;THAP2;SNHG15;NIF3L1;DDX39A;PPA2;SNHG12;TFR2;CGGBP1;ZNF397;CDC42SE1;CASZ1;ZNF394;SH2D2A;PPP1R35;MRPL19;MTMR9;ZNF24;RPAP2;LOH12CR2;FAM124B;ZNHIT2;SNX1;SCFD2;GRPEL2;DHX36;ZSCAN12;ZNF700;TP53BP1;SNORA57;ZNF268;MCTS1;BBS1;ABCA2;ZRANB2;CRADD;T…
105373110	LINC02765	long intergenic non-protein coding RNA 2765	0.278	1.513				POLR2A bone marrow macrophage mm9	269/2000	0.999989	0.999994	0	0	0.741146	8.4772e-06	ERRFI1;TMEM41B;TESK2;PTPDC1;ELK4;ALKBH2;LGALS1;CNST;PSMD5;NIPAL3;PIEZO1;EIF2D;VPS36;JUNB;IER5;NFRKB;GLUL;IER2;HEMK1;STARD5;PAQR7;SACM1L;IFRD1;HUS1;ACTN4;CNBD2;ARC;SNHG12;TMEM126B;EZR;CGGBP1;POM121;SDC4;SLC35D1;TERC;PPP1R35;MYCBP2;MTMR9;RNPC3;NLK;SLC5A3;PIK3R5;ZNHIT2;NUAK2;CSTF1;PLCG2;SFN;SNX9;RBM12;HEXIM1;ABCA2;SURF1;CADM1;GADD45B;TIPARP;TGDS;SURF2;GADD45A;PLK2;FZD7;OSGIN1;SNHG6;PHC3;PRRC2B;GADD4…
286826	LIN9	lin-9 DREAM MuvB core complex component	-0.205	2.903				CHD7 K562 hg19	269/2000	0.999989	0.999994	0	0	0.741146	8.4772e-06	ZNF174;TMEM41B;ZMYND8;UXS1;GCC2;RBM26-AS1;SCARNA2;PREX1;MT2A;LSM11;PPP2R1B;RUSC2;KIAA1586;FBXO4;DIP2B;SEC62;VPS36;NFRKB;WDR83OS;HEMK1;ESCO1;TYW3;METTL3;ZNF10;HUS1;HCFC2;THAP2;NIF3L1;THAP6;DDX39A;THAP5;PNLDC1;TFAM;CAGE1;SIK2;SNORA24;LETMD1;CCDC82;RNF216P1;ZNF394;SLC35D1;HHLA3;MTMR9;COPS7B;GSPT1;SCFD2;ZNHIT6;ZSCAN12;INPP5K;MIR1292;ZNF268;ZBED5;BBS1;SNORD12B;PRPF38A;GADD45B;ZNF260;DNAH14;EIF1;ALDH6A…
89780	WNT3A	Wnt family member 3A	0.69	2.434				SMARCC1 HeLa-S3 hg19	269/2000	0.999989	0.999994	0	0	0.741146	8.4772e-06	SLC35B3;SLC35B4;TRAF3IP2;ALKBH2;RASSF1;CNST;ALCAM;PSMD5;ZC3H12A;NIPAL3;FBXO4;CHAC1;SEC62;SKP2;IER5;GSTK1;ACOT9;PRKAB2;GABARAPL1;CXADR;ESCO1;IFRD1;ENTPD7;IFT80;HCFC2;ATG12;THAP2;DDX39A;TCEANC2;TMEM126B;LETMD1;SKAP2;CDC42SE1;HHLA3;PEX11A;RPAP3;LOH12CR2;NUAK2;MYO6;SFN;TP53BP1;RAB11FIP2;ZBED5;SLC19A2;B3GALNT2;EDEM3;NFE2;ABCA2;BTBD19;PRPF38A;GADD45B;TIPARP;OSGIN1;LNPEP;PTK6;PARVA;FOSL1;ALDH6A1;ATG2A;C…
100506571	LINC02809	long intergenic non-protein coding RNA 2809	-0.315	1.355				RUNX3 GM12878 hg19	219/1674	0.999989	0.999994	0	0	0.719625	7.74432e-06	ERRFI1;CCNJ;ZNF174;WDR89;PTPDC1;COMTD1;KIAA1586;PPAT;LIPH;PKNOX1;ZNF169;ZNF17;DDX17;TSPYL2;WDR83OS;ZNF284;ZNF14;ATG12;EML5;NIF3L1;MDS2;ZNF836;ZNF155;SAR1A;SH2D2A;ZBTB5;RNPC3;RPAP2;PIK3R5;PGBD1;PTPMT1;GRPEL2;ZSCAN12;ZNF700;ZSCAN16;ZNF268;HLA-DQA1;SDR42E1;BBS1;ZNF141;GADD45A;FOSL1;ZNF816;ATG2A;CD28;CYB5RL;INTS8;ZNF256;CC2D1A;HBS1L;ZNF493;SPIN3;ZNF45;ZNF808;TUBA1C;CHAF1B;ARV1;SCML2;GUK1;MIR3175;ZNF4…
2987	GUK1	guanylate kinase 1	0.16	2.183				GABPA HeLa-S3 hg19	330/2406	0.999989	0.999994	0	0	0.755305	8.08352e-06	EIF4A1;ZNF175;SLC35B4;ZNF174;TFRC;TMEM41B;THUMPD3;SCARNA2;TPGS1;CCT6B;ZDBF2;ALKBH2;CNST;KIAA1586;FTH1;LIPH;LONP2;EIF2D;PIP4K2B;DIP2B;SKP2;ZNF169;SCN1B;IER2;ZNF17;WDR83OS;ZNF284;ESCO1;TYW5;ZNF283;ZNF160;METTL3;HUS1;ZNF12;THAP2;MED6;MFSD10;JMJD6;NIF3L1;THAP6;THAP5;HMBS;TFAM;CAGE1;CCDC82;ALG10B;CGGBP1;ZNF397;POM121;ZNF394;ZNF273;SAR1A;TERC;PEX11A;PPP1R35;COPS7B;ZBTB5;LOH12CR2;ZNHIT2;ZNF708;SNX1;SCFD…
574407	OBSCN-AS1	OBSCN antisense RNA 1	-0.231	1.468				GTF2F1 K562 hg19	268/2000	0.999989	0.999994	0	0	0.737678	7.86733e-06	ERRFI1;PANK3;TP53RK;PTPDC1;CCT6B;KIAA1586;ZC3H12A;CCDC96;PIP4K2B;SKP2;ZNF283;NHLRC3;TYW3;HUS1;IFT80;ZNF14;JMJD6;THAP6;DDX39A;PPA2;TFR2;ZC3H11A;DDIT3;RNF216P1;ZNF397;CDC42SE1;ZNF394;ZNF273;SDC4;HHLA3;MTMR9;RPAP2;GSPT1;FAM124B;NUAK2;ZNHIT6;GRPEL2;ZSCAN12;ZNF700;SNX9;RBM12;BTN2A3P;PRELID2;TIPARP;PHC3;SNHG3;NET1;ACER2;ASAH2B;ZBTB6;ZNF37A;NDUFAF4;TNFSF9;CYB5RL;DCP1A;RBAK;CPEB3;INTS8;CC2D1A;GPR19;CCDC1…
101927401	LOC101927401	uncharacterized LOC101927401	-0.284	1.763				ZKSCAN1 HeLa-S3 hg19	268/2000	0.999989	0.999994	0	0	0.737678	7.86733e-06	SLC35B3;SLC35B2;EIF4A1;PANK3;ZNF174;PGAP2;TXNDC11;SCARNA2;RRP8;CCT6B;NFU1;ZDBF2;LGALS3;COMTD1;CDC23;NIPAL3;ZNF845;LONP2;PDK3;SLC12A6;TNS4;JUNB;ZNF169;ZNF18;GSTK1;ACTN1;ZNF281;SACM1L;IFRD1;MED9;IFT80;HCFC2;ATG12;DDX39A;HSBP1L1;TFAM;EZR;CGGBP1;ZNF397;CDC42SE1;HHLA3;PEX11A;MRPL19;IL20RB;ZNF23;ZBTB5;GLG1;FXR1;ST3GAL4;ZSCAN12;ZSCAN16;BBS1;NFE2;ZNF260;SURF2;MAGOHB;FOSL1;FBXL8;UBAC2-AS1;NDUFAF4;NAPEPLD;…
51127	TRIM17	tripartite motif containing 17	-0.236	1.556				PHF8 H1-hESC hg19	268/2000	0.999989	0.999994	0	0	0.737678	7.86733e-06	SLC35B3;SLC46A3;EIF4A3;DPY19L2P2;GCC2;WDR89;PTPDC1;CCT6B;IL4I1;PPP4R1;KIAA1586;FTH1;SKP2;PRKACB;NFRKB;WDR83OS;HEMK1;PRKAB2;ZNF10;GPR37L1;HCFC2;FAM86EP;HSPG2;THAP2;MED6;EML5;THAP6;DDX39A;SNHG10;TFAM;ZNF397;ZNF394;PEX11A;COPS7B;RNPC3;SLC6A20;RPAP2;SLC5A3;LARP1;ZNHIT6;MYO6;SFN;SNORA57;CTSA;PRELID2;BTBD19;SURF1;NMB;ZNF382;SENP3-EIF4A1;PBX2;ASAH2B;ZNF816;FUBP1;SNAI1;CALR;COL9A2;AVL9;RCOR2;ZNF134;SUV39…
58480	RHOU	ras homolog family member U	0.469	1.396				MXI1 GM12878 hg19	268/2000	0.999989	0.999994	0	0	0.737678	7.86733e-06	ERRFI1;CHIC1;UXS1;GCC2;TIPARP-AS1;ZDBF2;ALKBH2;IL4I1;ZSCAN30;FTH1;LIPH;CCDC96;ZNF845;PDK3;ARL6IP6;ISY1-RAB43;TSPYL2;CXADR;STARD5;ZNF284;TYW5;NHLRC3;ZNF160;DLEC1;FAM86EP;RC3H2;NIF3L1;THAP5;TCEANC2;NHLRC2;CTXN1;ALG10B;ZNF28;ZNF155;ZNF275;EEF1DP3;SEH1L;ZNF273;SH2D2A;HHLA3;PEX11A;ZNF23;ZNF24;RPAP3;PIK3R5;FXR1;PGBD1;ZNF709;ZNHIT2;SNX1;PTPMT1;GRPEL2;MYO6;PLCG2;ZNF700;SNX9;SNORA57;ZSCAN16;ABCA2;ZNF264;P…
126731	CCSAP	centriole, cilia and spindle associated protein	0.215	1.434				JUN H1-hESC hg19	268/2000	0.999989	0.999994	0	0	0.737678	7.86733e-06	SLC46A3;ZNF174;PGAP2;TXNDC11;SCARNA2;TIPARP-AS1;RRP8;BACH2;ZNF204P;ALKBH2;IL4I1;ALCAM;LSM11;ZSCAN30;MIR22HG;EIF2D;SKP2;VPS36;IER2;HEMK1;GABARAPL1;TYW5;GPR37L1;THAP2;SNHG15;MYL6;DDX39A;THAP5;PPA2;SNHG12;MAP1B;CAGE1;CGGBP1;CASZ1;SLC35D1;MYCBP2;COPS7B;ZNF24;MTMR4;ZNHIT2;ZNF708;DHX36;CSTF1;BBS2;BBS1;FZD3;ACE;TIPARP;BSDC1;RAB39B;SNHG6;MAGOHB;PHC3;FOSL2;FOSL1;NDUFAF4;PAF1;ATM;NOL11;CALR;ZNF138;DCP1A;DH…
58	ACTA1	actin alpha 1, skeletal muscle	0.804	2.514				HA-E2F1 HeLa-S3 hg19	268/2000	0.999989	0.999994	0	0	0.737678	7.86733e-06	CCNJ;PGAP2;UXS1;IPP;TXNDC11;PTPDC1;RRP8;HERC5;ZDBF2;ZFYVE28;LGALS3;COMTD1;MT2A;RASSF1;PPP4R1;LOC100289511;RUSC2;KIAA1586;FTH1;ZC3H12A;PIEZO1;PDK3;SLC12A6;SEC62;SKP2;PRKACB;PAQR8;TSPYL2;ZNF18;ACOT9;GABARAPL1;CXADR;ACTN1;DAPK2;ACTN4;HCFC2;HSPG2;SNHG15;EML5;FLJ13224;ADCY9;DDX39A;SNHG12;NHLRC2;CCDC82;ZNF397;SAR1A;SDC4;HHLA3;RPAP2;SLC5A3;PGBD1;INPP5F;MIER3;ST3GAL4;CSTF1;PLCG2;INPP5K;BBS2;B3GALNT2;FZD1…
101927478	NUP133-DT	NUP133 divergent transcript	0.709	2.953				BHLHE40 GM12878 hg19	268/2000	0.999989	0.999994	0	0	0.737678	7.86733e-06	ERRFI1;PANK3;TMEM41B;WDR89;RRP8;CCT6B;RASSF1;KIAA1586;PSMD5;LIPH;LONP2;EIF2D;SKP2;JUNB;NFRKB;ZNF287;PAQR8;ZNF18;ZNF284;PAQR7;ESCO1;NHLRC3;TYW3;MED9;IFT80;ACTN4;MFSD11;RC3H2;MYL6;THAP6;THAP5;HSBP1L1;TMEM126B;SIK2;EZR;ZNF155;SDC4;SH2D2A;PEX11A;SLC5A3;PIK3R5;LOH12CR2;ZNF708;SNX1;SCFD2;MIER3;MYO6;SNX9;RAB11FIP2;ZNF148;ZSCAN16;BTN2A3P;HLA-DQA1;CCR10;BBS2;ABCA2;ZRANB2;ST13;SNHG6;FOSL1;CCDC88B;ZNF559-ZN…
64801	ARV1	ARV1 homolog, fatty acid homeostasis modulator	-0.137	1.546				POLR2A K562 hg19	973/6920	0.999989	0.999994	0	0	0.722168	7.6088e-06	CHIC1;SNORA9;PGAP2;UXS1;TESK2;TMEM95;PTPDC1;ZFYVE28;ALKBH2;IL4I1;COMTD1;LSM11;PPP4R1;KIAA1586;PSMD5;LIPH;SNORA31;ZNF17;HEMK1;GSTK1;ZNF18;WDR83OS;PRKAB2;STARD5;TYW5;ZNF281;ZNF12;CACNA2D4;ZNF14;RC3H2;RUFY1;MYL6;DDX39A;TFR2;DDIT3;SNORA27;TCEANC2;TMEM126B;LETMD1;SKAP2;ZNF28;ZNF275;ZNF273;SAR1A;DHH;HHLA3;COPS7B;AGAP1;MTMR4;SLC5A3;RDH10;GRPEL2;SFN;SNORA57;EDEM3;B3GALNT2;ABCA2;ZNF264;BTBD19;PRPF38A;TIPA…
112268256	LOC112268256		-0.207	1.567				MYC K562 hg19	924/6800	0.999989	0.999994	0	0	0.684818	7.20259e-06	C5ORF24;SNORA9;PGAP2;ZDBF2;ZFYVE28;ALKBH2;IL4I1;COMTD1;SYNGAP1;LSM11;KIAA1586;PSMD5;ZC3H12A;PKNOX1;ZNF17;HEMK1;ZNF18;PRKAB2;ZNF285;TYW5;TYW3;ZNF281;RUFY1;MYL6;DDX39A;TFR2;ZC3H11A;DDIT3;TCEANC2;SNORA24;SNORA21;ATF5;LETMD1;MCM3AP-AS1;CGGBP1;ATF4;ZNF28;SAR1A;HHLA3;MRPL19;MTMR9;IL20RB;ZNF23;LOH12CR2;RDH10;GRPEL2;SNORA57;TOE1;EDEM3;B3GALNT2;MCTS1;SDR42E1;ABCA2;ZNF264;PRPF38A;TIPARP;EDEM2;LNPEP;MAGOHB;…
105379283	LOC105379283	uncharacterized LOC105379283	0.304	1.578				POLR2A HepG2 hg19	847/6264	0.99999	0.999994	0	0	0.688548	7.17759e-06	TFRC;UXS1;TESK2;PTPDC1;MIR555;ZDBF2;ZFYVE28;ALKBH2;IL4I1;LSM11;PPP4R1;ZC3H12A;PRKACB;ZNF17;ZNF18;PRKAB2;GABARAPL1;STARD5;ZNF284;TYW5;TYW3;ZNF281;ZNF12;ZNF14;HSPG2;DDX39A;NUP210L;SNORA24;TMEM126B;LETMD1;NGEF;CGGBP1;SKAP2;ATF4;ZNF275;ZNF273;SAR1A;HHLA3;MTMR9;COPS7B;AGAP1;ZNF23;ZNF24;MTMR4;SLC5A3;LOH12CR2;RDH10;GRPEL2;MYO6;SFN;SNORA57;EDEM3;B3GALNT2;ZNF264;PRPF38A;CADM1;TIPARP;EDEM2;LNPEP;MAGOHB;FXY…
677802	SNORA14B	small nucleolar RNA, H/ACA box 14B	0.461	2.031				SP1 A549 hg19	241/1825	0.99999	0.999994	0	0	0.726272	7.46983e-06	SLC46A3;CCNJ;ZNF174;TFRC;TMEM41B;SCARNA2;ALKBH2;ZC3H12A;FBXO4;CCDC96;LONP2;SNRPD3;SLC12A6;SKP2;VPS36;ZNF17;ZNF283;TYW3;METTL3;HCFC2;SNHG15;THAP6;DDX39A;THAP5;SNHG12;DDIT3;NHLRC2;CGGBP1;RNF216P1;ZNF397;ZNF155;ZNF394;ZNF273;SLC35D1;HHLA3;PEX11A;COPS7B;ZNF23;RPAP2;ZNHIT2;ZNF708;SCFD2;GRPEL2;DHX36;ZSCAN12;INPP5K;ZNF148;ZNF268;ZBED5;BBS1;PRPF38A;TGDS;GADD45A;RAB39B;CDC6;MAGOHB;SNHG3;NET1;FOSL1;ACER2;C…
9453	GGPS1	geranylgeranyl diphosphate synthase 1	-0.12	3.137				CTCF MCF-7 hg19	701/5540	0.99999	0.999994	0	0	0.63443	6.51393e-06	ZNF174;TFRC;MAML2;OSGEPL1;SERPINE2;IPP;TMEM95;TIPARP-AS1;WDR89;TPGS1;PTPDC1;RRP8;BACH2;ELK4;ALKBH2;COMTD1;ALCAM;LSM11;PSMD5;CDK20;MIR22HG;DIP2B;VPS36;IER2;ISY1-RAB43;ZNF18;PRKAB2;ZNF285;ZNF284;TYW5;TYW3;DAPK2;SOX13;ZNF10;HUS1;MED9;ZNF14;FAM86EP;EML5;MYL6;LETMD1;MCM3AP-AS1;ALG10B;CGGBP1;RNF216P1;ZNF28;CDC42SE1;NUP205;POM121;MRPL19;MTMR9;COPS7B;ZNF23;MTMR4;GLG1;LOH12CR2;FAM171A1;CHST11;GRPEL2;PLCG2…
148789	B3GALNT2	beta-1,3-N-acetylgalactosaminyltransferase 2	0.196	1.9				POLR2A GM12878 hg19	760/5311	0.99999	0.999994	0	0	0.766061	7.8215e-06	ZNF175;ZNF174;MAML2;OSGEPL1;PGAP2;DQX1;TESK2;WDR89;ZFYVE28;ALKBH2;IL4I1;COMTD1;LSM11;PPP4R1;KIAA1586;ZSCAN30;PSMD5;PIP4K2B;JUNB;NFRKB;IER2;ZNF17;DDX17;TSPYL2;GSTK1;ZNF18;ACOT9;PRKAB2;ZNF284;NHLRC3;TYW3;ZNF281;MED9;IFT80;HCFC2;ZNF14;MED6;ATG12;SYTL3;DDX39A;SNORA24;NHLRC2;TMEM126B;LETMD1;MCM3AP-AS1;ALG10B;CGGBP1;ZNF28;ZNF397;ZNF155;EEF1DP3;POM121;SEH1L;ZNF273;SAR1A;HHLA3;MTMR9;COPS7B;ZNF23;RNPC3;SL…
4811	NID1	nidogen 1	0.9	2.597				CTCF A549 hg19	667/5283	0.99999	0.999994	0	0	0.636755	6.49623e-06	MAML2;OSGEPL1;SERPINE2;IPP;TMEM95;TIPARP-AS1;WDR89;TPGS1;BACH2;ELK4;ALKBH2;COMTD1;ALCAM;LSM11;PSMD5;CDK20;DIP2B;PKNOX1;VPS36;IER2;DDX17;ISY1-RAB43;ZNF18;PRKAB2;LOC613038;CXADR;TYW5;NHLRC3;TYW3;DAPK2;SOX13;ZNF10;ATG12;EML5;MYL6;WDR81;NHLRC2;LETMD1;MCM3AP-AS1;ALG10B;CGGBP1;RNF216P1;CDC42SE1;NUP205;POM121;HHLA3;MTMR9;COPS7B;ZNF23;MTMR4;RIC8A;LOH12CR2;FAM171A1;CHST11;GALR2;RDH10;GRPEL2;ZSCAN12;ALX4;S…
100287902	LGALS8-AS1	LGALS8 antisense RNA 1	0.246	2.895				MYC MCF-7 hg19	667/5003	0.99999	0.999994	0	0	0.693697	7.02337e-06	ZNF174;TFRC;GLDC;DPY19L2P2;IPP;TIPARP-AS1;WDR89;PTPDC1;RRP8;ALKBH2;COMTD1;CNST;ZSCAN30;PSMD5;MIR22HG;PIP4K2B;DIP2B;VPS36;ZNF169;ZNF17;TSPYL2;HEMK1;ACOT9;PRKAB2;ZNF285;TYW3;ZNF10;ZNF12;HCFC2;ZNF14;FAM86EP;EML5;DDX39A;WDR81;ZC3H11A;NHLRC2;TMEM126B;LETMD1;ALG10B;CGGBP1;ATF4;ZNF28;ZNF397;NUP205;POM121;ZNF394;SAR1A;HHLA3;MRPL19;COPS7B;AGAP1;GLG1;PTPMT1;PLCG2;ALX4;ZNF148;SLC19A2;EDEM3;FZD1;NFE2;SDR42E1…
4548	MTR	5-methyltetrahydrofolate-homocysteine methyltransferase	-0.075	2.015				TCF7L2 HCT116 hg19	267/2000	0.99999	0.999994	0	0	0.734217	7.41214e-06	PGAP2;UXS1;TXNDC11;GCC2;ZNF204P;IL4I1;LSM11;KIAA1586;LONP2;SEC62;TNS4;SKP2;PRKACB;DDX17;HEMK1;ESCO1;ACTN1;SACM1L;IFRD1;METTL3;ACTN4;ZNF14;THAP2;SNHG15;NIF3L1;ARC;DDX39A;THAP5;SNHG12;ZC3H11A;SNHG10;TFAM;NHLRC2;EZR;CDC42SE1;ZNF275;NUP205;CASZ1;SAR1A;DCUN1D4;MTMR9;ZNF23;RNPC3;RPAP2;LOH12CR2;FAM171A1;SCAI;BBS2;B3GALNT2;ACE;HOMER1;TIPARP;GADD45A;DNAH14;BSDC1;LNPEP;SNHG6;PARP16;GADD45G;FOSL1;ASAH2B;ZBT…
100506915	CHRM3-AS2	CHRM3 antisense RNA 2	-0.443	2.553				RBBP5 K562 hg19	267/2000	0.99999	0.999994	0	0	0.734217	7.41214e-06	SLC35B3;ERRFI1;UXS1;LDLRAD2;TIPARP-AS1;WDR89;TPGS1;PTPDC1;RRP8;CYB5D2;MIR425;SYNGAP1;KIAA1586;ZSCAN30;FTH1;PDK3;SEC62;PRKACB;ISY1-RAB43;WDR83OS;ZNF18;CXADR;ZNF284;FAM86EP;ATG12;SYTL3;MFSD10;JMJD6;EML5;NIF3L1;MDS2;CYP2U1;COL8A2;SNORA24;NHLRC2;CCDC82;CTXN1;ATF4;ZNF397;EPB42;CFH;RPAP3;PGBD1;RDH10;MYO6;STXBP5;ST8SIA6;ZSCAN16;BBS2;FZD1;ZNF264;ACE;EDEM2;CDC6;SMARCA1;ZNF559-ZNF177;ASAH2B;ZBTB6;ZNF702P;S…
107985369	LOC107985369	replaced by ID 64388	0.786	1.747				TCF7L2 Panc1 hg19	267/2000	0.99999	0.999994	0	0	0.734217	7.41214e-06	EIF4A1;PGAP2;TP53RK;EIF4A3;TXNDC11;RRP8;CYB5D2;ALKBH2;MT2A;KIAA1586;LIPH;NIPAL3;LONP2;BTRC;JUNB;HEMK1;ENTPD7;HUS1;MFSD11;HCFC2;SNHG15;THAP5;PPA2;SNHG12;DDIT3;TCEANC2;TMEM126B;NHLRC2;SKAP2;CDC42SE1;NUP205;CASZ1;ZNF273;TERC;COPS7B;ZNF24;LOH12CR2;ZNF708;CHST11;ZNHIT6;GRPEL2;SNX9;RBM12;ZNF148;ZNF264;ZRANB2;HOMER1;GADD45B;TGDS;FZD7;DNAH14;DCLK2;PARVA;ASAH2B;ZBTB6;PAF1;TNFSF9;ATM;NOL11;ZNF138;DCP1A;CPE…
1122	CHML	CHM like Rab escort protein	-0.227	1.852				ZMIZ1 K562 hg19	267/2000	0.99999	0.999994	0	0	0.734217	7.41214e-06	SLC35B3;SLC35B2;SLC35B4;PTPDC1;CCT6B;ALKBH2;CDC23;KIAA1586;ZSCAN30;EIF2D;CHAC1;BTRC;SKP2;ZNF169;TSPYL2;WDR83OS;ACOT9;PRKAB2;ZNF283;ACTN1;SLC35C2;ZNF281;METTL3;MED9;ATG12;THAP2;MAPK8IP1;SNHG15;THAP5;TMEM126B;CGGBP1;SKAP2;RNF216P1;POM121;EPB42;SH2D2A;HHLA3;ZNF23;FXR1;ZNHIT2;ZNF708;DHX36;STXBP5;ZNF700;RBM12;ZNF148;BBS2;BBS1;CRADD;GADD45B;TIPARP;TGDS;DNAH14;BRAF;GADD45G;SNHG3;SFXN2;DCP1A;CPEB3;ZNF136…
105373255	LOC105373255		0.26	1.801				POLR2A MEL cell line mm9	555/4890	0.99999	0.999994	0	0	0.554576	5.5964e-06	OSGEPL1;PGAP2;UXS1;TESK2;PTPDC1;ELK4;COMTD1;CNST;LSM11;CDK20;PIP4K2B;PKNOX1;PRKACB;IER5;IER2;TSPYL2;HEMK1;GSTK1;PRKAB2;STARD5;TYW5;NHLRC3;TYW3;HUS1;RC3H2;ATG12;RUFY1;EML5;CNBD2;MYL6;WDR81;TFR2;DDIT3;NHLRC2;TMEM126B;ATF5;ADPRM;CGGBP1;SKAP2;POM121;TERC;MTMR9;COPS7B;SLC5A3;GLG1;MYO6;PLCG2;SLC19A2;TOE1;HEXIM1;PRELID2;ABCA2;FZD7;EDEM2;CDC6;GP5;PRRC2B;SNAI1;TNFSF9;SFXN2;XKR6;GPR19;ADK;PIGW;CYB561D1;PHF…
339529	LINC02774	long intergenic non-protein coding RNA 2774	0.407	1.506				CTCF MEL cell line mm9	553/4882	0.99999	0.999994	0	0	0.553223	5.58142e-06	OSGEPL1;CLEC10A;TESK2;TMEM95;TPGS1;ALKBH2;COMTD1;CNST;LSM11;EVA1B;PSMD5;CDK20;PIP4K2B;DIP2B;PKNOX1;VPS36;JUNB;HEMK1;ACOT9;TYW3;DAPK2;RC3H1;HUS1;IFT80;HSPG2;RC3H2;RUFY1;EML5;CNBD2;MYL6;ADCY9;WDR81;TFR2;ZC3H11A;SNORA24;NHLRC2;ADPRM;LETMD1;ALG10B;CDC42SE1;NUP205;POM121;SAR1A;COPS7B;MTMR4;CHST11;RDH10;GRPEL2;SFN;HEXIM1;NFE2;ABCA2;TIPARP;FZD7;PBX2;LNPEP;PRRC2B;EIF1;ATG2A;SNAI1;SFXN2;PPT2;CPEB3;AVL9;SM…
10472	ZBTB18	zinc finger and BTB domain containing 18	-0.275	3.359				EP300 K562 hg19	634/4840	0.99999	0.999994	0	0	0.678727	6.83898e-06	ZNF174;IPP;PTPDC1;BACH2;ALKBH2;IL4I1;CNST;KIAA1586;ZSCAN30;LIPH;CDK20;IER5;IER2;ZNF18;WDR83OS;ACOT9;PRKAB2;GABARAPL1;ZNF285;CXADR;ZNF284;ZNF283;TYW3;ZNF281;HUS1;MED9;IFT80;ZNF14;ATG12;EML5;MYL6;TFR2;DDIT3;MAP1B;TCEANC2;SNORA24;TMEM126B;SNORA21;LETMD1;ALG10B;CGGBP1;RNF216P1;SKAP2;ATF4;ZNF28;ZNF397;POM121;ZNF394;ZNF273;HHLA3;IL20RB;ZNF23;ZNF24;GLG1;LOH12CR2;FAM124B;ZSCAN12;ALX4;SFN;ZNF268;PRR25;TOE…
200159	C1orf100	chromosome 1 open reading frame 100	0.537	2.211				EP300 GM12878 hg19	629/4724	0.99999	0.999994	0	0	0.696551	6.9936e-06	ZNF174;TFRC;PGAP2;DQX1;IPP;RRP8;ZDBF2;IL4I1;KIAA1586;ZSCAN30;PSMD5;LIPH;ZC3H12A;PIP4K2B;DIP2B;PKNOX1;JUNB;IER5;ZNF169;IER2;ZNF17;DDX17;GSTK1;WDR83OS;PRKAB2;STARD5;ZNF284;NHLRC3;TYW3;HUS1;MED9;IFT80;HCFC2;RC3H2;DDX39A;TFR2;DDIT3;NHLRC2;ALG10B;CGGBP1;RNF216P1;ZNF397;CDC42SE1;POM121;ZNF394;ZNF273;HHLA3;MTMR9;COPS7B;ZNF23;RNPC3;LOH12CR2;CHST11;GRPEL2;ZSCAN12;ZNF148;HLA-DQA1;SLC19A2;HEXIM1;NFE2;PRELID…
159	ADSS2	adenylosuccinate synthase 2	0.094	2.271				CTCF K562 hg19	609/4670	0.99999	0.999994	0	0	0.676992	6.78563e-06	TFRC;MAML2;OSGEPL1;UXS1;IPP;TESK2;TIPARP-AS1;RRP8;BACH2;ALKBH2;IL4I1;COMTD1;LSM11;PSMD5;CDK20;MIR22HG;DIP2B;VPS36;JUNB;ZNF169;IER2;ZNF17;HEMK1;ZNF18;PRKAB2;STARD5;ZNF284;DAPK2;SOX13;ZNF10;HUS1;MED9;FAM86EP;MED6;ATG12;EML5;WDR81;TFR2;LETMD1;MCM3AP-AS1;ALG10B;CGGBP1;RNF216P1;ZNF28;ZNF397;CDC42SE1;POM121;HHLA3;MRPL19;MTMR9;IL20RB;ZNF23;LOH12CR2;GRPEL2;ZSCAN12;ALX4;SFN;HBQ1;ZNF148;ZNF268;SLC19A2;B3GA…
112268258	LOC112268258		0.538	2.108				IRF1 K562 hg19	632/4551	0.99999	0.999994	0	0	0.742395	7.41218e-06	TFRC;PGAP2;UXS1;TESK2;WDR89;PTPDC1;BACH2;ELK4;KIAA1586;ZC3H12A;VPS36;JUNB;ZNF169;NFRKB;ZNF17;TSPYL2;ZNF18;PRKAB2;STARD5;NHLRC3;MED9;IFT80;HCFC2;FAM86EP;MED6;MYL6;DDX39A;MCM3AP-AS1;RNF216P1;SKAP2;ZNF28;CDC42SE1;ZNF155;ZNF275;ZNF394;SEH1L;ZNF273;CDCA3;DHH;TERC;HHLA3;MTMR9;ZNF23;LOH12CR2;LOC100128288;LARP1;PTPMT1;PLCG2;ZSCAN12;SNORA57;HBQ1;ZNF148;B3GALNT2;PRPF38A;TIPARP;EDEM2;BRAF;CDC6;MAGOHB;PHC3;F…
116228	COX20	cytochrome c oxidase assembly factor COX20	-0.203	3.581				CTCFL K562 hg19	322/2365	0.99999	0.999994	0	0	0.748641	7.46774e-06	SLC35B2;CCNJ;CPNE5;PGAP2;OSGEPL1;TESK2;SCARNA2;TIPARP-AS1;TPGS1;NFU1;ZFYVE28;ALKBH2;LSM11;PPP4R1;RUSC2;NIPAL3;FBXO4;CCDC96;PIEZO1;EIF2D;SEPHS1;VPS36;IER2;ACVR1;PRKAB2;ESCO1;DAPK2;ENTPD7;GPR37L1;MFSD11;ATG12;THAP2;JMJD6;MYL6;PPA2;SNHG12;SNHG10;LETMD1;EZR;MCM3AP-AS1;RNF216P1;CDC42SE1;POM121;MYCBP2;DCUN1D4;MTMR9;TEX261;RPAP3;LOH12CR2;FAM171A1;ZNHIT2;NUAK2;CHST11;RDH10;ZNHIT6;ST3GAL4;ZSCAN12;HBQ1;ZNF…
106635532	SNORA100	small nucleolar RNA, H/ACA box 100	-0.103	1.365				POLR2A endothelial cell of umbilical vein hg19	629/4459	0.99999	0.999994	0	0	0.760515	7.57123e-06	ZNF175;TFRC;MAML2;PGAP2;SERPINE2;IPP;TESK2;WDR89;PTPDC1;BACH2;ALKBH2;IL4I1;PREX1;ALCAM;LSM11;PPP4R1;ZSCAN30;PSMD5;MIR22HG;VPS36;JUNB;IER5;ZNF17;DDX17;TSPYL2;GSTK1;ZNF18;ZNF284;ZNF281;ZNF160;SOX13;MED9;IFT80;ZNF12;HCFC2;ZNF14;FAM86EP;RC3H2;ATG12;RUFY1;DDX39A;ZC3H11A;SNORA24;NHLRC2;LETMD1;ALG10B;CGGBP1;SKAP2;ATF4;GNE;ZNF397;ZNF394;SEH1L;ZNF273;SAR1A;DHH;HHLA3;ZNF23;ZNF24;RNPC3;SLC5A3;GLG1;LOC100128…
105373269	LOC105373269		0.333	1.306				CTCF GM12878 hg19	562/4238	0.99999	0.999994	0	0	0.699522	6.9071e-06	TFRC;MAML2;OSGEPL1;PGAP2;IPP;TESK2;TIPARP-AS1;RRP8;BACH2;ALKBH2;COMTD1;ALCAM;LSM11;PPP4R1;ZSCAN30;ZC3H12A;MIR22HG;DIP2B;VPS36;ZNF169;IER2;ZNF17;TSPYL2;HEMK1;ZNF18;PRKAB2;STARD5;ZNF281;RC3H2;EML5;MYL6;WDR81;TCEANC2;SNORA24;MCM3AP-AS1;RNF216P1;ZNF397;CDC42SE1;NUP205;POM121;CDCA3;MTMR9;GLG1;LOH12CR2;GRPEL2;MYO6;PLCG2;ZSCAN12;ALX4;HBQ1;ZNF148;ZSCAN16;ZNF268;SLC19A2;ABCA2;PRPF38A;ZNF141;HOMER1;CADM1;Z…
163882	CNST	consortin, connexin sorting protein	-0.13	2.553				POLR2A HeLa-S3 hg19	547/4163	0.99999	0.999994	0	0	0.691689	6.81028e-06	ZNF175;ZNF174;MAML1;UXS1;WDR89;PTPDC1;ZFYVE28;ALKBH2;IL4I1;ALCAM;KIAA1586;LIPH;CDK20;PRKACB;ZNF169;NFRKB;ZNF17;HEMK1;ZNF18;PRKAB2;TYW5;TYW3;ZNF281;ZNF14;FAM86EP;HSPG2;ATG12;RUFY1;MYL5;DDX39A;NUP210L;NHLRC2;TMEM126B;MCM3AP-AS1;CGGBP1;SKAP2;ZNF397;POM121;SEH1L;SAR1A;AGAP1;IL20RB;RNPC3;SLC5A3;GLG1;GRPEL2;MYO6;PLCG2;ZSCAN12;ZNF148;ZSCAN16;SLC19A2;EDEM3;B3GALNT2;ZNF264;FZD3;PRPF38A;LNPEP;BRAF;CDC6;MAG…
25909	AHCTF1	AT-hook containing transcription factor 1	-0.078	1.881				JUN K562 hg19	555/4156	0.99999	0.999994	0	0	0.707534	6.96437e-06	ZNF175;ZNF174;TFRC;MAML2;SNORA9;PGAP2;IPP;TIPARP-AS1;TPGS1;RRP8;BACH2;CNST;SYNGAP1;LSM11;ZSCAN30;PSMD5;PIP4K2B;DIP2B;PKNOX1;JUNB;ZNF169;HEMK1;PRKAB2;GABARAPL1;ZNF284;ZNF283;ZNF281;ZNF10;HUS1;IFT80;ZNF12;HCFC2;RC3H2;MED6;MYL6;WDR81;TFR2;DDIT3;MAP1B;HMBS;LETMD1;CGGBP1;RNF216P1;SKAP2;ATF4;ZNF28;NUP205;POM121;ZNF394;SEH1L;TERC;MRPL19;MTMR9;COPS7B;ZNF23;LOH12CR2;CHST11;PTPMT1;SFN;ZNF268;B3GALNT2;FZD1;…
105379524	LOC105379524	uncharacterized LOC105379524	0.735	7.855				POLR2A MCF-7 hg19	540/4137	0.99999	0.999994	0	0	0.685759	6.74507e-06	SNORA9;MAML1;DPY19L2P2;WDR89;ELK4;ZFYVE28;ALKBH2;IL4I1;CIRBP-AS1;LIPH;ZC3H12A;CDK20;ZNF169;NFRKB;DDX17;TSPYL2;HEMK1;ZNF285;ZNF284;NHLRC3;TYW3;ZNF281;ZNF160;ZNF12;HCFC2;ZNF14;HSPG2;ATG12;EML5;MYL5;DDX39A;NHLRC2;ATF5;MCM3AP-AS1;CGGBP1;SKAP2;EEF1DP3;POM121;AGAP1;RNPC3;FAM171A1;FAM124B;LARP1;GRPEL2;MYO6;ST3GAL4;PLCG2;PRR25;FZD1;NFE2;PRELID2;ZNF264;FZD3;PRPF38A;ZNF141;PLK2;FZD7;PBX2;BRAF;CDC6;MAGOHB;Z…
129787	TMEM18	transmembrane protein 18	-0.14	1.57				FOS MCF 10A hg19	542/4017	0.99999	0.999994	0	0	0.719648	7.04479e-06	ZNF174;TFRC;OSGEPL1;DQX1;WDR89;PTPDC1;RRP8;BACH2;ALKBH2;COMTD1;CNST;KIAA1586;ZSCAN30;LIPH;ZC3H12A;CDK20;PKNOX1;VPS36;JUNB;ZNF169;IER2;ZNF17;HEMK1;PRKAB2;CXADR;STARD5;ZNF284;ZNF283;TYW3;HUS1;HCFC2;MYL5;MYL6;WDR81;DDIT3;HMBS;NHLRC2;TMEM126B;ATF5;LETMD1;CGGBP1;RNF216P1;SKAP2;ZNF397;CDC42SE1;ZNF155;ZNF394;ZNF273;CFH;TERC;HHLA3;MRPL19;COPS7B;IL20RB;SLCO5A1;ZNF23;RNPC3;LOH12CR2;CHST11;GRPEL2;PLCG2;ZNF1…
7173	TPO	thyroid peroxidase	0.82	1.61				GATA1 G1E-ER4 mm9	451/3942	0.99999	0.999994	0	0	0.576911	5.63002e-06	TFRC;DQX1;CLEC10A;TMEM95;TPGS1;RRP8;COMTD1;ZC3H12A;CDK20;DIP2B;PKNOX1;IER5;GABARAPL1;RC3H1;MED9;RC3H2;MED6;RUFY1;CNBD2;TFR2;DDIT3;HMBS;TMEM126B;ATF5;CDC42SE1;POM121;CDCA3;RNPC3;LARP1;RDH10;ST3GAL4;SLC19A2;TOE1;EDEM3;B3GALNT2;NFE2;PRELID2;BTBD19;EDEM2;BRAF;CDC6;GP5;PRRC2B;EIF1;ATG2A;AVL9;XKR6;SETD5;LRRC39;SMG7;CYB561D1;FARS2;LETM2;ZCWPW1;SNORA78;LDLRAP1;RRP15;MYBPC3;DUSP2;WDR36;SNORA70;WDR37;TPI1;…
100506299	ID2-AS1	ID2 antisense RNA 1	0.55	2.627				CTCF H1-hESC hg19	459/3890	0.99999	0.999994	0	0	0.601783	5.85984e-06	MAML2;OSGEPL1;SERPINE2;IPP;TIPARP-AS1;BACH2;ALKBH2;COMTD1;CNST;ALCAM;LSM11;PSMD5;CDK20;DIP2B;VPS36;IER2;ZNF18;PRKAB2;CXADR;DAPK2;SOX13;ZNF10;EML5;MYL6;NUP210L;LETMD1;MCM3AP-AS1;RNF216P1;CDC42SE1;MTMR9;COPS7B;SLC5A3;LOH12CR2;FAM171A1;CHST11;RDH10;ZSCAN12;ALX4;SFN;HBQ1;ZNF148;ZNF268;SLC19A2;B3GALNT2;NFE2;ABCA2;PRPF38A;HOMER1;CADM1;TIPARP;ZNF260;PLK2;BRAF;GRIN2C;ASAH2B;ZNF702P;SNAI1;FXYD7;CPEB3;ZNF2…
10971	YWHAQ	tyrosine 3-monooxygenase/tryptophan 5-monooxygenase activation protein theta	0.202	1.534				MAX K562 hg19	507/3845	0.99999	0.999994	0	0	0.699515	6.79827e-06	ZNF174;SNORA9;PGAP2;TESK2;WDR89;PTPDC1;ALKBH2;IL4I1;COMTD1;CNST;SYNGAP1;KIAA1586;ZSCAN30;CIRBP-AS1;PKNOX1;TSPYL2;ZNF18;ACOT9;ZNF285;ZNF284;HCFC2;RC3H2;MED6;DDX39A;ZC3H11A;DDIT3;TCEANC2;SNORA24;ATF5;LETMD1;ZNF28;ZNF397;CDC42SE1;NUP205;POM121;SEH1L;SAR1A;COPS7B;RNPC3;FAM124B;GRPEL2;ST3GAL4;PLCG2;HBQ1;ZNF148;ZNF268;B3GALNT2;NFE2;TIPARP;CDC6;MAGOHB;PHC3;C12ORF76;FOSL2;FOSL1;SNAI1;SNORA48;TNFSF9;SFXN2…
106479524	RN7SL832P	RNA, 7SL, cytoplasmic 832, pseudogene	0.531	1.883				CTCF fibroblast of lung hg19	518/3799	0.99999	0.999994	0	0	0.733028	7.10984e-06	MAML2;OSGEPL1;IPP;TIPARP-AS1;RRP8;BACH2;ALKBH2;COMTD1;ALCAM;LSM11;CIRBP-AS1;CDK20;DIP2B;VPS36;JUNB;IER5;IER2;TSPYL2;WDR83OS;PRKAB2;ZNF285;TYW5;TYW3;ZNF160;SOX13;IFT80;RC3H2;EML5;WDR81;SNORA24;MCM3AP-AS1;ALG10B;RNF216P1;CDC42SE1;NUP205;POM121;ZNF394;MRPL19;MTMR9;ZNF23;RIC8A;LOH12CR2;ZSCAN12;SFN;HBQ1;ZNF268;SLC19A2;NFE2;PRELID2;ABCA2;ZNF264;PRPF38A;CADM1;TIPARP;ZNF260;ST13;PLK2;FZD7;GRIN2C;MAGOHB;F…
105373430	LOC105373430	uncharacterized LOC105373430	0.666	1.961				TCF7L2 HeLa-S3 hg19	391/2827	0.99999	0.999994	0	0	0.758911	7.35931e-06	ZNF174;TFRC;PGAP2;MAML1;GLDC;PTPDC1;ELK4;KIAA1586;ZSCAN30;CDK20;PRKACB;TSPYL2;WDR83OS;ACOT9;PRKAB2;CXADR;TYW3;MED9;ZNF12;HCFC2;ZNF14;ATG12;DDIT3;ALG10B;ZNF397;CDC42SE1;ZNF275;POM121;IL20RB;XKRX;CHST11;PTPMT1;ZSCAN12;SFN;ZSCAN16;SLC19A2;HEXIM1;EDEM3;PRELID2;PLK2;EDEM2;CDC6;MAGOHB;FOSL2;EIF1;FOSL1;ZNF37A;ATG2A;SFXN2;ZNF138;BTG3;LRSAM1;ADK;JRKL;PHF6;MRPL35;ING1;LETM2;TUBA1C;DSTYK;GPR137;PLEKHN1;ZNF3…
400946	LINC00954	long intergenic non-protein coding RNA 954	-0.248	1.78				STAT3 MCF 10A hg19	498/3788	0.99999	0.999994	0	0	0.697465	6.76142e-06	ZNF175;ZNF174;TFRC;DQX1;RRP8;BACH2;IPW;COMTD1;CNST;KIAA1586;ZSCAN30;ZC3H12A;CDK20;PIP4K2B;IER5;ZNF169;IER2;ISY1-RAB43;GSTK1;PRKAB2;ZNF285;ZNF284;ZNF283;TYW3;ZNF160;HUS1;ZNF14;WDR81;NUP210L;DDIT3;HMBS;ATF5;LETMD1;ALG10B;CGGBP1;SKAP2;ZNF397;ZNF155;NUP205;POM121;ZNF273;SAR1A;CFH;HHLA3;IL20RB;ZNF24;RNPC3;LOH12CR2;GRPEL2;ZNF148;SLC19A2;EDEM3;MCTS1;ZNF264;STARD13;PRPF38A;ZNF141;TIPARP;EDEM2;IL31RA;LNPE…
23369	PUM2	pumilio RNA binding family member 2	-0.082	1.326				POLR2AphosphoS2 K562 hg19	457/3782	0.99999	0.999994	0	0	0.622809	6.0361e-06	C5ORF24;ZNF175;MAML1;TESK2;ELK4;COMTD1;LOC100129034;KIAA1586;ZC3H12A;DDX17;ZNF18;ACOT9;ZNF281;ZNF160;ZNF12;ZNF14;HSPG2;RUFY1;TFR2;TMEM126B;MCM3AP-AS1;SKAP2;ZNF155;POM121;ZNF394;ABCB1;CDCA3;HHLA3;SLC5A3;LOH12CR2;PTPMT1;ZSCAN12;TOE1;BTBD19;TIPARP;ZNF260;ST13;MAGOHB;C12ORF76;ZNF37A;TNFSF9;CYB5RL;ZNF138;CDKN1C;SETD5;ZNF253;SPIN3;LRRC39;ZNF45;PHF6;ING1;LETM2;MECP2;CHAF1B;DSTYK;C1QTNF6;RNF151;RRP15;C5O…
80304	WDCP	WD repeat and coiled coil containing	-0.212	2.497				CTCF CH12.LX mm9	383/3777	0.99999	0.999994	0	0	0.49617	4.80769e-06	SLC46A3;ERRFI1;CCNJ;SERPINE2;TESK2;TMEM95;SCARNA2;WDR89;TPGS1;ALKBH2;COMTD1;ALCAM;LSM11;NIPAL3;PIEZO1;DIP2B;SEC62;VPS36;TRIM23;HEMK1;IL15RA;ACOT9;ST6GAL1;PAQR7;NHLRC3;ESCO1;TYW3;DAPK2;GPR37L1;RUNX2;DKK3;MFSD10;MYL6;MARF1;SNHG12;WDR81;PPA2;CYP2U1;BOLA2;KCNQ3;TFAM;SNORA24;SIK2;ADPRM;LETMD1;ALG10B;ALDH7A1;NUP205;POM121;SDC4;MTMR9;SLCO5A1;TEX261;PIK3R5;PGBD1;FAM171A1;RDH10;GRPEL2;INPP5K;SFN;CCR10;SCA…
105369164	LOC105369164	uncharacterized LOC105369164	0.491	1.915				SPI1 K562 hg19	198/1543	0.99999	0.999994	0	0	0.704274	6.82312e-06	SLC35B3;SLC35B2;ZNF175;TMEM41B;ACSM3;ZMYND8;EIF4A3;GCC2;SCARNA2;CNST;KIAA1586;SKP2;GLUL;IER2;ZNF284;FAM86EP;THAP2;NIF3L1;MYL6;THAP5;BOLA2;CAGE1;EZR;CGGBP1;ZNF397;POM121;MTMR9;COPS7B;ZBTB5;RPAP3;ZNF709;SCFD2;DHX36;CSTF1;ZSCAN12;SNX9;MCTS1;ZRANB2;CRADD;TGDS;SIGLEC10;OSGIN1;PBX2;UBAC2-AS1;ZBTB6;VNN2;FUBP1;CYB5RL;CC2D1A;DET1;TPI1P2;AP4E1;ZNF45;SMG7;PIGW;HERPUD1;ZNF808;TUBA1C;ZNF248;C5ORF63;ZNF485;DUS…
51277	DNAJC27	DnaJ heat shock protein family (Hsp40) member C27	-0.131	1.683				SAP30 K562 hg19	266/2000	0.99999	0.999994	0	0	0.730762	7.07188e-06	SLC35B3;ERRFI1;CCDC89;MAML2;GCC2;TPGS1;BACH2;CCT6B;IL4I1;MT2A;RASSF1;CDC23;KIAA1586;NIPAL3;CDK20;CHAC1;PRKACB;JUNB;DDX17;ACVR1;PAQR8;ISY1-RAB43;TSPYL2;GABARAPL1;ZNF284;TYW5;ZNF283;LOC389765;SLC35C2;TYW3;ZNF281;MFSD11;HCFC2;THAP2;EML5;NIF3L1;MYL6;THAP6;TFR2;TCEANC2;TFAM;SNORA24;CCDC82;CGGBP1;ZNF275;POM121;CFH;NLK;LOH12CR2;ZNF709;SNX1;MYO6;DHX36;ZNF700;SNX9;ZBED5;B3GALNT2;EDEM3;ZNF264;SNORD12B;SURF…
1788	DNMT3A	DNA methyltransferase 3 alpha	-0.167	2.008				KDM5B K562 hg19	266/2000	0.99999	0.999994	0	0	0.730762	7.07188e-06	SLC23A2;TMEM41B;GCC2;TIPARP-AS1;WDR89;TPGS1;CDC23;CNST;PPP4R1;PPP2R1B;KIAA1586;LIPH;SEPHS1;ZNF18;HEMK1;CXADR;ZNF284;PAQR7;LOC389765;DAPK2;ZNF160;MED9;RUFY1;MYL5;NIF3L1;DDX39A;THAP5;NUP210L;COL8A2;TFAM;NHLRC2;EEF1DP3;SAR1A;COPS7B;MTMR4;XKRX;RDH10;ZNHIT6;DHX36;ST3GAL4;TP53BP1;ZBED6;SPTBN2;B3GALNT2;BBS1;ST13;INSR;EDEM2;CDC6;GADD45G;ZNF559-ZNF177;ALDH6A1;ASAH2B;NDUFAF4;ZNF702P;PAF1;SFXN2;NOL11;ZNF133…
105374332	LOC105374332	uncharacterized LOC105374332	0.65	2.009				USF2 HeLa-S3 hg19	266/2000	0.99999	0.999994	0	0	0.730762	7.07188e-06	C5ORF24;ZNF175;SLC35B4;MAML2;EIF4A3;THUMPD3;WDR89;CYB5D2;CCT6B;NFU1;ALKBH2;COMTD1;CNST;RUSC2;LIPH;NIPAL3;CHORDC1;FBXO4;CDK20;LONP2;PDK3;DIP2B;TNS4;IER2;ZNF17;ESCO1;NHLRC3;METTL3;GOLPH3L;HUS1;HCFC2;MED6;NIF3L1;THAP6;WDR81;SNHG10;C3ORF20;ATF5;LETMD1;ALDH7A1;ZNF394;PEX11A;IL20RB;RPAP3;FXR1;LOH12CR2;SNX1;ZNHIT6;PLCG2;INPP5K;ZNF148;ZBED5;BTN2A3P;MCTS1;BBS1;GADD45B;TGDS;ST13;GADD45A;LNPEP;MAGOHB;PHC3;C…
55252	ASXL2	ASXL transcriptional regulator 2	-0.101	1.411				YY1 GM12878 hg19	266/2000	0.99999	0.999994	0	0	0.730762	7.07188e-06	SLC35B3;ZNF175;PANK3;CCNJ;ZNF174;TFRC;OSGEPL1;TPGS1;RRP8;CCT6B;ZDBF2;ALKBH2;COMTD1;MIR4469;KIAA1586;PSMD5;ZC3H12A;BTRC;SKP2;ZNF169;TRIM23;DDX17;ZNF285;ZNF284;ZNF283;TYW3;SACM1L;METTL3;ACTN4;ZNF14;THAP2;DDX39A;DDIT3;COL8A2;CAGE1;ALG10B;RNF216P1;ZNF397;NUP205;COPS7B;TEX261;ZNF23;GLG1;PGBD1;ZNHIT6;CSTF1;ZNF148;ZSCAN16;ZBED5;SDR42E1;SNORD12B;FZD3;PRPF38A;ZNF141;CRADD;SNORD12C;MAGOHB;NET1;FBXL8;ZNF559…
105374334	LOC105374334	uncharacterized LOC105374334	-0.331	1.903				SIN3A GM12878 hg19	266/2000	0.99999	0.999994	0	0	0.730762	7.07188e-06	ZNF175;SLC35B4;PANK3;PGAP2;IPP;GCC2;HERC5;ALKBH2;IL4I1;ALCAM;LOC100289511;KIAA1586;PSMD5;FTH1;NIPAL3;FBXO4;CCDC96;BTRC;ZNF169;TSPYL2;WDR83OS;ZNF284;ZNF160;ZNF12;HCFC2;ATG12;MAPK8IP1;THAP6;THAP5;SIK2;LETMD1;CCDC82;ALG10B;CGGBP1;ZNF155;POM121;SH2D2A;PEX11A;DCUN1D4;MTMR9;TEX261;ZNF23;ZBTB5;RPAP2;SCFD2;ZSCAN12;ZSCAN16;HLA-DQA1;EDEM3;BBS1;ZRANB2;HOMER1;EDEM2;BSDC1;RAB39B;CDC6;MAGOHB;SNHG3;NET1;FOSL1;C…
1058	CENPA	centromere protein A	0.49	1.798				CTCF T-cell acute lymphoblastic leukemia hg19	266/2000	0.99999	0.999994	0	0	0.730762	7.07188e-06	ERVK13-1;SLC35B4;IFITM2;TFRC;TMEM41B;THUMPD3;SCARNA2;BACH2;RCBTB2;IL4I1;COMTD1;ALCAM;LSM11;PPAT;NIPAL3;CHORDC1;EIF2D;PIP4K2B;VPS36;JUNB;ZNF284;ESCO1;NHLRC3;ZNF160;GOLPH3L;ZNF10;FAM86EP;RC3H2;MED6;MFSD10;MAPK8IP1;SNHG15;FLJ13224;NIF3L1;SNORD100;PPA2;WDR81;TMEM126B;CAGE1;SNORA24;NHLRC2;LETMD1;EZR;CGGBP1;ATF4;RNF216P1;ZNF397;POM121;RNPC3;SCFD2;ZNHIT6;ZNF268;SCAI;SNORD36B;FZD3;ZRANB2;HOMER1;TGDS;MAGO…
11117	EMILIN1	elastin microfibril interfacer 1	0.23	1.744				JUN HepG2 hg19	266/2000	0.99999	0.999994	0	0	0.730762	7.07188e-06	ERRFI1;SCOC;PGAP2;OSGEPL1;TP53RK;UXS1;TXNDC11;GCC2;CYB5D2;BACH2;ZSCAN30;FBXO4;ZNF721;IER5;DLEU7;GABARAPL1;ZNF284;SLC35C2;SACM1L;FAM86EP;FLJ13224;MYL6;DDIT3;SNORA21;SPTBN5;ZNF24;ZBTB5;MTMR4;GSPT1;ZNHIT2;DHX36;CSTF1;ZNF148;HLA-DQA1;SPTBN2;SLC19A2;BBS2;B3GALNT2;BBS1;BTBD19;PRPF38A;ZNF383;HOMER1;SLC10A1;ST13;IL31RA;OSGIN1;BSDC1;RAB39B;BRAF;MAGOHB;FOSL2;EIF1;GPR137C;FOSL1;FUBP1;ID1;PAF1;FBXL3;ARMC12;D…
2976	GTF3C2	general transcription factor IIIC subunit 2	-0.069	1.694				CTCF SK-N-SH hg19	471/3657	0.99999	0.999994	0	0	0.680149	6.55447e-06	TFRC;MAML2;OSGEPL1;SERPINE2;IPP;TESK2;TIPARP-AS1;WDR89;TPGS1;RRP8;BACH2;ZFYVE28;ALKBH2;COMTD1;ALCAM;LSM11;PSMD5;DIP2B;VPS36;IER5;IER2;ZNF18;PRKAB2;CXADR;DAPK2;SOX13;EML5;MYL6;LETMD1;MCM3AP-AS1;ALG10B;RNF216P1;CDC42SE1;NUP205;POM121;MRPL19;MTMR9;COPS7B;SLC5A3;GLG1;LOH12CR2;FAM171A1;CHST11;ZSCAN12;ALX4;HBQ1;ZNF268;SLC19A2;B3GALNT2;ABCA2;HOMER1;CADM1;TIPARP;PLK2;EDEM2;BRAF;GRIN2C;FOSL2;ZNF559-ZNF177…
84450	ZNF512	zinc finger protein 512	-0.127	2.916				CHD1 H1-hESC hg19	466/3635	0.99999	0.999994	0	0	0.676237	6.51008e-06	ZNF174;SNORA9;SERPINE2;IPP;TIPARP-AS1;WDR89;TPGS1;PTPDC1;ZDBF2;IL4I1;COMTD1;PPP4R1;KIAA1586;ZSCAN30;PSMD5;CDK20;PIP4K2B;DIP2B;VPS36;DDX17;TSPYL2;HEMK1;ZNF18;ACOT9;PRKAB2;ZNF285;TYW5;HUS1;RUFY1;NUP210L;TCEANC2;SKAP2;EEF1DP3;ZNF23;ZNF24;SLC5A3;RIC8A;MYO6;ALX4;ZNF148;ZSCAN16;SLC19A2;TOE1;B3GALNT2;NFE2;ZNF264;ZNF141;ZNF260;DNAH14;LNPEP;FOSL2;FOSL1;ASAH2B;NAPEPLD;SNAI1;SFXN2;XKR6;GPR19;ZNF134;PHF6;PRS…
100302650	BABAM2-AS1	BABAM2 antisense RNA 1	0.552	4.792				MYOG myocyte mm9	430/3623	0.99999	0.999994	0	0	0.610678	5.87562e-06	IPP;WDR89;ALKBH2;COMTD1;CNST;ALCAM;PSMD5;EVA1C;ZC3H12A;CDK20;MIR22HG;PRKACB;JUNB;DLEU7;SNORA31;TSPYL2;PRKAB2;STARD5;TYW5;RC3H1;HUS1;MED9;HSPG2;ADCY9;TMEM126B;ADPRM;LETMD1;CGGBP1;GNE;CDC42SE1;NUP205;SAR1A;MTMR9;AGAP1;MTMR4;SLC5A3;PPP3R2;CHST11;RDH10;RHBDL1;NFE2;BTBD19;FZD3;STARD13;CADM1;ST13;PLK2;FZD7;LNPEP;BRAF;PRRC2B;FOSL1;SNAI1;AVL9;SMG1;PYGM;AREG;PRSS23;LETM2;MECP2;MRPL42;SH3BGRL3;ANXA9;RRP15;…
105374381	LOC105374381	uncharacterized LOC105374381	0.443	1.529				CEBPB HepG2 hg19	463/3621	0.99999	0.999994	0	0	0.674083	6.48508e-06	OSGEPL1;PGAP2;TESK2;WDR89;LSM11;PSMD5;PKNOX1;IER2;ZNF17;TSPYL2;GABARAPL1;CXADR;STARD5;TYW3;HUS1;IFT80;ZNF14;RC3H2;MYL6;DDIT3;HMBS;TCEANC2;SNORA21;NGEF;GPLD1;ZNF397;CDC42SE1;ZNF155;ZNF394;SAR1A;HHLA3;MRPL19;MTMR9;AGAP1;ZNF24;MTMR4;LOH12CR2;ZNF148;ZNF268;SLC19A2;MCTS1;PRELID2;PRPF38A;HOMER1;EDEM2;CDC6;PHC3;EIF1;FOSL1;FXYD1;ATG2A;CYB5RL;SFXN2;CPEB3;SETD5;FARS2;LETM2;SHF;NHSL1;ZNF248;ANXA9;RRP15;SIRT…
105374382	LOC105374382	uncharacterized LOC105374382	0.44	1.576				MAX HeLa-S3 hg19	453/3575	0.99999	0.999994	0	0	0.666636	6.39932e-06	MAML2;PGAP2;UXS1;TESK2;TIPARP-AS1;WDR89;RRP8;ALKBH2;IL4I1;CNST;PSMD5;LIPH;CDK20;PRKACB;ZNF169;ZNF284;NHLRC3;ZNF281;HUS1;RC3H2;MED6;ATG12;ZC3H11A;DDIT3;HMBS;NHLRC2;TMEM126B;LETMD1;ZNF155;POM121;SEH1L;MRPL19;GLG1;GRPEL2;MYO6;ZSCAN12;SFN;ZSCAN16;SLC19A2;NFE2;PRELID2;ZNF264;TIPARP;ST13;CDC6;MAGOHB;FOSL1;LOC100128398;NAPEPLD;CYB5RL;SFXN2;ZNF133;SETD5;ZNF253;LRSAM1;SPEF1;SPIN3;ADK;JRKL;ZNF45;CYB561D1;L…
403150	FOSL2-AS1	FOSL2 antisense RNA 1	0.668	2.698				TBL1XR1 K562 hg19	475/3414	0.99999	0.999994	0	0	0.758292	7.26154e-06	ZNF175;MAML2;PGAP2;TESK2;TIPARP-AS1;WDR89;RRP8;BACH2;ALKBH2;JUNB;ZNF169;ZNF17;DDX17;TSPYL2;WDR83OS;PRKAB2;ZNF285;ZNF283;MED9;IFT80;MED6;DDX39A;TFR2;TMEM126B;MCM3AP-AS1;ALG10B;CGGBP1;RNF216P1;SKAP2;ATF4;CDC42SE1;ZNF394;ZNF273;MRPL19;COPS7B;ZNF23;MTMR4;RIC8A;LOH12CR2;RDH10;GRPEL2;ST3GAL4;ZSCAN12;HBQ1;ZNF148;SLC19A2;SDR42E1;PRELID2;PRPF38A;HOMER1;DNAH14;BRAF;PHC3;FOSL1;ASAH2B;ZNF37A;CYB5RL;ZNF138;CP…
2355	FOSL2	FOS like 2, AP-1 transcription factor subunit	0.664	2.423				RCOR1 K562 hg19	480/3501	0.99999	0.999994	0	0	0.742277	7.10276e-06	ZNF174;TFRC;PGAP2;TESK2;WDR89;BACH2;ZDBF2;ALCAM;SYNGAP1;KIAA1586;LIPH;ZC3H12A;DIP2B;PKNOX1;JUNB;IER2;SNORA31;ZNF17;TSPYL2;GSTK1;WDR83OS;ZNF285;STARD5;TYW5;NHLRC3;SOX13;MED9;IFT80;HCFC2;ATG12;RUFY1;EML5;DDX39A;DDIT3;CGGBP1;RNF216P1;ZNF394;CFH;HHLA3;MRPL19;COPS7B;ZNF23;ZNF24;SLC5A3;GRPEL2;ZSCAN12;SNORA57;HBQ1;ZNF148;SLC19A2;EDEM3;B3GALNT2;SDR42E1;ABCA2;PHC3;FOSL2;FOSL1;ZNF37A;AVL9;CPEB2;CDKN1C;LRSA…
238	ALK	ALK receptor tyrosine kinase	0.295	1.367				POLR2A GM12891 hg19	423/3050	0.99999	0.999994	0	0	0.759173	7.25335e-06	ZNF175;GLDC;UXS1;TESK2;TPGS1;PTPDC1;IL4I1;KIAA1586;JUNB;ZNF169;IER2;ZNF17;TSPYL2;WDR83OS;ZNF285;ZNF283;TYW3;ZNF281;ZNF12;HCFC2;ZNF14;ZC3H11A;TMEM126B;CGGBP1;ZNF28;ZNF397;ZNF155;ZNF275;POM121;ZNF273;SAR1A;ZNF23;RNPC3;GRPEL2;PLCG2;ZSCAN12;ZNF148;ZSCAN16;SLC19A2;ZNF264;ZNF141;ZNF382;ZNF260;ST13;EDEM2;MAGOHB;FOSL2;ASAH2B;ZNF37A;ZNF30;SNAI1;CYB5RL;ZNF138;CPEB3;ZNF136;ZNF256;ZNF493;ZNF491;SPIN3;ZNF45;C…
105374414	LOC105374414	uncharacterized LOC105374414	0.68	2.657				POLR2A A549 hg19	454/3474	0.99999	0.999994	0	0	0.696133	6.64943e-06	ZNF175;PID1;PGAP2;SERPINE2;GLDC;PTPDC1;RRP8;ZFYVE28;ALKBH2;IL4I1;PREX1;ALCAM;LIPH;NFRKB;ZNF287;TSPYL2;GSTK1;ACOT9;PRKAB2;GABARAPL1;ZNF284;ZNF281;DAPK2;ZNF160;MED9;ZNF12;ZNF14;RC3H2;MED6;ATG12;ZC3H11A;HMBS;TCEANC2;ZNF397;CDC42SE1;ZNF155;POM121;COPS7B;ZNF23;RNPC3;FAM171A1;MYO6;ST3GAL4;PLCG2;ZNF148;ZSCAN16;SLC19A2;HEXIM1;SDR42E1;PRELID2;PRPF38A;ST13;PLK2;BRAF;CDC6;MAGOHB;ZNF559-ZNF177;ASAH2B;ZNF37A;…
81606	LBH	LBH regulator of WNT signaling pathway	-0.249	3.774				CTCF endothelial cell of umbilical vein hg19	456/3469	0.99999	0.999994	0	0	0.701663	6.70054e-06	ZNF174;MAML2;OSGEPL1;IPP;TESK2;TIPARP-AS1;RRP8;BACH2;ZFYVE28;ALKBH2;COMTD1;ALCAM;LSM11;PSMD5;CIRBP-AS1;CDK20;DIP2B;VPS36;IER2;ZNF18;PRKAB2;CXADR;TYW5;TYW3;DAPK2;SOX13;MCM3AP-AS1;ALG10B;RNF216P1;CDC42SE1;ZNF275;MTMR9;ZNF23;ZNF24;RNPC3;SLC5A3;LOH12CR2;ZSCAN12;SFN;HBQ1;ZNF148;ZNF268;SLC19A2;B3GALNT2;ABCA2;CADM1;TIPARP;GRIN2C;MAGOHB;PHC3;FOSL2;ZNF559-ZNF177;NAPEPLD;ATG2A;FXYD7;ZNF138;CPEB3;ZNF256;ZNF…
4052	LTBP1	latent transforming growth factor beta binding protein 1	0.692	1.943				MYC MCF 10A hg19	425/3382	0.99999	0.999994	0	0	0.662093	6.29459e-06	TFRC;DQX1;UXS1;IPP;ELK4;ZSCAN30;ZC3H12A;CDK20;JUNB;ZNF169;ZNF18;ZNF285;ZNF283;ZNF160;MED9;RC3H2;MED6;ATG12;DDX39A;WDR81;DDIT3;MCM3AP-AS1;CGGBP1;SKAP2;ZNF397;ZNF275;POM121;SEH1L;CDCA3;HHLA3;MRPL19;COPS7B;RNPC3;GLG1;LOH12CR2;GRPEL2;ZSCAN12;SFN;ZNF148;B3GALNT2;SDR42E1;FZD3;STARD13;PRPF38A;HOMER1;PLK2;IL31RA;MAGOHB;PHC3;FOSL2;EIF1;FOSL1;ZNF559-ZNF177;EHD4;CPEB3;ZNF136;GPR19;ZNF133;LRSAM1;ZNF493;SPEF1…
25940	FAM98A	family with sequence similarity 98 member A	-0.129	1.346				CTCF keratinocyte hg19	446/3361	0.999991	0.999994	0	0	0.712032	6.76198e-06	ZNF174;MAML2;OSGEPL1;IPP;TESK2;TIPARP-AS1;RRP8;BACH2;ALKBH2;COMTD1;ALCAM;LSM11;CDK20;MIR22HG;DIP2B;VPS36;IER2;WDR83OS;PRKAB2;ZNF160;SOX13;ZNF10;IFT80;ZNF14;EML5;MYL6;LETMD1;MCM3AP-AS1;RNF216P1;CDC42SE1;NUP205;POM121;MRPL19;MTMR9;ZNF23;GLG1;LOH12CR2;GRPEL2;ZSCAN12;ALX4;SFN;HBQ1;ZNF148;ZNF268;SLC19A2;FZD1;ABCA2;FZD3;HOMER1;CADM1;TIPARP;GRIN2C;PHC3;FOSL2;ASAH2B;SNAI1;CPEB3;ZNF256;GPR19;CDKN1C;ZNF133…
107985870	LOC107985870	uncharacterized LOC107985870	0.491	1.907				UBTF K562 hg19	437/3293	0.999991	0.999994	0	0	0.712964	6.74643e-06	ZNF174;MAML2;TESK2;PTPDC1;ZDBF2;ALKBH2;COMTD1;PPP4R1;KIAA1586;ZSCAN30;ZNF169;ZNF17;WDR83OS;ZNF18;ACOT9;STARD5;TYW5;TYW3;HUS1;MED9;SYTL3;EML5;DDX39A;WDR81;TCEANC2;NHLRC2;CGGBP1;SKAP2;CDC42SE1;ZNF275;POM121;TERC;IL20RB;COPS7B;FAM124B;MYO6;PLCG2;ZSCAN12;SNORA57;B3GALNT2;EDEM3;PRELID2;ACE;HOMER1;FZD7;EDEM2;MAGOHB;FOSL2;ASAH2B;EHD4;TNFSF9;CPEB3;AVL9;ZNF493;SPIN3;C12ORF40;CYB561D1;SHF;TUBA1C;ZNF248;ZNF…
92906	HNRNPLL	heterogeneous nuclear ribonucleoprotein L like	0.226	1.782				CTCF HeLa-S3 hg19	421/3275	0.999991	0.999994	0	0	0.683735	6.46347e-06	MAML2;OSGEPL1;IPP;TIPARP-AS1;RRP8;ALKBH2;COMTD1;ALCAM;LSM11;LIPH;CDK20;MIR22HG;DIP2B;VPS36;IER2;TSPYL2;PRKAB2;CXADR;SOX13;EML5;MYL6;DDIT3;TCEANC2;LETMD1;MCM3AP-AS1;RNF216P1;CDC42SE1;MTMR9;LOH12CR2;PLCG2;ZSCAN12;ZNF148;ZNF268;SLC19A2;B3GALNT2;NFE2;PRELID2;ABCA2;FZD3;ZNF260;PLK2;EDEM2;PHC3;ZNF559-ZNF177;SNAI1;FXYD7;ZNF138;CPEB3;CDKN1C;LRSAM1;SPEF1;SMG7;PIGW;CYB561D1;FARS2;DSTYK;SH3BGRL3;DUSP4;MYBPC…
130589	GALM	galactose mutarotase	0.235	1.977				RAD21 SK-N-SH hg19	381/3228	0.999991	0.999994	0	0	0.612357	5.77378e-06	MAML2;SERPINE2;EIF4A3;TMEM95;TIPARP-AS1;TPGS1;BACH2;ELK4;HERC5;ALKBH2;COMTD1;MT2A;ALCAM;LSM11;ZNF607;RUSC2;NIPAL3;FBXO4;PIEZO1;EIF2D;DIP2B;SEC62;VPS36;JUNB;IER2;CMKLR1;CDON;PRKAB2;ST6GAL1;TYW3;ACTN1;DAPK2;ZNF160;SOX13;GPR37L1;MAPK8IP1;EML5;ASTL;PPA2;MAP1B;HSBP1L1;COL8A2;C3ORF20;SIK2;CTXN1;ALG10B;ALDH7A1;KCTD15;RNF216P1;CDC42SE1;CASZ1;COPS7B;MTMR4;SLC5A3;FXR1;PGBD1;LOH12CR2;FAM171A1;ZNHIT2;CHST11;…
344387	CDKL4	cyclin dependent kinase like 4	0.388	1.324				RAD21 MEL cell line mm9	323/3199	0.999991	0.999994	0	0	0.503118	4.73613e-06	SLC46A3;SLC35B2;MAML2;PGAP2;TMEM95;WDR89;TPGS1;ALKBH2;PREX1;COMTD1;LSM11;RUSC2;EVA1C;NIPAL3;CHORDC1;CDK20;CCDC96;PIEZO1;DIP2B;VPS36;TRIM23;PAQR8;ACOT9;ESCO1;TYW3;DAPK2;ENTPD7;RC3H1;DLEC1;MFSD10;CNBD2;NIF3L1;THAP6;MYL6;MARF1;WDR81;PPA2;MAP1A;SNORA24;NHLRC2;SIK2;ADPRM;LETMD1;CTXN1;ALG10B;ALDH7A1;TEX261;MTMR4;PIK3R5;PGBD1;SNX1;CHST11;RDH10;GRPEL2;INPP5K;SFN;CCR10;SCAI;CTSA;NTNG2;EGR1;ABCA2;SIGLEC15;…
102723824	EML4-AS1	EML4 antisense RNA 1	0.306	1.482				EP300 T47D hg19	141/1155	0.999991	0.999994	0	0	0.667738	6.28447e-06	TFRC;CCNT1;CD82;TACO1;C4ORF19;GCC2;NUCKS1;FBXO22;PREX1;PSMD5;CFL1;HCFC1R1;EIF2D;SEC62;JUNB;IER5;GLUL;PLS1;CDON;TSPYL2;PRKAB2;ZNF281;HARBI1;ZBTB37;ZNF10;CASK;MIRLET7I;HCFC2;MYL6;FLJ13224;RALGAPB;DDIT3;RBM14-RBM4;S100A6;S100A4;IL6ST;ALG10B;CGGBP1;RNF216P1;SNRPB;COX19;VCP;UBC;EP400;COX11;MIR1292;ZNF786;B3GALNT2;BBS1;PRELID2;TIPARP;OSGIN1;LNPEP;PTK6;MAFA;SSH3;EFNA1;G6PC3;BCL6;CNOT1;ZFP62;DMXL1;BHLHE4…
57504	MTA3	metastasis associated 1 family member 3	-0.168	1.798				MAX HepG2 hg19	429/3158	0.999991	0.999994	0	0	0.737249	6.93029e-06	PGAP2;DQX1;DPY19L2P2;TESK2;WDR89;PTPDC1;RRP8;ALKBH2;IL4I1;CNST;ALCAM;KIAA1586;PKNOX1;PRKACB;JUNB;NFRKB;ZNF17;ZNF285;CXADR;ZNF284;NHLRC3;IFT80;HCFC2;EML5;DDX39A;ZC3H11A;HMBS;NHLRC2;TMEM126B;NGEF;CGGBP1;ZNF397;CDC42SE1;NUP205;EEF1DP3;MRPL19;MTMR9;COPS7B;ZNF23;ZNF24;MTMR4;RNPC3;RDH10;GRPEL2;PLCG2;ZSCAN12;ZSCAN16;B3GALNT2;PRELID2;STARD13;HOMER1;ZNF382;TIPARP;ST13;EDEM2;DNAH14;MAGOHB;EIF1;FOSL1;ASAH2B…
107985875	LOC107985875		0.418	3.824				MYOD1 myocyte mm9	370/3164	0.999991	0.999994	0	0	0.606074	5.694e-06	SLC23A2;SLC35B4;CCNJ;TFRC;IPP;TXNDC11;MIR425;BACH2;MILR1;LGALS1;CNST;ALCAM;PPAT;ZC3H12A;CHORDC1;CDK20;PDK3;PIEZO1;MIR22HG;EIF2D;DIP2B;CHAC1;PKNOX1;SLC12A6;PTGDS;VPS36;SCN1B;SNORA31;PRKAB2;STARD5;PAQR7;ESCO1;ZFP3;GOLPH3L;MED9;ACTN4;GPR37L1;HCFC2;MFSD11;UHMK1;RUFY1;ARC;NHLRC2;TMEM126B;EZR;CGGBP1;ATF4;GNE;CDC42SE1;CASZ1;PAXIP1;SEH1L;SDC4;SLC35D1;AGAP1;MTMR4;NLK;SLC5A3;GSPT1;FXR1;ART1;SNX1;OTOA;ZNHIT…
100189265	TRI-TAT2-1	tRNA-Ile (anticodon TAT) 2-1	0.422	2.58				POLR2A MCF 10A hg19	400/3155	0.999991	0.999994	0	0	0.673055	6.32e-06	ZNF175;MAML2;SERPINE2;DQX1;TESK2;PTPDC1;MIR425;BACH2;IL4I1;KIAA1586;LIPH;CDK20;MIR22HG;ZNF169;ZNF17;ZNF287;TSPYL2;WDR83OS;ZNF285;CXADR;TYW5;DAPK2;ZNF160;IFT80;ZNF12;ZNF14;FAM86EP;MED6;DDX39A;NHLRC2;ZNF28;ZNF397;ZNF155;CDC42SE1;ZNF275;POM121;ZNF394;SAR1A;MTMR9;COPS7B;ZNF23;RNPC3;SLC5A3;FAM171A1;CHST11;MYO6;ZSCAN12;ZSCAN16;NFE2;SDR42E1;FZD3;STARD13;ZNF141;ST13;EDEM2;BRAF;CDC6;ZNF559-ZNF177;SULT1B1;…
105374570	LOC105374570	uncharacterized LOC105374570	0.412	1.577				JUND HepG2 hg19	403/3153	0.999991	0.999994	0	0	0.680263	6.38695e-06	ZNF174;TFRC;PGAP2;PTPDC1;RRP8;BACH2;COMTD1;ZSCAN30;MIR22HG;PIP4K2B;VPS36;JUNB;IER2;GSTK1;PRKAB2;GABARAPL1;CXADR;ZNF284;MED9;MYL6;WDR81;DDIT3;ATF5;ALG10B;RNF216P1;ATF4;ZNF28;CDC42SE1;POM121;ZNF394;SAR1A;MTMR9;COPS7B;ZNF23;MTMR4;GLG1;LOH12CR2;ZNF148;SLC19A2;PRELID2;ZNF383;CADM1;IL31RA;MAGOHB;PHC3;FOSL1;ZNF138;AVL9;CYB561D1;SHF;TUBA1C;RRP15;ZNF121;SPHK1;KIAA1143;MIR1539;GCFC2;PSMA6;SIKE1;TUBB2A;MED2…
100129726	LINC01126	long intergenic non-protein coding RNA 1126	0.361	2.095				CTCF HCT116 hg19	386/3149	0.999991	0.999994	0	0	0.644226	6.04717e-06	MAML2;OSGEPL1;SERPINE2;TESK2;TMEM95;TIPARP-AS1;WDR89;TPGS1;ALKBH2;COMTD1;ALCAM;LSM11;PPP4R1;CDK20;DIP2B;VPS36;IER2;PRKAB2;CXADR;DAPK2;MYL6;MCM3AP-AS1;ALG10B;RNF216P1;CDC42SE1;TERC;MTMR9;LOH12CR2;FAM171A1;CHST11;SFN;HBQ1;ZNF268;B3GALNT2;ABCA2;ACE;TIPARP;PLK2;EDEM2;GRIN2C;ZNF559-ZNF177;ZNF702P;FXYD7;CPEB3;ZNF134;SPEF1;ZNF250;CYB561D1;FARS2;LETM2;MRPL42;ZAR1L;ZNF280B;SH3BGRL3;ANXA9;WDR38;LRRC45;FGFB…
107985877	LOC107985877		0.16	1.61				MAX H1-hESC hg19	410/3145	0.999991	0.999994	0	0	0.698265	6.55292e-06	PGAP2;GLDC;DQX1;DPY19L2P2;TIPARP-AS1;WDR89;PTPDC1;ALKBH2;LSM11;KIAA1586;NFRKB;ZNF287;HEMK1;ACOT9;ZNF285;ZNF284;NHLRC3;ZNF281;MED9;HCFC2;ZNF14;RC3H2;MED6;DDX39A;WDR81;NUP210L;HMBS;NHLRC2;LETMD1;MCM3AP-AS1;CGGBP1;RNF216P1;ZNF397;ZNF394;HHLA3;COPS7B;RNPC3;LOH12CR2;GRPEL2;ZSCAN12;ZNF148;ZNF268;PRELID2;ZNF264;STARD13;TIPARP;EDEM2;DNAH14;CDC6;MAGOHB;PHC3;C12ORF76;FOSL1;ZNF559-ZNF177;LOC100128398;ASAH2B…
64241	ABCG8	ATP binding cassette subfamily G member 8	0.352	2.082				MAX A549 hg19	421/3133	0.999991	0.999994	0	0	0.726963	6.81919e-06	ZNF175;CHIC1;PGAP2;IPP;ALCAM;LSM11;KIAA1586;ZC3H12A;DIP2B;DDX17;TSPYL2;ZNF18;ACOT9;ZNF284;ZNF160;HUS1;HCFC2;ZNF14;RUFY1;DDX39A;ZC3H11A;DDIT3;MAP1B;LETMD1;ALG10B;ZNF397;POM121;ZNF394;TERC;HHLA3;COPS7B;ZNF23;RNPC3;SLC5A3;LOH12CR2;CHST11;PTPMT1;GRPEL2;PLCG2;ZSCAN12;SNORA57;ZNF148;ZSCAN16;B3GALNT2;EDEM3;SDR42E1;PRELID2;HOMER1;TIPARP;ST13;EDEM2;IL31RA;CDC6;MAGOHB;PHC3;LOC100128398;ASAH2B;ZNF37A;TNFSF9…
102723904	LOC102723904	uncharacterized LOC102723904	0.5	2.475				WHSC1 K562 hg19	265/2000	0.999991	0.999994	0	0	0.727313	6.81659e-06	ERRFI1;ZNF175;TFRC;TP53RK;EIF4A3;IPP;THUMPD3;GCC2;SCARNA2;ALKBH2;MT2A;LSM11;PPP2R1B;JUNB;ZNF169;TRIM23;ZNF17;PRKAB2;ESCO1;ZNF283;IFRD1;GOLPH3L;ZNF10;PPA2;NUP210L;CAGE1;SIK2;SKAP2;ZNF397;ZNF394;SAR1A;MRPL19;MTMR9;RPAP2;GLG1;ZNF709;SCFD2;PTPMT1;ZNF700;ZNF268;HEXIM1;B3GALNT2;FZD1;FZD3;HOMER1;EDEM2;DNAH14;MAGOHB;SNHG3;ASAH2B;NDUFAF4;ZNF30;NOL11;DCP1A;RBAK;CPEB3;CC2D1A;CDS2;ZNF253;SNORA14B;MRPS14;FARS…
6519	SLC3A1	solute carrier family 3 member 1	-0.149	3.288				POLR2A GM18951 hg19	265/2000	0.999991	0.999994	0	0	0.727313	6.81659e-06	ERRFI1;ZNF174;TMEM41B;DPY19L2P2;THUMPD3;TXNDC11;PREX1;IL4I1;RASSF1;CDC23;PPP4R1;KIAA1586;ZSCAN30;ZNF845;PIEZO1;PDK3;SEPHS1;NFRKB;DDX17;ZNF284;NHLRC3;TYW3;ZFP3;METTL3;ACTN4;HCFC2;FAM86EP;RUFY1;NIF3L1;THAP6;DDX39A;SNHG10;TFAM;SIK2;LETMD1;ZNF28;ZNF397;ZNF155;ZNF275;POM121;SEH1L;ZNF273;SAR1A;DCUN1D4;COPS7B;TEX261;RNPC3;RPAP2;RPAP3;TRPM2;ZNF709;MYO6;ZSCAN12;ZNF700;RAB11FIP2;ZSCAN16;HLA-DQA1;SCAI;EDEM3…
9581	PREPL	prolyl endopeptidase like	-0.182	4.606				eGFP-HDAC8 K562 hg19	265/2000	0.999991	0.999994	0	0	0.727313	6.81659e-06	C5ORF24;ZNF174;TFRC;OSGEPL1;TMEM41B;ZMYND8;IPP;THUMPD3;SCARNA2;TPGS1;CCT6B;NFU1;ZNF204P;ALKBH2;IL4I1;CNST;PSMD5;NIPAL3;FBXO4;EIF2D;BTRC;JUNB;IER5;ZNF169;ZNF17;PAQR8;GSTK1;ACOT9;ZNF284;PAQR7;TYW5;SLC35C2;METTL3;ZNF10;HSD11B1L;IFT80;ATG12;MFSD10;SNHG15;DDX39A;THAP5;SNHG12;WDR81;SNORD102;TFAM;CAGE1;LETMD1;HHLA3;MTMR9;ZNF23;CSTF1;ZSCAN12;SNORA57;RBM12;BTN2A3P;CTSA;BBS1;ABCA2;BTBD19;CRADD;SNORD12C;DNA…
102724965	LOC102724965	uncharacterized LOC102724965	0.267	2.082				RELA GM18951 hg19	265/2000	0.999991	0.999994	0	0	0.727313	6.81659e-06	SLC35B3;SLC35B2;EIF4A1;SLC35B4;PANK3;ZNF174;PGAP2;UXS1;EIF4A3;SCARNA2;WDR89;RRP8;HERC5;ALKBH2;CNST;ZNF607;ZSCAN30;PSMD5;NIPAL3;FBXO4;EIF2D;SNRPD3;DIP2B;CHAC1;SEC62;WDR83OS;PRKAB2;ESCO1;TYW5;GOLPH3L;THAP2;FLJ13224;NIF3L1;DDX39A;THAP5;CYP2U1;DDIT3;NHLRC2;LETMD1;CCDC82;ATF4;CDC42SE1;NUP205;ZBTB5;RPAP2;FXR1;MYO6;CSTF1;ZSCAN12;INPP5K;ZNF700;HLA-DQA1;SLC19A2;BBS1;ZRANB2;TIPARP;ST13;GADD45A;EIF1;SNHG3;C…
105374584	LOC105374584	uncharacterized LOC105374584	0.324	1.458				NRF1 SK-N-SH hg19	265/2000	0.999991	0.999994	0	0	0.727313	6.81659e-06	SLC46A3;ERRFI1;ZNF175;CHIC1;ZNF174;MAML2;DQX1;TPGS1;ZFYVE28;LGALS3;IL4I1;CNST;LSM11;ZSCAN30;PPAT;ZNF845;NFRKB;CDON;ZNF287;PAQR8;ZNF18;GSTK1;CXADR;ESCO1;ZNF281;ZNF160;METTL3;MED9;IFT80;ACTN4;ZNF14;HSPG2;EML5;DDX39A;PPA2;CYP2U1;DDIT3;ZNF835;ZNF28;CASZ1;EEF1DP3;POM121;MYCBP2;AGAP1;ZNF24;SLC5A3;RPAP3;ZNF709;GRPEL2;ST3GAL4;CSTF1;INPP5K;HBQ1;BBS2;FZD3;CADM1;TGDS;EDEM2;DCLK2;CDC6;SNHG3;UBAC2-AS1;NDUFAF4…
100506235	LOC100506235	uncharacterized LOC100506235	0.269	1.751				ELK1 HeLa-S3 hg19	265/2000	0.999991	0.999994	0	0	0.727313	6.81659e-06	SLC35B2;ERRFI1;IFITM2;GCC2;CCT6B;NFU1;ALKBH2;COMTD1;CDC23;CNST;ALCAM;KIAA1586;FTH1;ZC3H12A;LONP2;SNRPD3;SLC12A6;VPS36;ZNF169;DDX17;ZNF18;TYW5;ZNF160;METTL3;MED9;MFSD11;MED6;JMJD6;PPA2;ZNF836;CGGBP1;RNF216P1;ZNF155;CDCA3;HHLA3;PEX11A;PPP1R35;COPS7B;ZNF23;SLC5A3;ZNF708;SCFD2;ZNHIT6;DHX36;CSTF1;ZSCAN12;INPP5K;ZSCAN16;BBS1;ABCA2;FZD3;SURF2;EDEM2;INTS2;DNAH14;OSGIN1;PARP16;SNHG6;MAGOHB;FOSL1;ACER2;LOC…
57142	RTN4	reticulon 4	0.193	1.458				MXI1 H1-hESC hg19	265/2000	0.999991	0.999994	0	0	0.727313	6.81659e-06	SLC35B3;CCNJ;ACSM3;THUMPD3;WDR89;CCT6B;PPP2R1B;KIAA1586;CCDC96;JUNB;NFRKB;WDR83OS;HEMK1;ACOT9;CXADR;ESCO1;ACTN1;METTL3;MFSD11;HCFC2;THAP2;MFSD10;MAPK8IP1;JMJD6;THAP6;DDX39A;HSBP1L1;LETMD1;ZNF397;CDC42SE1;HHLA3;COPS7B;RPAP3;XKRX;ZNHIT2;ALX4;ZNF700;ZNF148;ZSCAN16;HEXIM1;EDEM3;EGR1;BBS1;NMB;GADD45B;TIPARP;CDC6;MAGOHB;NET1;ZNF559-ZNF177;LOC100128398;EHD4;NDUFAF4;ATM;CALR;DCP1A;RBAK;CPEB2;ZNF136;ZNF25…
57223	PPP4R3B	protein phosphatase 4 regulatory subunit 3B	-0.079	1.964				MAFK HepG2 hg19	411/3120	0.999991	0.999994	0	0	0.708248	6.6371e-06	ZNF174;MAML1;DQX1;PTPDC1;ALKBH2;ALCAM;JUNB;IER2;ZNF17;ISY1-RAB43;WDR83OS;PRKAB2;ZNF284;TYW3;SOX13;HUS1;MED9;ZNF12;MED6;DDX39A;ZC3H11A;HMBS;TMEM126B;ATF5;ALG10B;NGEF;RNF216P1;SKAP2;ZNF397;NUP205;ZNF394;SAR1A;MRPL19;MTMR9;ZNF23;ZNF24;RNPC3;GRPEL2;SFN;ZNF148;ZSCAN16;EDEM3;PRELID2;ABCA2;CADM1;EDEM2;CDC6;MAGOHB;FOSL2;ZNF37A;ZNF30;CPEB3;ZNF256;GPR19;ZNF43;JRKL;VSIG10L;PHF6;MRPL35;FARS2;ZCWPW1;MRPL42;DS…
107984043	LOC107984043	formin-2-like	0.313	2.412				EP300 HepG2 hg19	409/3119	0.999991	0.999994	0	0	0.704018	6.59699e-06	TFRC;DQX1;TPGS1;PTPDC1;RRP8;IL4I1;COMTD1;KIAA1586;ZSCAN30;MIR22HG;PIP4K2B;DIP2B;JUNB;IER2;TSPYL2;WDR83OS;PRKAB2;CXADR;ZNF283;TYW3;ZNF281;HUS1;MED9;HCFC2;ATG12;EML5;MYL6;DDX39A;WDR81;TFR2;ZC3H11A;DDIT3;HMBS;SNORA21;NGEF;CGGBP1;RNF216P1;SKAP2;ATF4;ZNF397;NUP205;HHLA3;MTMR9;COPS7B;ZNF23;SLC5A3;GLG1;ZSCAN12;ZNF148;ZSCAN16;HEXIM1;NFE2;BTBD19;TIPARP;ST13;EDEM2;LNPEP;CDC6;ZNF37A;CYB5RL;CPEB3;ZNF491;SPIN…
64895	PAPOLG	poly(A) polymerase gamma	-0.148	2.807				MYC HeLa-S3 hg19	412/3080	0.999991	0.999994	0	0	0.723251	6.76294e-06	PGAP2;TIPARP-AS1;WDR89;RRP8;ZDBF2;ALKBH2;IL4I1;CNST;ALCAM;PSMD5;PKNOX1;VPS36;ZNF169;ISY1-RAB43;ZNF18;ACOT9;PRKAB2;TYW5;TYW3;ZNF10;RC3H2;ATG12;DDX39A;HMBS;NHLRC2;TMEM126B;ATF5;LETMD1;MCM3AP-AS1;ALG10B;CGGBP1;ATF4;ZNF397;NUP205;ZNF394;SEH1L;TERC;COPS7B;ZNF23;GRPEL2;ZNF148;SLC19A2;B3GALNT2;FZD1;PRELID2;TIPARP;ZNF260;ST13;EDEM2;DNAH14;MAGOHB;FOSL2;ZNF37A;SNAI1;TNFSF9;SFXN2;AVL9;SETD5;SMG1;LRSAM1;SPEF…
9736	USP34	ubiquitin specific peptidase 34	-0.128	1.985				CTCF HepG2 hg19	384/3081	0.999991	0.999994	0	0	0.659262	6.16381e-06	SLC23A2;SLC35B2;SLC35B4;IFITM2;MAML2;TRAF3IP2;OSGEPL1;IPP;TESK2;SCARNA2;TIPARP-AS1;NFU1;ZFYVE28;HERC5;ALKBH2;COMTD1;ALCAM;LSM11;ZNF607;RUSC2;PSMD5;PPAT;NIPAL3;FBXO4;MIR22HG;EIF2D;SNRPD3;DIP2B;SEC62;VPS36;NFRKB;IER2;IL15RA;PRKAB2;ST6GAL1;CXADR;ESCO1;DAPK2;METTL3;GOLPH3L;SOX13;GPR37L1;MFSD11;THAP2;MFSD10;EML5;THAP6;SNORD100;PPA2;CYP2U1;HSBP1L1;COL8A2;TFAM;CAGE1;MCM3AP-AS1;ALG10B;ALDH7A1;RNF216P1;CD…
105377633	USP34-DT	USP34 divergent transcript	0.368	2.676				RAD21 A549 hg19	357/3040	0.999991	0.999994	0	0	0.611233	5.70079e-06	C5ORF24;MAML2;SERPINE2;ACSM3;IPP;TESK2;TMEM95;SCARNA2;TIPARP-AS1;WDR89;TPGS1;RRP8;HERC5;ELK4;ALKBH2;COMTD1;ALCAM;LSM11;RUSC2;NIPAL3;PIEZO1;DIP2B;VPS36;IER5;IER2;PRKAB2;ESCO1;TYW3;DAPK2;SOX13;GPR37L1;JMJD6;CYP2U1;ASTL;MAP1B;COL8A2;C3ORF20;TFAM;CAGE1;SIK2;LETMD1;CTXN1;ALG10B;ALDH7A1;RNF216P1;NUP205;ZNF394;CFH;TEX261;MTMR4;SLC5A3;FAM171A1;ZNHIT2;ZNF708;CHST11;INPP5F;GALR2;RDH10;ZNHIT6;INPP5K;TP53BP1…
107985767	LOC107985767	uncharacterized LOC107985767	0.581	3.081				GATA1 MEL cell line mm9	327/2994	0.999991	0.999994	0	0	0.558351	5.19301e-06	SLC46A3;TRAF3IP2;TMEM41B;MAML1;CLEC10A;ZMYND8;EIF4A3;SCARNA2;CYB5D2;MILR1;GPR174;COMTD1;CNST;PSMD5;PPAT;FTH1;CHORDC1;CDK20;SLC12A6;SEC62;IER5;GLUL;TSPYL2;GSTK1;ACOT9;PRKAB2;GABARAPL1;PAQR7;TYW3;ZFP3;IFRD1;METTL3;GOLPH3L;ENTPD7;RC3H1;MED6;CNBD2;THAP6;SNHG12;DDIT3;SNHG10;TFAM;TMEM126B;ADPRM;ATF4;NUP205;ANAPC15;PPP1R35;MYCBP2;MTMR9;COPS7B;RNPC3;GSPT1;TTBK2;FAM124B;ZNHIT2;SNX1;SCFD2;ZSCAN12;SCAI;HEXI…
101927402	AFTPH-DT	AFTPH divergent transcript	0.684	3.225				MYC H1-hESC hg19	316/2971	0.999991	0.999994	0	0	0.540531	5.02012e-06	PANK3;PGAP2;TMEM41B;THUMPD3;RBM26-AS1;BACH2;NRADDP;ZDBF2;ALKBH2;MT2A;CNST;ALCAM;ZC3H12A;LONP2;DIP2B;SEC62;SKP2;IER5;DLEU7;TSPYL2;METTL3;MED9;GPR37L1;MFSD11;RC3H2;MFSD10;JMJD6;MDS2;THAP6;ADCY9;DDX39A;WDR81;CYP2U1;HSBP1L1;SPATA13;MCM3AP-AS1;SKAP2;RNF216P1;CDC42SE1;NUP205;ZNF394;SAR1A;DHH;MTMR9;GLG1;TTBK2;LARP1;MIR4688;ZNHIT6;ST3GAL4;SNX9;ZNF148;SLC19A2;BBS1;PRELID2;CADM1;CRADD;FZD7;EDEM2;DNAH14;RAB…
9792	SERTAD2	SERTA domain containing 2	-0.34	4.097				EBF1 GM12878 hg19	386/2924	0.999991	0.999994	0	0	0.712733	6.60059e-06	C5ORF24;TFRC;PGAP2;IPP;TESK2;COMTD1;KIAA1586;LIPH;PIP4K2B;ZNF169;ZNF18;GSTK1;HEMK1;STARD5;HUS1;HCFC2;MED6;MYL5;ALG10B;CGGBP1;SKAP2;RNF216P1;ZNF28;ZNF275;EEF1DP3;ZNF394;ZNF273;HHLA3;MRPL19;MTMR9;ZNF23;RNPC3;MTMR4;LOH12CR2;GRPEL2;ZSCAN16;B3GALNT2;ZNF264;ZNF260;EDEM2;MAGOHB;NAPEPLD;ZNF138;ZNF136;BTG3;LRSAM1;ZNF493;SPEF1;SHB;PIGW;CYB561D1;SHF;TUBA1C;DSTYK;RRP15;DUSP4;CHST7;KIAA1143;SIRT4;MIR1539;SIKE…
105374775	LOC105374775	uncharacterized LOC105374775	0.384	1.444				SIN3A H1-hESC hg19	351/2874	0.999991	0.999994	0	0	0.645136	5.95487e-06	SLC35B3;SLC46A3;IFITM2;CPNE5;SERPINE2;TMEM95;RBM26-AS1;WDR89;RRP8;PREX1;CDC23;KIAA1586;ZSCAN30;ZC3H12A;FBXO4;LONP2;PDK3;CHAC1;SKP2;JUNB;DLEU7;ISY1-RAB43;WDR83OS;PRKAB2;ZNF284;TYW5;NHLRC3;TYW3;ZNF281;SACM1L;METTL3;GOLPH3L;MED9;ATG12;NIF3L1;THAP6;WDR81;DDIT3;SNHG10;HSBP1L1;NHLRC2;LETMD1;SNORA21;CASZ1;POM121;ZNF394;DHH;PEX11A;COPS7B;TEX261;ZNF23;RPAP2;SLC5A3;TTBK2;PIK3R5;ZNF709;LARP1;GRPEL2;MYO6;CST…
116143	DNAAF10	dynein axonemal assembly factor 10	-0.187	2.657				CEBPB A549 hg19	362/2860	0.999991	0.999994	0	0	0.675652	6.2309e-06	EIF4A1;SCOC;IFITM2;CHIC1;PGAP2;TMEM41B;TP53RK;GLDC;EIF4A3;TESK2;TXNDC11;WDR89;CYB5D2;NIPAL4;NFU1;ALKBH2;ALCAM;RUSC2;PSMD5;PPAT;LIPH;MIR22HG;CHAC1;PKNOX1;SEPHS1;BTRC;SEC62;JUNB;IER2;TRIM23;TSPYL2;ACOT9;GABARAPL1;CXADR;PAQR7;ESCO1;ACTN1;GOLPH3L;ZNF14;RC3H2;JMJD6;SNHG15;FLJ13224;NIF3L1;MYL6;DDX39A;THAP5;WDR81;DDIT3;SNHG10;HMBS;TFAM;TMEM126B;SNORA21;CCDC82;ALG10B;ZNF155;CDC42SE1;ZNF394;SLC35D1;IL20RB…
101927723	LOC101927723	uncharacterized LOC101927723	0.964	4.283				REST K562 hg19	362/2834	0.999991	0.999994	0	0	0.684016	6.29721e-06	CPNE9;SLC46A3;ERVK13-1;C5ORF24;SLC35B4;CCNJ;TFRC;ZMYND8;EIF4A3;THUMPD3;TXNDC11;GCC2;RBM26-AS1;ALKBH2;PPP4R1;LOC100289511;PPP2R1B;PSMD5;FTH1;ZC3H12A;FBXO4;MIR22HG;SEPHS1;SEC62;JUNB;IER2;ACVR1;GSTK1;ACOT9;SACM1L;ZNF10;IFT80;ZNF12;MFSD11;RC3H2;THAP2;MAPK8IP1;FLJ13224;NIF3L1;MYL6;THAP5;SNHG12;WDR81;TFR2;TFAM;CAGE1;LETMD1;EZR;SKAP2;ATF4;ZNF397;SAR1A;EPB42;TERC;HHLA3;COPS7B;ZNF23;RNPC3;SLC5A3;RIC8A;SNX…
5341	PLEK	pleckstrin	0.914	1.704				SUZ12 H1-hESC hg19	317/2827	0.999991	0.999994	0	0	0.579715	5.33449e-06	SLC35B3;GLDC;EIF4A3;IPP;GCC2;SCARNA2;TIPARP-AS1;PTPDC1;HERC5;ZFYVE28;ALKBH2;PREX1;IL4I1;COMTD1;MT2A;RASSF1;RUSC2;KIAA1586;PPAT;FBXO4;EIF2D;SKP2;JUNB;ZNF169;DLEU7;PRKAB2;ST6GAL1;CXADR;ESCO1;ACTN1;ZNF160;ENTPD7;HUS1;HCFC2;THAP2;MAPK8IP1;NIF3L1;MDS2;SNHG12;MAP1B;CAGE1;SKAP2;CDC42SE1;POM121;MTMR9;COPS7B;RPAP2;GALR2;PTPMT1;MYO6;ZSCAN12;ALX4;ZNF148;FZD1;FZD3;EGR3;ZNF382;TIPARP;PARVA;GRIN2C;GP5;FBXL8;ND…
105374791	LINC01890	long intergenic non-protein coding RNA 1890	0.444	2.586				POLR2A H1-hESC hg19	365/2809	0.999991	0.999994	0	0	0.699661	6.4307e-06	SLC35B3;ZNF175;CPNE5;TMEM41B;ACSM3;TXNDC11;GCC2;TIPARP-AS1;WDR89;CCT6B;HERC5;ZDBF2;ALKBH2;LSM11;ZSCAN30;FBXO4;ZNF845;LONP2;PDK3;EIF2D;SNORA31;ZNF17;ZNF287;TSPYL2;HEMK1;ACOT9;STARD5;ZFP3;GOLPH3L;ENTPD7;ZNF12;ZNF14;FNDC7;THAP2;THAP6;DDX39A;TRIM17;SNHG10;TFAM;CAGE1;NHLRC2;ATF5;ZNF397;ZNF155;CDC42SE1;DHH;MYCBP2;IL20RB;COPS7B;RPAP2;RPAP3;TTBK2;ZNHIT6;TP53BP1;ZSCAN16;ZBED5;RHBDL1;SLC19A2;MCTS1;CTSA;SNO…
107985893	LINC01888	long intergenic non-protein coding RNA 1888	0.433	1.728				THAP1 K562 hg19	231/1775	0.999991	0.999994	0	0	0.713805	6.5551e-06	SLC35B2;ZNF175;SLC35B4;PGAP2;IPP;TPGS1;PTPDC1;KIAA1586;PSMD5;FTH1;NIPAL3;FBXO4;EIF2D;SKP2;IER2;TRIM23;GSTK1;TYW5;ACTN1;ZNF281;ZNF160;SACM1L;METTL3;HUS1;HSD11B1L;FAM86EP;DDX39A;THAP5;SNHG12;ZC3H11A;TCEANC2;SKAP2;CDC42SE1;HHLA3;MTMR9;MTMR4;TTBK2;RIC8A;ZNHIT2;GRPEL2;CSTF1;RAB11FIP2;TOE1;EDEM3;CTSA;BBS1;CRADD;DNAH14;PHC3;EIF1;CYB5RL;CALR;DCP1A;RBAK;RCOR2;LRSAM1;CITED2;AP4E1;ADK;PHF6;ARV1;GUK1;CHAMP1;…
27247	NFU1	NFU1 iron-sulfur cluster scaffold	0.208	2.336				BATF GM12878 hg19	85/760	0.999991	0.999994	0	0	0.607372	5.57477e-06	ST7-OT4;ZNF770;SMG1;NUP188;MAML1;NCF4;SIRPG;PLOD3;ITGAL;HERPUD1;PPP1R9B;SHF;MIR4505;DUSP10;CHAMP1;ENPP2;TRIM69;CCR7;RNU4ATAC;DDX11L10;IQCB1;ZNF121;NHLRC3;SACM1L;ZBTB37;VTRNA1-1;MIR21;ASH1L;QRSL1;FAM86EP;RUNX3;SYTL3;LZTFL1;PSMA6;MYL6;ZNF717;SLC25A19;TRAPPC6B;SLC7A5P2;EHBP1L1;LOC100132741;ALG10B;ZNF235;UBE2Q2P1;HCG18;MIR3198-2;COX7A2;ATP2C1;RPAP3;CLN5;NPAT;RNU11;RNU12;PSMB3;UBC;PMAIP1;ZNF622;SCAND1…
307	ANXA4	annexin A4	0.301	2.354				USF1 A549 hg19	363/2753	0.999991	0.999994	0	0	0.713789	6.53735e-06	SLC35B2;EIF4A1;SLC35B4;PANK3;CHIC1;PGAP2;TP53RK;EIF4A3;DPY19L2P2;TESK2;THUMPD3;WDR89;PTPDC1;RRP8;HERC5;ALKBH2;COMTD1;CNST;ALCAM;RUSC2;CDK20;MIR22HG;PDK3;EIF2D;DIP2B;PKNOX1;TNS4;JUNB;IER5;HEMK1;PRKAB2;ESCO1;TYW5;NHLRC3;ACTN1;SACM1L;HUS1;HSD11B1L;HCFC2;RC3H2;RUFY1;NIF3L1;THAP6;DDX39A;THAP5;SNHG12;WDR81;ZC3H11A;DDIT3;SNHG10;HMBS;TCEANC2;TMEM126B;CAGE1;ALG10B;CGGBP1;SKAP2;ATF4;ZNF394;MTMR9;COPS7B;SNX…
100133985	LINC01816	long intergenic non-protein coding RNA 1816	0.679	3.602				RAD21 H1-hESC hg19	343/2750	0.999991	0.999994	0	0	0.664506	6.08305e-06	SLC35B2;SLC35B4;ZNF174;MAML2;SERPINE2;EIF4A3;IPP;THUMPD3;SCARNA2;BACH2;ALKBH2;COMTD1;MT2A;LSM11;LOC100289511;ZNF607;KIAA1586;ZSCAN30;FBXO4;CDK20;LONP2;PDK3;DIP2B;SEC62;SKP2;VPS36;DLEU7;IER2;PRKAB2;ST6GAL1;DAPK2;SOX13;HUS1;GPR37L1;ZNF14;FAM86EP;RUNX2;MAPK8IP1;SNHG15;PPA2;SNHG12;HSBP1L1;TFAM;ALDH7A1;RNF216P1;ZNF397;CDC42SE1;CASZ1;COPS7B;FXR1;PGBD1;LOH12CR2;ZNHIT2;ZNHIT6;ZSCAN12;ALX4;HBQ1;RAB11FIP2;…
7072	TIA1	TIA1 cytotoxic granule associated RNA binding protein	-0.165	2.655				CTCF foreskin fibroblast hg19	350/2745	0.999991	0.999994	0	0	0.683611	6.25585e-06	SLC46A3;SLC35B2;SLC35B4;IFITM2;OSGEPL1;MAML2;IPP;TESK2;SCARNA2;TIPARP-AS1;RRP8;NFU1;ZFYVE28;ALKBH2;COMTD1;ALCAM;LSM11;ZNF607;PPAT;CIRBP-AS1;NIPAL3;FBXO4;CDK20;MIR22HG;EIF2D;DIP2B;CHAC1;SEC62;VPS36;IER2;WDR83OS;PRKAB2;GABARAPL1;TYW3;GOLPH3L;ENTPD7;SOX13;GPR37L1;MFSD11;THAP2;EML5;FLJ13224;THAP6;ARC;PPA2;HSBP1L1;TFAM;CAGE1;EZR;MCM3AP-AS1;ALDH7A1;RNF216P1;CDC42SE1;NUP205;POM121;TERC;MTMR9;TEX261;TTBK…
51449	PCYOX1	prenylcysteine oxidase 1	-0.127	1.58				CTCF HL-60 hg19	264/2000	0.999991	0.999994	0	0	0.723871	6.62384e-06	SLC46A3;SLC35B2;SLC35B4;IFITM2;OSGEPL1;TMEM41B;MAML2;IPP;SCARNA2;TIPARP-AS1;HERC5;NFU1;ALKBH2;COMTD1;ALCAM;LSM11;ZNF607;NIPAL3;FBXO4;EIF2D;DIP2B;SEC62;VPS36;IER2;PRKAB2;DAPK2;THAP2;PPA2;HSBP1L1;COL8A2;TFAM;CAGE1;ALG10B;RNF216P1;CDC42SE1;MTMR9;TEX261;ZNF23;RPAP2;FXR1;ZNHIT2;CHST11;ZNHIT6;ZSCAN12;SFN;TP53BP1;ZNF268;SCAI;SLC19A2;B3GALNT2;ABCA2;NMB;ZRANB2;CADM1;TIPARP;ST13;PLK2;FBXL8;ZNF559-ZNF177;EH…
6637	SNRPG	small nuclear ribonucleoprotein polypeptide G	0.165	1.609				POLR2A IMR-90 hg19	264/2000	0.999991	0.999994	0	0	0.723871	6.62384e-06	ZNF174;SERPINE2;MAML1;UXS1;TESK2;PTPDC1;ZDBF2;COMTD1;CDC23;PPP2R1B;KIAA1586;ZNF721;SLC12A6;SKP2;PRKACB;ZNF169;ZNF18;HEMK1;PRKAB2;STARD5;TYW5;SACM1L;SOX13;FAM86EP;THAP2;NIF3L1;ARC;DDX39A;THAP5;CYP2U1;SNORD101;SNORA27;SPATA13;CAGE1;MCM3AP-AS1;ALG10B;CGGBP1;SKAP2;GNE;ZNF397;ZNF275;DCUN1D4;RPAP3;PGBD1;FAM171A1;CHST11;SCFD2;ZNHIT6;RAB11FIP2;ZNF148;SCAI;B3GALNT2;PRPF38A;BRAF;CDC6;FBXL8;ZBTB6;NDUFAF4;FB…
119	ADD2	adducin 2	-0.586	3.001				EZH2 T-cell acute lymphoblastic leukemia hg19	264/2000	0.999991	0.999994	0	0	0.723871	6.62384e-06	SLC35B3;ZNF175;ZNF174;MAML2;ACSM3;THUMPD3;WDR89;NFU1;CDC23;ZNF607;KIAA1586;CHORDC1;ZNF721;JUNB;NFRKB;IER2;DDX17;WDR83OS;ZNF284;TYW5;NHLRC3;HCFC2;RUNX2;MAPK8IP1;SNHG15;NIF3L1;THAP5;TFAM;CAGE1;ATF5;CGGBP1;ZNF394;TXK;ZNF24;RPAP2;GSPT1;RPAP3;TTBK2;PGBD1;FAM171A1;TRPM2;ZNF709;ZNF708;ZNHIT6;GRPEL2;ZSCAN12;MIR1292;TOE1;MCTS1;BBS1;ABCA2;ZNF260;INTS2;SNHG6;CDC6;ZNF559-ZNF177;LOC100128398;ALDH6A1;UBAC2-AS1…
113419	TEX261	testis expressed 261	-0.112	1.33				MXI1 K562 hg19	264/2000	0.999991	0.999994	0	0	0.723871	6.62384e-06	ZNF174;ACSM3;EIF4A3;THUMPD3;RBM26-AS1;RRP8;BACH2;CCT6B;ALKBH2;MT2A;PPP2R1B;PPAT;FTH1;FBXO4;CCDC96;CHAC1;SEC62;SKP2;JUNB;ZNF169;IER2;ZNF18;GSTK1;GABARAPL1;METTL3;ENTPD7;HUS1;MED9;IFT80;ACTN4;MFSD11;FAM86EP;MFSD10;THAP6;DDX39A;SNORA24;ATF5;SKAP2;CDC42SE1;POM121;ZNF394;CDCA3;TERC;HHLA3;PPP1R35;DCUN1D4;MRPL19;SLC5A3;LOH12CR2;FAM124B;SCFD2;ZNHIT6;PTPMT1;GRPEL2;ZSCAN12;SNX9;BBS1;GADD45B;TIPARP;MAGOHB;P…
400961	PAIP2B	poly(A) binding protein interacting protein 2B	-0.214	2.61				USF2 HepG2 hg19	264/2000	0.999991	0.999994	0	0	0.723871	6.62384e-06	SLC23A2;CCNJ;DQX1;EIF4A3;TESK2;THUMPD3;SCARNA2;PTPDC1;HERC5;ALKBH2;CNST;LOC100289511;RUSC2;PPAT;CHORDC1;CDK20;PDK3;DIP2B;PKNOX1;TNS4;SKP2;IER5;IER2;CDON;ZNF17;ESCO1;NHLRC3;METTL3;HSD11B1L;MED9;HCFC2;RUFY1;THAP6;SNHG12;WDR81;ZC3H11A;SNHG10;HMBS;TMEM126B;CAGE1;LETMD1;NGEF;ATF4;SLC35D1;GLG1;NUAK2;SCFD2;PTPMT1;TP53BP1;RBM12;SLC19A2;STARD13;PRPF38A;CRADD;GADD45B;ST13;GADD45A;INTS2;OSGIN1;LNPEP;MAGOHB;…
27332	ZNF638	zinc finger protein 638	-0.082	1.339				CTBP2 H1-hESC hg19	264/2000	0.999991	0.999994	0	0	0.723871	6.62384e-06	SLC35B2;ZNF174;CPNE5;PGAP2;SERPINE2;MAML1;GCC2;HERC5;NIPAL4;COMTD1;FBXO4;CHAC1;BTRC;SKP2;PRKACB;DLEU7;ARL6IP6;ACOT9;PRKAB2;ZNF284;TYW5;NHLRC3;ACTN1;ZNF160;METTL3;ENTPD7;HUS1;HCFC2;RC3H2;ATG12;NIF3L1;SNHG12;CYP2U1;HSBP1L1;NHLRC2;CCDC82;CGGBP1;SKAP2;CASZ1;EEF1DP3;MTMR9;COPS7B;ZNF709;ZNHIT2;SCFD2;GALR2;ZNHIT6;PLCG2;RAB11FIP2;SLC19A2;ZNF382;PLK2;PARVA;PARP16;FOSL2;GADD45G;NET1;ACER2;FBXL8;ZNF138;DCP1…
2016	EMX1	empty spiracles homeobox 1	0.51	1.495				POLR2A olfactory bulb mm9	264/2000	0.999991	0.999994	0	0	0.723871	6.62384e-06	ERRFI1;OSGEPL1;TMEM41B;ZMYND8;UXS1;PTPDC1;NIPAL4;ZFYVE28;ALKBH2;CNST;PIEZO1;EIF2D;IER5;GLUL;SCN1B;IER2;PAQR8;HEMK1;IL15RA;GABARAPL1;STARD5;ACTN1;SACM1L;IFRD1;HUS1;MTUS2;MAPK8IP1;UHMK1;CNBD2;MYL6;ARC;SNHG12;ZC3H11A;DDIT3;PNLDC1;BOLA2;CGGBP1;NUP205;SDC4;TERC;MYCBP2;SLCO5A1;NLK;SLC5A3;RPAP3;GLG1;DHX36;ST3GAL4;CSTF1;SFN;RHBDL1;EDEM3;EGR1;CADM1;GADD45B;TIPARP;ST13;GADD45A;PLK2;FZD7;INTS2;PDE2A;DCLK2;R…
165545	DQX1	DEAQ-box RNA dependent ATPase 1	0.699	2.171				ARID3A HepG2 hg19	264/2000	0.999991	0.999994	0	0	0.723871	6.62384e-06	SLC35B3;EIF4A1;SLC35B4;ZNF174;EIF4A3;THUMPD3;TXNDC11;RBM26-AS1;RRP8;ALKBH2;CNST;ALCAM;ZNF845;LONP2;EIF2D;SLC12A6;JUNB;IER2;STARD5;ZNF284;ESCO1;NHLRC3;TYW3;ZNF281;IFRD1;MFSD10;THAP6;PPA2;SNHG10;CAGE1;RNF216P1;CDC42SE1;ZNF394;HHLA3;PEX11A;MRPL19;COPS7B;ZNF23;SLC5A3;PGBD1;ZNF709;ZNF708;SNX1;GRPEL2;ZSCAN12;SNX9;RBM12;ZNF148;BTN2A3P;BBS1;ABCA2;PRPF38A;TIPARP;TGDS;EDEM2;INTS2;OSGIN1;SMARCA1;NET1;ZNF37A…
9801	MRPL19	mitochondrial ribosomal protein L19	-0.121	1.971				HA-E2F1 MCF-7 hg19	264/2000	0.999991	0.999994	0	0	0.723871	6.62384e-06	SLC35B3;SLC46A3;EIF4A1;CCNJ;PGAP2;MAML1;UXS1;TESK2;TXNDC11;ALKBH2;LGALS3;MT2A;CDC23;FTH1;CCDC96;PIEZO1;TNS4;PAQR8;ACOT9;PRKAB2;ACTN1;DAPK2;FAM86EP;RC3H2;FLJ13224;NIF3L1;SNHG12;WDR81;ZC3H11A;ZNF836;HMBS;TFAM;TMEM126B;NHLRC2;LETMD1;EZR;CCDC82;ALG10B;SKAP2;ZNF397;ZNF394;SDC4;TERC;HHLA3;PGBD1;ZNHIT2;SCFD2;GRPEL2;INPP5K;ZNF700;RBM12;ZBED5;BBS2;EDEM3;SDR42E1;PRELID2;ZNF141;TGDS;PARP16;MAGOHB;GADD45G;NE…
6936	GCFC2	GC-rich sequence DNA-binding factor 2	-0.16	2.553				HDAC2 K562 hg19	353/2623	0.999991	0.999994	0	0	0.734559	6.71585e-06	SLC35B3;SNORA9;TMEM41B;MAML1;EIF4A3;SCARNA2;WDR89;CCT6B;PPP2R1B;KIAA1586;ZSCAN30;PSMD5;RUSC1;FBXO4;MIR22HG;EIF2D;JUNB;NFRKB;SCN1B;ARL6IP6;PAQR8;WDR83OS;PRKAB2;CXADR;NHLRC3;ACTN1;TYW3;ZNF160;GOLPH3L;ENTPD7;ZNF12;RUNX2;MAPK8IP1;PPA2;SNHG12;NUP210L;DDIT3;PNLDC1;TCEANC2;TFAM;EZR;CGGBP1;ZNF397;SPTBN5;EEF1DP3;SAR1A;EPB42;SLC35D1;ZNF23;RPAP2;RPAP3;PGBD1;FAM124B;INPP5F;ZNHIT6;CSTF1;ZSCAN12;SNORA57;ZNF148…
1768	DNAH6	dynein axonemal heavy chain 6	-0.31	1.722				USF1 SK-N-SH hg19	336/2726	0.999991	0.999994	0	0	0.654854	5.98474e-06	SLC35B2;EIF4A1;PANK3;CHIC1;TMEM41B;EIF4A3;DPY19L2P2;TESK2;THUMPD3;PTPDC1;HERC5;ALKBH2;COMTD1;CNST;ALCAM;FTH1;ZC3H12A;CDK20;MIR22HG;PDK3;EIF2D;DIP2B;PKNOX1;JUNB;IER5;ZNF169;ZNF17;ZNF283;HUS1;HSD11B1L;ZNF12;HCFC2;RC3H2;RUFY1;SNHG15;THAP6;THAP5;SNHG12;ZC3H11A;DDIT3;TMEM126B;ALG10B;SKAP2;ATF4;POM121;ZNF394;PPP1R35;ZNF23;RPAP3;SNX1;NUAK2;SCFD2;ZNHIT6;DHX36;PLCG2;ZSCAN12;MIR1292;B3GALNT2;FZD1;EGR1;STAR…
100996478	LINC01964	long intergenic non-protein coding RNA 1964	0.982	4.726				HDAC2 H1-hESC hg19	344/2723	0.999991	0.999994	0	0	0.675838	6.1752e-06	CPNE9;PID1;TMEM41B;ACSM3;GCC2;RRP8;NIPAL4;MT2A;RUSC2;KIAA1586;ZSCAN30;PPAT;NIPAL3;PIP4K2B;CHAC1;SKP2;PRKACB;GLUL;ISY1-RAB43;WDR83OS;ST6GAL1;CXADR;TYW5;ACTN1;ZFP3;DAPK2;ENTPD7;GPR37L1;HCFC2;ZNF14;THAP6;DDIT3;TFAM;NHLRC2;LETMD1;MCM3AP-AS1;CGGBP1;ZNF155;POM121;SAR1A;PPP1R35;COPS7B;RPAP3;TTBK2;FXR1;SNX1;APH1B;CHST11;SCFD2;MYO6;ST8SIA6;MIR1292;ZBED6;BBS2;CTSA;ABCA2;HOMER1;GADD45B;TIPARP;ST13;PLK2;INSR…
284948	SH2D6	SH2 domain containing 6	0.767	3.98				CEBPB K562 hg19	333/2716	0.999991	0.999994	0	0	0.650595	5.94167e-06	ZNF175;SLC35B4;IFITM2;PGAP2;OSGEPL1;TMEM41B;TP53RK;EIF4A3;RBM26-AS1;CYB5D2;BACH2;NFU1;COMTD1;CNST;LOC100289511;PSMD5;CHAC1;PKNOX1;SEC62;SKP2;VPS36;JUNB;ZNF169;IER2;TRIM23;ZNF17;ZNF285;ZNF284;ESCO1;ZNF283;ACTN1;TYW3;SACM1L;GOLPH3L;HUS1;MED9;IFT80;ZNF14;RC3H2;SNHG15;FLJ13224;NIF3L1;MYL6;THAP5;PPA2;WDR81;TFR2;DDIT3;MAP1B;SPATA13;CCDC82;ALG10B;ATF4;ZNF155;CDC42SE1;ZNF394;SLC35D1;TERC;SH2D2A;HHLA3;MRP…
100630918	PARTICL	promoter of MAT2A antisense radiation-induced circulating long non-coding RNA	0.265	1.533				EP300 H1-hESC hg19	351/2611	0.999991	0.999994	0	0	0.733657	6.69921e-06	SLC46A3;ERRFI1;PANK3;PGAP2;UXS1;TXNDC11;RBM26-AS1;SCARNA2;NFU1;MT2A;SYNGAP1;PPP4R1;RUSC2;ZSCAN30;PSMD5;PPAT;EIF2D;PIP4K2B;DIP2B;PKNOX1;PRKACB;CDON;ZNF18;GSTK1;PRKAB2;GABARAPL1;CXADR;ESCO1;NHLRC3;ZNF281;SACM1L;HUS1;MED9;HSPG2;NIF3L1;CYP2U1;DDIT3;SNHG10;TFAM;TMEM126B;CAGE1;EZR;ALG10B;ALDH7A1;ATF4;MYCBP2;DCUN1D4;MTMR9;ZNF23;TTBK2;ZNF709;CHST11;MIR1292;ZNF148;ZSCAN16;SCAI;B3GALNT2;EDEM3;CTSA;FZD1;BBS…
388969	C2orf68	chromosome 2 open reading frame 68	-0.186	3.8				RAD21 GM12878 hg19	309/2690	0.999991	0.999994	0	0	0.599588	5.46582e-06	MAML2;IPP;TMEM95;TIPARP-AS1;TPGS1;RRP8;ELK4;ALKBH2;PREX1;COMTD1;ALCAM;LSM11;NIPAL3;PIEZO1;EIF2D;DIP2B;SEC62;VPS36;IER2;PAQR8;ISY1-RAB43;PRKAB2;ST6GAL1;TYW3;DAPK2;DLEC1;RUNX3;JMJD6;PPA2;ASTL;HSBP1L1;COL8A2;C3ORF20;TFAM;SIK2;LETMD1;CTXN1;ALG10B;ATF4;RNF216P1;NUP205;SPTBN5;MYCBP2;MTMR4;FAM171A1;ZNHIT2;CHST11;DHX36;INPP5K;ZNF700;HBQ1;ZNF268;BTN2A3P;CCR10;SCAI;B3GALNT2;CTSA;ABCA2;EGR2;STARD13;GADD45B;…
112268420	LOC112268420		-0.393	1.44				RAD21 HepG2 hg19	339/2685	0.999991	0.999994	0	0	0.67584	6.15876e-06	SLC23A2;ERRFI1;SLC35B4;CCNJ;MAML2;IPP;TESK2;THUMPD3;SCARNA2;TIPARP-AS1;RRP8;ALKBH2;COMTD1;ALCAM;LSM11;ZNF607;FTH1;NIPAL3;FBXO4;DIP2B;SEC62;VPS36;GLUL;IER2;ZNF17;PRKAB2;CXADR;ZNF284;ESCO1;METTL3;SOX13;ZNF12;GPR37L1;MFSD10;MAPK8IP1;EML5;PPA2;SNHG12;HSBP1L1;CAGE1;ALDH7A1;NGEF;RNF216P1;CDC42SE1;PEX11A;MTMR9;TEX261;ZNF23;SLC5A3;GSPT1;GLG1;FXR1;PGBD1;LOH12CR2;INPP5F;MYO6;CSTF1;SNORA57;HBQ1;RBM12;ZNF148…
51318	MRPL35	mitochondrial ribosomal protein L35	-0.256	2.622				POLR2AphosphoS5 MEL cell line mm9	314/2661	0.999991	0.999994	0	0	0.620601	5.64568e-06	IFITM2;TFRC;OSGEPL1;ZMYND8;EIF4A3;IPP;THUMPD3;TXNDC11;SCARNA2;CCT6B;ELK4;COMTD1;LGALS1;CNST;PPP2R1B;PSMD5;PPAT;IER5;GLUL;IER2;TSPYL2;ACOT9;ZFP3;IFRD1;METTL3;GOLPH3L;RC3H1;RC3H2;MFSD10;JMJD6;RUFY1;CNBD2;MYL6;THAP6;SNHG12;ZC3H11A;SNHG10;TFAM;CAGE1;NHLRC2;ATF5;SNORA21;ATF4;CDC42SE1;SNORD35A;SEH1L;RNPC3;MTMR4;SLC5A3;GSPT1;GLG1;ZNHIT2;SNX1;GRPEL2;ST3GAL4;CSTF1;B3GALNT2;EDEM3;EGR1;SURF1;PRPF38A;ZRANB2;…
65055	REEP1	receptor accessory protein 1	-0.679	1.939				CTCF LNCaP clone FGC hg19	311/2661	0.999991	0.999994	0	0	0.61316	5.57798e-06	SLC35B2;IFITM2;OSGEPL1;TMEM41B;MAML2;EIF4A3;IPP;SCARNA2;TIPARP-AS1;RRP8;NFU1;GPR174;ALKBH2;COMTD1;ALCAM;LSM11;ZNF607;RUSC2;CIRBP-AS1;NIPAL3;FBXO4;CDK20;MIR22HG;EIF2D;DIP2B;CHAC1;SEC62;VPS36;IER2;IL15RA;PRKAB2;CXADR;SOX13;GPR37L1;MFSD11;FAM86EP;THAP2;EML5;SNORD100;MYL6;PPA2;HSBP1L1;COL8A2;TFAM;MCM3AP-AS1;ALDH7A1;RNF216P1;ZNF28;CDC42SE1;POM121;MTMR9;TEX261;GLG1;FXR1;LOH12CR2;CHST11;INPP5F;ZNHIT6;AL…
285074	ANAPC1P2	ANAPC1 pseudogene 2	0.13	1.381				E2F6 K562 hg19	330/2645	0.999991	0.999994	0	0	0.66619	6.05341e-06	PANK3;ZNF174;PGAP2;ACSM3;EIF4A3;TESK2;WDR89;PTPDC1;CCT6B;ALKBH2;IL4I1;MT2A;RASSF1;CDC23;PPP2R1B;RUSC2;KIAA1586;PDK3;PRKACB;VPS36;ACOT9;GABARAPL1;ZNF284;ESCO1;NHLRC3;ACTN1;SLC35C2;SACM1L;MED9;HCFC2;HSPG2;RC3H2;SNHG15;EML5;DDX39A;THAP5;NUP210L;ZC3H11A;DDIT3;HMBS;SPATA13;TFAM;EZR;CCDC82;CTXN1;ZNF397;ZNF275;POM121;CDCA3;SAR1A;RNPC3;RPAP3;GLG1;PTPMT1;GRPEL2;PLCG2;ZSCAN12;ZNF148;ZNF268;ZBED5;SCAI;SLC19…
112597	CYTOR	cytoskeleton regulator RNA	0.356	1.995				HNF4A HepG2 hg19	326/2620	0.999991	0.999994	0	0	0.664246	6.02478e-06	SLC35B2;ERRFI1;ZNF174;DQX1;ZMYND8;IPP;TXNDC11;GCC2;TIPARP-AS1;ELK4;LOC100289511;PPAT;MIR22HG;PIP4K2B;DIP2B;JUNB;SNORA31;ARL6IP6;GSTK1;CXADR;STARD5;PAQR7;ESCO1;SOX13;HUS1;ACTN4;RUFY1;PPA2;WDR81;TFR2;DDIT3;SNORA24;NGEF;POM121;SEH1L;SLC35D1;IL20RB;COPS7B;ZNF24;ZBTB5;MTMR4;GSPT1;GLG1;LARP1;APOF;CSTF1;SLC19A2;CTSA;BBS1;PRELID2;BTBD19;CRADD;TIPARP;SNORD12C;GADD45A;INSR;OSGIN1;SENP3-EIF4A1;LNPEP;FOSL2;E…
105374852	LOC105374852	uncharacterized LOC105374852	0.553	3.295				EP300 SK-N-SH hg19	328/2603	0.999991	0.999994	0	0	0.675238	6.11681e-06	PANK3;TFRC;CCDC89;TMEM41B;TESK2;TMEM95;SCARNA2;RRP8;HERC5;MT2A;ALCAM;PSMD5;FTH1;CHORDC1;CCDC96;LONP2;EIF2D;SEPHS1;SEC62;SKP2;VPS36;JUNB;IER2;PAQR8;ISY1-RAB43;PRKAB2;CXADR;TYW3;SACM1L;IFRD1;GOLPH3L;HUS1;IFT80;HCFC2;MED6;RUFY1;NIF3L1;ARC;PPA2;SNHG12;MAP1B;C3ORF20;TFAM;TMEM126B;NHLRC2;EZR;ALG10B;ALDH7A1;CGGBP1;SKAP2;ZNF155;CDC42SE1;CASZ1;SPTBN5;EPB42;SLC35D1;PPP1R35;MYCBP2;MTMR9;COPS7B;TEX261;SLC5A3…
101928403	EIF2AK3-DT	EIF2AK3 divergent transcript	0.267	1.643				USF1 H1-hESC hg19	319/2563	0.999991	0.999994	0	0	0.665266	6.00851e-06	SLC35B2;EIF4A1;PANK3;CHIC1;SERPINE2;ZMYND8;EIF4A3;TESK2;THUMPD3;PTPDC1;HERC5;ALKBH2;COMTD1;ALCAM;CDK20;MIR22HG;PDK3;DIP2B;PKNOX1;IER5;DLEU7;IER2;ISY1-RAB43;ESCO1;NHLRC3;ACTN1;ZNF10;HUS1;HSD11B1L;HCFC2;RUNX3;RC3H2;JMJD6;RUFY1;THAP6;DDX39A;THAP5;SNHG12;WDR81;CYP2U1;ZC3H11A;DDIT3;HMBS;TCEANC2;TMEM126B;SNORA24;SKAP2;ATF4;ZNF397;NUP205;DHH;RPAP3;SNX1;NUAK2;SCFD2;ZNHIT6;DHX36;PLCG2;MIR1292;RAB11FIP2;SL…
431705	ASTL	astacin like metalloendopeptidase	0.767	4.026				CTCF fibroblast of villous mesenchyme hg19	312/2341	0.999991	0.999994	0	0	0.728722	6.57312e-06	SLC35B2;SLC35B4;OSGEPL1;MAML2;TP53RK;IPP;TESK2;SCARNA2;TIPARP-AS1;RRP8;NFU1;ALKBH2;COMTD1;ALCAM;LSM11;ZNF607;PPAT;NIPAL3;FBXO4;CCDC96;CDK20;EIF2D;DIP2B;SEC62;VPS36;IER2;PRKAB2;CXADR;TYW5;DAPK2;GOLPH3L;SOX13;GPR37L1;MFSD11;ZNF14;THAP2;PPA2;HSBP1L1;TFAM;MCM3AP-AS1;ALDH7A1;RNF216P1;CDC42SE1;NUP205;DCUN1D4;MTMR9;TEX261;FXR1;LOH12CR2;ZNHIT2;INPP5F;ZNHIT6;ZSCAN12;SFN;HBQ1;RAB11FIP2;ZNF268;SCAI;SLC19A2;…
1844	DUSP2	dual specificity phosphatase 2	0.678	4.726				CTCF G1E-ER4 mm9	278/2540	0.999991	0.999994	0	0	0.566857	5.11081e-06	SLC46A3;SLC35B2;PGAP2;IPP;SCARNA2;WDR89;TPGS1;ALKBH2;COMTD1;LSM11;NIPAL3;CCDC96;CDK20;PIEZO1;DIP2B;VPS36;TRIM23;ACOT9;ST6GAL1;ESCO1;NHLRC3;TYW3;DAPK2;ENTPD7;MFSD10;CNBD2;MYL6;MARF1;PPA2;WDR81;BOLA2;SIK2;SNORA24;NHLRC2;LETMD1;ALDH7A1;TEX261;MTMR4;PGBD1;RDH10;GRPEL2;SFN;SCAI;HEXIM1;BBS2;EGR1;NFE2;ABCA2;TIPARP;GADD45A;FZD7;PARP16;CABYR;NDUFAF4;SNAI1;CALM3;SFXN2;NOL11;CALR;PPT2;AVL9;RCOR3;CPEB3;XKR6;…
150771	ITPRIPL1	ITPRIP like 1	0.414	1.744				CTCF mammary epithelial cell hg19	321/2522	0.999991	0.999994	0	0	0.685005	6.16767e-06	SLC35B2;SLC35B4;TFRC;OSGEPL1;MAML2;TP53RK;EIF4A3;IPP;RBM26-AS1;SCARNA2;TIPARP-AS1;RRP8;BACH2;HERC5;NFU1;ALKBH2;COMTD1;ALCAM;LSM11;ZNF607;RUSC2;CIRBP-AS1;NIPAL3;FBXO4;CDK20;EIF2D;DIP2B;SEC62;TNS4;VPS36;IER2;IL15RA;PRKAB2;CXADR;GOLPH3L;SOX13;GPR37L1;THAP2;EML5;NIF3L1;PPA2;HSBP1L1;TFAM;CAGE1;EZR;MCM3AP-AS1;ALG10B;ALDH7A1;RNF216P1;CDC42SE1;NUP205;SPTBN5;MTMR9;TEX261;PIK3R5;FXR1;LOH12CR2;ZNHIT2;CHST11…
10865	ARID5A	AT-rich interaction domain 5A	0.183	1.846				POLR2AphosphoS5 G1E mm9	283/2517	0.999991	0.999994	0	0	0.586368	5.2774e-06	IFITM2;TMEM41B;EIF4A3;THUMPD3;TXNDC11;SCARNA2;WDR89;CYB5D2;CCT6B;ELK4;PSMD5;RUSC1;EIF2D;SEC62;IER2;DDX17;PAQR7;ESCO1;TYW5;TYW3;METTL3;GOLPH3L;ATG12;THAP2;JMJD6;CNBD2;NIF3L1;MYL6;THAP6;PPA2;SNHG10;TCEANC2;TFAM;TMEM126B;ATF5;ADPRM;EZR;CTXN1;ALG10B;CDC42SE1;ANAPC15;SEH1L;SLC35D1;COPS7B;RNPC3;GSPT1;GLG1;SCFD2;GRPEL2;INPP5K;TOE1;SURF1;PRPF38A;GADD45B;TGDS;SLC10A1;SURF2;ST13;INTS2;BSDC1;CDC6;FUBP1;PAF1…
101927053	LOC101927053	uncharacterized LOC101927053	-0.387	1.891				RAD21 MCF-7 hg19	284/2508	0.999991	0.999994	0	0	0.591687	5.32154e-06	MAML2;SERPINE2;IPP;TMEM95;SCARNA2;TIPARP-AS1;WDR89;HERC5;ELK4;ALKBH2;PREX1;COMTD1;ALCAM;LSM11;RUSC2;NIPAL3;PIEZO1;DIP2B;SEC62;VPS36;IER5;IER2;CDON;ISY1-RAB43;PRKAB2;DAPK2;SOX13;DLEC1;GPR37L1;EML5;ASTL;KCNQ3;COL8A2;C3ORF20;SIK2;SNORA24;LETMD1;ALG10B;ALDH7A1;KCTD15;RNF216P1;CDC42SE1;NUP205;TERC;MTMR4;ZNHIT2;INPP5K;ZNF700;TP53BP1;HBQ1;ZBED6;SCAI;SLC19A2;HEXIM1;EGR1;EGR2;ACE;CADM1;GADD45B;TIPARP;PLK2…
728537	C2orf92	chromosome 2 open reading frame 92	-0.168	1.645				NFYB GM12878 hg19	263/2000	0.999991	0.999994	0	0	0.720435	6.47687e-06	SLC35B3;SLC23A2;SLC35B4;CCNJ;ZNF174;CCDC89;PGAP2;TMEM41B;MAML2;TP53RK;TXNDC11;CYB5D2;CCT6B;CNST;ALCAM;ZNF607;KIAA1586;ZSCAN30;ZC3H12A;NIPAL3;CCDC96;PKNOX1;SKP2;JUNB;IER5;ZNF284;ACTN1;ZFP3;GOLPH3L;ZNF14;THAP5;SNHG10;LETMD1;ALDH7A1;ZNF273;ZNF709;ZNF708;INPP5F;SCFD2;MIER3;ZNHIT6;CSTF1;ZNF700;ZSCAN16;ZBED5;ZNF264;CADM1;GADD45B;GADD45A;INTS2;LRP2BP;GADD45G;NET1;UBAC2-AS1;EHD4;CABYR;ZNF814;ID1;CYB5RL;S…
493753	COA5	cytochrome c oxidase assembly factor 5	-0.151	2.082				ELK4 HEK293 hg19	263/2000	0.999991	0.999994	0	0	0.720435	6.47687e-06	EIF4A1;ZNF174;TMEM41B;THUMPD3;GCC2;TIPARP-AS1;MIR425;ELK4;SYNGAP1;LOC100289511;CHORDC1;LONP2;SNORD97;ZNF721;SKP2;IER2;ISY1-RAB43;HEMK1;ZNF160;METTL3;ZNF12;ATG12;MFSD10;NIF3L1;ARC;TFAM;CAGE1;NHLRC2;LETMD1;ALG10B;CGGBP1;ATF4;ZNF397;ZNF155;CDC42SE1;PPP1R35;MTMR9;ZNF24;MTMR4;GSPT1;RIC8A;SCFD2;GRPEL2;ZSCAN12;ZNF700;ZSCAN16;TOE1;EGR1;HOMER1;TIPARP;ST13;FZD7;EIF1;SNHG3;ACER2;NDUFAF4;SNORA48;ATM;NOL11;RB…
11320	MGAT4A	alpha-1,3-mannosyl-glycoprotein 4-beta-N-acetylglucosaminyltransferase A	-0.18	3.911				ZNF143 HeLa-S3 hg19	263/2000	0.999991	0.999994	0	0	0.720435	6.47687e-06	SLC35B2;ERRFI1;EIF4A1;PGAP2;TMEM41B;EIF4A3;IPP;SCARNA2;TPGS1;ELK4;IL4I1;RASSF1;PPP4R1;KIAA1586;PDK3;DIP2B;SEPHS1;TNS4;IER2;ZNF283;NHLRC3;SACM1L;MED9;ACTN4;HCFC2;MAPK8IP1;DDX39A;THAP5;PPA2;SPATA13;TFAM;TMEM126B;EZR;MCM3AP-AS1;SKAP2;RNF216P1;ZNF397;CDC42SE1;ZNF394;TERC;PEX11A;PPP1R35;DCUN1D4;MRPL19;COPS7B;PGBD1;ZNF708;INPP5F;DHX36;FZD1;BBS1;NFE2;EDEM2;DNAH14;OSGIN1;PTK6;SNHG6;EIF1;SNHG3;ZNF37A;ZNF3…
105373510	LOC105373510	uncharacterized LOC105373510	-0.302	1.51				MAZ HepG2 hg19	263/2000	0.999991	0.999994	0	0	0.720435	6.47687e-06	IFITM2;ZNF174;PGAP2;MAML2;TP53RK;DQX1;TXNDC11;GCC2;CYB5D2;MIR425;CCT6B;ZNF204P;ALCAM;KIAA1586;PSMD5;CCDC96;PIEZO1;BTRC;ARL6IP6;ZNF17;PAQR8;GSTK1;ACOT9;CXADR;ZNF284;ZNF283;METTL3;MFSD11;ATG12;MAPK8IP1;PPA2;SNHG12;MAP1B;SIK2;ZNF155;GLG1;PGBD1;SNX1;INPP5F;SCFD2;PTPMT1;GRPEL2;HBQ1;RAB11FIP2;BBS1;CADM1;TIPARP;TGDS;SURF2;GADD45A;PLK2;EDEM2;SENP3-EIF4A1;GRIN2C;ASAH2B;ZNF816;ZNF813;ATM;RBAK;AVL9;CPEB3;CC…
284996	RNF149	ring finger protein 149	0.157	2.148				POLR2A thymus mm9	263/2000	0.999991	0.999994	0	0	0.720435	6.47687e-06	ERRFI1;TRAF3IP3;CHIC1;OSGEPL1;EIF4A3;TXNDC11;GCC2;PTPDC1;ALKBH2;LSM11;NIPAL3;EIF2D;BTRC;IER5;IER2;STARD5;PAQR7;IFRD1;METTL3;RUNX3;UHMK1;CNBD2;MYL6;THAP6;ZC3H11A;TFAM;ALG10B;POM121;SDC4;TERC;PPP1R35;MTMR9;MTMR4;RPAP3;GLG1;DHX36;CSTF1;RBM12;TOE1;MCTS1;EGR1;PRPF38A;CADM1;GADD45B;TIPARP;ST13;GADD45A;PLK2;DCLK2;SNHG6;EIF1;ALDH6A1;CABYR;PAF1;CD27;TNFSF9;INTS6;CORO7;RBAK;CD200;CDS2;BTG3;HBS1L;SMG1;CLIC4…
105373512	LOC105373512	uncharacterized LOC105373512	0.73	2.216				UBTF MEL cell line mm9	263/2000	0.999991	0.999994	0	0	0.720435	6.47687e-06	SLC35B2;PANK3;CCNJ;MAML1;TESK2;TXNDC11;PTPDC1;LGALS3;COMTD1;LSM11;PPP4R1;RUSC2;EVA1B;EVA1C;FBXO4;PIEZO1;PDK3;PIP4K2B;PKNOX1;VPS36;GLUL;PAQR8;PAQR7;TYW5;ACTN1;DAPK2;HUS1;JMJD6;EML5;CNBD2;ADCY9;CYP2U1;SNHG10;SPATA13;SIK2;EZR;ALG10B;CGGBP1;POM121;SAR1A;SLC35D1;TERC;RPAP2;GLG1;FXR1;ZNHIT2;CHST11;INPP5F;RDH10;PTPMT1;MYO6;STXBP5;SNX9;RAB11FIP2;NFE2;HOMER1;TIPARP;FZD7;INTS2;LNPEP;PHC3;PRRC2B;FOSL2;ATG2A…
84804	MFSD9	major facilitator superfamily domain containing 9	-0.136	1.688				RAD21 IMR-90 hg19	263/2000	0.999991	0.999994	0	0	0.720435	6.47687e-06	SLC35B2;ERRFI1;IFITM2;ZNF174;EIF4A3;IPP;SCARNA2;ALKBH2;COMTD1;ZSCAN30;NIPAL3;FBXO4;CCDC96;EIF2D;ZNF160;SOX13;MFSD11;ZNF14;MAPK8IP1;HSBP1L1;TCEANC2;TFAM;MCM3AP-AS1;ALDH7A1;RNF216P1;CDC42SE1;CASZ1;ZNHIT6;HBQ1;RAB11FIP2;ZSCAN16;FZD1;PRELID2;NFE2;ABCA2;ZNF264;SURF1;NMB;PRPF38A;SURF2;RAB39B;LNPEP;GRIN2C;FOSL1;ACER2;FBXL8;ALDH6A1;UBAC2-AS1;CABYR;ZNF37A;ZNF816;ZNF814;NAPEPLD;CYB5RL;ATM;CDS2;DET1;SLC44A3…
79074	C2orf49	chromosome 2 open reading frame 49	-0.172	4.322				SAP30 H1-hESC hg19	263/2000	0.999991	0.999994	0	0	0.720435	6.47687e-06	SLC46A3;C5ORF24;ZNF175;IFITM2;ZNF174;GCC2;SCARNA2;PTPDC1;ALKBH2;CDC23;CNST;LOC100289511;PSMD5;CHAC1;SKP2;ARL6IP6;ISY1-RAB43;HEMK1;TYW5;TYW3;GOLPH3L;ENTPD7;ZNF10;RC3H2;ATG12;SNHG10;TFAM;NHLRC2;LETMD1;CCDC82;CGGBP1;ATF4;PEX11A;PPP1R35;MRPL19;COPS7B;ZNF23;RPAP3;ZNF709;ZNF708;ZNF700;TP53BP1;ZNF264;ZNF141;ZNF382;GADD45B;LNPEP;PARP16;SMARCA1;FOSL2;NET1;FBXL8;ZBTB6;NDUFAF4;ZNF813;CYB5RL;ATM;SFXN2;CALR;R…
80146	UXS1	UDP-glucuronate decarboxylase 1	-0.097	1.763				CTCF WI38 hg19	322/2447	0.999991	0.999994	0	0	0.715701	6.4191e-06	SLC35B2;OSGEPL1;MAML2;SERPINE2;SCARNA2;TIPARP-AS1;WDR89;TPGS1;HERC5;NFU1;ALKBH2;COMTD1;ALCAM;LSM11;ZNF607;RUSC2;NIPAL3;FBXO4;EIF2D;DIP2B;SEC62;VPS36;IER2;ISY1-RAB43;PRKAB2;CXADR;ESCO1;DAPK2;ENTPD7;GPR37L1;THAP2;JMJD6;STX1B;MYL6;PPA2;ASTL;COL8A2;TFAM;SIK2;LETMD1;MCM3AP-AS1;ALG10B;ALDH7A1;RNF216P1;CDC42SE1;DCUN1D4;MTMR9;COPS7B;TEX261;RPAP3;FXR1;ZNHIT2;CHST11;ZNHIT6;ZSCAN12;SFN;TP53BP1;HBQ1;RAB11FIP…
9648	GCC2	GRIP and coiled-coil domain containing 2	-0.17	1.473				CTCF fibroblast of pulmonary artery hg19	306/2429	0.999991	0.999994	0	0	0.677339	6.05401e-06	SLC35B2;SLC35B4;IFITM2;CCNJ;OSGEPL1;MAML2;IPP;TESK2;THUMPD3;SCARNA2;TIPARP-AS1;RRP8;BACH2;NFU1;ALKBH2;COMTD1;ALCAM;LSM11;ZNF607;RUSC2;PSMD5;PPAT;NIPAL3;FBXO4;CDK20;EIF2D;DIP2B;SEC62;VPS36;IER2;PRKAB2;TYW3;GOLPH3L;SOX13;GPR37L1;MFSD11;THAP2;SNORD100;THAP6;PPA2;HSBP1L1;COL8A2;TFAM;MCM3AP-AS1;ALDH7A1;RNF216P1;CDC42SE1;NUP205;POM121;DCUN1D4;MTMR9;TEX261;NLK;FXR1;LOH12CR2;INPP5F;ZNHIT6;ZSCAN12;HBQ1;ZN…
5903	RANBP2	RAN binding protein 2	-0.084	1.865				SIN3A SK-N-SH hg19	114/970	0.999991	0.999994	0	0	0.640676	5.70974e-06	ZNF572;TACO1;LGALS8-AS1;EIF4A3;PLOD3;EDC3;ALKBH2;MT2A;RGS2;ZFP36;PAPOLG;FPGT;SESN2;CCDC96;ZNF845;SEC62;SKP2;JUNB;ZNF563;TYW3;C21ORF58;CDC25C;HCFC2;TRPC4AP;LZTFL1;DHDDS;KCTD9;RAB30;PHOSPHO2;TFAM;SNRPF;COPS7B;UBFD1;FBXO46;UBR1;EMG1;ZNHIT6;CSTF1;COX11;ZSCAN12;FAM83D;ZSCAN16;ANKZF1;SLC19A2;FZD1;BBS1;AKIRIN2;UBE2C;OSBPL3;RABL2A;SNHG6;KLHL24;CDC6;NET1;SLC7A6OS;ZNF816;SNAI1;CYB5RL;DCP1A;ZNF136;MXD3;KDM5…
10913	EDAR	ectodysplasin A receptor	-0.393	2.298				REST PFSK-1 hg19	291/2387	0.999991	0.999994	0	0	0.650485	5.79393e-06	CPNE9;ERVK13-1;ERRFI1;EIF4A1;IFITM2;TFRC;TMEM41B;CLEC10A;THUMPD3;SCARNA2;RRP8;CYB5D2;CCT6B;IL4I1;PPP2R1B;ZSCAN30;PSMD5;EIF2D;SEPHS1;JUNB;IER2;ISY1-RAB43;HUS1;IFT80;THAP2;MFSD10;MAPK8IP1;DKK3;SNHG15;NIF3L1;MYL6;THAP6;DDX39A;SNHG12;TFAM;CAGE1;ALDH7A1;ATF4;ZNF397;HHLA3;MYCBP2;MRPL19;ZNF23;RNPC3;ZNF708;SNX1;ZNHIT6;RBM12;ZSCAN16;BBS1;CADM1;GADD45B;GADD45A;PDE2A;PARVA;SNHG6;SNHG3;FBXL8;UBAC2-AS1;FUBP1;…
344558	SH3RF3	SH3 domain containing ring finger 3	-0.421	1.669				CTCF retinal pigment epithelial cell hg19	293/2356	0.999991	0.999994	0	0	0.667376	5.92907e-06	SLC46A3;SLC35B2;SLC35B4;IFITM2;TRAF3IP2;OSGEPL1;MAML2;IPP;SCARNA2;TIPARP-AS1;RRP8;BACH2;NFU1;ALKBH2;COMTD1;ALCAM;LSM11;ZNF607;RUSC2;NIPAL3;FBXO4;CDK20;EIF2D;DIP2B;SEC62;VPS36;IER2;PRKAB2;CXADR;GOLPH3L;GPR37L1;MFSD11;THAP2;EML5;FLJ13224;PPA2;HSBP1L1;ZNF835;COL8A2;TFAM;CAGE1;MCM3AP-AS1;ALDH7A1;RNF216P1;CDC42SE1;DCUN1D4;MRPL19;MTMR9;TEX261;ZNF23;FXR1;LOH12CR2;CHST11;ZNHIT6;ZSCAN12;TP53BP1;HBQ1;RAB11…
541471	MIR4435-2HG	MIR4435-2 host gene	0.349	1.378				EGR1 ECC-1 hg19	299/2345	0.999991	0.999994	0	0	0.688839	6.11478e-06	ZNF175;PANK3;TFRC;GLDC;UXS1;SCARNA2;TPGS1;BACH2;LOC100289511;RUSC2;CDK20;PIEZO1;LONP2;PIP4K2B;SNRPD3;SEC62;JUNB;IER2;PAQR8;CXADR;ACTN1;ZNF160;METTL3;HUS1;MED9;MFSD11;FAM86EP;RC3H2;ATG12;THAP2;RUFY1;MYL5;ARC;KCNQ3;EZR;MCM3AP-AS1;RNF216P1;SPTBN5;SEH1L;COPS7B;MTMR4;RPAP3;XKRX;ZNHIT2;MIR1292;B3GALNT2;SURF1;ZNF141;ACE;CRADD;SURF2;EDEM2;DNAH14;DCLK2;BRAF;GPR137C;GADD45G;FBXL8;ZNF816;SNAI1;NAPEPLD;TMCC3…
64682	ANAPC1	anaphase promoting complex subunit 1	-0.087	1.318				RFX5 HeLa-S3 hg19	262/2000	0.999991	0.999994	0	0	0.717005	6.36329e-06	SLC35B3;ERRFI1;SLC35B4;ZNF174;TMEM41B;MAML2;ZMYND8;RBM26-AS1;WDR89;PTPDC1;ZDBF2;ALKBH2;ALCAM;LONP2;PIP4K2B;SNRPD3;ZNF169;TSPYL2;ESCO1;ZNF283;ACTN1;MED9;MFSD10;JMJD6;THAP6;HSBP1L1;SPATA13;CAGE1;NHLRC2;EZR;GNE;CDC42SE1;ZNF273;PEX11A;PPP1R35;MYCBP2;IL20RB;ZNF23;ZNF24;RPAP2;ZNHIT2;ZNF708;INPP5F;SCFD2;MIER3;ZNHIT6;MYO6;SNX9;RAB11FIP2;ZSCAN16;BBS1;NFE2;ABCA2;ZNF264;FZD3;GADD45B;SURF2;EDEM2;DNAH14;OSGIN…
84524	ZC3H8	zinc finger CCCH-type containing 8	-0.209	2.138				KDM1A K562 hg19	262/2000	0.999991	0.999994	0	0	0.717005	6.36329e-06	CPNE9;SLC46A3;C5ORF24;TMEM41B;ACSM3;IPP;SCARNA2;NFU1;ALKBH2;MT2A;SYNGAP1;LGALS1;KIAA1586;ZSCAN30;NIPAL3;EIF2D;SLC12A6;ZNF18;GSTK1;HEMK1;ACOT9;PRKAB2;GOLPH3L;CACNA2D4;HCFC2;RC3H2;NIF3L1;THAP5;SNHG12;DDIT3;COL8A2;TFAM;TMEM126B;CAGE1;LETMD1;EPB42;ZNF24;RNPC3;FAM124B;ZBED5;BTN2A3P;BBS2;FZD1;PRELID2;ABCA2;FZD3;PRPF38A;EDEM2;INTS2;OSGIN1;PHC3;FOSL2;GADD45G;SNHG3;ZBTB6;NAPEPLD;CYB5RL;NOL11;CALR;RCOR3;CP…
376940	ZC3H6	zinc finger CCCH-type containing 6	-0.15	1.539				USF2 GM12878 hg19	262/2000	0.999991	0.999994	0	0	0.717005	6.36329e-06	SLC46A3;SLC35B4;ZNF174;EIF4A3;IPP;TESK2;TIPARP-AS1;WDR89;PTPDC1;RRP8;BACH2;CCT6B;HERC5;NFU1;ALKBH2;LGALS1;PIEZO1;PIP4K2B;DIP2B;SKP2;IER2;TRIM23;ZNF17;GSTK1;HEMK1;ZFP3;MED9;MFSD10;RUFY1;SNHG15;WDR81;TMEM126B;ALG10B;SKAP2;RNF216P1;POM121;ZNF394;SH2D2A;HHLA3;COPS7B;SLCO5A1;RPAP3;FXR1;LOH12CR2;ZNHIT2;ZNF708;SCFD2;PLCG2;ZSCAN12;BBS1;ZNF141;LNPEP;MAGOHB;PHC3;C12ORF76;ACER2;EHD4;ID1;TNFSF9;ATM;AVL9;CPEB…
84172	POLR1B	RNA polymerase I subunit B	-0.138	2.597				POLR2A GM10847 hg19	262/2000	0.999991	0.999994	0	0	0.717005	6.36329e-06	SLC46A3;ERRFI1;PANK3;PGAP2;TMEM41B;UXS1;EIF4A3;TESK2;HERC5;ALKBH2;IL4I1;MT2A;RASSF1;PPP4R1;PPP2R1B;ZSCAN30;ZNF845;PDK3;SEC62;SKP2;NFRKB;DDX17;PAQR8;TSPYL2;ZNF18;PRKAB2;NHLRC3;ZFP3;ZNF160;SACM1L;IFT80;ACTN4;HCFC2;ZNF14;JMJD6;DDX39A;DDIT3;SNHG10;TFAM;NHLRC2;CGGBP1;ZNF397;NUP205;POM121;SAR1A;DCUN1D4;ZNF23;RPAP2;ZNHIT2;CHST11;GRPEL2;CSTF1;PLCG2;ZNF700;SNORA57;ZBED5;HLA-DQA1;SLC19A2;SURF1;FZD3;TIPARP;…
84269	CHCHD5	coiled-coil-helix-coiled-coil-helix domain containing 5	0.174	1.607				POLR2A HGPS cell hg19	262/2000	0.999991	0.999994	0	0	0.717005	6.36329e-06	PANK3;SNORA9;TXNDC11;PTPDC1;ZFYVE28;LSM11;LOC100129034;PPP2R1B;CDK20;ZNF17;PAQR8;ACOT9;TYW3;ZFP3;GOLPH3L;ZNF14;ATG12;MAPK8IP1;SNHG15;EML5;THAP6;THAP5;SNHG12;CYP2U1;ZC3H11A;SNHG10;HSBP1L1;SPATA13;SNORD35A;ZNF275;POM121;SAR1A;AGAP1;TEX261;ZNF23;RNPC3;PGBD1;FAM171A1;ZNF709;CHST11;ZNHIT6;GRPEL2;ST3GAL4;ZSCAN12;INPP5K;SCAI;PRELID2;ZNF264;SNORD12B;PRPF38A;SURF2;PBX2;BSDC1;RAB39B;BRAF;ACER2;ZNF559-ZNF17…
6574	SLC20A1	solute carrier family 20 member 1	0.168	1.956				TFAP2C HeLa-S3 hg19	262/2000	0.999991	0.999994	0	0	0.717005	6.36329e-06	SLC35B3;TFRC;PGAP2;MAML1;EIF4A3;IPP;TXNDC11;TIPARP-AS1;HERC5;NFU1;ZDBF2;IL4I1;PPP4R1;PPP2R1B;ZNF607;RUSC2;PSMD5;PPAT;NIPAL3;FBXO4;PIP4K2B;ZNF169;ARL6IP6;DDX17;ZNF18;HEMK1;IL15RA;ACOT9;PRKAB2;CXADR;NHLRC3;IFRD1;METTL3;HCFC2;RC3H2;SNHG15;SNHG12;TFAM;TMEM126B;LETMD1;ALDH7A1;ZNF155;SEH1L;SDC4;SLC35D1;PPP1R35;MYCBP2;ZNF24;ZBTB5;MTMR4;ZNF708;INPP5F;RAB11FIP2;ZBED5;SLC19A2;PRELID2;NFE2;SNORD12C;INTS2;OS…
11159	RABL2A	RAB, member of RAS oncogene family like 2A	-0.117	1.324				POLR2A GM15510 hg19	262/2000	0.999991	0.999994	0	0	0.717005	6.36329e-06	ERRFI1;PANK3;PGAP2;EIF4A3;DPY19L2P2;TESK2;THUMPD3;ALKBH2;KIAA1586;ZSCAN30;ZNF845;PIEZO1;EIF2D;NFRKB;TSPYL2;ACOT9;NHLRC3;SACM1L;ACTN4;HCFC2;ZNF14;ATG12;DDX39A;SNHG10;HSBP1L1;LETMD1;CCDC82;CGGBP1;ATF4;ZNF28;ZNF397;POM121;SAR1A;SDC4;SH2D2A;DCUN1D4;RNPC3;RPAP3;ZNF709;ZSCAN12;ZNF700;ZNF148;ZBED5;HLA-DQA1;SCAI;SDR42E1;ZNF382;TIPARP;OSGIN1;ZNF559-ZNF177;ZBTB6;CABYR;NOL11;CALR;DCP1A;RBAK;CPEB3;ZNF136;CC2…
80255	SLC35F5	solute carrier family 35 member F5	-0.12	1.974				CTCF skin fibroblast hg19	262/2000	0.999991	0.999994	0	0	0.717005	6.36329e-06	SLC35B4;CCNJ;OSGEPL1;IPP;THUMPD3;TIPARP-AS1;PTPDC1;RRP8;BACH2;HERC5;ALKBH2;COMTD1;ALCAM;LSM11;ZNF607;PSMD5;PPAT;FBXO4;CDK20;MIR22HG;PDK3;EIF2D;SEC62;VPS36;IER2;ZNF285;TYW3;ZNF281;ZFP3;SOX13;ZNF10;ZNF12;EML5;PPA2;CYP2U1;HSBP1L1;EZR;MCM3AP-AS1;ALDH7A1;CGGBP1;RNF216P1;CDC42SE1;POM121;MRPL19;MTMR9;COPS7B;SLC5A3;GLG1;FXR1;PGBD1;INPP5F;ZSCAN12;ALX4;ST8SIA6;RAB11FIP2;ZNF148;ZNF268;SLC19A2;NFE2;FZD3;ZRAN…
440900	LINC01191	long intergenic non-protein coding RNA 1191	0.415	3.155				SMARCB1 HeLa-S3 hg19	262/2000	0.999991	0.999994	0	0	0.717005	6.36329e-06	SLC35B3;ERRFI1;ZNF174;EIF4A3;TXNDC11;PTPDC1;HERC5;ZFYVE28;ALKBH2;CNST;PPP4R1;PPAT;FBXO4;PIEZO1;MIR22HG;PDK3;EIF2D;BTRC;PRKACB;HEMK1;PRKAB2;CXADR;HCFC2;ATG12;THAP2;JMJD6;EML5;SNHG12;SNHG10;TFAM;CAGE1;NHLRC2;LETMD1;SKAP2;SEH1L;TERC;TEX261;RPAP2;SLC5A3;TTBK2;MYO6;ST3GAL4;INPP5K;SNX9;ZNF148;ZBED5;B3GALNT2;EDEM3;PRELID2;ABCA2;FZD3;GADD45B;PLK2;FZD7;DNAH14;BSDC1;PTK6;PARP16;SNHG6;CDC6;EIF1;UBAC2-AS1;CY…
100499194	LINC02992	long intergenic non-protein coding RNA 2992	0.457	3.39				CTCF fibroblast of the aortic adventitia hg19	287/2332	0.999991	0.999994	0	0	0.659003	5.84275e-06	SLC35B2;SLC35B4;IFITM2;CCNJ;OSGEPL1;MAML2;IPP;TESK2;SCARNA2;TIPARP-AS1;RRP8;BACH2;NFU1;ZFYVE28;ALKBH2;COMTD1;ALCAM;LSM11;ZNF607;RUSC2;PPAT;FBXO4;CDK20;EIF2D;DIP2B;SEC62;VPS36;IER2;TYW3;GOLPH3L;SOX13;GPR37L1;MFSD11;THAP2;EML5;THAP6;PPA2;SNHG12;CYP2U1;HSBP1L1;SPATA13;COL8A2;MCM3AP-AS1;ALDH7A1;RNF216P1;CDC42SE1;NUP205;DCUN1D4;MTMR9;TEX261;RNPC3;GSPT1;FXR1;ART1;LOH12CR2;INPP5F;ZNHIT6;ZSCAN12;HBQ1;ZNF…
51141	INSIG2	insulin induced gene 2	-0.131	1.6				USF1 ECC-1 hg19	296/2318	0.999991	0.999994	0	0	0.690488	6.11573e-06	EIF4A1;SLC35B4;PANK3;CHIC1;CCNJ;PGAP2;ZMYND8;EIF4A3;DPY19L2P2;TESK2;THUMPD3;WDR89;PTPDC1;HERC5;ALKBH2;CNST;ALCAM;ZNF607;ZSCAN30;CDK20;MIR22HG;PDK3;DIP2B;TNS4;JUNB;IER5;IER2;ISY1-RAB43;ESCO1;TYW5;NHLRC3;ACTN1;ZFP3;ZNF10;HSD11B1L;MFSD11;HCFC2;RC3H2;RUFY1;THAP6;DDX39A;THAP5;WDR81;ZC3H11A;DDIT3;HMBS;TFAM;TMEM126B;ALG10B;SKAP2;ATF4;MTMR9;COPS7B;RPAP3;SNX1;NUAK2;SCFD2;ZNHIT6;PLCG2;MIR1292;SLC19A2;FZD1;…
80775	TMEM177	transmembrane protein 177	-0.217	2.092				SPI1 HL-60 hg19	153/1245	0.999991	0.999994	0	0	0.67193	5.95045e-06	EIF4A1;ZNF175;TOR2A;TRAF3IP3;PDCD6;NCF4;SIRPG;IPP;GCC2;GIMAP4;SCARNA2;UBE3B;GIMAP5;SNORD17;ZNF81;CNST;FPGT;ARHGDIA;CFL1;CWC22;ZNF569;MAP3K8;SLC12A6;SKP2;IER2;CDKL3;ZNF284;ESCO1;ZNF160;PRPF4B;IPCEF1;THAP5;TCEANC2;TFAM;CAGE1;ZNF675;CGGBP1;INO80C;HOMEZ;ZNF397;ZNF155;TERC;MTMR9;COPS7B;ADRB2;ZBTB5;STK4;RTN4;RPAP3;EMG1;FUT7;ZMAT3;EP400;ZNF668;ZKSCAN4;SOCS4;MCTS1;ZRANB2;CRADD;NUP155;TBCC;PTK6;SNHG6;PALB…
107985942	CLASP1-AS1	CLASP1 antisense RNA 1	0.265	1.982				CTCF fibroblast of skin of abdomen hg19	294/2317	0.999991	0.999994	0	0	0.684994	6.06592e-06	SLC35B2;SLC35B4;IFITM2;OSGEPL1;MAML2;IPP;THUMPD3;SCARNA2;TIPARP-AS1;RRP8;NFU1;ALKBH2;COMTD1;ALCAM;LSM11;ZNF607;RUSC2;PSMD5;PPAT;NIPAL3;FBXO4;CDK20;EIF2D;DIP2B;SEC62;VPS36;IER2;PRKAB2;TYW3;GOLPH3L;SOX13;GPR37L1;MFSD11;THAP2;EML5;THAP6;PPA2;HSBP1L1;COL8A2;TFAM;CAGE1;MCM3AP-AS1;ALDH7A1;RNF216P1;CDC42SE1;NUP205;POM121;DCUN1D4;MRPL19;MTMR9;TEX261;NLK;FXR1;LOH12CR2;INPP5F;ZNHIT6;ZSCAN12;ZNF268;SCAI;SLC…
100151683	RNU4ATAC	RNA, U4atac small nuclear	0.436	1.591				TAL1 MEL cell line mm9	265/2290	0.999991	0.999994	0	0	0.611007	5.39764e-06	SLC46A3;SPON2;TFRC;CLEC10A;TMEM95;TXNDC11;COMTD1;LGALS1;PPP2R1B;FTH1;CHORDC1;CDK20;SNRPD3;SLC12A6;IER5;GABARAPL1;PAQR7;SACM1L;METTL3;HCFC2;RUNX3;MED6;THAP6;SNHG12;TFR2;DDIT3;SNHG10;HMBS;A3GALT2;POM121;SEH1L;PEX11A;ZBTB5;RNPC3;TRPM2;LARP1;MIER3;ZNHIT6;ST3GAL4;SNX9;EDEM3;PRELID2;BTBD19;EGR3;ZRANB2;GADD45A;BSDC1;BRAF;PARP16;CDC6;GP5;GADD45G;GDF9;ARTN;ID1;ATG2A;TRMT13;CALR;AHCTF1;PTPRS;SPEF1;PPP1R10;…
100506922	MAP3K2-DT	MAP3K2 divergent transcript	0.242	2.298				CTCF fibroblast of gingiva hg19	292/2237	0.999991	0.999994	0	0	0.710941	6.27631e-06	SLC35B2;SLC35B4;IFITM2;CCNJ;OSGEPL1;IPP;TESK2;SCARNA2;TIPARP-AS1;RRP8;NFU1;ALKBH2;COMTD1;ALCAM;LSM11;ZNF607;RUSC2;PSMD5;PPAT;NIPAL3;FBXO4;CDK20;MIR22HG;EIF2D;DIP2B;CHAC1;SEC62;VPS36;IER2;TYW3;GOLPH3L;SOX13;GPR37L1;MFSD11;THAP2;EML5;THAP6;PPA2;SNHG12;HSBP1L1;COL8A2;MCM3AP-AS1;ALDH7A1;RNF216P1;CDC42SE1;POM121;DCUN1D4;MTMR9;TEX261;FXR1;LOH12CR2;INPP5F;ZSCAN12;HBQ1;RAB11FIP2;ZNF148;ZNF268;SLC19A2;NFE…
90557	CCDC74A	coiled-coil domain containing 74A	0.425	1.335				FOXA1 HepG2 hg19	277/2272	0.999991	0.999994	0	0	0.652117	5.75176e-06	SLC23A2;ERRFI1;IFITM2;PANK3;ZMYND8;TESK2;TXNDC11;BACH2;HERC5;MT2A;CDC23;CNST;RUSC2;PSMD5;PIP4K2B;SLC12A6;SKP2;JUNB;IER2;TRIM23;ZNF17;PAQR7;NHLRC3;SLC35C2;NIF3L1;SNORD101;TCEANC2;TFAM;TMEM126B;ALG10B;NGEF;PAXIP1;SAR1A;EPB42;TEX261;ZNF24;ZBTB5;GSPT1;FXR1;ZNF709;ZNHIT6;PTPMT1;APOF;ZNF700;ZNF148;SLC19A2;HEXIM1;BTBD19;SNORD12B;FZD3;CADM1;CRADD;TIPARP;INSR;DNAH14;BSDC1;LNPEP;BRAF;PARP16;SMARCA1;EIF1;FB…
905	CCNT2	cyclin T2	-0.095	1.424				USF1 GM12878 hg19	283/2162	0.999991	0.999994	0	0	0.714365	6.29637e-06	SLC35B2;EIF4A1;PANK3;CHIC1;OSGEPL1;EIF4A3;DPY19L2P2;TESK2;THUMPD3;PTPDC1;HERC5;ALKBH2;COMTD1;SYNGAP1;PPAT;CIRBP-AS1;CDK20;MIR22HG;DIP2B;PKNOX1;JUNB;IER5;IER2;NHLRC3;LOC389765;SLC35C2;HUS1;HSD11B1L;MFSD11;HCFC2;FAM86EP;RUNX3;RC3H2;SYTL3;JMJD6;THAP6;DDX39A;THAP5;WDR81;CYP2U1;ZC3H11A;DDIT3;TMEM126B;SNORA21;ALG10B;SKAP2;ATF4;SEH1L;DCUN1D4;ZBTB5;SCFD2;GRPEL2;PLCG2;ZBED6;SLC19A2;CTSA;ZRANB2;GADD45B;ST1…
22930	RAB3GAP1	RAB3 GTPase activating protein catalytic subunit 1	-0.128	2.282				CTCF fibroblast of foreskin hg19	281/2261	0.999991	0.999994	0	0	0.668089	5.887e-06	SLC35B2;SLC35B4;OSGEPL1;MAML2;SCARNA2;TIPARP-AS1;WDR89;RRP8;HERC5;NFU1;ALKBH2;COMTD1;ALCAM;LSM11;ZNF607;RUSC2;NIPAL3;FBXO4;CCDC96;EIF2D;DIP2B;SEC62;VPS36;IER2;PRKAB2;ST6GAL1;CXADR;TYW5;DAPK2;GOLPH3L;GPR37L1;THAP2;PPA2;COL8A2;TFAM;SIK2;MCM3AP-AS1;ALDH7A1;RNF216P1;CDC42SE1;MTMR9;TEX261;FXR1;ZNHIT2;NUAK2;CHST11;RDH10;ZNHIT6;ZSCAN12;SFN;TP53BP1;HBQ1;ZNF268;SCAI;B3GALNT2;ABCA2;NMB;ZRANB2;CADM1;TIPARP;…
107985946	LOC107985946	uncharacterized LOC107985946	0.21	2.878				BHLHE40 HepG2 hg19	276/2249	0.999991	0.999994	0	0	0.657786	5.78997e-06	SLC35B3;EIF4A1;PANK3;ZNF174;TMEM41B;DQX1;EIF4A3;SYNGAP1;RUSC2;KIAA1586;PPAT;FBXO4;LONP2;PDK3;DIP2B;SEC62;JUNB;NFRKB;IER2;CDON;DDX17;ACTN1;SLC35C2;SACM1L;MED6;MFSD10;EML5;FLJ13224;DDX39A;THAP5;EZR;MCM3AP-AS1;ALG10B;ZNF275;ZNF394;HHLA3;PPP1R35;SLC5A3;ZSCAN12;RAB11FIP2;ZSCAN16;CTSA;FZD1;PRELID2;STARD13;HOMER1;GADD45B;TIPARP;ST13;PARP16;SNHG6;MAGOHB;FOSL1;ACER2;EHD4;NDUFAF4;ZNF813;ID1;CYB5RL;SFXN2;NO…
101928361	LOC101928361	uncharacterized LOC101928361	0.314	1.332				CTCF GM06990 hg19	288/2240	0.999991	0.999994	0	0	0.697453	6.13906e-06	SLC35B4;IFITM2;CCNJ;OSGEPL1;MAML2;IPP;TESK2;SCARNA2;TIPARP-AS1;RCBTB2;NFU1;ALKBH2;COMTD1;ALCAM;LSM11;ZNF607;RUSC2;NIPAL3;FBXO4;EIF2D;DIP2B;CHAC1;SEC62;VPS36;IER2;GSTK1;IL15RA;PRKAB2;ENTPD7;MFSD11;THAP2;EML5;FLJ13224;SNORD100;PPA2;HSBP1L1;COL8A2;TFAM;MCM3AP-AS1;RNF216P1;CDC42SE1;POM121;DCUN1D4;MTMR9;TEX261;RNPC3;FXR1;LOH12CR2;INPP5F;ZNHIT6;ZSCAN12;ZNF268;SCAI;SLC19A2;ABCA2;ZNF264;NMB;ZRANB2;HOMER1…
79712	GTDC1	glycosyltransferase like domain containing 1	0.231	1.325				TCF3 GM12878 hg19	177/1413	0.999991	0.999994	0	0	0.685479	6.0324e-06	ERRFI1;SLC35B2;PDCD6;TACO1;MPI;IPP;THUMPD3;SCARNA2;IPO7;TM7SF2;ALKBH2;IPO9;LOC100289511;FTH1;SESN2;FBXO4;NUDT18;LONP2;CHAC1;KPNA2;SEC62;RGS9;JUNB;PHLDA3;TSPYL2;PDIA3;ZNF18;GSTK1;GABARAPL1;ZFP3;ZNF160;ATP11B;ACTN4;FBXO10;TUBA4B;RUNX3;RC3H2;FBXW2;TOM1L1;NIF3L1;RALGAPB;SNHG12;DDIT3;RBM14-RBM4;ANKRD40;CAGE1;EZR;ALG10B;ZNF431;ZNF28;ZNF397;ZNF273;SAR1A;HHLA3;SH2D2A;SLC38A10;ZNF23;STK4;SLC5A3;DNAJC27;SO…
9839	ZEB2	zinc finger E-box binding homeobox 2	1.127	1.668				CTCF G1E mm9	221/2246	0.999991	0.999994	0	0	0.502479	4.42171e-06	SLC35B2;TESK2;TMEM95;SCARNA2;TPGS1;MIR425;ALKBH2;COMTD1;LSM11;NIPAL3;PIEZO1;DIP2B;VPS36;ESCO1;TYW3;DAPK2;MYL6;MARF1;PPA2;SNHG12;BOLA2;SIK2;LETMD1;CTXN1;ALG10B;ALDH7A1;POM121;SLCO5A1;TEX261;RDH10;SFN;CCR10;SCAI;HEXIM1;EGR1;BBS1;ABCA2;EGR2;GADD45B;GADD45G;ARTN;NDUFAF4;SNAI1;NOL11;COL9A2;RBAK;AVL9;RCOR2;SNORA41;DET1;SLC44A4;MRPS14;AP4E1;ADK;PIGZ;CYB561D1;GYS1;DSTYK;SNORA7A;GLIPR2;MIR191;ANKRD6;WDR38…
3800	KIF5C	kinesin family member 5C	0.34	1.809				CTCF astrocyte of the spinal cord hg19	283/2167	0.999991	0.999994	0	0	0.712227	6.26689e-06	SLC35B2;SLC35B4;OSGEPL1;MAML2;IPP;SCARNA2;TIPARP-AS1;BACH2;NFU1;ALKBH2;COMTD1;ALCAM;LSM11;ZNF607;RUSC2;PPAT;CIRBP-AS1;NIPAL3;FBXO4;EIF2D;DIP2B;SEC62;VPS36;IER2;TRIM23;PRKAB2;GOLPH3L;SOX13;GPR37L1;MFSD11;THAP2;EML5;PPA2;COL8A2;TFAM;CAGE1;MCM3AP-AS1;ALG10B;ALDH7A1;RNF216P1;CDC42SE1;DCUN1D4;MTMR9;TEX261;ZNF23;TTBK2;FXR1;LOH12CR2;INPP5F;ZNHIT6;ZSCAN12;SFN;TP53BP1;HBQ1;RAB11FIP2;ZNF268;SCAI;SLC19A2;B3…
112267889	KIF5C-AS1	KIF5C antisense RNA 1	0.498	3.594				USF1 K562 hg19	251/1928	0.999991	0.999994	0	0	0.712302	6.26745e-06	SLC35B2;EIF4A1;PANK3;CHIC1;PGAP2;TMEM41B;EIF4A3;TESK2;THUMPD3;SCARNA2;PTPDC1;ALKBH2;COMTD1;RUSC2;PPAT;CDK20;MIR22HG;EIF2D;DIP2B;IER5;ESCO1;NHLRC3;ACTN1;ZNF10;HSD11B1L;MFSD11;HCFC2;RUFY1;SNHG15;THAP6;DDX39A;THAP5;SNHG12;ZC3H11A;DDIT3;HMBS;TCEANC2;TMEM126B;SKAP2;ATF4;COPS7B;SNX1;NUAK2;SCFD2;DHX36;PLCG2;SLC19A2;FZD1;GADD45B;ST13;DNAH14;BSDC1;PHC3;C12ORF76;GADD45G;NDUFAF4;ZNF814;CYB5RL;ATM;SFXN2;INTS…
101929231	MMADHC-DT	MMADHC divergent transcript	0.154	1.798				KAT2B K562 hg19	261/2000	0.999991	0.999994	0	0	0.713581	6.2739e-06	SLC35B2;PANK3;ZNF174;TFRC;PGAP2;OSGEPL1;SCARNA2;WDR89;CYB5D2;NFU1;IL4I1;CNST;RUSC2;KIAA1586;ZSCAN30;PSMD5;EIF2D;VPS36;JUNB;TRIM23;PAQR8;HEMK1;ESCO1;ACTN1;ZNF281;ZNF160;GOLPH3L;MED9;MFSD11;THAP2;MYL6;THAP6;DDX39A;THAP5;CAGE1;RNF216P1;SAR1A;EPB42;MYCBP2;MTMR9;ZNF24;GLG1;TTBK2;PGBD1;ZNF709;ZNHIT6;ZSCAN12;ZNF700;SNORA57;RBM12;ZNF268;ZBED5;BBS2;PRELID2;TIPARP;EDEM2;OSGIN1;BSDC1;SNHG6;CDC6;MAGOHB;SNHG3…
375287	RBM43	RNA binding motif protein 43	-0.268	2.302				CHD7 H1-hESC hg19	261/2000	0.999991	0.999994	0	0	0.713581	6.2739e-06	CPNE9;PGAP2;ZMYND8;IPP;WDR89;IL4I1;CDC23;LSM11;LOC100289511;ZSCAN30;FBXO4;LONP2;SEC62;GLUL;DLEU7;TRIM23;PRKAB2;ZNF285;GOLPH3L;ZNF10;HUS1;MFSD11;ZNF14;THAP2;JMJD6;SNHG15;THAP6;THAP5;PPA2;DDIT3;TCEANC2;CAGE1;NHLRC2;LETMD1;CCDC82;CGGBP1;SKAP2;NUP205;ZNF273;HHLA3;MRPL19;COPS7B;TEX261;ZNF24;GLG1;XKRX;PGBD1;ZNF709;LARP1;NUAK2;CHST11;GRPEL2;CSTF1;ZSCAN12;ALX4;RBM12;ZNF148;ZSCAN16;SCAI;EDEM3;BBS1;HOMER1;…
55183	RIF1	replication timing regulatory factor 1	-0.112	2.977				CTCF GM12892 hg19	261/2000	0.999991	0.999994	0	0	0.713581	6.2739e-06	SLC46A3;SLC23A2;OSGEPL1;IPP;THUMPD3;RBM26-AS1;SCARNA2;RRP8;HERC5;ALKBH2;COMTD1;ALCAM;LSM11;PPAT;FBXO4;MIR22HG;PDK3;EIF2D;CHAC1;JUNB;IER2;ZNF18;PRKAB2;ZFP3;ENTPD7;ZNF10;ZNF14;FAM86EP;MFSD10;EML5;MYL6;PPA2;CYP2U1;HSBP1L1;SPATA13;TFAM;CAGE1;LETMD1;EZR;MCM3AP-AS1;RNF216P1;ZNF28;CDC42SE1;HHLA3;MYCBP2;MRPL19;MTMR9;TEX261;SLC5A3;GLG1;NUAK2;ZNHIT6;PLCG2;ZSCAN12;ALX4;RAB11FIP2;ZNF148;ZNF268;HLA-DQA1;CCR10…
105373690	LOC105373690		0.336	1.313				E2F4 K562 hg19	261/2000	0.999991	0.999994	0	0	0.713581	6.2739e-06	ERVK13-1;ERRFI1;SLC35B4;PGAP2;TMEM41B;UXS1;WDR89;TPGS1;PTPDC1;RRP8;ALKBH2;IL4I1;PPP4R1;KIAA1586;PPAT;ZC3H12A;FBXO4;EIF2D;PIP4K2B;SKP2;JUNB;ACOT9;PRKAB2;ESCO1;NHLRC3;ZNF281;MED9;ACTN4;HCFC2;RC3H2;MFSD10;SNHG15;EML5;DDX39A;SNHG12;DDIT3;HMBS;TMEM126B;SIK2;ATF4;ZNF397;SEH1L;ZNF273;SAR1A;PPP1R35;DCUN1D4;SLC5A3;GLG1;TTBK2;INPP5F;PTPMT1;ZSCAN12;TP53BP1;SCAI;SLC19A2;FZD1;PARP16;SNHG6;CDC6;MAGOHB;NET1;FBX…
151188	ARL6IP6	ADP ribosylation factor like GTPase 6 interacting protein 6	0.136	1.919				NRF1 HepG2 hg19	261/2000	0.999991	0.999994	0	0	0.713581	6.2739e-06	SLC35B3;C5ORF24;ZNF175;ZNF174;TMEM41B;UXS1;IPP;THUMPD3;TPGS1;NFU1;IL4I1;CNST;LSM11;MIR4469;ZSCAN30;CHORDC1;CCDC96;EIF2D;BTRC;SLC12A6;SKP2;TRIM23;ZNF285;ESCO1;ZNF281;MED9;IFT80;ZNF12;ACTN4;ZNF14;DDX39A;THAP5;RNF216P1;CASZ1;POM121;SLC35D1;MYCBP2;TTBK2;FXR1;ZNHIT2;GRPEL2;CSTF1;INPP5K;RBM12;BBS2;B3GALNT2;TIPARP;TGDS;SNORD12C;EDEM2;INTS2;CDC6;PHC3;EIF1;FBXL8;ZNF559-ZNF177;UBAC2-AS1;NDUFAF4;ZNF30;ATG2A…
4929	NR4A2	nuclear receptor subfamily 4 group A member 2	0.712	1.618				CTCF kidney epithelial cell hg19	265/2227	0.999991	0.999994	0	0	0.63335	5.56385e-06	SLC35B4;IFITM2;CCNJ;OSGEPL1;TMEM41B;MAML2;TP53RK;IPP;SCARNA2;TIPARP-AS1;BACH2;NFU1;ALKBH2;COMTD1;ALCAM;LSM11;ZNF607;PPAT;NIPAL3;FBXO4;CDK20;EIF2D;DIP2B;CHAC1;SEC62;VPS36;IER2;PRKAB2;ENTPD7;SOX13;GPR37L1;MFSD11;THAP2;PPA2;ZNF835;COL8A2;TFAM;CCDC82;MCM3AP-AS1;ALG10B;ALDH7A1;RNF216P1;CDC42SE1;DCUN1D4;MTMR9;TEX261;FXR1;LOH12CR2;ZNHIT6;ZSCAN12;ZNF148;ZNF268;SCAI;SLC19A2;PRELID2;NFE2;ABCA2;NMB;ZRANB2;C…
440918	FLJ46875	uncharacterized LOC440918	0.17	1.332				MAX HCT116 hg19	269/2066	0.999991	0.999994	0	0	0.710758	6.21943e-06	CCNJ;PGAP2;ACSM3;TESK2;THUMPD3;RBM26-AS1;SCARNA2;WDR89;PTPDC1;HERC5;ALKBH2;IL4I1;ZNF607;KIAA1586;PSMD5;CDK20;LONP2;PDK3;SEPHS1;VPS36;IER5;CDON;ACOT9;ESCO1;ZNF283;NHLRC3;METTL3;HUS1;ATG12;SNHG15;EML5;THAP5;SNHG10;CAGE1;LETMD1;NUP205;ZNF394;SEH1L;LOH12CR2;NUAK2;SCFD2;ZNHIT6;ZNF148;SCAI;SLC19A2;PRELID2;HOMER1;DNAH14;LNPEP;MAGOHB;ZNF37A;NDUFAF4;ZNF30;SNAI1;SFXN2;CORO7;INTS8;CC2D1A;DHRS12;CDKN1C;BTG3;…
11227	GALNT5	polypeptide N-acetylgalactosaminyltransferase 5	0.65	1.811				CTCF BE2C hg19	271/2174	0.999991	0.999994	0	0	0.671751	5.87289e-06	SLC35B2;SLC35B4;OSGEPL1;MAML2;IPP;RBM26-AS1;SCARNA2;TIPARP-AS1;NFU1;ALKBH2;COMTD1;ALCAM;LSM11;ZNF607;RUSC2;PPAT;NIPAL3;FBXO4;CDK20;EIF2D;DIP2B;SEC62;VPS36;IER2;TRIM23;PRKAB2;CXADR;TYW5;GOLPH3L;GPR37L1;MFSD11;THAP2;SNORD100;PPA2;MAP1A;TFAM;LETMD1;MCM3AP-AS1;ALDH7A1;RNF216P1;CDC42SE1;DCUN1D4;MTMR9;TEX261;TTBK2;FXR1;ZNHIT6;ZSCAN12;HBQ1;RBM12;ZNF268;SCAI;SLC19A2;B3GALNT2;ABCA2;NMB;ZRANB2;CADM1;EDEM2;…
105373711	LOC105373711		0.263	1.327				CTCF BJ hg19	276/2158	0.999991	0.999994	0	0	0.693879	6.06248e-06	SLC35B2;SLC35B4;CCNJ;ZNF174;OSGEPL1;MAML2;IPP;TESK2;TIPARP-AS1;RRP8;BACH2;RCBTB2;NFU1;ALKBH2;COMTD1;ALCAM;LSM11;ZNF607;RUSC2;PSMD5;PPAT;FBXO4;MIR22HG;EIF2D;DIP2B;SEC62;IER2;ARL6IP6;GOLPH3L;SOX13;GPR37L1;MFSD11;THAP2;EML5;THAP6;PPA2;SNHG12;HSBP1L1;COL8A2;CAGE1;MCM3AP-AS1;ALDH7A1;RNF216P1;CDC42SE1;NUP205;MRPL19;MTMR9;TEX261;FXR1;LOH12CR2;INPP5F;RDH10;ZSCAN12;ALX4;HBQ1;RAB11FIP2;ZNF148;ZNF268;SLC19A…
90	ACVR1	activin A receptor type 1	0.148	1.388				CTCF astrocyte hg19	260/2000	0.999991	0.999994	0	0	0.710164	6.202e-06	SLC35B2;IFITM2;OSGEPL1;TMEM41B;MAML2;TP53RK;RBM26-AS1;SCARNA2;TIPARP-AS1;HERC5;ALKBH2;COMTD1;LGALS1;ALCAM;LSM11;ZNF607;RUSC2;PPAT;NIPAL3;FBXO4;CCDC96;EIF2D;DIP2B;SEC62;IER5;IER2;TRIM23;WDR83OS;PRKAB2;ZFP3;GPR37L1;THAP2;PPA2;SNHG12;TFAM;MCM3AP-AS1;ALG10B;ALDH7A1;RNF216P1;CDC42SE1;MTMR9;TEX261;FXR1;SNX1;ZNHIT6;ZSCAN12;SFN;TP53BP1;HBQ1;ZNF268;SLC19A2;B3GALNT2;NMB;ZRANB2;TIPARP;ST13;PLK2;FBXL8;ZNF559…
100505984	LINC02478	long intergenic non-protein coding RNA 2478	0.321	1.363				CHD2 GM12878 hg19	260/2000	0.999991	0.999994	0	0	0.710164	6.202e-06	SLC46A3;EIF4A1;DPY19L2P2;THUMPD3;PTPDC1;IL4I1;RASSF1;SYNGAP1;CDC23;LGALS1;KIAA1586;PSMD5;CCDC96;PKNOX1;VPS36;ZNF169;ZNF17;DDX17;GSTK1;ZNF285;ST6GAL1;STARD5;ACTN1;TYW3;ZFP3;METTL3;HUS1;MED9;HCFC2;MED6;MAPK8IP1;MYL6;DDX39A;SNHG12;SPATA13;SIK2;NHLRC2;POM121;ZNF273;PEX11A;DCUN1D4;MTMR9;ZNF23;RPAP2;GLG1;ZNHIT2;GRPEL2;PLCG2;ZSCAN12;ZSCAN16;HLA-DQA1;CCR10;B3GALNT2;BBS1;ZNF264;PRPF38A;DNAH14;FOSL1;LOC100…
100616364	MIR4785	microRNA 4785	0.373	2.576				BACH1 H1-hESC hg19	260/2000	0.999991	0.999994	0	0	0.710164	6.202e-06	SLC35B3;SLC46A3;CCNJ;TMEM41B;SCARNA2;TIPARP-AS1;WDR89;RRP8;BACH2;RCBTB2;ALKBH2;ALCAM;KIAA1586;RUSC1;FBXO4;PIEZO1;PDK3;EIF2D;PTGDS;SKP2;PAQR8;ZNF18;HUS1;DLEC1;MFSD11;MFSD10;MAPK8IP1;EML5;THAP5;PPA2;NUP210L;TFAM;CGGBP1;CDC42SE1;ZNF275;POM121;HHLA3;ZNF24;GSPT1;LOH12CR2;RDH10;PTPMT1;ST3GAL4;CSTF1;ALX4;BBS2;FZD3;TIPARP;OSGIN1;RAB39B;SNHG6;SMARCA1;GRIN2C;ZNF559-ZNF177;ASAH2B;EHD4;ZNF813;SFXN2;DCP1A;ZNF…
285116	AHCTF1P1	AT-hook containing transcription factor 1 pseudogene 1	-0.16	2.086				CEBPB H1-hESC hg19	260/2000	0.999991	0.999994	0	0	0.710164	6.202e-06	SLC35B2;IFITM2;CPNE5;TMEM41B;GCC2;SCARNA2;TIPARP-AS1;WDR89;RRP8;CYB5D2;BACH2;CCT6B;NFU1;ZNF204P;COMTD1;ALCAM;ZSCAN30;LONP2;EIF2D;PKNOX1;VPS36;GLUL;IER2;ZNF18;HEMK1;PRKAB2;ESCO1;HUS1;GPR37L1;HCFC2;NIF3L1;SNHG12;CYP2U1;ASTL;MAP1B;HMBS;TCEANC2;CAGE1;EZR;CCDC82;ALG10B;ALDH7A1;CGGBP1;RNF216P1;CASZ1;ZNF394;PEX11A;IL20RB;ZNF23;ZBTB5;MTMR4;RPAP2;PGBD1;LOH12CR2;ZNF709;NUAK2;GALR2;RAB11FIP2;BBS2;MCTS1;BBS1…
102724081	LOC102724081	uncharacterized LOC102724081	-0.327	1.65				CTCF osteoblast hg19	260/2000	0.999991	0.999994	0	0	0.710164	6.202e-06	IFITM2;IPP;TESK2;SCARNA2;TIPARP-AS1;BACH2;ALKBH2;COMTD1;LSM11;ZNF607;PPAT;NIPAL3;FBXO4;CDK20;MIR22HG;EIF2D;SNRPD3;DIP2B;VPS36;IER2;IL15RA;ESCO1;METTL3;GOLPH3L;SOX13;GPR37L1;THAP2;NIF3L1;PPA2;HSBP1L1;TFAM;MCM3AP-AS1;ALDH7A1;RNF216P1;POM121;NLK;GSPT1;TTBK2;FXR1;ART1;INPP5F;GRPEL2;ZSCAN12;HBQ1;RAB11FIP2;ZNF268;SLC19A2;NFE2;NMB;ZRANB2;TGDS;MAGOHB;SNHG3;ALDH6A1;NDUFAF4;ZNF814;ARMC12;ATM;NOL11;ZNF138;C…
100861402	CERS6-AS1	CERS6 antisense RNA 1	-0.36	2.37				CTCF Caco-2 hg19	250/2152	0.999991	0.999994	0	0	0.615916	5.37341e-06	SLC35B4;CCNJ;OSGEPL1;IPP;SCARNA2;TIPARP-AS1;RRP8;NFU1;ALKBH2;COMTD1;ALCAM;LSM11;ZNF607;RUSC2;FBXO4;CDK20;EIF2D;DIP2B;CHAC1;SEC62;VPS36;IER2;WDR83OS;SOX13;GPR37L1;THAP2;MAPK8IP1;PPA2;CYP2U1;LETMD1;EZR;MCM3AP-AS1;ALDH7A1;RNF216P1;CDC42SE1;POM121;PEX11A;DCUN1D4;MTMR9;TEX261;FXR1;LOH12CR2;INPP5F;HBQ1;RAB11FIP2;RBM12;ZNF268;SLC19A2;ABCA2;ZNF264;ZRANB2;HOMER1;CADM1;GRIN2C;ALDH6A1;ZBTB6;NDUFAF4;NOL11;CP…
493911	PHOSPHO2	phosphatase, orphan 2	-0.222	1.801				FLI1 megakaryocyte mm9	260/2119	0.999991	0.999994	0	0	0.659385	5.73474e-06	OSGEPL1;TMEM41B;EIF4A3;THUMPD3;TXNDC11;GCC2;WDR89;TPGS1;RRP8;CCT6B;CNST;PPAT;CHORDC1;CCDC96;LONP2;SNRPD3;SLC12A6;PRKACB;JUNB;IER2;SLC35C2;IFRD1;METTL3;ATG12;THAP2;MED6;UHMK1;JMJD6;CNBD2;THAP6;DDIT3;SNHG10;BOLA2;TFAM;CAGE1;ADPRM;LETMD1;ATF4;SNORD35A;ANAPC15;SEH1L;CDCA3;SAR1A;PEX11A;PPP1R35;MTMR9;ZBTB5;RNPC3;MTMR4;GSPT1;ZNHIT2;SNX1;AP5M1;GRPEL2;DHX36;ZSCAN12;TOE1;B3GALNT2;SURF1;PRPF38A;CRADD;SURF2;…
80067	DCAF17	DDB1 and CUL4 associated factor 17	-0.116	2.379				SPI1 GM12878 hg19	267/2068	0.999991	0.999994	0	0	0.703266	6.11611e-06	SLC35B3;SLC35B2;EIF4A1;ZNF175;TRAF3IP3;TRAF3IP2;ACSM3;DQX1;EIF4A3;IPP;TESK2;GCC2;TIPARP-AS1;WDR89;MIR425;PREX1;CNST;FTH1;CDK20;ZNF721;SLC12A6;IER5;ZNF284;PAQR7;DAPK2;SACM1L;RUNX3;ATG12;THAP2;RUFY1;MYL6;SNORD101;ZC3H11A;BOLA2;TCEANC2;TFAM;CAGE1;SNORA21;ZNF397;TERC;COPS7B;ZNF24;RPAP3;PIK3R5;RIC8A;SCFD2;RDH10;MYO6;DHX36;ZNF700;ZBED6;HLA-DQA1;B3GALNT2;BTBD19;HOMER1;CRADD;TIPARP;SIGLEC10;PBX2;PTK6;CCD…
3655	ITGA6	integrin subunit alpha 6	-0.197	2.063				POLR2A small intestine mm9	259/2000	0.999991	0.999994	0	0	0.706753	6.14265e-06	SLC46A3;SPON2;ERRFI1;SCOC;TRAF3IP3;OSGEPL1;TMEM41B;TXNDC11;PTPDC1;ALKBH2;ALCAM;PIEZO1;PDK3;IER5;GLUL;SCN1B;PAQR8;STARD5;NHLRC3;IFRD1;METTL3;ENTPD7;HUS1;RUNX3;UHMK1;RUFY1;MYL6;ARC;SNHG12;ZC3H11A;DDIT3;TFAM;SDC4;TERC;PEX11A;PPP1R35;MYCBP2;MTMR9;NLK;SLC5A3;DHX36;ST3GAL4;SNX9;B3GALNT2;FZD1;EGR1;BBS1;PRELID2;ZRANB2;ACE;CADM1;GADD45B;TIPARP;ST13;GADD45A;FZD7;INTS2;OSGIN1;DCLK2;SNHG6;PRRC2B;ALDH6A1;CABY…
1123	CHN1	chimerin 1	0.509	1.833				CTCF GM10266 hg19	259/2000	0.999991	0.999994	0	0	0.706753	6.14265e-06	SLC35B2;SLC35B4;IFITM2;OSGEPL1;UXS1;EIF4A3;IPP;TIPARP-AS1;RRP8;BACH2;NFU1;ALKBH2;COMTD1;ALCAM;LSM11;ZNF607;RUSC2;PPAT;FBXO4;MIR22HG;PDK3;EIF2D;DIP2B;CHAC1;SEC62;VPS36;IER2;IL15RA;ZNF10;FAM86EP;THAP2;EML5;MYL6;THAP6;PPA2;HSBP1L1;COL8A2;EZR;MCM3AP-AS1;ALDH7A1;RNF216P1;CDC42SE1;POM121;MTMR9;COPS7B;TEX261;GLG1;FXR1;LOH12CR2;INPP5F;ZSCAN12;HBQ1;RAB11FIP2;ZNF148;ZNF268;SLC19A2;FZD3;ZRANB2;HOMER1;CADM1;…
100126350	MIR933	microRNA 933	0.54	2.818				TBP H1-hESC hg19	259/2000	0.999991	0.999994	0	0	0.706753	6.14265e-06	SLC35B3;IFITM2;PID1;ZNF174;PGAP2;TMEM41B;SERPINE2;UXS1;WDR89;ZDBF2;LGALS3;MT2A;MIR4469;KIAA1586;PPAT;LONP2;PDK3;SNRPD3;PRKACB;NFRKB;WDR83OS;ZNF285;IFRD1;METTL3;ENTPD7;SOX13;ACTN4;GPR37L1;ATG12;THAP2;RUFY1;NIF3L1;ARC;CYP2U1;SNHG10;MAP1B;TFAM;CAGE1;ALG10B;RNF216P1;ZNF28;ZNF155;CDC42SE1;PEX11A;MYCBP2;COPS7B;RPAP2;PGBD1;ZNHIT2;NUAK2;GALR2;ZNHIT6;ALX4;ZSCAN16;ZBED5;SLC19A2;NFE2;ZNF141;ZNF382;TIPARP;TG…
105373759	LOC105373759	uncharacterized LOC105373759	0.628	3.818				RCOR1 CH12.LX mm9	259/2000	0.999991	0.999994	0	0	0.706753	6.14265e-06	SLC35B2;EIF4A1;PANK3;CCNJ;TFRC;SERPINE2;MAML1;TPGS1;CNST;ZC3H12A;NIPAL3;CHORDC1;EIF2D;PKNOX1;NFRKB;GLUL;HEMK1;ST6GAL1;TYW5;ZFP3;DAPK2;METTL3;HUS1;ACTN4;HCFC2;RC3H2;MED6;RUNX2;MFSD10;JMJD6;RUFY1;EZR;CGGBP1;POM121;SDC4;MYCBP2;MTMR9;COPS7B;FAM124B;AP5M1;ZNHIT6;GRPEL2;CSTF1;CTSA;NTNG2;SURF1;ZRANB2;SURF2;GADD45A;PLK2;INSR;OSGIN1;DCLK2;PHC3;CCDC88B;CD28;CREBRF;PAF1;TNFSF9;CORO7;DCP1A;AVL9;FBXL4;CPEB2;G…
129831	RBM45	RNA binding motif protein 45	-0.116	1.383				USF2 MEL cell line mm9	254/2106	0.999991	0.999994	0	0	0.645672	5.60833e-06	SLC35B2;EIF4A1;SLC35B4;PANK3;CLEC10A;DQX1;TESK2;THUMPD3;GCC2;SCARNA2;PTPDC1;COMTD1;RUSC2;PPAT;CDK20;MIR22HG;DIP2B;CHAC1;PKNOX1;SEC62;IER5;ACTN1;SLC35C2;METTL3;RC3H1;MFSD11;HCFC2;RUNX3;RC3H2;RUFY1;CNBD2;THAP6;MARF1;WDR81;ZC3H11A;DDIT3;TMEM126B;SNORA21;EZR;CTXN1;SKAP2;ATF4;POM121;SEH1L;SAR1A;SLC35D1;RPAP2;LARP1;NUAK2;GRPEL2;PLCG2;STXBP5;ZBED6;TOE1;CTSA;EGR2;SURF1;ZRANB2;GADD45B;SURF2;ST13;PHC3;EIF1…
65977	PLEKHA3	pleckstrin homology domain containing A3	-0.135	1.688				RAD21 K562 hg19	254/2100	0.999991	0.999994	0	0	0.648034	5.62563e-06	SLC35B2;MAML2;IPP;TESK2;TMEM95;SCARNA2;TIPARP-AS1;RRP8;NFU1;ZFYVE28;ALKBH2;COMTD1;LSM11;RUSC2;FBXO4;EIF2D;DIP2B;SEC62;VPS36;IER2;ACVR1;PRKAB2;TYW3;SOX13;GPR37L1;MAPK8IP1;EML5;PPA2;SNHG12;ASTL;COL8A2;C3ORF20;CAGE1;SIK2;SNORA24;ALG10B;RNF216P1;CDC42SE1;TERC;COPS7B;MTMR4;SLC5A3;FXR1;ZNHIT2;ZNHIT6;INPP5K;ZNF700;SNX9;HBQ1;ZNF268;SCAI;SLC19A2;B3GALNT2;PRELID2;NFE2;ABCA2;STARD13;SURF1;ACE;TIPARP;SURF2;E…
57703	CWC22	CWC22 spliceosome associated protein homolog	-0.131	1.325				GATA3 MCF-7 hg19	251/2095	0.999991	0.999994	0	0	0.640549	5.55793e-06	SLC35B3;SLC23A2;ZMYND8;THUMPD3;GCC2;SCARNA2;TIPARP-AS1;ZFYVE28;FLJ37201;PREX1;MT2A;CNST;MIR4469;ZSCAN30;PSMD5;JUNB;IER5;ARL6IP6;PRKAB2;ST6GAL1;STARD5;ZNF281;IFRD1;HUS1;IFT80;ATG12;MFSD10;JMJD6;EML5;NIF3L1;DDX39A;KCTD15;NUP205;ABCB1;SLC35D1;HHLA3;PPP1R35;MTMR4;GSPT1;GLG1;LARP1;APH1B;MYO6;CSTF1;SNORA57;ZBED6;ZBED5;SLC19A2;HEXIM1;CTSA;BTBD19;ZNF141;TIPARP;GADD45A;DNAH14;DCLK2;LNPEP;PTK6;SMARCA1;FOSL…
105373772	UBE2E3-DT	UBE2E3 divergent transcript	0.591	1.322				GATA2 K562 hg19	111/951	0.999991	0.999994	0	0	0.635761	5.51631e-06	ATP8A2;ITGA2B;LRRC71;LCNL1;CHCHD2;LSM11;MIR4469;ZSCAN30;FTH1;OIP5-AS1;MIR150;ZNF688;CAPN1;ZNF202;IER5;ZNF322;CMKLR1;ST6GAL1;TLE2;DAPK2;CACNA2D4;ATG12;MFSD10;JMJD6;NIF3L1;TFR2;EHBP1L1;HMBS;UCA1;AAGAB;EZR;CDKL1;C17ORF99;EPB42;SLC35D1;SLC1A5;GLG1;NPAT;FAM124B;KLC2;COX11;ZBED5;ZC3H14;WNT3;HEXIM1;SPECC1;EGR1;SDF2L1;GADD45A;DHCR24;PALB2;C1ORF100;GADD45G;DAB2;ID1;BHLHE40;NAPEPLD;CASS4;TNFSF9;ATM;EFHB;DH…
105373793	LOC105373793	uncharacterized LOC105373793	0.242	1.422				SRF myocyte mm9	213/1668	0.999991	0.999994	0	0	0.698587	6.05484e-06	EIF4A1;TRAF3IP2;EIF4A3;TXNDC11;SCARNA2;WDR89;RRP8;CCT6B;PSMD5;MIR22HG;LONP2;BTRC;PRKACB;JUNB;IER2;TSPYL2;PRKAB2;NHLRC3;ACTN1;GOLPH3L;MED9;MED6;JMJD6;MYL6;ARC;SNHG12;ASTL;ZC3H11A;SNHG10;SNORA24;SNORA21;ALDH7A1;CGGBP1;SKAP2;ATF4;SNORD35A;ANAPC15;SEH1L;PEX11A;MTMR4;TTBK2;SNX1;CSTF1;INPP5K;ZBED6;CCR10;SLC19A2;CTSA;EGR1;EGR2;EGR3;HOMER1;GADD45B;ST13;LNPEP;SNHG6;MAGOHB;FOSL2;EIF1;FOSL1;CALM3;INTS6;DCP1…
64172	OSGEPL1	O-sialoglycoprotein endopeptidase like 1	-0.115	1.536				CTCF GM12875 hg19	248/2082	0.999991	0.999994	0	0	0.636166	5.51289e-06	SLC35B2;SLC35B4;IFITM2;OSGEPL1;TMEM41B;MAML2;IPP;TESK2;SCARNA2;TIPARP-AS1;NFU1;ALKBH2;COMTD1;ALCAM;LSM11;ZNF607;PPAT;NIPAL3;FBXO4;MIR22HG;EIF2D;DIP2B;CHAC1;SEC62;VPS36;IER2;IL15RA;PRKAB2;MFSD11;THAP2;EML5;PPA2;SNHG12;HSBP1L1;COL8A2;TFAM;MCM3AP-AS1;RNF216P1;CDC42SE1;POM121;DCUN1D4;MTMR9;TEX261;FXR1;INPP5F;ZNHIT6;ZSCAN12;HBQ1;ZNF268;SLC19A2;ABCA2;ZRANB2;CADM1;ZNF260;PHC3;FBXL8;NDUFAF4;ZNF814;FXYD7;…
94101	ORMDL1	ORMDL sphingolipid biosynthesis regulator 1	-0.161	2.019				MAFK H1-hESC hg19	258/2000	0.999991	0.999994	0	0	0.703348	6.09228e-06	SLC46A3;SLC35B2;PANK3;TMEM41B;TESK2;THUMPD3;SCARNA2;CCT6B;ZFYVE28;ALKBH2;MT2A;ZSCAN30;FBXO4;EIF2D;SKP2;IER5;DLEU7;HEMK1;IL15RA;GABARAPL1;ESCO1;SACM1L;IFRD1;METTL3;GOLPH3L;DLEC1;DKK3;MYL6;THAP6;DDX39A;THAP5;PPA2;WDR81;NUP210L;SNORD101;MAP1B;SKAP2;CASZ1;SLC35D1;RIC8A;LARP1;SFN;STXBP5;ZBED5;TOE1;B3GALNT2;CTSA;EGR1;SNORD12B;FZD3;PRPF38A;ZNF141;ACE;TIPARP;ZNF260;GADD45A;BSDC1;RAB39B;MAGOHB;GADD45G;ALD…
105376748	NEMP2-DT	NEMP2 divergent transcript	0.26	1.703				CTCF GM12891 hg19	258/2000	0.999991	0.999994	0	0	0.703348	6.09228e-06	SLC23A2;OSGEPL1;IPP;RRP8;BACH2;HERC5;ALKBH2;COMTD1;ALCAM;ZNF607;PPAT;FBXO4;MIR22HG;PDK3;EIF2D;CHAC1;JUNB;IER2;TSPYL2;ZNF18;ZFP3;ENTPD7;ZNF10;ZNF14;RUNX3;MAPK8IP1;EML5;PPA2;SNHG12;HSBP1L1;SPATA13;LETMD1;EZR;CCDC82;MCM3AP-AS1;ALDH7A1;RNF216P1;ZNF28;CDC42SE1;MYCBP2;MRPL19;MTMR9;TEX261;GLG1;INPP5F;ZNHIT6;DHX36;PLCG2;ZSCAN12;ALX4;ST8SIA6;RAB11FIP2;ZNF148;ZNF268;SLC19A2;FZD3;ZRANB2;HOMER1;CADM1;GRIN2C;…
106635540	SNORA105B	small nucleolar RNA, H/ACA box 105B	-0.165	1.756				MXI1 IMR-90 hg19	258/2000	0.999991	0.999994	0	0	0.703348	6.09228e-06	ZNF175;IFITM2;THUMPD3;GCC2;RRP8;CYB5D2;HERC5;ZDBF2;ALKBH2;IL4I1;CDC23;LGALS1;CNST;PPP4R1;FBXO4;ZNF845;SKP2;ARL6IP6;PAQR8;DAPK2;HCFC2;FAM86EP;RUFY1;EML5;DDX39A;CYP2U1;LETMD1;CCDC82;CGGBP1;ATF4;ZNF28;POM121;MRPL19;MTMR9;ZNF23;ZBTB5;RPAP2;FAM171A1;CHST11;INPP5F;PTPMT1;ZNF148;B3GALNT2;EDEM3;PRELID2;BTBD19;STARD13;ZNF141;GADD45B;OSGIN1;ACER2;FBXL8;ZNF559-ZNF177;UBAC2-AS1;ZNF37A;NDUFAF4;FUBP1;ATG2A;FBX…
129450	TYW5	tRNA-yW synthesizing protein 5	-0.2	3.201				CEBPB IMR-90 hg19	258/2000	0.999991	0.999994	0	0	0.703348	6.09228e-06	SCOC;IFITM2;CHIC1;CCDC89;PGAP2;TMEM41B;TP53RK;EIF4A3;TESK2;GCC2;WDR89;CYB5D2;BACH2;NIPAL4;NFU1;ALKBH2;ALCAM;LIPH;PKNOX1;BTRC;SEC62;PTGDS;ZNF169;IER2;TSPYL2;ACOT9;ESCO1;ACTN1;SACM1L;GOLPH3L;ZNF14;JMJD6;SNHG15;FLJ13224;MYL6;DDX39A;THAP5;SNHG12;ZC3H11A;DDIT3;HMBS;SPATA13;TCEANC2;TMEM126B;ALG10B;ZNF155;CDC42SE1;ZNF394;CFH;IL20RB;AGAP1;ZBTB5;MTMR4;LOH12CR2;ZNHIT2;CSTF1;MCTS1;ZRANB2;GADD45B;EDEM2;OSGIN…
100507140	LINC01792	long intergenic non-protein coding RNA 1792	0.883	5.251				JUND K562 hg19	258/2000	0.999991	0.999994	0	0	0.703348	6.09228e-06	SLC46A3;CCNJ;UXS1;EIF4A3;TESK2;BACH2;RUSC1;NIPAL3;ZNF845;EIF2D;SLC12A6;ZNF169;ZNF17;ZNF18;STARD5;ZNF283;ACTN1;IFRD1;MED9;MED6;MAPK8IP1;NIF3L1;MYL6;DDX39A;NUP210L;TCEANC2;RNF216P1;EPB42;CFH;HHLA3;ZNF23;RNPC3;FXR1;ART1;PGBD1;ZNHIT2;ZNF708;MIER3;PLCG2;RAB11FIP2;ZNF148;BTN2A3P;SDR42E1;BBS1;CRADD;GADD45B;EDEM2;SNHG3;FOSL1;ACER2;ZNF37A;ZNF816;ZNF30;ZNF813;FBXL3;RBAK;ZNF136;CC2D1A;BTG3;LRSAM1;CLIC4;SPEF…
60491	NIF3L1	NGG1 interacting factor 3 like 1	0.07	1.666				NRF1 HeLa-S3 hg19	258/2000	0.999991	0.999994	0	0	0.703348	6.09228e-06	SLC35B3;C5ORF24;ZNF175;ZNF174;TMEM41B;UXS1;IPP;IL4I1;CNST;ZSCAN30;NIPAL3;CHORDC1;CCDC96;EIF2D;BTRC;SLC12A6;SKP2;TRIM23;ESCO1;ZNF281;MED9;IFT80;ZNF12;ACTN4;ZNF14;THAP5;LETMD1;SKAP2;RNF216P1;POM121;SLC35D1;MYCBP2;RNPC3;SLC5A3;RPAP3;TTBK2;GRPEL2;CSTF1;INPP5K;RBM12;BBS2;B3GALNT2;FZD3;TIPARP;TGDS;ZNF260;EDEM2;INTS2;CDC6;PHC3;EIF1;SNHG3;ZNF559-ZNF177;UBAC2-AS1;NDUFAF4;ZNF30;ATG2A;ATM;SFXN2;RBAK;CC2D1A;…
4999	ORC2	origin recognition complex subunit 2	-0.095	2.853				MYC NB4 hg19	258/2000	0.999991	0.999994	0	0	0.703348	6.09228e-06	SLC35B3;ERRFI1;ZNF174;MAML2;TXNDC11;PTPDC1;MIR425;CCT6B;KIAA1586;ZNF845;PDK3;GSTK1;MED9;CACNA2D4;ACTN4;SYTL3;EML5;NIF3L1;DDX39A;SNHG12;TMEM126B;SIK2;NHLRC2;LETMD1;SKAP2;ZNF397;ZNF275;SEH1L;COPS7B;RPAP2;ZNHIT2;PLCG2;SNX9;SNORA57;ZSCAN16;SLC19A2;BBS2;BBS1;STARD13;TIPARP;IL31RA;OSGIN1;CDC6;CCDC88B;ZNF559-ZNF177;NDUFAF4;PAF1;CYB5RL;DCP1A;RBAK;RPS2P32;CC2D1A;CDS2;ZNF253;ZNF493;PTPRS;CCDC127;ADK;ZNF45;…
285172	HYCC2	hyccin PI4KA lipid kinase complex subunit 2	-0.084	1.988				CTCF fibroblast of pedal digit skin hg19	262/2060	0.999991	0.999994	0	0	0.690282	5.97597e-06	SLC46A3;SLC35B2;CCNJ;OSGEPL1;MAML2;RBM26-AS1;SCARNA2;TIPARP-AS1;RRP8;NFU1;ALKBH2;COMTD1;ALCAM;LSM11;ZNF607;RUSC2;PPAT;NIPAL3;FBXO4;CDK20;EIF2D;DIP2B;SEC62;VPS36;IER2;PRKAB2;ESCO1;SOX13;GPR37L1;MFSD11;THAP2;EML5;THAP6;PPA2;SNHG12;COL8A2;TFAM;MCM3AP-AS1;ALDH7A1;RNF216P1;CDC42SE1;POM121;DCUN1D4;MTMR9;TEX261;TTBK2;FXR1;LOH12CR2;INPP5F;ZNHIT6;ZSCAN12;HBQ1;RAB11FIP2;ZNF268;SCAI;SLC19A2;ABCA2;NMB;ZRANB2…
55437	STRADB	STE20 related adaptor beta	-0.149	1.472				CTCF bronchial epithelial cell hg19	260/2023	0.999991	0.999994	0	0	0.699815	6.05631e-06	SLC35B4;OSGEPL1;IPP;TESK2;THUMPD3;TIPARP-AS1;RRP8;BACH2;NFU1;ALKBH2;COMTD1;ALCAM;LSM11;ZNF607;PSMD5;PPAT;FBXO4;CDK20;MIR22HG;EIF2D;DIP2B;CHAC1;VPS36;JUNB;IER2;IL15RA;TYW3;GOLPH3L;ENTPD7;SOX13;THAP2;EML5;PPA2;SNHG12;HSBP1L1;ZNF835;SPATA13;COL8A2;CAGE1;EZR;MCM3AP-AS1;ALDH7A1;RNF216P1;CDC42SE1;POM121;MTMR9;TEX261;GSPT1;FXR1;INPP5F;GRPEL2;ZSCAN12;HBQ1;RAB11FIP2;ZNF148;ZNF268;SLC19A2;ABCA2;ZRANB2;HOME…
8324	FZD7	frizzled class receptor 7	0.587	1.6				CTCF GM12874 hg19	248/2065	0.999991	0.999994	0	0	0.642857	5.56156e-06	SLC35B2;CCNJ;OSGEPL1;TMEM41B;IPP;SCARNA2;TIPARP-AS1;NFU1;ALKBH2;COMTD1;ALCAM;LSM11;ZNF607;PPAT;FBXO4;MIR22HG;EIF2D;DIP2B;CHAC1;SEC62;VPS36;IER2;IL15RA;THAP2;THAP6;PPA2;CYP2U1;HSBP1L1;COL8A2;EZR;MCM3AP-AS1;RNF216P1;CDC42SE1;DCUN1D4;MTMR9;TEX261;RNPC3;PIK3R5;FXR1;INPP5F;ZSCAN12;SNX9;HBQ1;RAB11FIP2;ZNF268;SLC19A2;BBS2;ABCA2;ZRANB2;CADM1;GRIN2C;ACER2;NDUFAF4;NOL11;CPEB3;CDS2;ZNF133;DET1;AHCTF1;CCDC12…
150864	FAM117B	family with sequence similarity 117 member B	-0.288	2.476				CTCF GM12873 hg19	256/2055	0.999991	0.999994	0	0	0.672763	5.81529e-06	SLC35B2;SLC35B4;IFITM2;CCNJ;OSGEPL1;GLDC;IPP;TESK2;SCARNA2;TIPARP-AS1;BACH2;NIPAL4;NFU1;ZFYVE28;ALKBH2;COMTD1;ALCAM;LSM11;ZNF607;PSMD5;FBXO4;MIR22HG;EIF2D;DIP2B;CHAC1;SEC62;VPS36;IER2;ZNF18;IL15RA;TYW3;MFSD11;THAP2;MFSD10;EML5;PPA2;CYP2U1;HSBP1L1;COL8A2;TFAM;MCM3AP-AS1;RNF216P1;CDC42SE1;POM121;DCUN1D4;MTMR9;TEX261;PIK3R5;FXR1;LOH12CR2;INPP5F;ZNHIT6;ZSCAN12;ZNF268;SLC19A2;ABCA2;NMB;ZRANB2;CADM1;ZN…
79800	CARF	calcium responsive transcription factor	-0.201	2.434				CTCF fibroblast of dermis hg19	257/2000	0.999991	0.999994	0	0	0.699949	6.04832e-06	SLC46A3;SLC35B4;IFITM2;TRAF3IP2;TP53RK;IPP;SCARNA2;TIPARP-AS1;ALKBH2;COMTD1;ALCAM;MIR4469;ZNF607;RUSC2;CDK20;MIR22HG;EIF2D;DIP2B;SEC62;VPS36;IER2;WDR83OS;ESCO1;GOLPH3L;ENTPD7;SOX13;THAP2;PPA2;SNHG12;TFAM;MCM3AP-AS1;ALDH7A1;CGGBP1;RNF216P1;CDC42SE1;NUP205;POM121;MTMR9;GSPT1;SNX1;ZSCAN12;HBQ1;RAB11FIP2;ZNF268;SLC19A2;BBS1;SNORD12B;NMB;ZRANB2;ZNF260;EDEM2;INTS2;ALDH6A1;UBAC2-AS1;ZNF814;SNAI1;NAPEPLD…
10152	ABI2	abl interactor 2	-0.12	2.568				GTF2F1 HeLa-S3 hg19	257/2000	0.999991	0.999994	0	0	0.699949	6.04832e-06	ERRFI1;SLC35B4;SCARNA2;WDR89;CCT6B;ALKBH2;IL4I1;CDC23;CNST;ALCAM;LIPH;CDK20;LONP2;SNRPD3;WDR83OS;SACM1L;IFRD1;METTL3;SOX13;MED9;MFSD10;SNHG15;FLJ13224;NIF3L1;TFAM;NHLRC2;ALG10B;CGGBP1;RNF216P1;CDC42SE1;ZNF273;PEX11A;IL20RB;COPS7B;RPAP2;SLC5A3;RPAP3;ZNHIT2;SNX1;ZNHIT6;MYO6;DHX36;SNORA57;ZSCAN16;BTN2A3P;BBS2;MCTS1;BBS1;NFE2;SURF1;GADD45B;SURF2;PLK2;EDEM2;DNAH14;OSGIN1;PARVA;NET1;FOSL1;ACER2;ZNF37A;…
940	CD28	CD28 molecule	-0.156	1.796				TBP K562 hg19	257/2000	0.999991	0.999994	0	0	0.699949	6.04832e-06	SLC35B3;SLC35B2;ERRFI1;MAML2;TP53RK;MAML1;TESK2;SYNGAP1;LIPH;SNRPD3;PKNOX1;SLC12A6;NFRKB;ZNF169;PAQR8;WDR83OS;ZNF18;PRKAB2;ESCO1;IFRD1;METTL3;GPR37L1;THAP2;MED6;ARC;DDX39A;SPATA13;TFAM;ALG10B;ZNF397;ZNF275;SH2D2A;MYCBP2;IL20RB;COPS7B;ZNF23;ZNHIT2;ZNF708;GRPEL2;PLCG2;RAB11FIP2;SLC19A2;BBS1;ZNF264;ACE;EDEM2;PARP16;CDC6;GADD45G;NET1;ZNF559-ZNF177;ZNF702P;FBXL3;NOL11;ZNF138;CC2D1A;CDS2;CDKN1C;BTG3;HB…
54891	INO80D	INO80 complex subunit D	-0.153	3.806				USF2 H1-hESC hg19	257/2000	0.999991	0.999994	0	0	0.699949	6.04832e-06	ERRFI1;TMEM41B;EIF4A3;THUMPD3;RRP8;BACH2;CCT6B;HERC5;ALKBH2;PDK3;DIP2B;SKP2;VPS36;IER2;TSPYL2;WDR83OS;GSTK1;HEMK1;IL15RA;ESCO1;METTL3;MED9;HCFC2;JMJD6;RUFY1;SNHG15;THAP5;ZC3H11A;SNHG10;HMBS;TMEM126B;CAGE1;SNORD35A;COPS7B;ZNF23;ZNHIT2;NUAK2;SCFD2;PLCG2;ZNF700;SNORD36B;PRPF38A;GADD45B;GADD45A;DNAH14;SNHG6;PHC3;C12ORF76;LOC100128398;ZNF30;ATG2A;INTS6;DCP1A;FKBP11;BTG3;ZNF253;HBS1L;CITED2;NAT10;PIGW;…
619569	SNORA41	small nucleolar RNA, H/ACA box 41	0.506	1.678				BACH1 K562 hg19	257/2000	0.999991	0.999994	0	0	0.699949	6.04832e-06	SLC35B2;C5ORF24;SLC35B4;ZNF174;TFRC;TMEM41B;ACSM3;MAML1;ZMYND8;IPP;CCT6B;ALKBH2;IL4I1;COMTD1;CNST;PPP2R1B;KIAA1586;PPAT;FBXO4;EIF2D;JUNB;NFRKB;GLUL;ISY1-RAB43;IFRD1;HUS1;MFSD11;NIF3L1;DDX39A;THAP5;DDIT3;SNORA24;NHLRC2;ATF5;CTXN1;ATF4;NUP205;SAR1A;GSPT1;RPAP3;ZNHIT2;SNX1;GRPEL2;ZSCAN12;ZNF700;SNORA57;TOE1;BBS2;MCTS1;FZD1;SNORD12B;GADD45B;TIPARP;OSGIN1;CDC6;FOSL1;NDUFAF4;ZNF813;ID1;NAPEPLD;PAF1;COR…
57683	ZDBF2	zinc finger DBF-type containing 2	-0.124	1.309				USF2 K562 hg19	257/2000	0.999991	0.999994	0	0	0.699949	6.04832e-06	SLC35B2;EIF4A1;C5ORF24;PANK3;CHIC1;PGAP2;ZMYND8;TESK2;THUMPD3;WDR89;PTPDC1;ALKBH2;IL4I1;COMTD1;CNST;KIAA1586;CIRBP-AS1;CDK20;DIP2B;PKNOX1;IER5;SLC35C2;HSD11B1L;MFSD11;HCFC2;RC3H2;MAPK8IP1;JMJD6;THAP6;THAP5;SNORD101;ZC3H11A;DDIT3;TMEM126B;SNORA24;LETMD1;EZR;SKAP2;ATF4;NUP205;HHLA3;SCFD2;ZNHIT6;GRPEL2;PLCG2;SLC19A2;HEXIM1;B3GALNT2;CTSA;EGR1;EGR3;TIPARP;ST13;OSGIN1;PHC3;C12ORF76;GADD45G;NDUFAF4;ID1;…
8745	ADAM23	ADAM metallopeptidase domain 23	0.687	2.42				CTCF epithelial cell of proximal tubule hg19	253/2051	0.999991	0.999994	0	0	0.664657	5.74243e-06	SLC35B2;SLC35B4;IFITM2;TRAF3IP2;OSGEPL1;TMEM41B;MAML2;TP53RK;IPP;SCARNA2;TIPARP-AS1;RRP8;NFU1;ALKBH2;COMTD1;ALCAM;LSM11;ZNF607;NIPAL3;FBXO4;CDK20;EIF2D;SNRPD3;DIP2B;SEC62;VPS36;IER2;PRKAB2;GOLPH3L;GPR37L1;THAP2;EML5;PPA2;HSBP1L1;TFAM;MCM3AP-AS1;ALDH7A1;RNF216P1;CDC42SE1;DCUN1D4;MTMR9;TEX261;GSPT1;FXR1;ZNHIT6;ZSCAN12;HBQ1;ZNF268;SCAI;SLC19A2;B3GALNT2;PRELID2;ABCA2;NMB;ZRANB2;CADM1;ST13;ZNF559-ZNF1…
1385	CREB1	cAMP responsive element binding protein 1	-0.134	2.96				SRF GM12878 hg19	255/1986	0.999991	0.999994	0	0	0.699435	6.03643e-06	SLC35B4;TMEM41B;MAML1;CCT6B;ZFYVE28;CDC23;EIF2D;SNRPD3;SKP2;JUNB;IER2;ISY1-RAB43;WDR83OS;HEMK1;PRKAB2;SLC35C2;ZFP3;ZNF160;HUS1;MED9;MED6;JMJD6;RUFY1;FLJ13224;NIF3L1;THAP6;ARC;DDX39A;THAP5;ALG10B;CGGBP1;SKAP2;ATF4;TERC;MYCBP2;MTMR9;COPS7B;ZNF23;ZBTB5;RIC8A;LOH12CR2;ZNHIT2;ZNF708;SCFD2;MIER3;GRPEL2;CSTF1;ZSCAN12;ZNF268;HEXIM1;CTSA;EGR1;BBS1;PRPF38A;EGR3;ZRANB2;HOMER1;TIPARP;SENP3-EIF4A1;RAB39B;MAGO…
92691	TMEM169	transmembrane protein 169	-0.241	2.727				TRIM28 U2OS hg19	256/2000	0.999991	0.999994	0	0	0.696557	6.00889e-06	SLC35B4;CCNJ;TFRC;MAML2;TP53RK;THUMPD3;WDR89;CCT6B;HERC5;ALKBH2;IL4I1;ZSCAN30;NIPAL3;CHORDC1;EIF2D;IER5;ZNF169;IER2;ZNF18;PRKAB2;ZNF285;ZNF284;ESCO1;NHLRC3;IFRD1;METTL3;HUS1;IFT80;HCFC2;ZNF14;SNHG15;NIF3L1;HMBS;TMEM126B;CAGE1;ALDH7A1;CGGBP1;ATF4;CDC42SE1;CASZ1;ZNF394;SLC35D1;PPP1R35;MRPL19;MTMR9;ZNF23;LOH12CR2;FAM124B;ZNHIT6;ZSCAN12;TP53BP1;RBM12;ZSCAN16;ZBED5;MCTS1;BBS1;ACE;EDEM2;RAB39B;MAGOHB;F…
150967	LINC01963	long intergenic non-protein coding RNA 1963	-0.203	1.479				eGFP-JUND K562 hg19	256/2000	0.999991	0.999994	0	0	0.696557	6.00889e-06	SLC35B2;ZNF174;TMEM41B;TP53RK;TESK2;THUMPD3;RBM26-AS1;TPGS1;BACH2;CCT6B;ALKBH2;RASSF1;RUSC1;LIPH;CHORDC1;CCDC96;CDK20;PDK3;NFRKB;ZNF169;TSPYL2;WDR83OS;ZNF284;ZNF283;ZNF10;MED9;ACTN4;ZNF14;NIF3L1;DDX39A;TFR2;ZC3H11A;SPATA13;COL8A2;SNORA24;ZNF155;CASZ1;CFH;IL20RB;ZNF24;FXR1;ART1;ZNHIT2;ZNF708;RDH10;PLCG2;INPP5K;RAB11FIP2;BBS2;BBS1;ABCA2;SNHG6;FOSL2;ACER2;UBAC2-AS1;ZNF37A;ZNF816;ZNF813;PAF1;NOL11;ZN…
3579	CXCR2	C-X-C motif chemokine receptor 2	2.143	4.906				CTCF HGPS cell hg19	256/2000	0.999991	0.999994	0	0	0.696557	6.00889e-06	SLC35B2;SLC35B4;OSGEPL1;IPP;TIPARP-AS1;BACH2;NFU1;ALKBH2;COMTD1;ALCAM;LSM11;ZNF607;FBXO4;MIR22HG;EIF2D;DIP2B;CHAC1;SEC62;VPS36;IER2;IL15RA;PRKAB2;SOX13;GPR37L1;MFSD11;THAP2;EML5;PPA2;HSBP1L1;COL8A2;CAGE1;MCM3AP-AS1;ALG10B;ALDH7A1;RNF216P1;CDC42SE1;NUP205;MTMR9;TEX261;FXR1;LOH12CR2;INPP5F;ZNHIT6;ZSCAN12;ALX4;ST8SIA6;HBQ1;RAB11FIP2;ZNF148;ZNF268;SLC19A2;FZD3;ZRANB2;CADM1;EDEM2;PHC3;FOSL2;NDUFAF4;ZN…
101928487	LOC101928487	uncharacterized LOC101928487	0.589	5.603				CTCF skeletal muscle myoblast hg19	256/2000	0.999991	0.999994	0	0	0.696557	6.00889e-06	SLC46A3;C5ORF24;SLC35B4;IFITM2;PGAP2;MAML2;IPP;TIPARP-AS1;RRP8;BACH2;ALKBH2;COMTD1;LSM11;ZNF607;PPAT;FBXO4;CDK20;EIF2D;SEC62;VPS36;IER2;PRKAB2;ZNF285;ESCO1;GOLPH3L;SOX13;GPR37L1;MFSD11;THAP2;THAP6;PPA2;CYP2U1;HSBP1L1;TFAM;CAGE1;MCM3AP-AS1;ALDH7A1;RNF216P1;CDC42SE1;POM121;GSPT1;FXR1;ART1;LOH12CR2;INPP5F;ZSCAN12;RAB11FIP2;ZNF148;ZNF268;SLC19A2;MCTS1;PRELID2;NMB;ZRANB2;HOMER1;CADM1;TGDS;EDEM2;FBXL8;…
151306	GPBAR1	G protein-coupled bile acid receptor 1	0.502	2.595				ZC3H11A K562 hg19	256/2000	0.999991	0.999994	0	0	0.696557	6.00889e-06	EIF4A1;ZNF175;SLC35B4;TFRC;MAML2;PTPDC1;BACH2;ZNF204P;IL4I1;COMTD1;CDC23;LSM11;ZSCAN30;FTH1;ZC3H12A;NIPAL3;EIF2D;JUNB;ZNF169;IER2;PRKAB2;ZNF284;METTL3;MED9;IFT80;RC3H2;ATG12;MAPK8IP1;NIF3L1;THAP6;PPA2;MAP1B;HMBS;ALG10B;RNF216P1;POM121;ZNF394;TERC;SH2D2A;HHLA3;MRPL19;COPS7B;ZNF23;RPAP3;SNX1;SCFD2;DHX36;CSTF1;ZSCAN12;BBS2;MCTS1;EDEM3;BBS1;DNAH14;BRAF;CDC6;ALDH6A1;ZNF37A;ID1;PAF1;FBXL3;CYB5RL;NOL11;…
7429	VIL1	villin 1	-0.111	1.911				CHD2 HeLa-S3 hg19	256/2000	0.999991	0.999994	0	0	0.696557	6.00889e-06	IFITM2;PGAP2;TMEM41B;SERPINE2;NFU1;CDC23;LGALS1;ALCAM;KIAA1586;PSMD5;LIPH;ZC3H12A;ZNF845;CDK20;MIR22HG;ZNF169;ZNF17;ZNF18;ZNF283;ZNF12;GPR37L1;HCFC2;THAP2;MED6;THAP6;DDX39A;SPATA13;NHLRC2;ZNF397;PEX11A;RNPC3;RPAP2;NUAK2;MYO6;ZSCAN12;INPP5K;SNX9;SNORA57;ZBED5;SLC19A2;FZD1;BBS1;PRELID2;NFE2;SURF1;FZD3;SURF2;EDEM2;OSGIN1;PARP16;GPR137C;FOSL1;FBXL8;LOC100128398;ZNF813;TNFSF9;CYB5RL;DCP1A;INTS8;CC2D1A…
57695	USP37	ubiquitin specific peptidase 37	-0.147	3.611				PHF8 K562 hg19	256/2000	0.999991	0.999994	0	0	0.696557	6.00889e-06	SLC35B3;ERRFI1;ZNF175;PANK3;ZNF174;TMEM41B;TXNDC11;GCC2;WDR89;PTPDC1;RRP8;CCT6B;ZDBF2;IL4I1;CDC23;KIAA1586;PDK3;SKP2;PRKACB;JUNB;NFRKB;CXADR;ZNF284;ZNF160;IFRD1;ATG12;THAP2;MED6;SNHG12;CYP2U1;TFR2;COL8A2;LETMD1;CDC42SE1;SAR1A;COPS7B;TEX261;RPAP3;ZNHIT6;MYO6;DHX36;TP53BP1;ZBED5;EDEM3;SDR42E1;PRELID2;FZD3;DCLK2;LNPEP;PARP16;EIF1;ZNF559-ZNF177;UBAC2-AS1;ZBTB6;NDUFAF4;ATG2A;SFXN2;NOL11;AVL9;ZNF134;ZN…
105373882	LOC105373882	uncharacterized LOC105373882	0.51	1.59				RCOR1 GM12878 hg19	256/2000	0.999991	0.999994	0	0	0.696557	6.00889e-06	SLC35B4;ZNF174;TMEM41B;UXS1;GCC2;RBM26-AS1;WDR89;RRP8;CCT6B;ELK4;ZDBF2;ALKBH2;RASSF1;ALCAM;MIR4469;ZNF607;KIAA1586;NIPAL3;FBXO4;LONP2;PDK3;EIF2D;BTRC;TSPYL2;WDR83OS;HEMK1;ZNF284;MAPK8IP1;MDS2;THAP5;LETMD1;CCDC82;ATF4;ZNF397;ZNF273;TEX261;ZNF24;RPAP2;GLG1;SNX1;INPP5F;MIER3;DHX36;SNX9;TP53BP1;SNORA57;RAB11FIP2;ZBED5;HLA-DQA1;BBS1;SURF1;TGDS;SURF2;OSGIN1;SNHG6;EIF1;NET1;FOSL1;ACER2;ZNF559-ZNF177;LOC…
3549	IHH	Indian hedgehog signaling molecule	0.556	2.138				RELA GM15510 hg19	256/2000	0.999991	0.999994	0	0	0.696557	6.00889e-06	SLC35B3;SLC35B2;CCNJ;PGAP2;TMEM41B;TP53RK;UXS1;TXNDC11;THUMPD3;GCC2;SCARNA2;HERC5;ALKBH2;RASSF1;ALCAM;ZSCAN30;PSMD5;LONP2;IER2;ZNF17;ZNF18;PRKAB2;NHLRC3;ZFP3;ZNF160;METTL3;RUNX3;NIF3L1;THAP6;DDX39A;TCEANC2;NHLRC2;LETMD1;EZR;RNF216P1;ZNF155;POM121;HHLA3;MRPL19;ZBTB5;ZNHIT6;ZSCAN12;ZNF700;SNORA57;ZSCAN16;HLA-DQA1;BBS2;EDEM3;ZNF264;TIPARP;TGDS;GADD45A;FOSL2;CCDC88B;UBAC2-AS1;EHD4;NDUFAF4;TNFSF9;CYB5…
55139	ANKZF1	ankyrin repeat and zinc finger peptidyl tRNA hydrolase 1	-0.145	1.479				ZBTB7A ECC-1 hg19	244/1896	0.999991	0.999994	0	0	0.702525	6.05736e-06	PANK3;PID1;PTPDC1;RRP8;ZDBF2;LGALS3;LGALS1;MIR4469;RUSC2;FTH1;FBXO4;DIP2B;CHAC1;SEC62;PRKACB;NFRKB;ACVR1;TSPYL2;GSTK1;HEMK1;CXADR;STARD5;ENTPD7;HUS1;SNHG12;MAP1B;CAGE1;NHLRC2;CCDC82;RNF216P1;SPTBN5;ZNF709;APH1B;CHST11;RDH10;MYO6;DHX36;ST3GAL4;STXBP5;SNORA57;RAB11FIP2;RBM12;PRELID2;ABCA2;ACE;ZNF382;DNAH14;DCLK2;PARP16;SNHG6;NDUFAF4;SNAI1;PAF1;INTS8;DHRS12;BTG3;SLC44A3;ZNF491;JRKL;WASL;LETM2;TUBA1C…
80086	TUBA4B	tubulin alpha 4b	0.698	5.05				IRF4 GM12878 hg19	246/1912	0.999991	0.999994	0	0	0.70212	6.05253e-06	SLC35B2;SLC35B4;IFITM2;SCARNA2;ALKBH2;IL4I1;KIAA1586;ZSCAN30;FBXO4;LONP2;SNRPD3;ZNF721;CDON;ARL6IP6;ISY1-RAB43;SACM1L;FAM86EP;RUNX3;RC3H2;ATG12;THAP2;NIF3L1;PPA2;ZNF717;SNHG10;BOLA2;TFAM;NHLRC2;ATF5;SNORA21;ALG10B;ATF4;ZNF28;CDC42SE1;POM121;HHLA3;PPP1R35;MYCBP2;MTMR9;COPS7B;MTMR4;GRPEL2;ZNF700;BTN2A3P;B3GALNT2;EGR1;GADD45B;TIPARP;SNORD12C;INTS2;SIGLEC10;PBX2;LNPEP;PTK6;MAGOHB;SNHG3;ASAH2B;ZBTB6;C…
5270	SERPINE2	serpin family E member 2	-0.756	2.153				BRCA1 HeLa-S3 hg19	255/2000	0.999991	0.999994	0	0	0.69317	5.97268e-06	ERRFI1;EIF4A1;PGAP2;TMEM41B;WDR89;MT2A;PSMD5;FBXO4;LONP2;PIP4K2B;SNRPD3;DIP2B;SKP2;VPS36;IER2;PRKAB2;IFRD1;MED9;ATG12;THAP2;MFSD10;JMJD6;MYL6;DDIT3;HSBP1L1;TFAM;TMEM126B;NHLRC2;MCM3AP-AS1;CGGBP1;SKAP2;RNF216P1;ZNF394;SEH1L;PPP1R35;DCUN1D4;MRPL19;COPS7B;FXR1;ZNHIT2;ZNF708;SNX1;MYO6;BTN2A3P;BBS2;MCTS1;BBS1;NFE2;TIPARP;SURF2;GADD45A;PLK2;OSGIN1;PARVA;SNHG6;FOSL2;FOSL1;FBXL8;ZNF559-ZNF177;NDUFAF4;PAF…
79843	FAM124B	family with sequence similarity 124 member B	0.53	1.451				NRF1 K562 hg19	255/2000	0.999991	0.999994	0	0	0.69317	5.97268e-06	SLC35B3;ZNF175;EIF4A3;IPP;THUMPD3;MT2A;CNST;KIAA1586;RUSC1;FBXO4;ZNF845;EIF2D;BTRC;SKP2;ZNF169;IER2;TRIM23;ZNF287;ZNF285;ZNF281;ZNF160;MED9;IFT80;ZNF12;ACTN4;ZNF14;FAM86EP;MED6;JMJD6;SNHG15;THAP5;PPA2;WDR81;LETMD1;SKAP2;RNF216P1;ZNF397;CASZ1;POM121;SLC35D1;MYCBP2;RPAP3;FXR1;SNX1;ALX4;RBM12;ZBED5;BBS2;NFE2;TGDS;EDEM2;INTS2;DNAH14;OSGIN1;PHC3;SNHG3;FBXL8;ZNF559-ZNF177;UBAC2-AS1;NDUFAF4;ZNF30;CYB5RL…
654841	MFF-DT	MFF divergent transcript	-0.363	1.81				POLR2A spleen mm9	255/2000	0.999991	0.999994	0	0	0.69317	5.97268e-06	SLC46A3;SLC23A2;CCNJ;OSGEPL1;EIF4A3;PTPDC1;CYB5D2;ALKBH2;IL4I1;CDC23;LGALS1;CNST;PPP4R1;CHORDC1;PIEZO1;PDK3;EIF2D;PIP4K2B;VPS36;GSTK1;HEMK1;ACOT9;NHLRC3;ACTN1;SLC35C2;ZFP3;SACM1L;HUS1;ATG12;UHMK1;WDR81;ZC3H11A;SNHG10;POM121;SDC4;TERC;TXK;MTMR9;TEX261;NLK;RPAP3;PIK3R5;NUAK2;DHX36;PLCG2;ZSCAN12;RAB11FIP2;TOE1;MCTS1;EDEM3;EGR1;ZRANB2;CADM1;ST13;OSGIN1;BSDC1;PHC3;PRRC2B;GPR137C;ACER2;ALDH6A1;CABYR;SN…
55022	PID1	phosphotyrosine interaction domain containing 1	0.853	2.893				IKZF1 GM12878 hg19	255/2000	0.999991	0.999994	0	0	0.69317	5.97268e-06	TRAF3IP3;MAML2;GLDC;ZMYND8;UXS1;WDR89;PREX1;IL4I1;MT2A;CDC23;ALCAM;FTH1;LIPH;MIR22HG;PIP4K2B;SEPHS1;SLC12A6;IER5;IL15RA;SLC35C2;TYW3;SACM1L;ACTN4;RUNX3;SYTL3;FLJ13224;THAP6;WDR81;HSBP1L1;TFAM;NHLRC2;ATF5;NUP205;SEH1L;MYCBP2;SLCO5A1;MTMR4;ART3;PIK3R5;INPP5F;STXBP5;ZNF700;ZBED5;BTN2A3P;HLA-DQA1;CCR10;FZD1;BTBD19;SIGLEC15;GADD45B;APOBEC3H;GADD45A;SIGLEC10;ACER2;ALDH6A1;ZBTB6;EHD4;VNN2;NAPEPLD;CD27;T…
6082	SNORD20	small nucleolar RNA, C/D box 20	0.579	2.183				GATA2 endothelial cell of umbilical vein hg19	255/2000	0.999991	0.999994	0	0	0.69317	5.97268e-06	SCOC;C5ORF24;TRAF3IP2;ZMYND8;MT2A;CNST;ALCAM;LSM11;LOC100289511;ZSCAN30;FTH1;FBXO4;MIR22HG;BTRC;IER5;GLUL;DDX17;ACVR1;ZNF18;PRKAB2;ST6GAL1;CXADR;TYW3;DAPK2;SACM1L;HUS1;ATG12;MFSD10;NIF3L1;MYL6;THAP6;DDX39A;WDR81;SNORA24;SNORA21;CCDC82;ALG10B;KCTD15;SLC35D1;MTMR4;LOC100128288;FAM124B;CHST11;SCFD2;GRPEL2;TP53BP1;ZBED5;SLC19A2;HEXIM1;NTNG2;BTBD19;ZNF141;GADD45B;GADD45A;PLK2;LNPEP;FOSL2;SULT1B1;ZNF70…
10316	NMUR1	neuromedin U receptor 1	0.791	1.408				EZH2 GM12878 hg19	255/2000	0.999991	0.999994	0	0	0.69317	5.97268e-06	TRAF3IP3;CPNE5;TMEM41B;MLC1;THUMPD3;WDR89;ELK4;NFU1;ZNF204P;ALKBH2;MT2A;CDC23;LOC100289511;RUSC2;CIRBP-AS1;FTH1;EIF2D;SNORD97;DIP2B;BTRC;ISY1-RAB43;ESCO1;ZNF283;NHLRC3;ZFP3;DAPK2;ZNF12;ZNF14;SNORD102;MAP1B;SNORA27;SNORA21;ALDH7A1;ZNF397;NUP205;ZNF394;SDC4;SLCO5A1;ZNF24;RPAP2;GSPT1;RPAP3;LOH12CR2;ZNF708;NUAK2;GRPEL2;ZSCAN16;EGR1;PRELID2;PRPF38A;CRADD;GADD45B;INTS2;EHD4;CD28;SNORA48;PAF1;ZNF138;RBA…
64708	COPS7B	COP9 signalosome subunit 7B	-0.082	1.607				CTCF GM10248 hg19	255/2000	0.999991	0.999994	0	0	0.69317	5.97268e-06	SLC46A3;SLC35B2;SLC35B4;IFITM2;ZNF174;OSGEPL1;TP53RK;EIF4A3;IPP;TIPARP-AS1;PTPDC1;RRP8;BACH2;NFU1;ALKBH2;COMTD1;ALCAM;LSM11;ZNF607;PSMD5;PPAT;FBXO4;MIR22HG;EIF2D;DIP2B;CHAC1;SEC62;VPS36;IER2;IL15RA;GOLPH3L;ENTPD7;MFSD11;FAM86EP;THAP2;MAPK8IP1;EML5;PPA2;HSBP1L1;COL8A2;MCM3AP-AS1;ALDH7A1;RNF216P1;CDC42SE1;HHLA3;MTMR9;TEX261;GLG1;FXR1;LOH12CR2;TRPM2;INPP5F;ZNHIT6;ZSCAN12;HBQ1;RAB11FIP2;ZNF268;SLC19A…
1144	CHRND	cholinergic receptor nicotinic delta subunit	0.349	1.612				GTF2F1 H1-hESC hg19	255/2000	0.999991	0.999994	0	0	0.69317	5.97268e-06	ERRFI1;EIF4A1;SLC35B4;TMEM41B;MAML1;DQX1;GCC2;WDR89;PTPDC1;BACH2;CCT6B;HERC5;CNST;PPP4R1;FBXO4;CDK20;DIP2B;JUNB;ZNF169;IER2;HEMK1;PRKAB2;METTL3;GPR37L1;ZNF14;MAPK8IP1;SNHG15;THAP6;CYP2U1;NUP210L;ASTL;TCEANC2;TFAM;NHLRC2;CGGBP1;SKAP2;RNF216P1;ZNF397;SDC4;SLC35D1;ZNF23;ZNF24;RPAP3;PIK3R5;LOH12CR2;ZNHIT2;LARP1;SCFD2;ZNHIT6;DHX36;SNX9;ZNF148;MCTS1;SURF1;FZD3;ZNF141;GADD45B;SNHG6;CDC6;PHC3;FOSL2;GADD4…
389084	SNORC	secondary ossification center associated regulator of chondrocyte maturation	0.328	1.716				TCF3 myocyte mm9	254/1987	0.999991	0.999994	0	0	0.695572	5.99193e-06	SLC23A2;ERRFI1;CPNE5;SCARNA2;MIR425;LGALS1;ALCAM;PPP4R1;FTH1;PIEZO1;MIR22HG;CHAC1;PKNOX1;SLC12A6;JUNB;IER2;ARL6IP6;ESCO1;NHLRC3;ACTN1;ZFP3;MFSD11;HSPG2;RUFY1;ADCY9;ASTL;MAP1B;NHLRC2;ATF4;SEH1L;PAXIP1;SDC4;SLC35D1;AGAP1;MTMR4;GSPT1;FXR1;OTOA;AP5M1;MYO6;ST3GAL4;STXBP5;EGR1;EGR2;STARD13;HOMER1;CRADD;GADD45B;TIPARP;GADD45A;EDEM2;PBX2;FOSL2;PUM2;GADD45G;ID1;SNAI1;NAPEPLD;CORO6;TMCC3;FBXL3;CALM3;RCOR3;…
25791	NGEF	neuronal guanine nucleotide exchange factor	0.518	1.428				NCOR1 K562 hg19	254/2000	0.999991	0.999994	0	0	0.68979	5.93873e-06	SLC35B2;ACSM3;ZMYND8;RBM26-AS1;MIR425;MT2A;LGALS1;MIR4469;ZSCAN30;PSMD5;PPAT;CIRBP-AS1;FTH1;MIR22HG;EIF2D;PKNOX1;SEC62;JUNB;IER5;IER2;ARL6IP6;DDX17;ACVR1;WDR83OS;IL15RA;ST6GAL1;DAPK2;SACM1L;MFSD11;RC3H2;ATG12;SNHG12;WDR81;TFAM;CCDC82;ZNF397;CDC42SE1;PAXIP1;SLC35D1;MYCBP2;ZBTB5;GSPT1;GLG1;SNX1;ZSCAN12;SNX9;MIR1292;ZBED5;HEXIM1;EGR1;BTBD19;EGR3;HOMER1;CRADD;GADD45B;OSGIN1;BRAF;PARP16;FOSL2;GADD45G;…
677772	SCARNA6	small Cajal body-specific RNA 6	0.571	4.322				MXI1 SK-N-SH hg19	254/2000	0.999991	0.999994	0	0	0.68979	5.93873e-06	SNORA9;DPY19L2P2;TESK2;TXNDC11;HERC5;ZFYVE28;CDC23;KIAA1586;FTH1;FBXO4;ZNF845;JUNB;ARL6IP6;ZNF17;ISY1-RAB43;WDR83OS;GSTK1;ZNF285;TYW5;GPR37L1;FAM86EP;HSPG2;THAP2;MED6;JMJD6;CYP2U1;ZNF717;TMEM126B;CCDC82;CGGBP1;ZNF397;POM121;ZNF394;PAXIP1;SAR1A;DHH;PEX11A;ZBTB5;RPAP2;RPAP3;DHX36;CSTF1;ZSCAN12;TP53BP1;RAB11FIP2;SLC19A2;EDEM3;CTSA;BBS1;STARD13;ZNF382;ZNF260;INSR;LNPEP;PARP16;CDC6;MAGOHB;UBAC2-AS1;ND…
105373933	LOC105373933	uncharacterized LOC105373933	0.462	1.304				CTCF GM13977 hg19	254/2000	0.999991	0.999994	0	0	0.68979	5.93873e-06	SLC35B2;SLC35B4;IFITM2;ZNF174;OSGEPL1;EIF4A3;IPP;SCARNA2;TIPARP-AS1;BACH2;RCBTB2;NFU1;ALKBH2;COMTD1;ALCAM;LSM11;ZNF607;RUSC2;FBXO4;MIR22HG;EIF2D;DIP2B;SEC62;VPS36;NFRKB;IER2;IL15RA;MFSD11;FAM86EP;THAP2;MAPK8IP1;EML5;PPA2;HSBP1L1;COL8A2;MCM3AP-AS1;RNF216P1;ZNF28;CDC42SE1;MTMR9;COPS7B;TEX261;GLG1;PIK3R5;FXR1;LOH12CR2;INPP5F;ZSCAN12;ALX4;SNX9;HBQ1;RAB11FIP2;ZNF268;SLC19A2;ABCA2;FZD3;ZRANB2;HOMER1;CA…
116987	AGAP1	ArfGAP with GTPase domain, ankyrin repeat and PH domain 1	0.718	1.664				RNF2 K562 hg19	253/2000	0.999991	0.999994	0	0	0.686416	5.90637e-06	SLC46A3;SLC35B4;CPNE5;PGAP2;MAML1;IPP;TXNDC11;SCARNA2;PTPDC1;RRP8;NIPAL4;ZNF204P;LGALS3;IL4I1;MT2A;CNST;LSM11;RUSC2;ZC3H12A;FBXO4;CCDC96;SEPHS1;SKP2;JUNB;SCN1B;GSTK1;IL15RA;ACOT9;ESCO1;ACTN1;SACM1L;GPR37L1;HCFC2;HSPG2;ATG12;SYTL3;DDX39A;THAP5;SNHG12;EZR;ZNF397;ZNF275;NUP205;SDC4;SLC35D1;RPAP2;ZNF709;PLCG2;ZSCAN12;ZBED5;SCAI;SLC19A2;FZD1;PRELID2;NFE2;EGR3;ACE;GADD45B;INSR;DNAH14;BRAF;PARP16;SMARCA…
105373942	LOC105373942	uncharacterized LOC105373942	0.836	1.924				POLR2A kidney mm9	253/2000	0.999991	0.999994	0	0	0.686416	5.90637e-06	SLC46A3;SCOC;IFITM2;ACSM3;GLDC;CDC23;LGALS1;PIEZO1;EIF2D;IER5;GLUL;IER2;SNORA31;PAQR8;STARD5;PAQR7;NHLRC3;ACTN1;IFRD1;ACTN4;UHMK1;ARC;SNHG12;CYP2U1;ZC3H11A;DDIT3;SPATA13;EZR;POM121;SDC4;CFH;TERC;PEX11A;MYCBP2;RNPC3;NLK;SLC5A3;GLG1;PGBD1;ZNHIT2;NUAK2;SCFD2;ZSCAN12;EGR1;PRELID2;ZRANB2;CADM1;GADD45B;TIPARP;ST13;GADD45A;PLK2;FZD7;INTS2;OSGIN1;SNHG6;EIF1;ALDH6A1;CABYR;ID1;SNAI1;PAF1;PPT2;INTS6;CORO7;R…
375316	RBM44	RNA binding motif protein 44	0.525	2.953				SMC3 HeLa-S3 hg19	253/2000	0.999991	0.999994	0	0	0.686416	5.90637e-06	CCNJ;ZNF174;TMEM41B;TP53RK;CCT6B;NFU1;ZDBF2;KIAA1586;PSMD5;CCDC96;CDK20;LONP2;EIF2D;TNS4;ZNF169;ZNF18;ESCO1;ZNF281;SACM1L;ENTPD7;MFSD10;MAPK8IP1;NIF3L1;HMBS;HSBP1L1;TFAM;TMEM126B;CDCA3;ZBTB5;FXR1;ZNHIT2;SCFD2;CSTF1;SNX9;RAB11FIP2;ZSCAN16;ZBED5;SLC19A2;PRELID2;NFE2;SURF2;FZD7;OSGIN1;MAGOHB;FOSL1;UBAC2-AS1;ZNF37A;TNFSF9;CYB5RL;ATM;CALR;DCP1A;RBAK;CC2D1A;SPIN3;NAT10;PCSK9;MYL6B;CYB561D1;ING1;TUBA1C;…
151176	ERFE	erythroferrone	0.443	1.848				POLR2AphosphoS2 CH12.LX mm9	253/2000	0.999991	0.999994	0	0	0.686416	5.90637e-06	SLC35B3;CCT6B;PREX1;LGALS1;EIF2D;SNRPD3;NFRKB;GLUL;SNORA31;HEMK1;ACOT9;TYW3;ZFP3;METTL3;GOLPH3L;RC3H1;ACTN4;HCFC2;RUNX3;MFSD10;PPA2;HMBS;ATF5;ADPRM;EZR;CGGBP1;POM121;SAR1A;SDC4;SLC35D1;RPAP2;SLC5A3;FXR1;SNX1;AP5M1;ZSCAN12;SFN;RBM12;TOE1;MCTS1;BBS1;BTBD19;NMB;ZRANB2;PLK2;EDEM2;DCLK2;PHC3;GP5;FBXL8;CABYR;PAF1;CORO7;DCP1A;AVL9;CPEB2;GPR19;AHCTF1;SLC44A4;ACY1;CCDC127;ADK;ZCCHC18;CYB561D1;PHF6;LETM2;M…
51665	ASB1	ankyrin repeat and SOCS box containing 1	-0.21	2.865				CTCF myotube hg19	252/2000	0.999991	0.999994	0	0	0.683048	5.87513e-06	SLC46A3;IFITM2;TP53RK;IPP;TESK2;THUMPD3;SCARNA2;HERC5;ALKBH2;COMTD1;LSM11;ZNF607;RUSC2;PSMD5;NIPAL3;FBXO4;CDK20;EIF2D;DIP2B;CHAC1;VPS36;JUNB;IER2;TRIM23;DDX17;ESCO1;GOLPH3L;SOX13;GPR37L1;MFSD11;THAP2;NIF3L1;SNORD100;THAP6;PPA2;CYP2U1;TFAM;MCM3AP-AS1;ALDH7A1;RNF216P1;DCUN1D4;MTMR9;RNPC3;XKRX;FXR1;ART1;ZSCAN12;HBQ1;ZNF268;SLC19A2;NMB;ZRANB2;HOMER1;ZNF260;FZD7;PARVA;ASAH2B;NDUFAF4;ZNF814;NOL11;CPEB3…
107986003	LOC107986003	uncharacterized LOC107986003	-0.285	4.079				BHLHE40 A549 hg19	252/2000	0.999991	0.999994	0	0	0.683048	5.87513e-06	SLC35B2;EIF4A1;CHIC1;ZNF174;TFRC;OSGEPL1;EIF4A3;SCARNA2;WDR89;HERC5;COMTD1;RUSC2;PPAT;CDK20;PIP4K2B;PKNOX1;TNS4;IER2;CDON;ARL6IP6;ZNF17;SLC35C2;HUS1;HSD11B1L;ATG12;THAP2;JMJD6;NIF3L1;THAP6;DDX39A;THAP5;ZC3H11A;SNHG10;ZNF394;PAXIP1;COPS7B;ZNHIT2;NUAK2;CHST11;ZNHIT6;GRPEL2;CSTF1;MIR1292;RAB11FIP2;SLC19A2;HEXIM1;B3GALNT2;CTSA;EGR1;ZNF260;ST13;PLK2;OSGIN1;FOSL2;GADD45G;FOSL1;ALDH6A1;ZNF814;ATG2A;CYB5…
101928111	HDAC4-AS1	HDAC4 antisense RNA 1	0.459	2.946				MYC GM12878 hg19	252/2000	0.999991	0.999994	0	0	0.683048	5.87513e-06	ZNF175;CCNJ;UXS1;DPY19L2P2;SCARNA2;PTPDC1;RRP8;HERC5;ZDBF2;ALKBH2;IL4I1;CNST;ALCAM;LOC100289511;KIAA1586;PPAT;NIPAL3;FBXO4;PIEZO1;ZNF169;ZNF18;TYW5;NHLRC3;TYW3;ZFP3;HCFC2;MFSD10;FLJ13224;NIF3L1;THAP6;PPA2;SNHG12;SNHG10;CAGE1;MCM3AP-AS1;ZNF28;NUP205;MYCBP2;COPS7B;ZNF23;MTMR4;SCFD2;ZNHIT6;PTPMT1;INPP5K;RAB11FIP2;RBM12;ZNF148;BBS1;ZNF141;EDEM2;SENP3-EIF4A1;BSDC1;SNHG6;MAGOHB;CCDC88B;LOC100128398;ALD…
2817	GPC1	glypican 1	0.324	1.887				CTCF GM13976 hg19	252/2000	0.999991	0.999994	0	0	0.683048	5.87513e-06	SLC35B2;IFITM2;OSGEPL1;TMEM41B;EIF4A3;IPP;TIPARP-AS1;NFU1;ALKBH2;COMTD1;ALCAM;LSM11;ZNF607;RUSC2;PPAT;FBXO4;MIR22HG;EIF2D;DIP2B;CHAC1;SEC62;PRKACB;VPS36;IER2;IL15RA;ST6GAL1;ZNF10;MFSD11;THAP2;EML5;SNORD100;PPA2;HSBP1L1;COL8A2;MCM3AP-AS1;RNF216P1;ZNF28;CDC42SE1;MTMR9;TEX261;GLG1;PIK3R5;FXR1;LOH12CR2;INPP5F;MIER3;ZSCAN12;HBQ1;ZNF148;ZNF268;SLC19A2;ABCA2;FZD3;ZRANB2;CADM1;ST13;EDEM2;GRIN2C;PHC3;FBXL…
130916	MTERF4	mitochondrial transcription termination factor 4	-0.152	1.339				MAFK IMR-90 hg19	252/2000	0.999991	0.999994	0	0	0.683048	5.87513e-06	SCOC;CCDC89;TMEM41B;EIF4A3;TESK2;THUMPD3;TXNDC11;GCC2;WDR89;LGALS1;ALCAM;CIRBP-AS1;FBXO4;CHAC1;PKNOX1;BTRC;PRKACB;NFRKB;TSPYL2;WDR83OS;GABARAPL1;ESCO1;ZNF281;IFRD1;METTL3;GOLPH3L;ENTPD7;MYL6;THAP6;DDX39A;WDR81;ZC3H11A;TCEANC2;TFAM;ATF5;SKAP2;GNE;ZNF155;CFH;SH2D2A;RIC8A;ZBED5;SCAI;EDEM3;FZD1;SNORD12B;ZNF383;ZNF141;ACE;HOMER1;CRADD;SNORD12C;ZNF260;GADD45A;EDEM2;IL31RA;OSGIN1;RAB39B;GPR137C;ACER2;AL…
8553	BHLHE40	basic helix-loop-helix family member e40	0.464	2.278				CTCF GM20000 hg19	252/2000	0.999991	0.999994	0	0	0.683048	5.87513e-06	SLC35B2;OSGEPL1;MAML2;EIF4A3;IPP;SCARNA2;TIPARP-AS1;NFU1;ALKBH2;COMTD1;ALCAM;LSM11;ZNF607;NIPAL3;FBXO4;PDK3;EIF2D;DIP2B;SEC62;VPS36;IER2;IL15RA;PRKAB2;ST6GAL1;ENTPD7;THAP2;EML5;PPA2;CYP2U1;ZC3H11A;TFAM;MCM3AP-AS1;RNF216P1;CDC42SE1;MTMR9;TEX261;FXR1;LOH12CR2;INPP5F;ZSCAN12;HBQ1;RAB11FIP2;ZNF268;SLC19A2;B3GALNT2;ABCA2;NMB;ZRANB2;CADM1;ST13;GRIN2C;PHC3;ACER2;FBXL8;NDUFAF4;ZNF814;ZNF702P;SNAI1;FXYD7;…
25917	THUMPD3	THUMP domain containing 3	-0.102	1.665				CTCF medulloblastoma hg19	251/2000	0.999991	0.999994	0	0	0.679686	5.84468e-06	SLC35B2;CCNJ;OSGEPL1;MAML2;EIF4A3;IPP;SCARNA2;TIPARP-AS1;NFU1;ZFYVE28;ALKBH2;COMTD1;ALCAM;LSM11;ZNF607;NIPAL3;FBXO4;CDK20;EIF2D;DIP2B;SEC62;VPS36;IER2;PRKAB2;ZNF285;MFSD11;THAP2;EML5;PPA2;HSBP1L1;COL8A2;TFAM;MCM3AP-AS1;ALDH7A1;RNF216P1;CDC42SE1;MTMR9;TEX261;FXR1;LOH12CR2;ZSCAN12;HBQ1;RAB11FIP2;ZNF268;SLC19A2;ABCA2;NMB;ZRANB2;CADM1;TIPARP;ST13;GRIN2C;ACER2;ALDH6A1;NDUFAF4;ZNF814;ZNF702P;FXYD7;ARMC…
55209	SETD5	SET domain containing 5	-0.111	2.833				MYC A549 hg19	251/2000	0.999991	0.999994	0	0	0.679686	5.84468e-06	SLC35B2;PGAP2;TXNDC11;SCARNA2;WDR89;RRP8;ZDBF2;ALKBH2;CNST;LSM11;MIR4469;PPAT;CCDC96;PIEZO1;SNRPD3;SKP2;CDON;PRKAB2;METTL3;ZNF10;ATG12;JMJD6;SNHG15;DDX39A;THAP5;PPA2;HMBS;TFAM;CAGE1;SNORA24;EZR;MCM3AP-AS1;ATF4;NUP205;POM121;SEH1L;MYCBP2;COPS7B;ZNF23;ZBTB5;RPAP2;SLC5A3;LOH12CR2;SCFD2;ZNHIT6;ST3GAL4;SNX9;SLC19A2;B3GALNT2;SURF1;NMB;CADM1;SNORD12C;SURF2;BSDC1;UBAC2-AS1;EHD4;NDUFAF4;NAPEPLD;TNFSF9;CAL…
375323	LHFPL4	LHFPL tetraspan subfamily member 4	0.456	1.575				CTCF NB4 hg19	251/2000	0.999991	0.999994	0	0	0.679686	5.84468e-06	SLC35B2;SLC35B4;IFITM2;TRAF3IP2;OSGEPL1;MAML2;IPP;SCARNA2;TIPARP-AS1;NFU1;ALKBH2;COMTD1;ALCAM;LSM11;ZNF607;PPAT;NIPAL3;FBXO4;EIF2D;DIP2B;SEC62;VPS36;IER2;PRKAB2;ESCO1;IFRD1;THAP2;FLJ13224;PPA2;COL8A2;TFAM;MCM3AP-AS1;ALG10B;RNF216P1;CDC42SE1;DCUN1D4;MTMR9;TEX261;FXR1;LOH12CR2;CHST11;ZNHIT6;ZSCAN12;TP53BP1;RAB11FIP2;ZNF268;SLC19A2;PRELID2;NFE2;ABCA2;NMB;ZRANB2;ST13;EDEM2;GRIN2C;FBXL8;ZNF559-ZNF177;…
151835	CPNE9	copine family member 9	0.427	1.76				CHD1 CH12.LX mm9	251/2000	0.999991	0.999994	0	0	0.679686	5.84468e-06	SLC35B2;EIF4A1;PANK3;TRAF3IP3;TFRC;ZMYND8;TESK2;THUMPD3;TPGS1;MIR425;ELK4;MILR1;GPR174;ALKBH2;IL4I1;PPP4R1;PPP2R1B;FBXO4;PIP4K2B;DIP2B;CHAC1;PKNOX1;SKP2;VPS36;JUNB;GLUL;IER2;ARL6IP6;STARD5;NHLRC3;SACM1L;RC3H1;IFT80;RUNX3;ATG12;THAP2;RUFY1;CNBD2;PPA2;SNHG12;ASTL;DDIT3;TCEANC2;SNORA24;EZR;ATF4;CDC42SE1;POM121;SEH1L;PAXIP1;SLC35D1;TERC;SLCO5A1;GLG1;FAM124B;ZNHIT2;PTPMT1;PLCG2;STXBP5;SNX9;RBM12;CCR10…
84818	IL17RC	interleukin 17 receptor C	0.309	1.876				HDAC1 K562 hg19	251/2000	0.999991	0.999994	0	0	0.679686	5.84468e-06	SLC35B3;SLC46A3;SLC23A2;CHIC1;TMEM41B;GCC2;TPGS1;PTPDC1;CYB5D2;CCT6B;ALKBH2;LGALS3;CDC23;PPP2R1B;KIAA1586;ZSCAN30;PDK3;NFRKB;TSPYL2;ZNF284;TYW3;IFRD1;ATG12;MED6;JMJD6;NIF3L1;MDS2;THAP6;THAP5;SPATA13;NHLRC2;ZNF275;POM121;EPB42;TEX261;ZNF23;ZNF24;MTMR4;RPAP3;MYO6;DHX36;APOF;ST3GAL4;ZSCAN12;TP53BP1;ZBED5;BBS2;EDEM3;FZD1;GADD45B;APOBEC3H;ST13;FZD7;EDEM2;SNHG6;NDUFAF4;ATG2A;CC2D1A;DHRS12;ZNF133;DET1;A…
78987	CRELD1	cysteine rich with EGF like domains 1	-0.135	1.74				RCOR1 HeLa-S3 hg19	251/2000	0.999991	0.999994	0	0	0.679686	5.84468e-06	ERRFI1;CCNJ;PGAP2;TMEM41B;TXNDC11;CCT6B;NFU1;ALKBH2;LGALS3;PPP2R1B;ZSCAN30;PPAT;CDK20;EIF2D;BTRC;TNS4;ZNF17;ZNF283;IFRD1;MED9;ATG12;THAP2;MED6;MFSD10;MAPK8IP1;FLJ13224;DDX39A;HSBP1L1;SPATA13;TCEANC2;TMEM126B;NHLRC2;LETMD1;MCM3AP-AS1;ALG10B;ZNF397;CDC42SE1;SDC4;HHLA3;MRPL19;ZBTB5;ZNHIT2;SNX1;SCFD2;ZNHIT6;ZSCAN12;SFN;ZBED5;EDEM3;NFE2;ABCA2;SURF2;GADD45A;FZD7;OSGIN1;PARP16;EIF1;NET1;FOSL1;ZNF559-ZNF…
491	ATP2B2	ATPase plasma membrane Ca2+ transporting 2	0.832	2.942				KDM4A H1-hESC hg19	251/2000	0.999991	0.999994	0	0	0.679686	5.84468e-06	SLC35B3;ERVK13-1;ERRFI1;IFITM2;PANK3;SERPINE2;EIF4A3;DPY19L2P2;THUMPD3;GCC2;CCT6B;PREX1;SYNGAP1;CNST;PPP4R1;RUSC2;KIAA1586;ZSCAN30;ZNF845;PIP4K2B;GLUL;ARL6IP6;WDR83OS;PRKAB2;CXADR;ZFP3;ZNF160;IFRD1;GPR37L1;HCFC2;ATG12;MED6;THAP6;ADCY9;CYP2U1;HSBP1L1;LETMD1;CCDC82;CGGBP1;SKAP2;ZNF397;CDC42SE1;ZNF275;ZNF394;PEX11A;PPP1R35;TEX261;ZNF23;TTBK2;LARP1;MYO6;ST3GAL4;CSTF1;ZSCAN12;ZSCAN16;ZBED5;HEXIM1;EDEM…
619563	SNORA7A	small nucleolar RNA, H/ACA box 7A	0.181	1.537				CEBPB HeLa-S3 hg19	250/2000	0.999991	0.999994	0	0	0.67633	5.81479e-06	EIF4A1;SLC35B4;CHIC1;ZNF174;TMEM41B;SCARNA2;WDR89;PTPDC1;COMTD1;RASSF1;LIPH;ZC3H12A;NIPAL3;FBXO4;CDK20;EIF2D;DIP2B;JUNB;ZNF281;IFRD1;METTL3;ENTPD7;SOX13;ATG12;SNHG15;NIF3L1;THAP6;ZNF836;HSBP1L1;NHLRC2;ATF5;LETMD1;RNF216P1;POM121;ZNF394;CDCA3;SAR1A;HHLA3;PEX11A;MRPL19;COPS7B;ZNF23;GLG1;PGBD1;LOH12CR2;ZNHIT6;ST3GAL4;CSTF1;SNX9;NFE2;SURF1;SURF2;GADD45A;EDEM2;INTS2;DNAH14;OSGIN1;SNHG6;MAGOHB;FOSL1;AC…
105376959	LOC105376959	uncharacterized LOC105376959	0.584	2.625				POLR2A ES-Bruce4 mm9	250/2000	0.999991	0.999994	0	0	0.67633	5.81479e-06	SLC23A2;ERRFI1;IFITM2;PGAP2;OSGEPL1;TMEM41B;GLDC;UXS1;CDC23;LGALS1;NIPAL3;SNRPD3;VPS36;IER5;GLUL;PAQR8;TSPYL2;HEMK1;ESCO1;IFRD1;RC3H1;HUS1;ACTN4;RC3H2;ATG12;CNBD2;MYL6;ARC;ZC3H11A;DDIT3;SNHG10;HMBS;TFAM;TMEM126B;SDC4;TERC;PEX11A;AGAP1;NLK;SLC5A3;GLG1;FXR1;GRPEL2;PLCG2;HEXIM1;TOE1;MCTS1;PRELID2;GADD45B;TIPARP;SURF2;ST13;GADD45A;PLK2;FZD7;SNHG6;CDC6;PHC3;GADD45G;ACER2;ALDH6A1;CABYR;NDUFAF4;ID1;PAF1…
51244	CCDC174	coiled-coil domain containing 174	-0.149	3.158				POLR2AphosphoS2 myocyte mm9	250/2000	0.999991	0.999994	0	0	0.67633	5.81479e-06	CCNJ;OSGEPL1;ZMYND8;GCC2;WDR89;CNST;RUSC2;ZC3H12A;CHORDC1;EIF2D;SKP2;DDX17;PAQR8;HEMK1;STARD5;NHLRC3;SACM1L;RC3H1;HUS1;MED9;RUNX3;RC3H2;ATG12;SNORD100;THAP6;WDR81;CYP2U1;ZC3H11A;SNHG10;LETMD1;ALDH7A1;TERC;AGAP1;RNPC3;NLK;RPAP2;TTBK2;ART1;OTOA;NUAK2;GRPEL2;MYO6;ZSCAN12;INPP5K;SNX9;RBM12;BBS1;STARD13;PRPF38A;CADM1;TGDS;FZD7;EDEM2;BSDC1;SNHG6;MAGOHB;CABYR;FUBP1;SNAI1;RBAK;BTG3;DET1;ACY1;AP4E1;PTPRK;…
84077	C3orf20	chromosome 3 open reading frame 20	-0.179	1.383				EZH2 endothelial cell of umbilical vein hg19	250/2000	0.999991	0.999994	0	0	0.67633	5.81479e-06	SLC35B3;SLC35B4;IPP;PTPDC1;FBXO4;CCDC96;PROK2;PDK3;EIF2D;ZNF721;CHAC1;SEC62;VPS36;DLEU7;CMKLR1;IL15RA;CXADR;ZFP3;GOLPH3L;ZNF10;GPR37L1;ZNF14;UHMK1;NIF3L1;SNHG10;MAP1B;HSBP1L1;GNE;NUP205;EEF1DP3;COPS7B;ZBTB5;RNPC3;RPAP2;GLG1;TTBK2;XKRX;FXR1;ART1;PGBD1;LOH12CR2;ZNF709;GRPEL2;DHX36;ZBED5;SLC19A2;TOE1;MCTS1;FZD1;ABCA2;STARD13;FZD3;NMB;OSGIN1;EIF1;GADD45G;ASAH2B;NDUFAF4;WNK3;FXYD7;DCP1A;ZNF256;ZNF134;…
7182	NR2C2	nuclear receptor subfamily 2 group C member 2	-0.143	5.603				E2F4 MCF 10A hg19	250/2000	0.999991	0.999994	0	0	0.67633	5.81479e-06	SLC35B3;SLC35B4;TP53RK;IPP;RRP8;BACH2;ZDBF2;LGALS3;PPAT;EIF2D;PKNOX1;SKP2;JUNB;NFRKB;ZNF17;GSTK1;SOX13;MFSD10;ZNF836;HSBP1L1;EZR;CGGBP1;SKAP2;ZNF397;CDC42SE1;SEH1L;ZNF273;SAR1A;SDC4;CFH;HHLA3;MRPL19;IL20RB;PGBD1;ZNF709;ZNF708;ZNHIT6;PTPMT1;GRPEL2;ZNF700;SNX9;RBM12;ZNF148;BTN2A3P;BBS2;PRELID2;NFE2;ZNF141;TGDS;GADD45A;DNAH14;BSDC1;PARVA;SNHG6;PHC3;SNHG3;FOSL1;FBXL8;ZNF37A;ZNF816;NDUFAF4;TNFSF9;FBXL…
64432	MRPS25	mitochondrial ribosomal protein S25	-0.153	4.284				ELK4 HeLa-S3 hg19	249/2000	0.999991	0.999994	0	0	0.67298	5.78529e-06	SLC35B3;EIF4A1;TP53RK;THUMPD3;GCC2;SCARNA2;RRP8;ALKBH2;ALCAM;CDK20;LONP2;PIP4K2B;SNRPD3;DIP2B;ZNF169;IER2;WDR83OS;ZNF18;CXADR;ZNF284;ESCO1;ZNF283;METTL3;ENTPD7;HUS1;IFT80;NIF3L1;THAP6;TFAM;NHLRC2;ALG10B;CGGBP1;RNF216P1;ZNF397;ZNF155;POM121;HHLA3;MTMR9;COPS7B;ZNF23;LOH12CR2;ZNHIT2;SNX1;CSTF1;ZSCAN12;INPP5K;ZNF700;ZSCAN16;SNORD12B;SURF1;ZRANB2;CRADD;TIPARP;TGDS;SURF2;GADD45A;EDEM2;OSGIN1;PARVA;SNHG…
131965	METTL6	methyltransferase 6, methylcytidine	-0.143	1.748				MAX endothelial cell of umbilical vein hg19	248/2000	0.999991	0.999994	0	0	0.669637	5.75608e-06	SLC35B2;ERRFI1;EIF4A1;C5ORF24;PANK3;CCNJ;PGAP2;EIF4A3;TESK2;WDR89;PTPDC1;RRP8;HERC5;ALKBH2;IL4I1;COMTD1;CNST;ALCAM;PSMD5;PPAT;CDK20;PKNOX1;VPS36;ESCO1;NHLRC3;METTL3;HUS1;HSD11B1L;HCFC2;FAM86EP;ATG12;SNHG15;THAP6;THAP5;CYP2U1;ZC3H11A;SNHG10;TMEM126B;CAGE1;SKAP2;ATF4;NUP205;SEH1L;FAM124B;NUAK2;SCFD2;CTSA;TIPARP;SNORD12C;ST13;MAGOHB;FOSL2;ZNF37A;NDUFAF4;SNAI1;ATM;SFXN2;CALR;INTS6;CORO7;ZNF256;SUV39H…
8292	COLQ	collagen like tail subunit of asymmetric acetylcholinesterase	0.357	1.337				MXI1 HeLa-S3 hg19	248/2000	0.999991	0.999994	0	0	0.669637	5.75608e-06	ERRFI1;SLC35B4;ZNF174;TMEM41B;PTPDC1;ZDBF2;ALKBH2;CDC23;ALCAM;CCDC96;CDK20;PDK3;ZNF169;NHLRC3;ACTN1;SACM1L;ACTN4;HCFC2;MED6;MAPK8IP1;NIF3L1;THAP6;ZC3H11A;HSBP1L1;NHLRC2;CCDC82;CTXN1;ALG10B;SKAP2;ZNF275;ZNF273;SAR1A;SDC4;PEX11A;ZNF23;ZBTB5;ZNHIT2;ZNF708;MIER3;MYO6;ST3GAL4;SFN;STXBP5;SNX9;SNORA57;RAB11FIP2;ZSCAN16;BTN2A3P;SLC19A2;EDEM3;BBS1;NFE2;SURF1;PRPF38A;HOMER1;EDEM2;DCLK2;CDC6;SNHG3;FOSL1;FBX…
105376964	LOC105376964		0.393	1.317				KDM5B H1-hESC hg19	247/2000	0.999991	0.999994	0	0	0.666299	5.72708e-06	TFRC;MT2A;ZNF609;CNST;PPP4R1;PDK3;BTRC;GLUL;DLEU7;DDX17;WDR83OS;IL15RA;TYW5;NHLRC3;ZNF281;DAPK2;SACM1L;IFT80;MFSD11;RC3H2;ATG12;THAP2;FLJ13224;SNHG12;ASTL;SNORD101;DDIT3;SNHG10;SPATA13;TCEANC2;HHLA3;ZBTB5;SLC6A20;TRPM2;PTPMT1;GRPEL2;MYO6;SNX9;SNORA57;CCR10;B3GALNT2;CTSA;EGR1;FZD3;NMB;ACE;HOMER1;SNORD12C;FZD7;DNAH14;LNPEP;GPR137C;SNHG3;ZNF814;ID1;NAPEPLD;CORO6;COL9A3;ATM;ZNF138;DCP1A;CPEB3;CD200;Z…
101927647	LOC101927647	uncharacterized LOC101927647	0.483	1.971				UBTF CH12.LX mm9	247/2000	0.999991	0.999994	0	0	0.666299	5.72708e-06	SLC46A3;TESK2;THUMPD3;TXNDC11;WDR89;IL4I1;CNST;ALCAM;PPP4R1;PPAT;PDK3;PRKACB;STARD5;TYW5;TYW3;DAPK2;SACM1L;ENTPD7;HUS1;ACTN4;MFSD10;JMJD6;ARC;TFAM;NHLRC2;ATF5;ADPRM;LETMD1;EZR;CDC42SE1;SAR1A;SLC35D1;MTMR9;RPAP2;RPAP3;FXR1;PGBD1;FAM171A1;RDH10;GRPEL2;ST3GAL4;STXBP5;ST8SIA6;SNX9;SCAI;SLC19A2;B3GALNT2;CTSA;ABCA2;TIPARP;PLK2;FZD7;FBXL8;CABYR;FUBP1;ATG2A;PAF1;DCP1A;AVL9;FBXL4;SUV39H2;SMG1;CCDC127;PIGW…
6304	SATB1	SATB homeobox 1	-0.185	1.481				REST myocyte mm9	247/2000	0.999991	0.999994	0	0	0.666299	5.72708e-06	SLC23A2;ERRFI1;CCT6B;PIEZO1;CHAC1;SKP2;IER5;GLUL;TSPYL2;STARD5;ESCO1;ACTN1;RC3H1;HUS1;MED9;HSPG2;RUNX2;UHMK1;RUFY1;CNBD2;MYL6;SNHG12;WDR81;DDIT3;SNHG10;TMEM126B;LETMD1;ALG10B;CGGBP1;SEH1L;SDC4;MTMR9;COPS7B;SLC5A3;GLG1;FXR1;GRPEL2;TOE1;CADM1;GADD45B;TIPARP;TGDS;SURF2;GADD45A;FZD7;BSDC1;SNHG6;PRRC2B;GADD45G;SNHG3;ALDH6A1;NDUFAF4;FUBP1;SNAI1;PAF1;TNFSF9;RBAK;DET1;SMG1;CCDC127;MRPS14;AP4E1;NAT10;PIGW…
151651	EFHB	EF-hand domain family member B	0.218	2.204				MAZ K562 hg19	246/2000	0.999991	0.999994	0	0	0.662968	5.69824e-06	SLC35B3;ERVK13-1;IFITM2;PGAP2;TMEM41B;ALKBH2;LGALS3;RASSF1;PPP2R1B;KIAA1586;RUSC1;FBXO4;PKNOX1;SEC62;ZNF285;ZNF284;GOLPH3L;SOX13;MED9;CACNA2D4;ATG12;EML5;MYL6;DDX39A;SNHG12;CYP2U1;DDIT3;SNHG10;SPATA13;CGGBP1;ZNF28;CFH;SH2D2A;RNPC3;SLC5A3;ART1;LOH12CR2;ZNF709;ZNHIT2;GRPEL2;ZSCAN12;ALX4;ZNF700;SNORA57;B3GALNT2;SDR42E1;BBS1;BTBD19;FZD3;SIGLEC10;GRIN2C;SNHG3;FOSL1;FBXL8;ZNF559-ZNF177;ZNF813;RBAK;INTS…
151648	SGO1	shugoshin 1	0.398	2.058				NFYA HeLa-S3 hg19	245/2000	0.999991	0.999994	0	0	0.659642	5.66952e-06	SLC35B2;ERRFI1;SLC35B4;PGAP2;CYB5D2;ALKBH2;MT2A;CDC23;LOC100289511;KIAA1586;PPAT;FTH1;ZC3H12A;NIPAL3;FBXO4;CDK20;SNRPD3;SLC12A6;JUNB;ARL6IP6;STARD5;ACTN1;GOLPH3L;HCFC2;ZNF14;SNHG15;MYL6;THAP6;THAP5;SNHG10;ZNF397;TERC;COPS7B;FXR1;ZNF708;INPP5F;SCFD2;MIER3;PTPMT1;MYO6;SFN;ZNF700;BTN2A3P;B3GALNT2;EDEM3;FZD1;FZD3;GADD45B;GADD45A;PLK2;NET1;FOSL1;EHD4;ATG2A;CYB5RL;ZNF138;CPEB3;ZNF136;CC2D1A;CDKN1C;SUV3…
152110	NEK10	NIMA related kinase 10	0.31	1.669				POLR2A limb mm9	245/2000	0.999991	0.999994	0	0	0.659642	5.66952e-06	SLC23A2;ERRFI1;MAML1;TXNDC11;ZDBF2;ALKBH2;CNST;RUSC1;ZC3H12A;PIEZO1;PDK3;VPS36;IER5;IER2;PAQR8;ACOT9;PAQR7;NHLRC3;ACTN1;IFRD1;HUS1;RC3H2;UHMK1;CNBD2;ARC;SNHG12;ZC3H11A;DDIT3;TFAM;TMEM126B;CGGBP1;NUP205;SAR1A;SDC4;TERC;PPP1R35;MYCBP2;MTMR9;NLK;GLG1;ZNHIT2;DHX36;ST3GAL4;RHBDL1;TOE1;B3GALNT2;MCTS1;EDEM3;FZD1;PRELID2;ZRANB2;CADM1;GADD45B;TGDS;ST13;INTS2;SNHG6;PRRC2B;EIF1;GADD45G;ALDH6A1;ID1;SNAI1;PAF…
7048	TGFBR2	transforming growth factor beta receptor 2	-0.156	1.666				CTCF cardiac fibroblast hg19	244/2000	0.999991	0.999994	0	0	0.656323	5.6409e-06	IFITM2;OSGEPL1;IPP;TESK2;TIPARP-AS1;RRP8;BACH2;NFU1;ZFYVE28;ALKBH2;COMTD1;ALCAM;LSM11;ZNF607;RUSC2;PPAT;FBXO4;CDK20;EIF2D;DIP2B;SEC62;VPS36;IER2;ARL6IP6;PAQR8;TYW3;GOLPH3L;SOX13;GPR37L1;THAP2;EML5;PPA2;SNHG12;HSBP1L1;COL8A2;CAGE1;MCM3AP-AS1;ALDH7A1;RNF216P1;CDC42SE1;NUP205;POM121;MRPL19;MTMR9;FXR1;INPP5F;ZSCAN12;HBQ1;RAB11FIP2;ZNF268;SLC19A2;BBS2;NFE2;ABCA2;ZRANB2;CADM1;ZNF260;PLK2;EDEM2;PARVA;GR…
7342	UBP1	upstream binding protein 1	-0.073	1.356				CHD1 K562 hg19	244/2000	0.999991	0.999994	0	0	0.656323	5.6409e-06	ERRFI1;IFITM2;ZNF174;SNORA9;GCC2;TIPARP-AS1;PTPDC1;NRADDP;CCT6B;ZNF204P;ZSCAN30;PPAT;FBXO4;SNORD97;PIP4K2B;SNRPD3;ZNF169;CDON;WDR83OS;HEMK1;PAQR7;TYW5;GPR37L1;HCFC2;ATG12;JMJD6;NUP210L;TMEM126B;NHLRC2;CCDC82;MCM3AP-AS1;KCTD15;CGGBP1;GPLD1;ZNF397;SEH1L;EPB42;COPS7B;TRPM2;ZNF709;MYO6;CSTF1;ZSCAN12;RAB11FIP2;ZBED5;BBS2;ZNF264;ACE;ZNF260;FZD7;SMARCA1;ASAH2B;UBAC2-AS1;ZNF702P;FBXL3;RCOR3;INTS8;RCOR2;C…
105377024	LOC105377024	uncharacterized LOC105377024	0.442	2.56				ZNF143 GM12878 hg19	244/2000	0.999991	0.999994	0	0	0.656323	5.6409e-06	ERRFI1;TRAF3IP3;ZNF174;TFRC;TMEM41B;EIF4A3;THUMPD3;GCC2;BACH2;ZDBF2;CDC23;KIAA1586;RUSC1;ZC3H12A;ZNF845;LONP2;SNRPD3;ZNF169;GLUL;GSTK1;ACOT9;STARD5;ZNF283;NHLRC3;SACM1L;METTL3;HUS1;MED9;DLEC1;MFSD11;ZNF14;MED6;MFSD10;THAP5;SNHG12;ZNF836;ZNF28;ZNF397;CDC42SE1;RPAP2;TTBK2;PIK3R5;PGBD1;LOH12CR2;ZNF709;NUAK2;ZSCAN12;RBM12;EDEM3;ABCA2;ZNF264;CADM1;EDEM2;DNAH14;OSGIN1;SNHG6;MAGOHB;SNHG3;NET1;ACER2;CCDC…
112268444	LOC112268444		0.187	1.661				KDM5A H1-hESC hg19	243/2000	0.999991	0.999994	0	0	0.653009	5.61237e-06	ZNF174;THUMPD3;RBM26-AS1;SCARNA2;TPGS1;PTPDC1;RRP8;CYB5D2;ZNF204P;ALKBH2;ZNF607;SEC62;PRKACB;ARL6IP6;ISY1-RAB43;HEMK1;TYW5;NHLRC3;TYW3;HUS1;DLEC1;IFT80;ZNF14;THAP2;RUFY1;THAP6;DDIT3;LETMD1;ALG10B;CGGBP1;MRPL19;SLCO5A1;ZBTB5;ZNF708;LARP1;GRPEL2;FAM180B;HEXIM1;TOE1;EDEM3;PRPF38A;CRADD;ST13;BSDC1;SNHG3;LOC100128398;ALDH6A1;VNN2;SNORA48;ATM;ZNF138;AVL9;ZNF133;ZNF253;ZNF493;SPEF1;SLC35F5;ADK;NAT10;PIG…
152048	GOLGA4-AS1	GOLGA4 antisense RNA 1	0.268	3.747				CREBBP K562 hg19	243/2000	0.999991	0.999994	0	0	0.653009	5.61237e-06	SLC35B3;SLC35B4;ZMYND8;EIF4A3;PTPDC1;NRADDP;CCT6B;IL4I1;PPP4R1;PSMD5;ZC3H12A;MIR22HG;PKNOX1;JUNB;ARL6IP6;SLC35C2;SACM1L;HSD11B1L;DLEC1;SNORD100;MDS2;THAP6;SNHG12;WDR81;TFR2;DDIT3;SNORA27;TCEANC2;TFAM;CAGE1;ATF5;LETMD1;NGEF;ATF4;ZNF397;CDC42SE1;NUP205;SH2D2A;NUAK2;GALR2;ST8SIA6;SNORA57;SCAI;HEXIM1;EGR1;BTBD19;SURF1;SURF2;GADD45A;OSGIN1;BSDC1;DCLK2;BRAF;C12ORF76;EIF1;NET1;ALDH6A1;ARTN;ID1;FXYD7;TNF…
339883	APRG1	APRG1 tumor suppressor candidate	0.294	1.844				USF1 myocyte mm9	243/2000	0.999991	0.999994	0	0	0.653009	5.61237e-06	SLC35B3;SLC23A2;EIF4A1;SLC35B4;PANK3;CHIC1;ZMYND8;TESK2;THUMPD3;GCC2;WDR89;PTPDC1;COMTD1;PPAT;CDK20;MIR22HG;SNRPD3;DIP2B;CHAC1;SEC62;SKP2;IER5;ACTN1;SLC35C2;IFRD1;MFSD11;HCFC2;RUNX3;RC3H2;RUFY1;CNBD2;THAP6;MARF1;WDR81;ZC3H11A;DDIT3;TMEM126B;SNORA21;SKAP2;ATF4;ANAPC15;SEH1L;PAXIP1;ZBTB5;ART3;LARP1;NUAK2;SCFD2;GRPEL2;ST3GAL4;CSTF1;ZBED6;CTSA;EGR2;STARD13;SURF1;GADD45B;SURF2;ST13;FZD7;PHC3;EIF1;GPR1…
5333	PLCD1	phospholipase C delta 1	0.107	1.61				MAZ IMR-90 hg19	243/2000	0.999991	0.999994	0	0	0.653009	5.61237e-06	IFITM2;CHIC1;ZNF174;TPGS1;RCBTB2;PPP4R1;RUSC2;PPAT;BTRC;SCN1B;ARL6IP6;ZNF287;SACM1L;IFRD1;METTL3;GPR37L1;FAM86EP;EML5;ADCY9;DDX39A;SNHG10;MAP1A;TFAM;CAGE1;CCDC82;ALG10B;SKAP2;ZNF28;ZNF397;PAXIP1;PEX11A;TEX261;RPAP2;ZNHIT2;APH1B;RDH10;ZNF700;FZD1;PRELID2;NFE2;SURF1;HOMER1;CRADD;ST13;LNPEP;PARP16;GPR137C;ALDH6A1;ZNF816;ZNF813;ATG2A;CALR;AVL9;SUV39H2;SLC44A3;MRPS14;CITED2;AP4E1;AATK;ZNF45;JRKL;FARS2…
9940	DLEC1	DLEC1 cilia and flagella associated protein	0.112	1.381				MAZ HeLa-S3 hg19	243/2000	0.999991	0.999994	0	0	0.653009	5.61237e-06	ERRFI1;EIF4A1;ZNF174;TFRC;PGAP2;UXS1;CCT6B;ALKBH2;RUSC2;KIAA1586;ZSCAN30;NIPAL3;CDK20;PIEZO1;ZNF17;ZNF18;TYW3;DAPK2;IFRD1;HCFC2;ATG12;SNHG15;DDX39A;CYP2U1;TMEM126B;SIK2;LETMD1;CCDC82;ALG10B;ZNF275;POM121;ZNF394;PAXIP1;IL20RB;ZNF23;ZNF708;INPP5F;ZSCAN12;SNX9;RAB11FIP2;ZBED5;SLC19A2;BBS2;NFE2;ABCA2;ZNF264;PARP16;MAGOHB;SNHG3;NET1;FOSL1;ZNF816;DCP1A;AVL9;SUV39H2;HBS1L;CCDC127;CITED2;ADK;ZNF45;JRKL;W…
101928234	LOC101928234	uncharacterized LOC101928234	0.695	4.125				EP300 CH12.LX mm9	243/2000	0.999991	0.999994	0	0	0.653009	5.61237e-06	SLC35B2;PANK3;TRAF3IP3;TRAF3IP2;SERPINE2;MILR1;GPR174;IL4I1;LGALS1;ZC3H12A;PDK3;PKNOX1;SLC12A6;NFRKB;IER2;ACOT9;STARD5;PAQR7;ZFP3;IFRD1;ACTN4;HCFC2;FNDC7;RUNX2;JMJD6;RUFY1;THAP6;WDR81;SPATA13;EZR;GNE;CDC42SE1;POM121;SDC4;SLC35D1;SH2D2A;TTBK2;PIK3R5;FAM124B;CHST11;INPP5F;PTPMT1;GRPEL2;PLCG2;SNX9;BTBD19;EGR2;STARD13;GADD45B;GADD45A;PBX2;BRAF;GADD45G;CCDC88B;ATG2A;SNAI1;CD28;CREBRF;TNFSF9;CORO7;FBXL…
9390	SLC22A13	solute carrier family 22 member 13	0.406	2.25				EZH2 K562 hg19	242/2000	0.999991	0.999994	0	0	0.649702	5.5839e-06	C5ORF24;TMEM41B;MLC1;THUMPD3;SCARNA2;WDR89;NIPAL4;ALKBH2;IL4I1;FTH1;SNORD97;VPS36;IER2;TRIM23;PAQR8;WDR83OS;GSTK1;ZNF285;ESCO1;GPR37L1;ZNF14;RC3H2;ATG12;SNHG15;MDS2;DDX39A;TFR2;DDIT3;SPATA13;COL8A2;TMEM126B;SLC35D1;MTMR9;ZNF23;XKRX;ZNF709;ZNHIT2;SNX1;ZNHIT6;MYO6;ZBED5;CCR10;SLC19A2;HEXIM1;EGR1;BBS1;STARD13;ZRANB2;IL31RA;BSDC1;SNHG6;SNHG3;ASAH2B;UBAC2-AS1;ZBTB6;LOC100506071;FBXL3;CYB5RL;DHRS12;ZNF…
6331	SCN5A	sodium voltage-gated channel alpha subunit 5	0.482	1.363				POLR2A myocyte mm9	242/2000	0.999991	0.999994	0	0	0.649702	5.5839e-06	SLC46A3;SPON2;IFITM2;OSGEPL1;EIF4A3;GCC2;PTPDC1;CCT6B;PPP4R1;RUSC2;PIEZO1;EIF2D;SEPHS1;NFRKB;SNORA31;TSPYL2;HEMK1;NHLRC3;HUS1;HSPG2;RC3H2;ATG12;RUNX2;MYL6;ARC;WDR81;TFR2;ZC3H11A;CTXN1;ALDH7A1;MYCBP2;MRPL19;AGAP1;SLC5A3;SNX1;AP5M1;SCFD2;GRPEL2;MYO6;ZSCAN12;SNX9;RHBDL1;SCAI;TOE1;MCTS1;CTSA;BBS1;EGR2;PRPF38A;EGR3;ZRANB2;CADM1;PLK2;FBXL8;ZBTB6;CABYR;FUBP1;PAF1;CALM3;CORO7;CPEB3;GPR19;DET1;ACY1;CCDC12…
199223	TTC21A	tetratricopeptide repeat domain 21A	0.581	3.112				CCNT2 K562 hg19	242/2000	0.999991	0.999994	0	0	0.649702	5.5839e-06	ERVK13-1;PTPDC1;CCT6B;ZFYVE28;ALKBH2;IL4I1;MT2A;KIAA1586;EIF2D;BTRC;SEC62;SCN1B;TRIM23;GSTK1;STARD5;GPR37L1;HCFC2;EML5;ARC;CYP2U1;TFR2;CAGE1;CGGBP1;ZNF397;HHLA3;IL20RB;ZNF23;PGBD1;FAM124B;CSTF1;RAB11FIP2;ZNF148;BBS1;TGDS;PARP16;MAGOHB;NET1;ZNF559-ZNF177;ASAH2B;ZNF813;ATG2A;DCP1A;INTS8;RCOR2;DHRS12;ACY1;PTPRK;WASL;CYB561D1;PHF6;TUBA1C;RPPH1;ZNF805;ZMYM3;CTSH;ZNF248;ZNF367;C5ORF63;TIGD3;ZNF121;WDR3…
1524	CX3CR1	C-X3-C motif chemokine receptor 1	1.151	1.624				FOS endothelial cell of umbilical vein hg19	241/2000	0.999991	0.999994	0	0	0.6464	5.5555e-06	SLC46A3;C5ORF24;SLC35B4;PANK3;ZNF174;TMEM41B;MAML2;THUMPD3;TXNDC11;HERC5;IL4I1;MT2A;LOC100289511;RUSC2;ZSCAN30;FBXO4;ZNF845;SNRPD3;VPS36;JUNB;ZNF169;SCN1B;CDON;PAQR8;ZNF18;IL15RA;PRKAB2;GABARAPL1;IFRD1;METTL3;HUS1;ACTN4;NIF3L1;MYL6;ARC;WDR81;DDIT3;CCDC82;ATF4;ZNF397;SEH1L;MTMR4;RPAP3;LOH12CR2;FAM124B;CHST11;ZBED5;B3GALNT2;FZD1;PRELID2;SIGLEC15;CRADD;GADD45B;TIPARP;ZNF260;EDEM2;IL31RA;OSGIN1;RAB39…
107986075	LOC107986075	uncharacterized LOC107986075	0.715	3.416				RAD21 HeLa-S3 hg19	241/2000	0.999991	0.999994	0	0	0.6464	5.5555e-06	ERRFI1;IFITM2;ZNF174;TMEM41B;MAML2;TIPARP-AS1;WDR89;NFU1;ALKBH2;COMTD1;ALCAM;LSM11;ZNF607;RUSC2;PSMD5;NIPAL3;FBXO4;CDK20;EIF2D;PKNOX1;SLC12A6;TNS4;VPS36;JUNB;IER2;IFRD1;GOLPH3L;SOX13;GPR37L1;EML5;PPA2;HSBP1L1;TFAM;TMEM126B;ALDH7A1;SKAP2;RNF216P1;CDC42SE1;IL20RB;NLK;GSPT1;FXR1;ZNHIT2;SCFD2;ZNHIT6;SNX9;ZSCAN16;NFE2;TIPARP;GADD45A;EDEM2;PARVA;FOSL2;FOSL1;ACER2;ARTN;NDUFAF4;ID1;INTS6;ZNF138;CDS2;SPEF…
285267	ZNF619	zinc finger protein 619	-0.154	2.082				eGFP-FOS K562 hg19	241/2000	0.999991	0.999994	0	0	0.6464	5.5555e-06	ERRFI1;SCOC;TRAF3IP2;TMEM41B;MAML2;ZMYND8;IPP;TMEM95;THUMPD3;TPGS1;BACH2;NFU1;IL4I1;MT2A;KIAA1586;MIR22HG;SLC12A6;PTGDS;SCN1B;IL15RA;ACOT9;GABARAPL1;ESCO1;LMAN1L;IFRD1;IFT80;ACTN4;NIF3L1;ARC;TRIM17;SNHG12;ASTL;DDIT3;ATF5;ATF4;SPTBN5;SDC4;RNPC3;MTMR4;GSPT1;RPAP3;RIC8A;LOC100128288;LOH12CR2;PTPMT1;GRPEL2;CSTF1;SFN;B3GALNT2;CTSA;BTBD19;TIPARP;ZNF260;GADD45A;SIGLEC10;OSGIN1;SNHG6;FOSL2;FOSL1;CCDC88B;…
285268	ZNF621	zinc finger protein 621	-0.093	2.133				GATA3 SH-SY5Y hg19	241/2000	0.999991	0.999994	0	0	0.6464	5.5555e-06	C5ORF24;SLC35B4;SNORA9;OSGEPL1;MT2A;LOC100289511;ZSCAN30;SNORD97;PRKACB;IER5;SLC35C2;SACM1L;METTL3;HUS1;RUFY1;NIF3L1;NUP210L;SNORD101;MAP1B;SNORA24;LETMD1;SNORA21;CCDC82;ZNF397;SPTBN5;TERC;ZNF24;XKRX;FAM124B;ZNF708;LARP1;CHST11;SCFD2;TP53BP1;ZBED6;ZSCAN16;ZBED5;NTNG2;PRPF38A;ZNF141;CRADD;PARP16;PUM2;GADD45G;GDF9;ALDH6A1;ZBTB6;SCARNA6;NAPEPLD;NOL11;CALR;AVL9;ZNF253;ZNF43;NAT10;JRKL;SMG7;PHF6;LETM2…
107986077	LOC107986077	uncharacterized LOC107986077	0.434	2.103				CTCF H54 hg19	241/2000	0.999991	0.999994	0	0	0.6464	5.5555e-06	SLC35B2;SLC35B4;OSGEPL1;IPP;SCARNA2;TIPARP-AS1;NFU1;ALKBH2;COMTD1;ALCAM;LSM11;ZNF607;RUSC2;FBXO4;CDK20;EIF2D;DIP2B;SEC62;VPS36;IER2;SOX13;GPR37L1;THAP2;EML5;PPA2;HSBP1L1;MCM3AP-AS1;ALDH7A1;RNF216P1;CDC42SE1;POM121;MTMR9;TEX261;FXR1;LOH12CR2;INPP5F;ZNHIT6;ZSCAN12;ALX4;ST8SIA6;HBQ1;RAB11FIP2;ZNF268;SLC19A2;ZRANB2;HOMER1;CADM1;PLK2;EDEM2;PHC3;ALDH6A1;NDUFAF4;ZNF814;SNAI1;NOL11;CPEB3;ZNF256;CDS2;DET1…
389114	ZNF662	zinc finger protein 662	-0.461	2.326				KAT2A CH12.LX mm9	241/2000	0.999991	0.999994	0	0	0.6464	5.5555e-06	EIF4A1;SLC35B4;CCNJ;EIF4A3;TXNDC11;CYB5D2;CDC23;DIP2B;JUNB;IER5;NFRKB;GLUL;PRKAB2;SLC35C2;TYW3;IFRD1;HUS1;MED9;ACTN4;HCFC2;ATG12;JMJD6;SIK2;ALG10B;POM121;COPS7B;ZBTB5;RPAP2;TTBK2;FXR1;SNX1;ZSCAN12;ST8SIA6;SNX9;RBM12;TOE1;SURF1;TGDS;PLK2;INSR;INTS2;PHC3;CCDC88B;NDUFAF4;CC2D1A;SMG1;PTPRS;CCDC127;AP4E1;ADK;MYL6B;MRPL35;RAB22A;CHAF1B;ZMYM1;RPPH1;GLIPR2;SH3BGRL3;RRP15;TMED9;TNFRSF12A;IFT140;EXOC7;NCOA…
353274	ZNF445	zinc finger protein 445	-0.177	3.671				CHD2 CH12.LX mm9	240/2000	0.999991	0.999994	0	0	0.643105	5.52717e-06	SLC46A3;EIF4A1;SLC35B4;PANK3;TFRC;DQX1;EIF4A3;TESK2;TPGS1;ELK4;MILR1;CDC23;LGALS1;PSMD5;NIPAL3;CCDC96;EIF2D;BTRC;SKP2;GLUL;HEMK1;PRKAB2;TYW5;ACTN1;TYW3;IFRD1;METTL3;RC3H2;MFSD10;CYP2U1;ALDH7A1;SKAP2;POM121;SDC4;SH2D2A;COPS7B;SLC5A3;MIR568;INPP5F;SCFD2;ZNHIT6;PTPMT1;DHX36;SNX9;MCTS1;SURF2;PLK2;INSR;PHC3;EIF1;NET1;FOSL1;CALM3;ACY1;CCDC127;MRPS14;SRA1;FARS2;LETM2;MECP2;TUBA1C;GYS1;GLIPR2;UBXN7;SH3BG…
285346	ZNF852	zinc finger protein 852	-0.209	3.109				POLR2A bone marrow mm9	239/2000	0.999991	0.999994	0	0	0.639815	5.49888e-06	SLC46A3;ERRFI1;ZMYND8;WDR89;CYB5D2;COMTD1;PDK3;EIF2D;SNRPD3;BTRC;VPS36;GSTK1;HEMK1;NHLRC3;SLC35C2;TYW3;HUS1;ATG12;MYL6;ARC;PPA2;SNHG12;HMBS;SPATA13;EZR;SKAP2;SAR1A;TERC;TEX261;NLK;TRPM2;NUAK2;SCFD2;ZNHIT6;PLCG2;SCAI;TOE1;CADM1;ST13;PLK2;FZD7;OSGIN1;SNHG6;CDC6;MAGOHB;PRRC2B;FOSL2;CABYR;SNAI1;NOL11;CORO7;RBAK;DET1;HBS1L;CLIC4;MRPS14;NAT10;SRA1;MYL6B;SMG7;RAB22A;MRPL42;DSTYK;ZMYM1;CSRP2;UBXN7;GPR137…
55888	ZKSCAN7	zinc finger with KRAB and SCAN domains 7	-0.213	1.894				CTCF C2C12 mm9	239/2000	0.999991	0.999994	0	0	0.639815	5.49888e-06	SLC46A3;ERRFI1;IPP;WDR89;ALKBH2;PREX1;COMTD1;ALCAM;LSM11;RUSC2;PIEZO1;DIP2B;VPS36;TRIM23;ST6GAL1;DAPK2;MTUS2;GPR37L1;RUNX2;MFSD10;PPA2;BOLA2;SIK2;ATF5;LETMD1;ALDH7A1;SDC4;MYCBP2;AGAP1;TEX261;PIK3R5;FAM171A1;RDH10;SNX9;CTSA;ABCA2;TIPARP;PLK2;ACER2;NDUFAF4;CCSER1;CALM3;NOL11;AVL9;CDS2;DET1;CITED2;AP4E1;SHB;PIGW;CYB561D1;AREG;FARS2;ZCWPW1;GYS1;ARV1;DSTYK;GNPNAT1;TEAD3;ANKRD6;NXPE3;DUSP5;DUSP2;ANXA5;…
110354863	ZNF660-ZNF197	ZNF660-ZNF197 readthrough	-0.169	2.854				USF2 CH12.LX mm9	239/2000	0.999991	0.999994	0	0	0.639815	5.49888e-06	SLC35B3;EIF4A1;PANK3;ZMYND8;IPP;TESK2;THUMPD3;CCT6B;COMTD1;PPAT;CDK20;DIP2B;SEC62;IER5;SLC35C2;IFRD1;HCFC2;RUNX3;MFSD10;JMJD6;CNBD2;SNORD100;THAP6;WDR81;ZC3H11A;DDIT3;SNHG10;HMBS;TFAM;TMEM126B;SKAP2;SNORD35A;DCUN1D4;ZBTB5;SCFD2;PLCG2;SCAI;CTSA;PRELID2;EGR2;STARD13;SURF1;SURF2;ST13;PHC3;GPR137C;GADD45G;SNAI1;CREBRF;FBXL3;ATM;SFXN2;NOL11;INTS6;CORO7;AVL9;PTPRS;ACY1;LRRC39;ADK;NAT10;RAB22A;LETM2;CHA…
10168	ZNF197	zinc finger protein 197	-0.171	2.915				EZH2 H1-hESC hg19	239/2000	0.999991	0.999994	0	0	0.639815	5.49888e-06	ZNF175;IFITM2;CPNE5;DPY19L2P2;THUMPD3;SCARNA2;WDR89;PTPDC1;RRP8;NFU1;CNST;ALCAM;NIPAL3;CHORDC1;FBXO4;EIF2D;BTRC;SLC12A6;SEC62;JUNB;DLEU7;CMKLR1;GSTK1;ZNF285;CXADR;TYW5;DAPK2;ZNF160;METTL3;CACNA2D4;ZNF14;THAP2;MFSD10;CCDC82;CGGBP1;RNF216P1;POM121;ZNF273;MTMR9;COPS7B;TEX261;RPAP2;ART3;TTBK2;XKRX;PGBD1;RIC8A;LOH12CR2;ZNHIT2;ZNF708;LARP1;ZSCAN12;TP53BP1;RAB11FIP2;ZSCAN16;ZBED5;BBS1;PRELID2;FZD3;ACE;C…
57456	KIAA1143	KIAA1143	-0.127	1.514				EZH2 HepG2 hg19	239/2000	0.999991	0.999994	0	0	0.639815	5.49888e-06	ZNF175;DPY19L2P2;RBM26-AS1;PTPDC1;HERC5;NFU1;LGALS3;CNST;LSM11;LOC100289511;RUSC2;CHORDC1;SNRPD3;SEC62;VPS36;CMKLR1;ISY1-RAB43;GSTK1;ZNF285;ZNF284;TYW5;ZNF283;TYW3;ZNF12;ATG12;NIF3L1;PPA2;ZNF836;HMBS;CAGE1;NHLRC2;CCDC82;ALG10B;CGGBP1;NUP205;HHLA3;COPS7B;ZNF23;ZBTB5;GSPT1;XKRX;PGBD1;ZNHIT6;GRPEL2;ZSCAN16;ZBED5;HLA-DQA1;CCR10;SLC19A2;MCTS1;ZNF264;PRPF38A;PLK2;RAB39B;LNPEP;SNHG6;GPR137C;ASAH2B;CABYR…
64866	CDCP1	CUB domain containing protein 1	-0.474	1.381				MAX C2C12 mm9	239/2000	0.999991	0.999994	0	0	0.639815	5.49888e-06	SLC35B2;EIF4A1;EIF4A3;IPP;THUMPD3;WDR89;PSMD5;EVA1C;CDK20;SNRPD3;SKP2;JUNB;IER2;DDX17;ESCO1;NHLRC3;ACTN1;HUS1;HCFC2;THAP6;WDR81;ZC3H11A;POM121;ANAPC15;SEH1L;SAR1A;SDC4;COPS7B;GSPT1;TTBK2;FAM171A1;NUAK2;SCFD2;GRPEL2;ZSCAN12;TOE1;SURF1;FZD3;ZRANB2;GADD45B;SURF2;PLK2;EDEM2;INTS2;LNPEP;SNHG6;CDC6;MAGOHB;PUM2;GADD45G;NDUFAF4;FUBP1;ID1;SNAI1;CREBRF;CALM3;ATM;DCP1A;RBAK;PTPRS;CITED2;AP4E1;ADK;NAT10;MYL6…
100189103	TRR-ACG2-1	tRNA-Arg (anticodon ACG) 2-1	0.478	3.35				HMGN3 K562 hg19	239/2000	0.999991	0.999994	0	0	0.639815	5.49888e-06	RBM26-AS1;WDR89;PTPDC1;ALKBH2;IL4I1;CDC23;KIAA1586;ZNF845;PDK3;SEC62;PRKACB;WDR83OS;ACOT9;CXADR;TYW5;MED9;ACTN4;HCFC2;EML5;THAP6;WDR81;PNLDC1;CAGE1;LETMD1;CCDC82;EPB42;DCUN1D4;TEX261;ZNF23;MTMR4;PGBD1;FAM171A1;INPP5F;ST8SIA6;ZNF148;BBS1;PRELID2;FZD3;CADM1;BSDC1;ASAH2B;UBAC2-AS1;NDUFAF4;ZNF813;CALM3;DCP1A;CPEB3;PTPRS;SNORA14B;ACY1;NAT10;JRKL;RAB22A;TUBA1C;RPPH1;ZNF248;ANKRD6;TIGD3;MAP4K1;ZNF121;WD…
22908	SACM1L	SAC1 like phosphatidylinositide phosphatase	-0.126	1.308				HCFC1 ES-E14 mm9	238/2000	0.999991	0.999994	0	0	0.636531	5.47066e-06	CPNE9;SLC35B4;PANK3;MAML1;DQX1;GCC2;TPGS1;CYB5D2;CDC23;LSM11;RUSC2;CDK20;PIEZO1;PRKACB;NFRKB;IER2;ACVR1;PAQR8;SLC35C2;MED9;MED6;SPATA13;TMEM126B;ALG10B;CGGBP1;SKAP2;MYCBP2;MTMR9;COPS7B;RNPC3;RPAP2;SLC5A3;INPP5F;TOE1;BBS1;PRELID2;ZRANB2;TGDS;FZD7;INTS2;ZBTB6;NDUFAF4;ID1;DCP1A;BTG3;CCDC127;MRPS14;AP4E1;MYL6B;WASL;CYB561D1;MRPL35;RAB22A;RRP15;ZIK1;DUSP5;LRRC45;IFT140;MRPS25;EXOC7;PARP2;STRADB;TFEB;S…
54716	SLC6A20	solute carrier family 6 member 20	0.477	1.384				MYC HepG2 hg19	237/2000	0.999991	0.999994	0	0	0.633254	5.44248e-06	ZNF174;DQX1;GCC2;RBM26-AS1;ALKBH2;ALCAM;ZNF607;ZNF845;LONP2;SEC62;JUNB;ZNF169;ISY1-RAB43;ZNF18;HEMK1;TYW3;METTL3;FAM86EP;MED6;MFSD10;JMJD6;HMBS;SPATA13;TFAM;SIK2;NHLRC2;LETMD1;ALG10B;RNF216P1;CDCA3;TERC;TEX261;ZNF24;GLG1;SCFD2;SNX9;RAB11FIP2;ZSCAN16;ZBED5;EDEM3;BBS1;ZNF264;ZNF382;TIPARP;SURF2;CDC6;FBXL8;UBAC2-AS1;ZNF816;NDUFAF4;ZNF813;ATG2A;FBXL3;CYB5RL;AVL9;INTS8;HBS1L;SPEF1;MYL6B;SMG7;NHSL1;SCM…
54585	LZTFL1	leucine zipper transcription factor like 1	-0.125	1.546				EZH2 HeLa-S3 hg19	236/2000	0.999991	0.999994	0	0	0.629982	5.41436e-06	SCOC;SLC35B4;CHIC1;SERPINE2;WDR89;ELK4;NFU1;ZFYVE28;IL4I1;MT2A;SYNGAP1;CNST;ALCAM;RUSC2;CIRBP-AS1;NIPAL3;CHORDC1;FBXO4;EIF2D;BTRC;SEC62;SKP2;DLEU7;SCN1B;IER2;ISY1-RAB43;STARD5;ACTN1;DAPK2;SACM1L;IFT80;ZNF12;MED6;DDX39A;CDC42SE1;PEX11A;IL20RB;ZBTB5;MTMR4;SNX1;CHST11;MYO6;PLCG2;ZBED6;BBS1;EGR2;HOMER1;CRADD;INTS2;SIGLEC10;BSDC1;BRAF;UBAC2-AS1;ATG2A;NAT10;PYGM;ING1;ARV1;DSTYK;SCML1;ZMYM3;ZNF365;MYBPC…
100129354	NRADDP	neurotrophin receptor associated death domain, pseudogene	0.285	1.586				POLR2A heart mm9	236/2000	0.999991	0.999994	0	0	0.629982	5.41436e-06	SLC46A3;SLC23A2;ERRFI1;PTPDC1;COMTD1;RASSF1;CDC23;LGALS1;NIPAL3;PIEZO1;EIF2D;PIP4K2B;SNRPD3;VPS36;IER5;SCN1B;IER2;CMKLR1;SNORA31;NHLRC3;ACTN1;IFRD1;HUS1;HSPG2;UHMK1;DKK3;MYL6;ARC;SNHG12;ZC3H11A;SNHG10;TFAM;POM121;SDC4;TERC;MYCBP2;NLK;ZNHIT2;DHX36;CSTF1;MCTS1;EGR1;PRELID2;CADM1;GADD45B;TIPARP;SURF2;GADD45A;FZD7;OSGIN1;SNHG6;MAGOHB;PRRC2B;SNHG3;ALDH6A1;CABYR;ID1;SNAI1;PAF1;FBXL3;INTS6;RBAK;CDS2;CLI…
51385	ZNF589	zinc finger protein 589	-0.216	2.166				GABPA CH12.LX mm9	235/2000	0.999991	0.999994	0	0	0.626716	5.38629e-06	EIF4A1;PANK3;CCNJ;ZMYND8;EIF4A3;THUMPD3;TPGS1;CYB5D2;SNRPD3;SKP2;HEMK1;ESCO1;TYW5;ZFP3;METTL3;HUS1;DLEC1;ATG12;JMJD6;ZC3H11A;TCEANC2;TFAM;ALG10B;ALDH7A1;POM121;ANAPC15;MRPL19;MTMR9;COPS7B;RPAP3;TTBK2;PGBD1;AP5M1;ZNHIT6;GRPEL2;ZSCAN12;TOE1;PRPF38A;ZRANB2;CRADD;TIPARP;TGDS;SURF2;EDEM2;BRAF;MAGOHB;ZBTB6;NDUFAF4;ATG2A;CREBRF;DCP1A;DET1;AHCTF1;SPEF1;AP4E1;MYL6B;WASL;HERPUD1;LETM2;MRPL42;ARV1;DSTYK;MAP…
79714	CCDC51	coiled-coil domain containing 51	0.168	1.495				POLR2A liver mm9	235/2000	0.999991	0.999994	0	0	0.626716	5.38629e-06	SLC46A3;SLC23A2;ERRFI1;IFITM2;OSGEPL1;TMEM41B;SERPINE2;GLDC;ALCAM;EIF2D;VPS36;IER5;GLUL;IER2;STARD5;ESCO1;NHLRC3;ACTN1;SACM1L;IFRD1;HUS1;ATG12;RUFY1;CNBD2;MYL6;ARC;SNHG12;ZC3H11A;HMBS;TFAM;CGGBP1;POM121;SDC4;TERC;PEX11A;PPP1R35;MYCBP2;RNPC3;NLK;SLC5A3;GLG1;ZNHIT2;SNX9;EGR1;ZRANB2;CADM1;GADD45B;TIPARP;SURF2;ST13;GADD45A;FZD7;OSGIN1;BSDC1;SNHG6;PRRC2B;ALDH6A1;ID1;SNAI1;PAF1;INTS6;CORO7;RBAK;HAMP;CD…
1294	COL7A1	collagen type VII alpha 1 chain	0.448	1.726				TBP MEL cell line mm9	235/2000	0.999991	0.999994	0	0	0.626716	5.38629e-06	SPON2;ERRFI1;IFITM2;TFRC;OSGEPL1;TMEM41B;EIF4A3;IPP;TESK2;SCARNA2;CCT6B;COMTD1;CNST;PSMD5;ZC3H12A;FBXO4;PDK3;EIF2D;CHAC1;JUNB;GLUL;DDX17;PAQR8;HEMK1;ACOT9;STARD5;RC3H1;IFT80;RUNX3;THAP2;MFSD10;UHMK1;JMJD6;MYL6;WDR81;DDIT3;TCEANC2;CAGE1;LETMD1;ALG10B;ATF4;TERC;COPS7B;RPAP3;ZNHIT2;AP5M1;ZSCAN12;RBM12;TOE1;BBS2;EGR1;PRELID2;ZRANB2;GADD45B;TIPARP;TGDS;EDEM2;CCDC88B;NOL11;CORO7;DCP1A;CDKN1C;FKBP11;SUV…
646450	ARIH2OS	ARIH2 opposite strand lncRNA	0.201	1.929				EP300 heart mm9	234/2000	0.999991	0.999994	0	0	0.623456	5.35827e-06	ERRFI1;PANK3;OSGEPL1;EIF4A3;TPGS1;CCT6B;RUSC2;PSMD5;FBXO4;EIF2D;SEC62;IER5;IER2;CMKLR1;IL15RA;ESCO1;TYW3;METTL3;RC3H1;MED9;ACTN4;JMJD6;MYL6;SNHG12;WDR81;SNHG10;HMBS;TMEM126B;ADPRM;EZR;CASZ1;SDC4;COPS7B;SLC5A3;PGBD1;ZNHIT2;ZSCAN12;INPP5K;HEXIM1;TOE1;MCTS1;BBS1;PRPF38A;TIPARP;SURF2;GADD45A;PLK2;INSR;EDEM2;INTS2;OSGIN1;BSDC1;MAGOHB;PHC3;SNHG3;ACER2;ALDH6A1;NDUFAF4;ID1;CREBRF;SFXN2;GRAP;NOL11;DCP1A;C…
494337	MIR425	microRNA 425	0.814	3.339				POLR2A embryonic fibroblast mm9	234/2000	0.999991	0.999994	0	0	0.623456	5.35827e-06	SPON2;ERRFI1;CCDC89;TMEM41B;ZDBF2;COMTD1;CNST;IER5;SCN1B;CMKLR1;PAQR8;STARD5;PAQR7;IFRD1;HUS1;ATG12;UHMK1;DKK3;CNBD2;MYL6;ARC;SNHG12;ZC3H11A;HMBS;CGGBP1;NUP205;SDC4;TERC;PEX11A;MYCBP2;MTMR9;NLK;SLC5A3;GLG1;DHX36;MCTS1;EGR1;BBS1;PRELID2;FZD3;CADM1;GADD45B;TIPARP;TGDS;SURF2;GADD45A;OSGIN1;RAB39B;SNHG6;CDC6;MAGOHB;PHC3;PRRC2B;ALDH6A1;CABYR;ID1;SNAI1;PAF1;FBXL3;INTS6;RBAK;AVL9;CDS2;HBS1L;CLIC4;CITED2…
406966	MIR191	microRNA 191	1.187	5.597				BHLHE40 MEL cell line mm9	234/2000	0.999991	0.999994	0	0	0.623456	5.35827e-06	EIF4A1;SLC35B4;CLEC10A;DQX1;TESK2;TMEM95;COMTD1;LGALS1;RUSC2;CDK20;PIEZO1;DIP2B;CHAC1;SEC62;TSPYL2;SLC35C2;HCFC2;MFSD10;RUFY1;CNBD2;THAP6;MARF1;WDR81;CYP2U1;TFR2;ZC3H11A;TMEM126B;EZR;ATF4;NUP205;TXK;PIK3R5;ART1;SNX1;LARP1;CHST11;ZNHIT6;GRPEL2;CSTF1;SNX9;ZBED6;CTSA;PRELID2;ABCA2;SURF1;ZRANB2;GADD45B;TIPARP;SURF2;GADD45A;PBX2;PHC3;EIF1;GADD45G;GDF9;NDUFAF4;CREBRF;CALR;PPT2;CPEB2;SUV39H2;SMG1;PTPRS;…
4485	MST1	macrophage stimulating 1	-0.207	1.809				E2F4 myocyte mm9	234/2000	0.999991	0.999994	0	0	0.623456	5.35827e-06	ERRFI1;EIF4A1;EIF4A3;WDR89;CCT6B;CDC23;LSM11;RUSC2;CCDC96;EIF2D;BTRC;SKP2;IER2;ARL6IP6;IFRD1;HUS1;MED9;IFT80;ACTN4;HCFC2;MED6;ARC;SNHG12;HMBS;MAP1A;ADPRM;ALG10B;ALDH7A1;NUP205;POM121;SEH1L;CDCA3;COPS7B;AGAP1;ZBTB5;RPAP3;GLG1;SNX1;AP5M1;NUAK2;SCFD2;CSTF1;HEXIM1;ABCA2;PRPF38A;GADD45B;INSR;OSGIN1;CDC6;PUM2;GPR137C;GADD45G;NET1;ID1;PAF1;CALM3;ATM;SFXN2;CALR;DCP1A;GPR19;SUV39H2;CLIC4;CITED2;PTPRK;WASL…
10181	RBM5	RNA binding motif protein 5	-0.112	1.786				EP300 ES-Bruce4 mm9	233/2000	0.999991	0.999994	0	0	0.620202	5.33031e-06	EIF4A1;PANK3;CHIC1;TFRC;MAML1;LGALS3;LSM11;PPAT;LIPH;CHORDC1;CDK20;PDK3;SNRPD3;DIP2B;VPS36;JUNB;ACOT9;PRKAB2;ST6GAL1;METTL3;HUS1;ATG12;MED6;THAP6;ZC3H11A;HMBS;LETMD1;ALDH7A1;SKAP2;GNE;NUP205;CASZ1;SEH1L;SDC4;MYCBP2;COPS7B;SLCO5A1;RNPC3;FXR1;ZSCAN12;SFN;RAB11FIP2;RBM12;PRELID2;ZRANB2;CADM1;ST13;GADD45A;INSR;BRAF;PARP16;SNHG6;PUM2;SNHG3;CALM3;NOL11;INTS6;GPR19;SLC44A3;AP4E1;MYL6B;PTPRK;WASL;LETM2;T…
101928931	SEMA3B-AS1	SEMA3B antisense RNA 1 (head to head)	0.52	2.133				USF1 C2C12 mm9	233/2000	0.999991	0.999994	0	0	0.620202	5.33031e-06	SLC35B3;EIF4A1;SLC35B4;PANK3;CHIC1;ZMYND8;TESK2;THUMPD3;GCC2;WDR89;PTPDC1;COMTD1;PPAT;CDK20;MIR22HG;DIP2B;CHAC1;SLC12A6;SEC62;SKP2;JUNB;IER5;ACTN1;SLC35C2;IFRD1;MFSD11;HCFC2;RUNX3;RC3H2;RUFY1;CNBD2;THAP6;MARF1;WDR81;ZC3H11A;DDIT3;TMEM126B;SNORA21;SKAP2;ATF4;ANAPC15;SEH1L;PAXIP1;SDC4;ZBTB5;LARP1;NUAK2;SCFD2;GRPEL2;ST3GAL4;CSTF1;ZBED6;BTBD19;EGR2;STARD13;SURF1;ZRANB2;ACE;GADD45B;SURF2;ST13;FZD7;PHC…
7869	SEMA3B	semaphorin 3B	0.481	1.498				MAZ MEL cell line mm9	232/2000	0.999991	0.999994	0	0	0.616954	5.30239e-06	SLC35B2;SPON2;EIF4A1;ELK4;ALKBH2;PREX1;COMTD1;LGALS1;CNST;EVA1B;LONP2;PKNOX1;SLC12A6;SEC62;PRKACB;JUNB;HEMK1;NHLRC3;RC3H1;THAP2;MYL6;THAP6;ADCY9;TFR2;TFAM;CTXN1;MYCBP2;COPS7B;TTBK2;SNX1;LARP1;AP5M1;CHST11;MIER3;ZNHIT6;ST3GAL4;SNX9;RBM12;EGR1;PRELID2;ABCA2;GADD45B;TIPARP;INSR;PRRC2B;PUM2;EIF1;GADD45G;CREBRF;TNFSF9;CALR;PPT2;DCP1A;SETD5;HBS1L;SLC35F5;PIGZ;WASL;RAB22A;SHF;ARV1;C8G;ZMYM3;C1QTNF6;HYAL…
8372	HYAL3	hyaluronidase 3	0.193	1.568				MAFK HeLa-S3 hg19	232/2000	0.999991	0.999994	0	0	0.616954	5.30239e-06	ERRFI1;MAML2;IPP;RRP8;ALKBH2;COMTD1;LGALS1;CNST;ZNF607;RUSC2;KIAA1586;ZSCAN30;PSMD5;LIPH;NIPAL3;LONP2;ZNF17;IFRD1;HCFC2;MFSD10;SNHG15;FLJ13224;NIF3L1;PPA2;MCM3AP-AS1;SKAP2;RNF216P1;NUP205;POM121;ZNF394;SLC35D1;PPP1R35;ZNF24;PGBD1;LOH12CR2;ZNF708;INPP5K;RBM12;ZBED5;SLC19A2;BBS1;SNORD12B;SURF1;TGDS;SURF2;EDEM2;DNAH14;OSGIN1;CDC6;MAGOHB;PHC3;NET1;FOSL1;UBAC2-AS1;ATM;CALR;RBAK;CC2D1A;BTG3;CCDC127;MRP…
11186	RASSF1	Ras association domain family member 1	0.293	2.237				POLR2AphosphoS2 MEL cell line mm9	231/2000	0.999991	0.999994	0	0	0.613712	5.27452e-06	DQX1;MIR425;ELK4;NFU1;IL4I1;LSM11;PPP4R1;RUSC1;PDK3;EIF2D;PKNOX1;NFRKB;GLUL;IER2;SNORA31;ACOT9;SLC35C2;IFRD1;METTL3;RC3H1;CNBD2;TRIM17;PNLDC1;CAGE1;SNORA24;EZR;SAR1A;IL20RB;RNPC3;SLC5A3;GLG1;PGBD1;ZNHIT2;AP5M1;INPP5K;SNX9;HEXIM1;B3GALNT2;MCTS1;NTNG2;BBS1;SURF1;GADD45B;TIPARP;TGDS;SURF2;EDEM2;INTS2;PBX2;LNPEP;GP5;EHD4;ARTN;SCARNA6;PPT2;DCP1A;HAMP;SNORA41;BTG3;SLC44A4;CCDC125;ADK;NAT10;PHF6;SHF;TUB…
102060282	RASSF1-AS1	RASSF1 antisense RNA 1	0.381	2.633				EP300 osteoblast hg19	231/2000	0.999991	0.999994	0	0	0.613712	5.27452e-06	SLC35B3;SLC46A3;THUMPD3;GCC2;SCARNA2;RCBTB2;CCT6B;NIPAL4;PPP2R1B;PPAT;CHAC1;IER2;GABARAPL1;TYW5;NHLRC3;SLC35C2;ENTPD7;RC3H2;THAP6;PPA2;ZC3H11A;CAGE1;NHLRC2;ZNF397;ZNF394;DCUN1D4;ZNF23;ZNF24;TTBK2;PIK3R5;XKRX;ZSCAN12;MIR1292;RAB11FIP2;SLC19A2;NFE2;ABCA2;NMB;PRPF38A;ZNF141;ACE;PARVA;PARP16;MAGOHB;PHC3;ASAH2B;WNK3;FXYD7;CPEB3;CDS2;GPR27;ZNF133;SETD5;DET1;SLC44A3;SPEF1;MRPS14;AATK;MYL6B;WASL;PHF6;SCM…
51409	HEMK1	HemK methyltransferase family member 1	-0.2	2.106				CTCF bone marrow macrophage mm9	231/2000	0.999991	0.999994	0	0	0.613712	5.27452e-06	SLC35B2;ERRFI1;CCT6B;ALKBH2;COMTD1;LSM11;RUSC2;CDK20;PIEZO1;LONP2;DIP2B;SEPHS1;VPS36;GABARAPL1;ST6GAL1;CXADR;ESCO1;TYW3;DAPK2;MTUS2;GPR37L1;THAP2;RUNX2;RUFY1;CNBD2;MYL6;PPA2;WDR81;BOLA2;SIK2;LETMD1;CTXN1;ALDH7A1;CDC42SE1;TEX261;PIK3R5;FAM171A1;SNX1;RDH10;SFN;STXBP5;SCAI;BBS1;NFE2;ABCA2;INSR;OSGIN1;PRRC2B;ACER2;NDUFAF4;SNAI1;FXYD7;TNFSF9;GRAP;NOL11;PPT2;AVL9;CDS2;DET1;AP4E1;ADK;PIGW;CYB561D1;JPH4;…
9730	DCAF1	DDB1 and CUL4 associated factor 1	-0.091	2.354				HCFC1 CH12.LX mm9	231/2000	0.999991	0.999994	0	0	0.613712	5.27452e-06	SLC46A3;EIF4A1;SLC35B4;OSGEPL1;DQX1;UXS1;IPP;GCC2;CYB5D2;NFU1;CDC23;CNST;LONP2;EIF2D;PIP4K2B;DIP2B;BTRC;JUNB;NFRKB;IER2;HEMK1;ACOT9;PRKAB2;STARD5;ENTPD7;DLEC1;RC3H2;ATG12;MED6;UHMK1;CYP2U1;DDIT3;ADPRM;ALG10B;ATF4;SAR1A;SDC4;SLC35D1;MYCBP2;RPAP3;FAM124B;ZNHIT2;SCFD2;SCAI;BBS1;SURF1;ZRANB2;TGDS;PLK2;EDEM2;INTS2;PHC3;PUM2;CABYR;ATG2A;CALR;INTS6;INTS8;CC2D1A;CCDC127;AP4E1;SRA1;TUBA1C;DSTYK;RPPH1;MAP1…
23132	RAD54L2	RAD54 like 2	-0.051	1.466				RBBP5 H1-hESC hg19	231/2000	0.999991	0.999994	0	0	0.613712	5.27452e-06	SLC35B3;EIF4A1;ZNF175;IFITM2;PANK3;DQX1;DPY19L2P2;THUMPD3;PTPDC1;PPP4R1;KIAA1586;ZSCAN30;NIPAL3;FBXO4;ZNF845;ISY1-RAB43;PRKAB2;ZNF283;GPR37L1;HCFC2;ATG12;SNHG15;NIF3L1;ADCY9;DDX39A;SNHG12;CYP2U1;MAP1A;HSBP1L1;TFAM;CCDC82;CDC42SE1;RPAP2;TTBK2;PIK3R5;INPP5F;MYO6;ZSCAN12;SNORA57;SCAI;CTSA;FZD3;ACE;PLK2;INSR;PDE2A;PARP16;CDC6;MAGOHB;ZBTB6;CYB5RL;CALM3;ZNF134;HBS1L;LRSAM1;ZNF250;TPI1P2;AP4E1;ZNF45;PHF…
95	ACY1	aminoacylase 1	0.161	1.531				MAX CH12.LX mm9	231/2000	0.999991	0.999994	0	0	0.613712	5.27452e-06	ERRFI1;EIF4A1;UXS1;IPP;MILR1;IL4I1;PPAT;LIPH;CCDC96;CDK20;LONP2;PDK3;EIF2D;SKP2;PRKAB2;ZFP3;DAPK2;RC3H1;MED9;RUNX3;RUNX2;JMJD6;MARF1;SNHG10;GNE;POM121;SAR1A;SH2D2A;PEX11A;COPS7B;FAM124B;GRPEL2;RBM12;TOE1;B3GALNT2;ABCA2;SURF2;ST13;INSR;EDEM2;CDC6;CABYR;FUBP1;ID1;ATG2A;TNFSF9;SFXN2;CALR;DCP1A;RBAK;AVL9;GPR19;SUV39H2;CITED2;LRRC39;ADK;NAT10;MRPL35;DSTYK;ZMYM1;RPPH1;AKAP11;CSRP2;UBXN7;SH3BGRL3;RNF151…
406890	MIRLET7G	microRNA let-7g	0.454	1.386				KAT2A MEL cell line mm9	231/2000	0.999991	0.999994	0	0	0.613712	5.27452e-06	SLC35B4;PANK3;EIF4A3;TPGS1;CYB5D2;CDC23;CNST;BTRC;SLC12A6;PRKACB;ARL6IP6;TYW5;NHLRC3;METTL3;THAP2;MED6;JMJD6;ZC3H11A;BOLA2;TCEANC2;CAGE1;ADPRM;CGGBP1;NUP205;POM121;PPP1R35;MRPL19;TTBK2;SNX1;ZNHIT6;CSTF1;STXBP5;ZBED6;B3GALNT2;EGR2;CRADD;TGDS;EDEM2;ZBTB6;CREBRF;PAF1;CALM3;DCP1A;RBAK;CPEB3;CC2D1A;DET1;HBS1L;SPEF1;AP4E1;NAT10;PHF6;MRPL42;ARV1;SNORA7A;SNORA78;WDR36;TMED9;LRRC45;MRPS25;EXOC7;STRADB;NCO…
7134	TNNC1	troponin C1, slow skeletal and cardiac type	0.409	2.041				POLR2A cortical plate mm9	230/2000	0.999991	0.999994	0	0	0.610475	5.24671e-06	SLC46A3;PANK3;PGAP2;GLDC;MLC1;PTPDC1;ZDBF2;COMTD1;CDC23;NIPAL3;PTGDS;VPS36;SNORA31;GSTK1;PAQR7;NHLRC3;METTL3;ACTN4;UHMK1;DKK3;STX1B;WDR81;SNHG10;TFAM;POM121;SDC4;TERC;MYCBP2;MRPL19;AGAP1;NLK;PGBD1;TRPM2;DHX36;CSTF1;TOE1;EDEM3;CTSA;BBS1;STARD13;SURF2;GADD45A;FZD7;OSGIN1;DCLK2;RAB39B;PRRC2B;ALDH6A1;EHD4;TRMT13;ATM;RBAK;CDS2;HBS1L;CLIC4;MRPS14;PYGM;MRPL35;MRPL42;CSRP2;LDLRAP1;RRP15;ZIK1;TIGD3;CHST7;…
23166	STAB1	stabilin 1	0.566	1.402				EZH2 B cell hg19	230/2000	0.999991	0.999994	0	0	0.610475	5.24671e-06	CPNE9;ERRFI1;CPNE5;SERPINE2;GLDC;MLC1;CCT6B;RUSC2;MIR22HG;GLUL;SCN1B;CDON;CXADR;ACTN1;SOX13;MFSD11;TRIM17;SPATA13;KCNQ3;KCTD15;CASZ1;SDC4;DHH;RNPC3;SLC6A20;PGBD1;FAM171A1;GALR2;RDH10;MYO6;ST8SIA6;HBQ1;CCR10;RHBDL1;EGR1;EGR2;ACE;ST13;PLK2;FZD7;PDE2A;OSGIN1;GRIN2C;GADD45G;FOSL1;EHD4;LOC100506071;ARTN;ID1;FXYD7;TNFSF9;TMCC3;COL9A3;COL9A2;RCOR2;CDKN1C;SLC44A3;PTPRK;SHB;EPB41L4A;ZNF280B;LOC646214;TEAD…
91869	RFT1	RFT1 homolog	-0.097	1.396				CTCF small intestine mm9	230/2000	0.999991	0.999994	0	0	0.610475	5.24671e-06	SLC46A3;EIF4A1;PID1;TFRC;OSGEPL1;MAML1;TPGS1;PTPDC1;NIPAL4;ALKBH2;RUSC2;MIR22HG;DIP2B;VPS36;TSPYL2;ACOT9;CXADR;ESCO1;NHLRC3;DAPK2;METTL3;MTUS2;PPA2;SPATA13;ADPRM;ALDH7A1;CASZ1;TEX261;RNPC3;NLK;SLC5A3;PIK3R5;FAM171A1;ZNHIT2;SNX1;INPP5F;RDH10;GRPEL2;RBM12;CTSA;FZD3;CRADD;GADD45A;FZD7;INSR;BRAF;FOSL2;EIF1;GADD45G;ACER2;FBXL8;ARTN;NDUFAF4;ATG2A;NOL11;DCP1A;CPEB2;SLC44A3;CCDC127;SLC35F5;AP4E1;SRA1;SHB…
55802	DCP1A	decapping mRNA 1A	-0.14	4.379				CTCF bone marrow mm9	229/2000	0.999991	0.999994	0	0	0.607245	5.21894e-06	SLC46A3;PGAP2;TMEM41B;MAML1;WDR89;TPGS1;NIPAL3;CCDC96;CDK20;EIF2D;CHAC1;PAQR8;HEMK1;ACOT9;ST6GAL1;STARD5;DAPK2;ENTPD7;MTUS2;ATG12;THAP2;RUNX2;MFSD10;MYL6;MARF1;PPA2;WDR81;SIK2;SNORA24;LETMD1;NUP205;SLCO5A1;RNPC3;MTMR4;TRPM2;RDH10;SFN;HEXIM1;TOE1;BBS2;CTSA;EGR1;NFE2;TIPARP;PLK2;PARP16;SNAI1;NAPEPLD;PPT2;DCP1A;AVL9;RCOR3;RCOR2;CLIC4;PPP1R10;SMG7;PIGW;CYB561D1;TUBA1C;ZCWPW1;DSTYK;GLIPR2;HYAL3;CTSH;R…
58515	SELENOK	selenoprotein K	0.208	2.046				NELFE MEL cell line mm9	229/2000	0.999991	0.999994	0	0	0.607245	5.21894e-06	SLC23A2;ERRFI1;IFITM2;OSGEPL1;IPP;SCARNA2;CCT6B;LGALS1;LSM11;RUSC2;ZC3H12A;FBXO4;LONP2;PDK3;EIF2D;NFRKB;GLUL;HEMK1;ACOT9;PRKAB2;ZFP3;ENTPD7;RC3H1;ACTN4;RUNX3;ATG12;UHMK1;MYL6;THAP6;SNHG10;SIK2;ALDH7A1;POM121;SAR1A;PPP1R35;MTMR9;GLG1;TTBK2;PIK3R5;PGBD1;DHX36;ZSCAN12;RBM12;TOE1;ABCA2;SURF1;PRPF38A;TGDS;EDEM2;INTS2;PHC3;PRRC2B;PUM2;CCDC88B;INTS6;CORO7;INTS8;GPR19;HBS1L;MRPS14;PHF6;RAB22A;MECP2;TUBA1…
106144532	ARF4-AS1	ARF4 antisense RNA 1	0.408	3.306				MAX MEL cell line mm9	229/2000	0.999991	0.999994	0	0	0.607245	5.21894e-06	SLC35B2;ERRFI1;IFITM2;CLEC10A;TXNDC11;WDR89;PTPDC1;COMTD1;RASSF1;RUSC2;PPAT;ZC3H12A;CDK20;LONP2;PDK3;PKNOX1;HEMK1;PRKAB2;MFSD10;JMJD6;RUFY1;THAP6;WDR81;SNHG10;TFAM;CAGE1;LETMD1;EZR;NUP205;POM121;ANAPC15;MYCBP2;SCFD2;ZNHIT6;GRPEL2;PLCG2;INPP5K;B3GALNT2;MCTS1;PRELID2;SURF1;ZRANB2;SURF2;ST13;INTS2;EHD4;CABYR;TNFSF9;ATM;NOL11;RBAK;DET1;ACY1;LRRC39;ADK;NAT10;PIGW;PHF6;CHAF1B;ARV1;GUK1;SNORA78;RRP15;WD…
101929159	DENND6A-DT	DENND6A divergent transcript	0.574	2.063				MXI1 MEL cell line mm9	228/2000	0.999991	0.999994	0	0	0.60402	5.19123e-06	SLC35B2;SLC35B4;IFITM2;UXS1;EIF4A3;TESK2;GCC2;NFU1;RASSF1;RUSC2;PPAT;NIPAL3;FBXO4;CDK20;EIF2D;PIP4K2B;CHAC1;PKNOX1;PRKACB;NFRKB;TSPYL2;IL15RA;METTL3;GOLPH3L;ENTPD7;MED9;DLEC1;MFSD10;CNBD2;MARF1;WDR81;SNHG10;CAGE1;ADPRM;LETMD1;EZR;CGGBP1;SAR1A;TERC;COPS7B;ZBTB5;RPAP3;GLG1;PIK3R5;AP5M1;INPP5F;GRPEL2;PLCG2;SNX9;TOE1;MCTS1;PRELID2;ABCA2;HOMER1;ST13;EDEM2;BSDC1;PAF1;TNFSF9;NOL11;INTS6;FBXL4;SUV39H2;AC…
2317	FLNB	filamin B	-0.198	1.665				ZMIZ1 CH12.LX mm9	228/2000	0.999991	0.999994	0	0	0.60402	5.19123e-06	SLC35B3;TFRC;IPP;CYB5D2;CDC23;EIF2D;DIP2B;IER5;PAQR8;HEMK1;SLC35C2;ENTPD7;RC3H1;JMJD6;SIK2;ADPRM;ALDH7A1;POM121;MTMR9;RPAP2;RPAP3;FAM124B;AP5M1;DHX36;ZSCAN12;RBM12;EGR1;ZRANB2;TGDS;SURF2;PLK2;EDEM2;INTS2;PHC3;GADD45G;CCDC88B;FBXL8;CABYR;FBXL3;CORO7;DCP1A;AVL9;INTS8;GPR19;CCDC127;SMG7;CHAF1B;ZMYM1;UBXN7;CCR7;CLIC1;BRD2;TNFRSF12A;IFT140;NCOA3;ANXA5;SIRT4;SLC35G1;RHOC;TERF2;MED28;SLC7A6;DEPDC7;SIKE1…
317649	EIF4E3	eukaryotic translation initiation factor 4E family member 3	0.212	1.322				E2F4 CH12.LX mm9	227/2000	0.999991	0.999994	0	0	0.600801	5.16356e-06	EIF4A1;PANK3;TFRC;MAML1;IPP;TESK2;TXNDC11;WDR89;CYB5D2;CCT6B;PPAT;LIPH;CCDC96;EIF2D;SEC62;SKP2;IER2;ARL6IP6;HUS1;MED9;IFT80;MFSD11;MED6;MFSD10;RUFY1;HMBS;MAP1A;TFAM;NHLRC2;ALG10B;SKAP2;POM121;ANAPC15;ZBTB5;MTMR4;AP5M1;SCFD2;GRPEL2;DHX36;CSTF1;SCAI;TOE1;B3GALNT2;EGR2;PRPF38A;CRADD;CDC6;EIF1;GPR137C;NET1;FBXL8;EHD4;PAF1;TNFSF9;FBXL3;ATM;CC2D1A;GPR19;CDS2;SUV39H2;AHCTF1;AP4E1;ADK;LETM2;MRPL42;TUBA1C…
2850	GPR27	G protein-coupled receptor 27	0.83	1.506				SIN3A CH12.LX mm9	227/2000	0.999991	0.999994	0	0	0.600801	5.16356e-06	CCNJ;TMEM41B;UXS1;TESK2;GCC2;MILR1;CNST;PDK3;CHAC1;PRKACB;JUNB;IER2;ACOT9;PAQR7;TYW5;HUS1;MED9;MED6;RUNX2;JMJD6;SNORD100;MYL6;CYP2U1;SNHG10;SPATA13;NHLRC2;ADPRM;LETMD1;GNE;SLC35D1;COPS7B;ZBTB5;RNPC3;MTMR4;RPAP3;AP5M1;APH1B;INPP5F;ST3GAL4;INPP5K;TOE1;EDEM3;BBS1;ABCA2;HOMER1;GADD45B;INSR;INTS2;MAGOHB;FOSL1;CABYR;NDUFAF4;NAPEPLD;CD28;PAF1;CC2D1A;GPR19;PTPRS;CCDC127;SPEF1;MRPS14;AP4E1;NAT10;RAB22A;AR…
60675	PROK2	prokineticin 2	1.165	2.029				EP300 MEL cell line mm9	225/2000	0.999991	0.999994	0	0	0.59438	5.10838e-06	SPON2;CLEC10A;TMEM95;CYB5D2;MIR425;MILR1;GPR174;LGALS3;COMTD1;RASSF1;LGALS1;PPP2R1B;PPAT;FTH1;MIR22HG;SNRPD3;SLC12A6;PAQR7;ZFP3;METTL3;HCFC2;UHMK1;THAP6;WDR81;TFR2;DDIT3;HMBS;EZR;A3GALT2;POM121;TERC;PEX11A;MYCBP2;ZBTB5;SLC5A3;XKRX;ART1;INPP5F;MIER3;ST3GAL4;SNX9;PRELID2;NFE2;ABCA2;GADD45A;IL31RA;PBX2;BSDC1;LNPEP;PARP16;CDC6;GP5;GADD45G;GDF9;ARTN;ATG2A;SNAI1;CREBRF;TNFSF9;CALR;PPT2;CPEB3;CPEB2;AHCT…
107986097	LOC107986097		-0.319	1.639				MXI1 CH12.LX mm9	224/2000	0.999991	0.999994	0	0	0.591179	5.08086e-06	PGAP2;TMEM41B;SERPINE2;UXS1;TESK2;CCT6B;MILR1;PPAT;FBXO4;CDK20;PKNOX1;PRKACB;IER2;TSPYL2;PRKAB2;PAQR7;MED9;RUNX3;JMJD6;RUFY1;MARF1;CYP2U1;ATF5;SLC35D1;PEX11A;COPS7B;PGBD1;FAM171A1;STXBP5;SNX9;TOE1;EDEM3;BBS1;PRELID2;SURF1;INTS2;GADD45G;FOSL1;FUBP1;PAF1;ATM;CALR;DCP1A;CC2D1A;SUV39H2;CCDC127;SPEF1;MRPS14;AP4E1;ADK;NAT10;ZCCHC18;CHAF1B;ARV1;RPPH1;LDLRAP1;TNFRSF12A;MRPS25;STRADB;ANXA5;GPBAR1;TIMM21;S…
100131827	ZNF717	zinc finger protein 717	-0.229	2.16				ZNF384 MEL cell line mm9	224/2000	0.999991	0.999994	0	0	0.591179	5.08086e-06	SLC35B4;TFRC;TMEM41B;EIF4A3;RRP8;MILR1;COMTD1;PPP2R1B;PKNOX1;SEPHS1;PRKACB;TSPYL2;GABARAPL1;IFRD1;RC3H1;IFT80;RUNX3;MED6;TFR2;PNLDC1;BOLA2;CAGE1;SIK2;TERC;NLK;ART3;GLG1;SNX1;NUAK2;INPP5F;MIER3;GALR2;RDH10;PTPMT1;SNX9;MCTS1;CTSA;BTBD19;EGR2;PRPF38A;EGR3;CRADD;GADD45B;FZD7;CDC6;LRP2BP;EIF1;GADD45G;ACER2;ATG2A;CREBRF;TNFSF9;AVL9;INTS8;GPR19;AHCTF1;CLIC4;NAT10;SRA1;SMG7;PIGW;PHF6;FARS2;LETM2;TUBA1C;D…
100422955	MIR4273	microRNA 4273	-0.601	3.394				CTCF olfactory bulb mm9	224/2000	0.999991	0.999994	0	0	0.591179	5.08086e-06	SLC46A3;SLC35B2;ERRFI1;TRAF3IP3;ALKBH2;COMTD1;ALCAM;LSM11;RUSC2;FBXO4;CCDC96;CDK20;PROK2;DIP2B;VPS36;PAQR8;IL15RA;ST6GAL1;ESCO1;DAPK2;HUS1;MTUS2;GPR37L1;HCFC2;RUNX2;MFSD10;STX1B;MYL6;PPA2;WDR81;BOLA2;SIK2;SNORA24;LETMD1;ALG10B;ALDH7A1;NUP205;POM121;TEX261;RNPC3;FXR1;FAM171A1;RDH10;SFN;STXBP5;SNX9;SCAI;CTSA;ABCA2;FZD3;SNHG6;ALDH6A1;NDUFAF4;SNAI1;SFXN2;NOL11;PPT2;CPEB3;CDS2;DET1;CLIC4;SLC35F4;AP4E1…
8545	CGGBP1	CGG triplet repeat binding protein 1	-0.132	1.655				CTCF brain mm9	222/2000	0.999991	0.999994	0	0	0.584793	5.02598e-06	CPNE9;SLC46A3;SERPINE2;ALKBH2;COMTD1;LSM11;RUSC2;PPAT;CHORDC1;DIP2B;SEPHS1;VPS36;IER2;TRIM23;HEMK1;IL15RA;ACOT9;ST6GAL1;ESCO1;NHLRC3;SLC35C2;DAPK2;ENTPD7;MTUS2;GPR37L1;ATG12;MFSD10;ARC;PPA2;WDR81;ADPRM;ALDH7A1;SDC4;RNPC3;TTBK2;PIK3R5;PGBD1;FAM171A1;ZNHIT2;RDH10;GRPEL2;SFN;ST8SIA6;CTSA;NTNG2;NFE2;ABCA2;SURF1;FZD3;SURF2;FZD7;INSR;PUM2;ACER2;ZBTB6;NDUFAF4;SFXN2;NOL11;CPEB3;CD200;BTG3;DET1;AHCTF1;SLC…
101929357	HP09053	uncharacterized LOC101929357	0.398	1.484				CTCF testis mm9	222/2000	0.999991	0.999994	0	0	0.584793	5.02598e-06	SLC46A3;PANK3;MAML1;IPP;ALKBH2;CNST;LSM11;PDK3;DIP2B;CHAC1;SEC62;SKP2;VPS36;IER5;DDX17;ESCO1;NHLRC3;DAPK2;ENTPD7;MTUS2;CNBD2;PPA2;SNHG12;NUP210L;CAGE1;ALDH7A1;NGEF;SKAP2;CDCA3;SAR1A;MYCBP2;NLK;GSPT1;PGBD1;FAM171A1;INPP5K;SLC19A2;TOE1;CTSA;EGR2;ZRANB2;TGDS;GADD45A;OSGIN1;BSDC1;SNHG3;FOSL1;ZBTB6;EHD4;NDUFAF4;PAF1;SFXN2;NOL11;DET1;HBS1L;SLC35F5;AP4E1;WASL;CYB561D1;MRPL35;GYS1;DSTYK;GLIPR2;SNORA78;LD…
55773	TBC1D23	TBC1 domain family member 23	-0.082	1.383				POLR2A brain mm9	221/2000	0.999991	0.999994	0	0	0.581609	4.99861e-06	ERRFI1;PGAP2;OSGEPL1;UXS1;ALKBH2;COMTD1;RASSF1;CNST;RUSC1;VPS36;IER5;GLUL;SCN1B;PAQR8;HEMK1;STARD5;IFRD1;SOX13;ACTN4;RC3H2;MAPK8IP1;UHMK1;CNBD2;SNHG12;ZC3H11A;SDC4;TERC;PEX11A;MYCBP2;SLCO5A1;MTMR4;NLK;SLC5A3;RPAP3;APH1B;INPP5F;DHX36;ST3GAL4;ST8SIA6;TOE1;B3GALNT2;MCTS1;ZRANB2;GADD45B;SURF2;RAB39B;BRAF;MAGOHB;PRRC2B;EIF1;GADD45G;ACER2;ALDH6A1;ZBTB6;EHD4;CABYR;ID1;PAF1;CORO7;RBAK;CDS2;HBS1L;SMG1;CLI…
9868	TOMM70	translocase of outer mitochondrial membrane 70	-0.119	2.361				CTCF thymus mm9	221/2000	0.999991	0.999994	0	0	0.581609	4.99861e-06	SLC46A3;EIF4A1;TFRC;ZMYND8;THUMPD3;CCT6B;NIPAL4;NFU1;CDC23;LGALS1;PSMD5;FBXO4;SKP2;ACOT9;SLC35C2;MED9;HCFC2;JMJD6;EML5;PPA2;ZC3H11A;MAP1A;SPATA13;EZR;ALG10B;ALDH7A1;NGEF;POM121;RPAP3;TTBK2;SNX1;AP5M1;ZNHIT6;PLCG2;RBM12;NFE2;NMB;SNHG6;SNHG3;NET1;FBXL8;NDUFAF4;TNFSF9;CCSER1;NOL11;DCP1A;RBAK;CCDC125;SRA1;PYGM;ZCCHC18;PIGW;PHF6;GYS1;CHAF1B;MAP1LC3A;CSRP2;GPR137;SH3BGRL3;RRP15;DENND2D;DUSP5;PARP2;ELMO…
100009676	ZBTB11-AS1	ZBTB11 antisense RNA 1	0.225	4.004				POLR2A lung mm9	221/2000	0.999991	0.999994	0	0	0.581609	4.99861e-06	SLC46A3;IFITM2;TMEM41B;MLC1;CYB5D2;COMTD1;CDC23;CNST;ALCAM;LSM11;FBXO4;PIEZO1;EIF2D;PIP4K2B;SCN1B;CMKLR1;PAQR8;NHLRC3;SACM1L;METTL3;HUS1;HSPG2;ATG12;MFSD10;UHMK1;ARC;ZC3H11A;HMBS;TFAM;NUP205;SLC35D1;TERC;PEX11A;MYCBP2;MTMR9;NLK;SLC5A3;INPP5F;DHX36;CSTF1;PLCG2;TOE1;MCTS1;FZD1;BBS1;PRELID2;NFE2;FZD3;SURF2;GADD45A;FZD7;OSGIN1;MAGOHB;PRRC2B;ALDH6A1;CABYR;SNAI1;PAF1;RBAK;CDS2;MRPS14;PYGM;MRPL35;MRPL42…
105374013	LOC105374013		-0.19	1.428				HCFC1 MEL cell line mm9	221/2000	0.999991	0.999994	0	0	0.581609	4.99861e-06	SLC35B2;DQX1;EIF4A3;CCT6B;CDK20;EIF2D;PIP4K2B;SNRPD3;DIP2B;BTRC;SKP2;NFRKB;HEMK1;ACOT9;TYW5;ZFP3;ENTPD7;HUS1;MED9;DLEC1;ATG12;CNBD2;THAP6;WDR81;TFAM;LETMD1;ATF4;CDC42SE1;NUP205;SAR1A;PPP1R35;RNPC3;RPAP3;GLG1;PGBD1;ZNHIT2;GRPEL2;DHX36;INPP5K;RBM12;SCAI;TOE1;MCTS1;BBS1;PRELID2;SURF1;ZRANB2;EDEM2;CCDC88B;GRAP;SPEF1;MRPS14;SRA1;MRPL35;LETM2;MECP2;ZMYM1;AKAP11;ZMYM3;TMED9;PARP2;ELMOD2;STRADB;ANXA4;MED…
285359	PDCL3P4	PDCL3 pseudogene 4	-0.329	1.612				ETS1 CH12.LX mm9	219/2000	0.999991	0.999994	0	0	0.575257	4.94403e-06	EIF4A1;PANK3;CCNJ;TFRC;MILR1;GPR174;CNST;PPAT;CDK20;PDK3;EIF2D;SKP2;GLUL;PAQR8;HEMK1;PRKAB2;ST6GAL1;STARD5;TYW5;NHLRC3;IFRD1;DLEC1;HCFC2;RUNX3;MED6;MFSD10;JMJD6;TMEM126B;EZR;GNE;POM121;SLC35D1;SH2D2A;FXR1;PGBD1;FAM124B;AP5M1;ZNHIT6;CCR10;SURF1;PRPF38A;SURF2;GADD45A;PLK2;INSR;PHC3;ACER2;PAF1;TNFSF9;GRAP;CORO7;DCP1A;RBAK;AVL9;GPR19;CLIC4;PTPRS;ACY1;AP4E1;ADK;NAT10;RPPH1;MAP1LC3A;GLIPR2;SH3BGRL3;CCR…
91775	NXPE3	neurexophilin and PC-esterase domain family member 3	-0.124	1.53				ZNF384 ES-E14 mm9	219/2000	0.999991	0.999994	0	0	0.575257	4.94403e-06	SLC35B2;SLC35B4;TFRC;PGAP2;GCC2;SCARNA2;RRP8;COMTD1;LSM11;EVA1B;PKNOX1;SEPHS1;SEC62;VPS36;DLEU7;TRIM23;ACOT9;PRKAB2;TYW3;IFT80;MED6;CNBD2;SNHG12;PNLDC1;HMBS;BOLA2;TFAM;CAGE1;SIK2;NHLRC2;NUP205;POM121;TERC;COPS7B;MTMR4;NLK;PGBD1;SNX1;GALR2;PTPMT1;APOF;RBM12;PRELID2;PRPF38A;CRADD;FZD7;DCLK2;CDC6;MAGOHB;LRP2BP;GADD45G;ACER2;CABYR;ATG2A;AVL9;CPEB3;INTS8;CPEB2;GPR19;AP4E1;NAT10;SMG7;PHF6;RAB22A;FARS2;…
214	ALCAM	activated leukocyte cell adhesion molecule	0.303	1.314				ZNF384 CH12.LX mm9	219/2000	0.999991	0.999994	0	0	0.575257	4.94403e-06	SLC35B2;SLC35B4;TFRC;PGAP2;SCARNA2;NFU1;MILR1;COMTD1;LGALS1;LSM11;LIPH;EIF2D;SEPHS1;PRKACB;TRIM23;TSPYL2;ACOT9;ST6GAL1;TYW3;ZFP3;MED9;IFT80;RUNX3;ATG12;FNDC7;MED6;TFR2;PNLDC1;HMBS;SPATA13;TFAM;CAGE1;SIK2;NHLRC2;NUP205;POM121;ANAPC15;SEH1L;TERC;MTMR4;NLK;GLG1;ART1;PGBD1;FAM124B;MIER3;PTPMT1;GRPEL2;ST3GAL4;RBM12;HEXIM1;EGR2;STARD13;PRPF38A;CRADD;GADD45B;TGDS;PLK2;FZD7;INTS2;DCLK2;CDC6;GADD45G;CABYR…
961	CD47	CD47 molecule	-0.112	1.638				EZH2 fibroblast of dermis hg19	218/2000	0.999991	0.999994	0	0	0.57209	4.91681e-06	SLC46A3;ZNF174;TESK2;WDR89;NIPAL4;ZDBF2;ZFYVE28;MILR1;LOC100289511;SNRPD3;CHAC1;VPS36;CMKLR1;ZNF287;TSPYL2;WDR83OS;HEMK1;IL15RA;LOC389765;METTL3;HSD11B1L;DLEC1;ACTN4;CAGE1;KCTD15;ZNF394;TXK;MTMR9;COPS7B;ZNF23;MTMR4;RPAP2;GSPT1;XKRX;FXR1;PGBD1;CHST11;FAM180B;ZSCAN12;PRR25;SDR42E1;ZNF382;CRADD;GADD45B;ST13;PDE2A;PARVA;ZNF559-ZNF177;CORO7;HAMP;RCOR2;FKBP11;DET1;AP4E1;ZNF45;ZCCHC18;VSIG10L;FARS2;SHF;…
100874115	PLCXD2-AS1	PLCXD2 antisense RNA 1	0.319	1.684				POLR2A testis mm9	218/2000	0.999991	0.999994	0	0	0.57209	4.91681e-06	SLC46A3;ERRFI1;OSGEPL1;TMEM95;PTPDC1;CYB5D2;ZDBF2;EIF2D;SNRPD3;TNS4;IER5;PAQR8;ACTN1;IFRD1;HUS1;UHMK1;RUFY1;ARC;SNHG12;ZC3H11A;SNHG10;SAR1A;SDC4;PPP1R35;MYCBP2;MRPL19;MTMR9;NLK;SLC5A3;ART3;GLG1;ST3GAL4;SCAI;TOE1;MCTS1;FZD1;EGR1;PRELID2;FZD3;CADM1;TIPARP;ST13;INTS2;OSGIN1;BSDC1;SNHG6;MAGOHB;GADD45G;SNHG3;ALDH6A1;CABYR;ID1;SNAI1;PAF1;FBXL3;ARMC12;INTS6;CORO7;RBAK;AVL9;CLIC4;PCSK9;PYGM;MRPL35;LETM2;…
4345	CD200	CD200 molecule	-0.529	4.17				SMC3 CH12.LX mm9	217/2000	0.999991	0.999994	0	0	0.568929	4.88964e-06	SLC35B2;CCNJ;SERPINE2;TESK2;ALKBH2;COMTD1;LSM11;NIPAL3;CCDC96;PDK3;EIF2D;VPS36;GLUL;ACOT9;ST6GAL1;STARD5;TYW3;DAPK2;THAP2;RUNX2;WDR81;ASTL;CAGE1;EZR;ALDH7A1;SDC4;PIK3R5;PGBD1;FAM171A1;CHST11;INPP5K;SFN;ST8SIA6;SCAI;CTSA;NTNG2;ABCA2;SURF1;PRRC2B;NDUFAF4;CREBRF;PAF1;AVL9;CITED2;SLC35F5;AP4E1;CYB561D1;ZCWPW1;GYS1;CHAF1B;GLIPR2;ANKRD6;DUSP4;DENND2D;WDR38;DUSP5;BRD2;NCOA3;MINK1;ANXA5;PRPF40B;GPBAR1;CC…
112268446	LOC112268446		-0.409	4.28				EZH2 keratinocyte hg19	181/2000	0.999991	0.999994	0	0	0.458816	3.94328e-06	CPNE5;GPR68;GLDC;DPY19L2P2;MPV17L2;LDLRAD2;KLHL35;PVR;NRADDP;TM7SF2;ZFYVE28;PREX1;HHAT;SNORD16;ENPP2;SACS;CDK20;ENPP1;PROK2;MIR150;GGT1;DLEU7;SNORA31;ZNF287;IL15RA;TLE2;ZNF284;TYW3;MATK;SHISA4;DLEC1;MIRLET7G;SNORD18B;MED6;MDS2;CYP2U1;SNORD101;MAP1B;GPD1;HOMEZ;ZNF550;PEX11A;GPR88;AK3;AEBP1;UBR1;AK5;CYP4F22;SLC6A20;GSPT1;RAP1GAP;STK3;XKRX;SOCS1;KLC2;PODXL;ZSCAN12;CAMTA1;ZKSCAN4;ZBED6;HLA-DQA1;WNT3;…
151888	BTLA	B and T lymphocyte associated	-0.327	3.101				MYC MEL cell line mm9	216/2000	0.999991	0.999994	0	0	0.565773	4.86251e-06	IFITM2;CLEC10A;WDR89;PTPDC1;COMTD1;CNST;PPAT;CDK20;PDK3;SNRPD3;ARL6IP6;SLC35C2;METTL3;HSPG2;JMJD6;THAP6;MARF1;WDR81;CYP2U1;ZC3H11A;SNHG10;CAGE1;SNORA21;EZR;ATF4;POM121;ANAPC15;SEH1L;TERC;MRPL19;GSPT1;CHST11;SCFD2;ZNHIT6;GRPEL2;CSTF1;ZBED6;MCTS1;PRELID2;SURF1;SURF2;ST13;INTS2;PUM2;GDF9;ZBTB6;CABYR;NDUFAF4;FUBP1;SNAI1;ATM;NOL11;PPT2;FKBP11;BTG3;DET1;PTPRS;ACY1;ADK;NAT10;PCSK9;PIGW;FARS2;GYS1;ARV1;R…
25871	NEPRO	nucleolus and neural progenitor protein	-0.171	4.322				SMC3 MEL cell line mm9	198/2000	0.999991	0.999994	0	0	0.509929	4.38256e-06	SLC35B2;TESK2;TMEM95;MIR425;ALKBH2;PREX1;COMTD1;LSM11;EVA1C;NIPAL3;CDK20;DIP2B;VPS36;PAQR8;DAPK2;SIK2;LETMD1;EZR;CTXN1;ALG10B;PIK3R5;PGBD1;CHST11;INPP5K;CCR10;SCAI;NTNG2;EGR1;ABCA2;EGR2;SIGLEC15;HOMER1;GADD45B;TIPARP;GADD45G;CCDC88B;CABYR;ARTN;NDUFAF4;SNAI1;CREBRF;PPT2;RBAK;CPEB3;SLC44A4;AP4E1;PIGZ;LETM2;ZMYM3;GLIPR2;HYAL3;ANKRD6;DENND2D;WDR38;SNORA70;LRRC45;IFT140;SIRT4;TFEB;DEPDC7;ZEB2;GPRC5B;F…
107986113	LOC107986113		-0.446	1.876				EZH2 astrocyte hg19	212/2000	0.999991	0.999994	0	0	0.553206	4.75451e-06	SLC35B3;MLC1;THUMPD3;WDR89;ZNF204P;ALCAM;PPAT;FBXO4;DLEU7;TSPYL2;IL15RA;ZNF285;CXADR;ZNF284;TYW5;ZFP3;DAPK2;ZNF14;EML5;NIF3L1;ARC;SNHG10;PEX11A;TEX261;ZNF23;ZBTB5;RNPC3;MTMR4;SLC6A20;RPAP2;PIK3R5;XKRX;ZNF709;PLCG2;FZD1;SDR42E1;NFE2;ZNF141;OSGIN1;BSDC1;ACER2;ALDH6A1;UBAC2-AS1;FXYD7;PAF1;COL9A3;DCP1A;HAMP;RCOR2;CD200;GPR27;MRPS14;CITED2;TPI1P2;AATK;SMG7;FARS2;EPB41L4A;ZNF248;RRP15;ZNF365;WDR36;TIGD…
54847	SIDT1	SID1 transmembrane family member 1	-0.144	1.564				EZH2 mammary epithelial cell hg19	185/2000	0.999991	0.999994	0	0	0.470703	4.04544e-06	SLC35B3;IFITM2;TRAF3IP3;ATP8A2;GLDC;UXS1;MPV17L2;MLC1;WDR89;FBXO22;EDC3;ZDBF2;ALKBH2;PREX1;TUBB3;ENPP2;PROK2;ZNF569;CHAC1;ZNF17;PNISR;SLC38A1;ST6GAL1;ZNF284;TYW5;SOX13;MATK;TSC1;IPCEF1;ZNF14;MED6;DHDDS;NIF3L1;PHOSPHO2;CYP2U1;MAP1B;RBM14-RBM4;KCNQ3;GAPDHS;PPIH;SNRPF;DSC1;C21ORF62;IFNAR1;NUP205;TCF7;AK3;LIN7C;ZBTB5;STK3;XKRX;ZNF709;SCFD2;ZSCAN12;CAMTA1;ZNF546;SNORD30;ZBED5;SLC19A2;EGR1;STARD13;HSPA…
205717	USF3	upstream transcription factor family member 3	-0.143	1.581				EZH2 myotube hg19	164/2000	0.999991	0.999994	0	0	0.409231	3.51712e-06	TRAF3IP3;CPNE5;OSGEPL1;GLDC;C4ORF19;MPV17L2;GIMAP4;RBM26-AS1;KLHL35;TPGS1;ELK4;LIPH;EIF2D;MAP3K9;BTRC;GGT1;PLS1;SNORA31;ZNF563;TMOD1;PUS3;WDR83OS;IL15RA;PNISR;TLE2;CXADR;ZFP3;ZNF14;EDAR;RAB30;ARC;FRMD7;ZNF836;KCNQ3;SIDT1;ADAM8;SNORA24;ALG10B;C21ORF62;SNRPB;ARL9;NUP205;ZNF790;DHH;TNFRSF11A;AK5;CYP4F22;SLC6A20;RAP1GAP;GLB1L2;STK3;FAM83F;ITPRIPL1;ZKSCAN3;ZSCAN12;SNORD50A;ZNF668;ZNF546;GAS2L1;MAP2K6;…
693153	MIR568	microRNA 568	-0.35	1.505				CTCF cortical plate mm9	200/2000	0.999991	0.999994	0	0	0.516045	4.43513e-06	SLC35B2;PGAP2;SCARNA2;TPGS1;ALKBH2;COMTD1;ALCAM;LSM11;RUSC2;CDK20;PIEZO1;DIP2B;VPS36;PAQR8;ACOT9;GABARAPL1;ST6GAL1;ESCO1;TYW3;DAPK2;MTUS2;GPR37L1;THAP2;RUNX2;MYL6;PPA2;WDR81;BOLA2;SIK2;LETMD1;ALDH7A1;TEX261;PIK3R5;FAM171A1;CHST11;RDH10;SFN;CCR10;SCAI;CTSA;NTNG2;EGR1;ABCA2;CADM1;TIPARP;PLK2;PARP16;LRP2BP;CABYR;NDUFAF4;SNAI1;TMCC3;NOL11;PPT2;CD200;CDS2;DET1;MRPS14;AP4E1;PIGW;CYB561D1;ZCWPW1;GYS1;GL…
8702	B4GALT4	beta-1,4-galactosyltransferase 4	-0.273	2.008				POLR2A cerebellum mm9	198/2000	0.999991	0.999994	0	0	0.509929	4.38256e-06	CPNE9;SLC23A2;SLC35B4;PID1;PGAP2;GLDC;DQX1;ZMYND8;TESK2;SOGA3;COMTD1;LGALS1;ALCAM;LSM11;CCDC96;DIP2B;BTRC;CXADR;NHLRC3;GPR37L1;KCNQ3;EZR;CDC42SE1;SDC4;TERC;PPP1R35;MRPL19;AGAP1;LARP1;NUAK2;CHST11;SLC19A2;BTBD19;NMB;PBX2;DCLK2;BRAF;SMARCA1;GADD45G;ACER2;FBXL8;CALR;DET1;CLIC4;SPEF1;PYGM;MYL6B;PTPRK;SHB;NHSL1;CSRP2;PLEKHN1;CLIC1;ZIK1;RSPRY1;GAB3;TERF2;TAF6L;MN1;CLDN15;KIT;RARA;SLC29A4;TLCD1;PLCB1;VW…
56983	POGLUT1	protein O-glucosyltransferase 1	-0.124	1.722				RAD21 CH12.LX mm9	215/2000	0.999991	0.999994	0	0	0.562623	4.83544e-06	SLC46A3;ERRFI1;CCNJ;OSGEPL1;SERPINE2;TESK2;CYB5D2;ALKBH2;COMTD1;ALCAM;LSM11;NIPAL3;EIF2D;DIP2B;SEC62;VPS36;IER5;HEMK1;IL15RA;ACOT9;ST6GAL1;ESCO1;TYW3;ZFP3;DAPK2;RUNX2;PPA2;WDR81;CAGE1;EZR;ALDH7A1;SDC4;PIK3R5;PGBD1;FAM171A1;FAM124B;CHST11;RDH10;SFN;SCAI;CTSA;NTNG2;ABCA2;FZD7;PHC3;CD28;CREBRF;FXYD7;TNFSF9;CDS2;DET1;AHCTF1;CLIC4;AP4E1;SHB;PIGW;CYB561D1;MRPL35;ZCWPW1;GYS1;CHAF1B;GLIPR2;SH3BGRL3;CCR7;…
941	CD80	CD80 molecule	0.466	1.814				EZH2 skeletal muscle myoblast hg19	212/2000	0.999991	0.999994	0	0	0.553206	4.75451e-06	ERRFI1;ZNF175;SLC35B4;GLDC;TESK2;WDR89;MIR4469;ZSCAN30;PROK2;GLUL;ISY1-RAB43;CXADR;ZNF284;ZNF283;NHLRC3;DLEC1;MFSD11;ZNF14;UHMK1;EML5;NIF3L1;SNHG12;SNHG10;SNORA21;CCDC82;DHH;SLCO5A1;ZBTB5;GSPT1;LOH12CR2;ZNF709;ST8SIA6;PRR25;TOE1;SNORD36B;EGR1;NFE2;ACE;SNORD12C;PDE2A;ZNF559-ZNF177;ALDH6A1;ZNF816;WNK3;NAPEPLD;SNORA48;TNFSF9;COL9A2;SUV39H2;SLC44A3;TPI1P2;SLC35F4;MRPL42;CHAF1B;DSTYK;EPB41L4A;ZMYM3;TE…
10063	COX17	cytochrome c oxidase copper chaperone COX17	0.174	1.309				TBP CH12.LX mm9	213/2000	0.999991	0.999994	0	0	0.55634	4.78144e-06	ERRFI1;EIF4A1;PANK3;TRAF3IP3;OSGEPL1;EIF4A3;IPP;SCARNA2;TPGS1;MIR425;IL4I1;CDC23;SNRPD3;JUNB;DDX17;HEMK1;GABARAPL1;SLC35C2;TYW3;ENTPD7;IFT80;RUNX3;ATG12;UHMK1;ARC;MARF1;TCEANC2;EZR;ALG10B;ATF4;TERC;MTMR9;COPS7B;RNPC3;RPAP2;SLC5A3;FXR1;ZNHIT2;SNX1;ZNHIT6;GRPEL2;ZSCAN12;RBM12;CTSA;EGR1;PRPF38A;TGDS;SURF2;PLK2;INSR;PHC3;SNHG3;ID1;GRAP;NOL11;DCP1A;GPR19;SUV39H2;MRPS14;CITED2;SRA1;PIGW;ZMYM1;RPPH1;CSR…
107986119	GSK3B-DT	GSK3B divergent transcript	0.5	4.606				SIN3A MEL cell line mm9	214/2000	0.999991	0.999994	0	0	0.559478	4.80842e-06	UXS1;EIF4A3;TESK2;TXNDC11;GCC2;RRP8;CNST;NIPAL3;CDK20;EIF2D;PIP4K2B;CHAC1;TSPYL2;HEMK1;ACOT9;TYW5;GOLPH3L;ENTPD7;MED9;DLEC1;CNBD2;MYL6;WDR81;SNHG10;BOLA2;CAGE1;ADPRM;EZR;SAR1A;SLC35D1;COPS7B;ZBTB5;MTMR4;RPAP2;RPAP3;PIK3R5;INPP5F;INPP5K;SNX9;TOE1;BBS1;NFE2;SURF1;TGDS;SURF2;ST13;INSR;EIF1;FOSL1;CCDC88B;FBXL8;GDF9;PAF1;TNFSF9;RBAK;CPEB3;FBXL4;SETD5;SUV39H2;ACY1;CCDC127;SPEF1;MRPL35;CHAF1B;ARV1;ZMYM1…
116064	LRRC58	leucine rich repeat containing 58	-0.094	1.758				EZH2 fibroblast of lung hg19	188/2000	0.999991	0.999994	0	0	0.479674	4.12254e-06	KLB;TRAF3IP3;CCNJ;TACO1;FHOD1;LTN1;ARHGDIG;MPV17L2;LDLRAD2;GCC2;CCT6B;NIPAL4;NFU1;ZFYVE28;ALKBH2;CHCHD5;HHAT;RGS2;SESN3;FAM174B;FPGT;CHORDC1;LONP2;ZNF569;ZNF568;MB21D2;ZNF17;ZNF287;TSPYL2;CDKL3;ABCG8;TLE2;CXADR;ZNF284;ZFP3;IFRD1;MATK;GPR37L1;CDC25C;TUBA4B;ATG12;NIF3L1;MDS2;THAP6;ARC;PREPL;PHOSPHO2;PPA2;CYP2U1;MAP1B;RBM14-RBM4;S100A5;TFAM;PPIH;AAGAB;TMEM126B;C21ORF62;IFNAR1;ABCG2;INO80C;KLHL15;PEX…
9657	IQCB1	IQ motif containing B1	-0.136	1.383				CTCF limb mm9	211/2000	0.999991	0.999994	0	0	0.550079	4.72763e-06	SLC46A3;PID1;PGAP2;WDR89;ALKBH2;COMTD1;LSM11;RUSC2;ZC3H12A;CHORDC1;DIP2B;VPS36;JUNB;GLUL;TSPYL2;GSTK1;ACOT9;ST6GAL1;ESCO1;NHLRC3;DAPK2;ENTPD7;HUS1;MTUS2;ATG12;MFSD10;PPA2;WDR81;TFAM;ADPRM;ALDH7A1;SDC4;COPS7B;SLC5A3;RPAP3;PIK3R5;FAM171A1;SNX1;RDH10;MYO6;INPP5K;SFN;CTSA;ABCA2;INSR;FOSL1;NDUFAF4;TNFSF9;NOL11;DCP1A;CPEB3;CD200;DET1;AHCTF1;CCDC125;AP4E1;SRA1;MYL6B;ZCCHC18;SHB;CYB561D1;PHF6;LETM2;SHF;T…
7707	ZNF148	zinc finger protein 148	-0.109	1.388				CTCF heart mm9	198/2000	0.999991	0.999994	0	0	0.509929	4.38256e-06	SLC46A3;SLC35B2;ERRFI1;OSGEPL1;ALKBH2;ALCAM;LSM11;RUSC2;NIPAL3;CDK20;DIP2B;VPS36;ACOT9;ST6GAL1;ESCO1;TYW3;DAPK2;METTL3;ENTPD7;MTUS2;IFT80;RUNX2;MFSD10;MYL6;PPA2;WDR81;BOLA2;SIK2;LETMD1;ALDH7A1;PIK3R5;PGBD1;FAM171A1;RDH10;SFN;SCAI;CTSA;ABCA2;LRP2BP;SNHG3;NDUFAF4;SNAI1;NOL11;PPT2;AVL9;CD200;CDS2;DET1;AHCTF1;SLC44A3;MRPS14;CITED2;AP4E1;PIGW;CYB561D1;ZCWPW1;GYS1;DSTYK;GLIPR2;CTSH;ANKRD6;WDR38;CHST7;M…
114112	TXNRD3	thioredoxin reductase 3	-0.314	1.304				CBX2 K562 hg19	160/2000	0.999991	0.999994	0	0	0.397781	3.41871e-06	KLB;ERRFI1;ATP8A2;SERPINE2;GLDC;FBXO25;GPR63;GXYLT1;TESK2;FBXO21;EDC3;CCT6B;NIPAL4;ZDBF2;LGALS3;PREX1;COMTD1;SESN3;PSMD5;SACS;SLC25A43;SH2D5;RGS9;C8ORF44;PHLDA3;TMOD1;CXADR;STARD5;TPM1;MATK;DLEC1;GPR37L1;FOXP3;RUNX3;DKK3;EML5;MDS2;PPA2;SYPL1;SNORA27;SIDT1;GAPDHS;PPIH;SNORA24;C21ORF62;ABCG2;FAIM;INO80C;GPR88;SLC1A2;MTMR9;CYP4F22;CAMSAP2;GLB1L2;TRPM2;LARP1;ITPRIPL1;NUAK2;GRK5;CHST11;MIER3;PODXL;MYO…
50512	PODXL2	podocalyxin like 2	0.258	2.019				CBX8 K562 hg19	164/2000	0.999991	0.999994	0	0	0.409231	3.51712e-06	KLB;ERRFI1;ATP8A2;CPNE5;SERPINE2;GLDC;EIF4A3;FBXO25;GPR63;TESK2;GPR61;FBXO21;EDC3;NIPAL4;ZDBF2;LGALS3;COMTD1;RGS2;SESN3;SACS;PDK3;SLC25A43;SEPHS1;RGS9;C8ORF44;TMOD1;IL15RA;ABCG8;SLC38A1;CXADR;STARD5;MATK;RC3H1;CASK;GPR37L1;FOXP3;LZTFL1;EML5;MDS2;SYPL1;ZFP41;SIDT1;C3ORF20;PPIH;SNORA24;IL6ST;NPTXR;ABCG2;FAIM;LINC00163;IREB2;MYCBP2;GPR88;MTMR9;TNFRSF11A;CYP4F22;ART3;CAMSAP2;GLB1L2;ITPRIPL1;NUAK2;GRK…
100534599	ISY1-RAB43	ISY1-RAB43 readthrough	-0.178	2.018				SMC3 SK-N-SH hg19	213/2000	0.999991	0.999994	0	0	0.55634	4.78144e-06	MAML2;SERPINE2;TMEM95;TIPARP-AS1;TPGS1;BACH2;HERC5;ELK4;ALKBH2;COMTD1;ALCAM;LSM11;PPP4R1;RUSC2;PIEZO1;DIP2B;VPS36;CDON;PRKAB2;ST6GAL1;SLC34A1;DAPK2;GPR37L1;ASTL;COL8A2;C3ORF20;SIK2;SNORA24;CTXN1;KCTD15;TERC;FAM171A1;CHST11;ZNF700;HBQ1;BTN2A3P;SCAI;HEXIM1;EGR1;EGR2;ZNF383;ACE;CADM1;GADD45B;TIPARP;PLK2;SENP3-EIF4A1;PTK6;PUM2;GADD45G;ARTN;NDUFAF4;SNAI1;FXYD7;ARMC12;COL9A2;CPEB3;RCOR2;XKR6;SNORA41;CD…
132241	RPL32P3	ribosomal protein L32 pseudogene 3	-0.14	1.661				CTCF embryonic fibroblast mm9	213/2000	0.999991	0.999994	0	0	0.55634	4.78144e-06	ERRFI1;ALKBH2;COMTD1;ALCAM;LSM11;RUSC2;EVA1C;DIP2B;VPS36;GLUL;TRIM23;ACOT9;ST6GAL1;ESCO1;TYW3;DAPK2;MTUS2;GPR37L1;MFSD10;PPA2;CYP2U1;TFAM;CAGE1;SNORA24;ADPRM;ALDH7A1;PAXIP1;COPS7B;TEX261;RPAP2;PIK3R5;PGBD1;FAM171A1;RDH10;ZNHIT6;GRPEL2;ALX4;SFN;ST8SIA6;TOE1;CTSA;NTNG2;ABCA2;SURF1;SURF2;PRRC2B;SNHG3;ACER2;NDUFAF4;CCSER1;NOL11;GPR27;DET1;FOXE1;CCDC125;AP4E1;SHB;CYB561D1;AREG;FARS2;ZCWPW1;GYS1;DSTYK;…
90288	EFCAB12	EF-hand calcium binding domain 12	0.388	2.459				CTCF ES-Bruce4 mm9	200/2000	0.999991	0.999994	0	0	0.516045	4.43513e-06	ERRFI1;PGAP2;SCARNA2;TPGS1;ALKBH2;ALCAM;RUSC2;NIPAL3;CCDC96;CDK20;PAQR8;ST6GAL1;ESCO1;NHLRC3;TYW3;DAPK2;MTUS2;GPR37L1;THAP2;STX1B;MYL6;PPA2;BOLA2;KCNQ3;SIK2;LETMD1;ALDH7A1;PIK3R5;PGBD1;FAM171A1;RDH10;SFN;SCAI;CTSA;NTNG2;ABCA2;PLK2;PARP16;LRP2BP;NDUFAF4;SNAI1;FXYD7;NOL11;AVL9;CDS2;SLC44A3;FOXE1;MRPS14;AP4E1;CYB561D1;PRSS23;GYS1;GLIPR2;CTSH;ANKRD6;CHST7;WDR37;MRPS25;TFEB;CCDC117;TIMM21;RHOC;POU5F2;…
27032	ATP2C1	ATPase secretory pathway Ca2+ transporting 1	0.061	1.464				NELFE CH12.LX mm9	216/2000	0.999991	0.999994	0	0	0.565773	4.86251e-06	OSGEPL1;IPP;WDR89;NFU1;MILR1;CNST;CHORDC1;PDK3;DIP2B;SKP2;JUNB;IER5;STARD5;SLC35C2;TYW3;DAPK2;ENTPD7;DLEC1;HCFC2;HSPG2;RC3H2;UHMK1;RUFY1;THAP6;SKAP2;SDC4;COPS7B;RNPC3;GLG1;PGBD1;ZNHIT2;DHX36;RBM12;TOE1;EGR1;SURF1;EDEM2;INTS2;DCLK2;CDC6;PUM2;GADD45G;CABYR;CALR;CORO7;INTS8;HBS1L;PTPRS;CCDC127;AP4E1;NAT10;SRA1;PHF6;FARS2;GUK1;SH3BGRL3;NXPE3;TNFRSF12A;STRADB;NCOA3;AEN;SLC35G1;DEPDC7;DCP2;AHNAK;PRIM1;…
79858	NEK11	NIMA related kinase 11	0.279	2.051				MAZ CH12.LX mm9	201/2000	0.999991	0.999994	0	0	0.519111	4.46148e-06	TFRC;TESK2;MILR1;GPR174;FBXO4;CCDC96;EIF2D;SEPHS1;PRKACB;JUNB;IER5;NFRKB;GLUL;PAQR8;ACOT9;PRKAB2;ST6GAL1;NHLRC3;HUS1;HSPG2;ATG12;RUNX2;JMJD6;EML5;MARF1;SPATA13;TFAM;CAGE1;SIK2;PPP1R35;COPS7B;GLG1;TTBK2;ZNHIT6;DHX36;TOE1;CTSA;PRELID2;PRPF38A;TGDS;ST13;GADD45A;PLK2;INSR;INTS2;DCLK2;EIF1;CABYR;NDUFAF4;CD28;SFXN2;AVL9;CC2D1A;DET1;PTPRS;ACY1;ADK;SRA1;PHF6;MRPL42;ARV1;ZMYM1;MAP1LC3A;UBXN7;CD38;LDLRAP1;…
100532724	NPHP3-ACAD11	NPHP3-ACAD11 readthrough (NMD candidate)	-0.108	1.316				CTCF kidney mm9	207/2000	0.999991	0.999994	0	0	0.537625	4.6206e-06	SLC46A3;ERRFI1;PGAP2;IPP;WDR89;ALKBH2;COMTD1;ALCAM;LSM11;RUSC2;NIPAL3;CHORDC1;CCDC96;DIP2B;VPS36;ACOT9;ST6GAL1;ESCO1;DAPK2;ENTPD7;MTUS2;GPR37L1;MFSD10;PPA2;BOLA2;SIK2;SNORA24;ADPRM;ALG10B;ALDH7A1;PIK3R5;PGBD1;FAM171A1;RDH10;GRPEL2;SFN;SCAI;CTSA;NFE2;ABCA2;OSGIN1;BRAF;PRRC2B;NDUFAF4;SNAI1;SFXN2;NOL11;HAMP;CD200;DET1;AHCTF1;SLC44A3;ORM1;CLIC4;AP4E1;SRA1;MYL6B;SHB;CYB561D1;AREG;ZCWPW1;GYS1;CHAF1B;DS…
27031	NPHP3	nephrocystin 3	-0.158	1.495				CTCF liver mm9	213/2000	0.999991	0.999994	0	0	0.55634	4.78144e-06	SLC46A3;SLC35B2;ERRFI1;ALKBH2;COMTD1;ALCAM;LSM11;RUSC2;NIPAL3;CCDC96;CDK20;PIEZO1;DIP2B;VPS36;ACOT9;ST6GAL1;ESCO1;TYW3;DAPK2;ENTPD7;MTUS2;RUNX2;MFSD10;MYL6;MARF1;PPA2;WDR81;BOLA2;SIK2;LETMD1;ALG10B;ALDH7A1;TEX261;PIK3R5;PGBD1;FAM171A1;RDH10;SFN;SCAI;CTSA;EGR1;ABCA2;BRAF;PRRC2B;LRP2BP;NDUFAF4;SNAI1;NOL11;AVL9;CPEB3;CDS2;DET1;SLC44A3;MRPS14;CITED2;AP4E1;PIGW;CYB561D1;AREG;ZCWPW1;GYS1;DSTYK;GLIPR2;C…
101927597	NCK1-DT	NCK1 divergent transcript	0.19	1.393				CTCF cerebellum mm9	207/2000	0.999991	0.999994	0	0	0.537625	4.6206e-06	SLC35B2;PGAP2;SCARNA2;TPGS1;ALKBH2;ALCAM;EVA1C;NIPAL3;CDK20;PIEZO1;DIP2B;PAQR8;ACOT9;ST6GAL1;ESCO1;TYW3;DAPK2;MTUS2;ATG12;MYL6;MARF1;PPA2;BOLA2;KCNQ3;SIK2;LETMD1;CTXN1;ALDH7A1;SLCO5A1;PIK3R5;FAM171A1;CHST11;INPP5K;SFN;CCR10;SCAI;HEXIM1;CTSA;ABCA2;CADM1;TIPARP;GADD45A;PLK2;PARP16;CABYR;SNAI1;NOL11;AVL9;RCOR2;XKR6;CDS2;DET1;MRPS14;AP4E1;PIGZ;CYB561D1;PRSS23;ZCWPW1;GYS1;GLIPR2;ANKRD6;WDR37;TFEB;TIMM…
53833	IL20RB	interleukin 20 receptor subunit beta	0.314	1.7				MYC CH12.LX mm9	208/2000	0.999991	0.999994	0	0	0.54073	4.64728e-06	CCNJ;CYB5D2;MILR1;LSM11;PPAT;EIF2D;JUNB;GLUL;HEMK1;PRKAB2;STARD5;ESCO1;IFT80;MFSD10;JMJD6;SNORD100;PPA2;HMBS;CAGE1;ATF5;ADPRM;EZR;GNE;SH2D2A;RPAP2;SNX1;ZNHIT6;GRPEL2;CSTF1;INPP5K;CCR10;TOE1;CTSA;SURF1;EDEM2;PHC3;NDUFAF4;FUBP1;PAF1;TNFSF9;SFXN2;GRAP;NOL11;GPR19;SUV39H2;PTPRS;ACY1;AP4E1;ADK;NAT10;MRPL35;FARS2;ZCWPW1;CHAF1B;ARV1;RPPH1;GUK1;TMED9;PARP2;ACTL6A;SNORD42B;AEN;PSMA6;PIGM;EXOC5;RAPGEF6;DCP…
55179	FAIM	Fas apoptotic inhibitory molecule	0.374	3.095				CTCF spleen mm9	212/2000	0.999991	0.999994	0	0	0.553206	4.75451e-06	SLC46A3;ERRFI1;CCNJ;TFRC;WDR89;ALKBH2;ALCAM;RUSC2;BTRC;IER5;ACOT9;ST6GAL1;ESCO1;NHLRC3;SLC35C2;DAPK2;ENTPD7;MTUS2;IFT80;ATG12;THAP2;MED6;MFSD10;PPA2;ADPRM;ALDH7A1;SAR1A;SDC4;PIK3R5;PGBD1;FAM171A1;ZNHIT2;RDH10;PTPMT1;SFN;STXBP5;TOE1;CTSA;NFE2;ABCA2;PLK2;EDEM2;BRAF;SNHG6;GADD45G;NDUFAF4;SFXN2;NOL11;CD200;BTG3;DET1;HBS1L;AHCTF1;CLIC4;AP4E1;SRA1;MYL6B;ZCCHC18;SHB;PIGW;CYB561D1;SHF;TUBA1C;ZCWPW1;CHAF1…
92370	PXYLP1	2-phosphoxylose phosphatase 1	-0.331	2.7				POLR2A CH12.LX mm9	216/2000	0.999991	0.999994	0	0	0.565773	4.86251e-06	SLC23A2;ERRFI1;OSGEPL1;CCT6B;CHORDC1;PIEZO1;EIF2D;DIP2B;IER2;TYW5;TYW3;ENTPD7;RC3H1;RC3H2;RUNX2;JMJD6;EML5;THAP6;ARC;CYP2U1;TFAM;ADPRM;ALDH7A1;SAR1A;PEX11A;PPP1R35;COPS7B;RNPC3;RPAP3;PGBD1;MYO6;BBS1;ZRANB2;GADD45B;TGDS;PLK2;DCLK2;MAGOHB;GADD45G;CABYR;ID1;ATG2A;CALR;CORO7;DCP1A;INTS8;GPR19;SMG1;MRPS14;MRPL35;FARS2;LDLRAP1;ANKRD6;ZYG11B;DUSP2;TMED9;TNFRSF12A;MRPS25;ANXA4;SIRT4;TIMM21;DEPDC7;MRPL50;…
7029	TFDP2	transcription factor Dp-2	-0.138	1.378				BHLHE40 CH12.LX mm9	211/2000	0.999991	0.999994	0	0	0.550079	4.72763e-06	PANK3;CLEC10A;IPP;LIPH;CDK20;PDK3;PKNOX1;SEC62;SKP2;IER5;GLUL;IL15RA;PRKAB2;PAQR7;TYW3;ZFP3;DAPK2;IFRD1;ENTPD7;HSPG2;RC3H2;CYP2U1;ZC3H11A;SNHG10;LETMD1;GNE;POM121;SAR1A;SH2D2A;MYCBP2;MTMR4;FAM171A1;NUAK2;MIER3;CSTF1;RBM12;SURF1;TGDS;SURF2;ST13;GADD45A;INTS2;OSGIN1;GPR137C;CCDC88B;CALR;CORO7;RBAK;SUV39H2;LRRC39;MRPL35;RAB22A;FARS2;LETM2;CSRP2;GLIPR2;GUK1;GNPNAT1;SH3BGRL3;CLIC1;NXPE3;IFT140;STRADB;…
5357	PLS1	plastin 1	-0.308	2.029				CTCF lung mm9	205/2000	0.999991	0.999994	0	0	0.531432	4.56737e-06	SLC46A3;SLC35B2;ERRFI1;PGAP2;TPGS1;ALKBH2;ALCAM;PPP4R1;RUSC2;NIPAL3;CDK20;PAQR8;ACOT9;ST6GAL1;STARD5;ESCO1;DAPK2;ENTPD7;MTUS2;THAP2;MYL6;MARF1;PPA2;WDR81;BOLA2;SNORA24;LETMD1;ALDH7A1;SLC35D1;SLCO5A1;PIK3R5;FAM171A1;SFN;CCR10;HEXIM1;CTSA;NFE2;ABCA2;CADM1;TIPARP;GADD45A;PLK2;LRP2BP;NDUFAF4;SNAI1;TMCC3;AVL9;CD200;XKR6;MRPS14;PIGW;CYB561D1;ZCWPW1;GYS1;DSTYK;GLIPR2;CTSH;ANKRD6;NXPE3;CHST7;TFEB;TIMM21;…
105374155	SIAH2-AS1	SIAH2 antisense RNA 1	0.334	2.114				SUZ12 K562 hg19	185/2000	0.999991	0.999994	0	0	0.470703	4.04544e-06	ERRFI1;KLHL36;SERPINE2;PDCD6;FHOD1;C4ORF19;LTN1;LRRC73;BEST2;IPO7;BACH2;MIR425;NIPAL4;LGALS3;PPP4R1;ZSCAN30;ARHGDIA;NIPAL3;PIEZO1;SLC25A43;MB21D2;PHLDA3;ARL6IP6;IL15RA;CXADR;ESCO1;LMAN1L;TPM1;MATK;DLEC1;HSPG2;EML5;STX1B;THAP5;RALGAPB;POLG2;SYPL1;SPATA13;FSCN1;GAPDHS;PPIH;ZNF677;ZNF555;C21ORF62;OSBP2;ABCG2;MYCBP2;SLC1A2;SLCO5A1;TNFRSF11A;ZNF24;CYP4F22;SLC6A20;ART3;CAMSAP2;XKRX;TRPM2;NUAK2;HRH2;POD…
105374164	LOC105374164	uncharacterized LOC105374164	0.404	1.537				MAFK CH12.LX mm9	201/2000	0.999991	0.999994	0	0	0.519111	4.46148e-06	SLC35B2;TRAF3IP3;TFRC;ZMYND8;SCARNA2;MILR1;ALKBH2;IL4I1;PPP2R1B;EVA1B;ZC3H12A;CHORDC1;PDK3;HEMK1;IL15RA;ACOT9;GABARAPL1;TYW5;ZFP3;SACM1L;RC3H1;MFSD11;FNDC7;RUFY1;NUP210L;SPATA13;LETMD1;EZR;CDC42SE1;POM121;SDC4;SLCO5A1;MTMR4;FAM124B;GRPEL2;PLCG2;CCR10;MCTS1;BTBD19;SURF1;GADD45B;TIPARP;SURF2;OSGIN1;PARP16;GADD45G;ALDH6A1;ZBTB6;EHD4;CD28;PAF1;NOL11;ACY1;CITED2;PPP1R10;ADK;TUBA1C;RPPH1;CD38;CLIC1;NXP…
170506	DHX36	DEAH-box helicase 36	-0.074	1.698				CTCF GM12871 hg19	240/1993	0.999991	0.999994	0	0	0.645977	5.54785e-06	SLC35B2;SLC35B4;CCNJ;TFRC;OSGEPL1;IPP;TESK2;TIPARP-AS1;BACH2;NFU1;ALKBH2;COMTD1;ALCAM;LSM11;ZNF607;PSMD5;PPAT;FBXO4;MIR22HG;EIF2D;DIP2B;SEC62;VPS36;IER2;IL15RA;MFSD11;THAP2;EML5;PPA2;HSBP1L1;COL8A2;LETMD1;EZR;MCM3AP-AS1;RNF216P1;CDC42SE1;POM121;MTMR9;TEX261;PIK3R5;FXR1;LOH12CR2;INPP5F;ZNHIT6;ZSCAN12;HBQ1;RAB11FIP2;ZNF148;ZNF268;CCR10;SLC19A2;ABCA2;FZD3;ZRANB2;HOMER1;CADM1;ZNF260;GRIN2C;PHC3;ALDH6…
100287227	TIPARP-AS1	TIPARP antisense RNA 1	0.436	7.369				STAT3 HeLa-S3 hg19	241/1974	0.999991	0.999994	0	0	0.657247	5.63365e-06	ERRFI1;PGAP2;MAML2;MAML1;UXS1;TIPARP-AS1;TPGS1;CYB5D2;HERC5;ALKBH2;LGALS3;MT2A;RUSC2;KIAA1586;FTH1;MIR22HG;BTRC;JUNB;TRIM23;ISY1-RAB43;GSTK1;ACOT9;GABARAPL1;CXADR;NHLRC3;ENTPD7;FAM86EP;THAP2;NIF3L1;THAP5;WDR81;HSBP1L1;TMEM126B;ALG10B;SKAP2;SEH1L;TERC;HHLA3;MYCBP2;MTMR9;IL20RB;ZBTB5;GSPT1;SNX1;KLRK1;NUAK2;ZBED5;SLC19A2;B3GALNT2;FZD1;EGR1;BTBD19;SNORD12B;PRPF38A;CRADD;TIPARP;SNORD12C;GADD45A;PLK2;E…
25976	TIPARP	TCDD inducible poly(ADP-ribose) polymerase	0.287	2.502				RAD21 HCT116 hg19	203/1973	0.999991	0.999994	0	0	0.534245	4.57865e-06	MAML2;SERPINE2;TESK2;TMEM95;TIPARP-AS1;HERC5;ELK4;ALKBH2;COMTD1;ALCAM;LSM11;PPP4R1;PIEZO1;MIR22HG;DIP2B;VPS36;CDON;DAPK2;ASTL;KCNQ3;COL8A2;C3ORF20;TFAM;SIK2;SNORA24;LETMD1;ALG10B;RNF216P1;TERC;ZNHIT2;INPP5K;ZNF700;HBQ1;SCAI;EGR2;ACE;GADD45B;TIPARP;PLK2;INSR;EDEM2;SENP3-EIF4A1;PUM2;GADD45G;ARTN;NDUFAF4;FXYD7;ARMC12;COL9A2;CPEB3;SNORA41;CDS2;CDKN1C;ZNF491;CITED2;AP4E1;PIGZ;MIA2;SMG7;PRSS23;LETM2;EP…
107986148	LOC107986148	replaced by ID 25976	0.509	2.657				POLR2AphosphoS5 G1E-ER4 mm9	247/1944	0.999991	0.999994	0	0	0.690881	5.92047e-06	EIF4A1;IFITM2;TFRC;OSGEPL1;DQX1;IPP;THUMPD3;SCARNA2;MIR425;IL4I1;PSMD5;PPAT;FTH1;SNRPD3;IER5;JUNB;GLUL;SNORA31;DDX17;TYW5;SACM1L;IFRD1;IFT80;MFSD11;RC3H2;THAP2;JMJD6;CNBD2;SNORD100;MYL6;THAP6;DDIT3;SNHG10;HMBS;TMEM126B;SNORA24;ATF5;SNORA21;ATF4;SNORD35A;PAXIP1;MYCBP2;RNPC3;ST3GAL4;CSTF1;INPP5K;HEXIM1;B3GALNT2;PRPF38A;ZRANB2;GADD45A;FZD7;LNPEP;SNHG6;PARP16;GP5;EIF1;GADD45G;SNHG3;FUBP1;SCARNA6;ID1;…
647033	PA2G4P4	proliferation-associated 2G4 pseudogene 4	-0.236	1.541				GATA1 erythroblast mm9	226/1971	0.999991	0.999994	0	0	0.608707	5.21573e-06	SLC46A3;SLC35B4;TFRC;ZMYND8;TXNDC11;RRP8;COMTD1;PPP2R1B;EVA1C;LIPH;CHORDC1;LONP2;SNRPD3;PKNOX1;BTRC;SLC12A6;IER5;TRIM23;DAPK2;METTL3;GOLPH3L;CNBD2;THAP6;SNHG12;TFR2;DDIT3;SNHG10;HMBS;ATF5;EZR;A3GALT2;ATF4;SNORD35A;POM121;ANAPC15;CDCA3;TEX261;RNPC3;NLK;TTBK2;FXR1;ZNHIT2;CHST11;INPP5K;SNX9;SLC19A2;EDEM3;ZRANB2;GADD45A;INTS2;BSDC1;PARP16;CDC6;EIF1;GADD45G;ARTN;ID1;ATG2A;PAF1;SETD5;AHCTF1;MRPS14;LRRC…
389170	LEKR1	leucine, glutamate and lysine rich 1	0.36	1.325				RCOR1 IMR-90 hg19	222/1930	0.999991	0.999994	0	0	0.611633	5.21798e-06	CPNE9;SLC46A3;SPON2;IFITM2;TXNDC11;BACH2;ALKBH2;IL4I1;MT2A;LGALS1;ALCAM;LSM11;RUSC1;ZC3H12A;NIPAL3;PIEZO1;LONP2;PKNOX1;VPS36;ZNF169;SCN1B;ZNF287;IL15RA;MED9;RUNX3;SYTL3;MAPK8IP1;EML5;CYP2U1;CAGE1;ATF5;ALG10B;ALDH7A1;ZNF155;CDC42SE1;CASZ1;SH2D2A;IL20RB;TEX261;LOC100128288;LARP1;SFN;CCR10;RHBDL1;SCAI;HEXIM1;FZD1;NTNG2;PRELID2;INSR;OSGIN1;PBX2;DCLK2;RAB39B;LNPEP;BRAF;LOC100128398;ZNF37A;FXYD1;ID1;CO…
105374177	LINC02029	long intergenic non-protein coding RNA 2029	0.609	3.259				CTCF fibroblast of mammary gland hg19	235/1929	0.999991	0.999994	0	0	0.656106	5.5971e-06	SLC35B2;SLC35B4;IFITM2;OSGEPL1;MAML2;SCARNA2;RRP8;NFU1;ALKBH2;COMTD1;ALCAM;LSM11;ZNF607;NIPAL3;FBXO4;EIF2D;DIP2B;SEC62;VPS36;IER2;WDR83OS;PRKAB2;GOLPH3L;SOX13;GPR37L1;THAP2;SNORD100;PPA2;WDR81;TFAM;LETMD1;MCM3AP-AS1;ALDH7A1;RNF216P1;CDC42SE1;NUP205;DCUN1D4;MTMR9;COPS7B;TEX261;GSPT1;FXR1;ZNHIT6;ZSCAN12;ZNF268;SCAI;SLC19A2;B3GALNT2;BBS1;ABCA2;NMB;ZRANB2;CADM1;ST13;FBXL8;ZNF559-ZNF177;ZBTB6;NDUFAF4;…
100498859	LINC00881	long intergenic non-protein coding RNA 881	0.624	3.02				ETS1 MEL cell line mm9	237/1902	0.999991	0.999994	0	0	0.674952	5.74453e-06	SLC46A3;IFITM2;CLEC10A;TMEM95;MILR1;GPR174;RASSF1;LGALS1;FTH1;CDK20;MIR22HG;SNRPD3;SLC12A6;JUNB;IER5;METTL3;HCFC2;THAP6;WDR81;TFR2;DDIT3;SNHG10;HMBS;EZR;A3GALT2;TXK;PPP1R35;MYCBP2;ZBTB5;MTMR4;ART3;LARP1;CHST11;MIER3;SNX9;EGR1;PRELID2;EGR2;EGR3;HOMER1;TIPARP;GADD45A;BSDC1;LNPEP;BRAF;PARP16;CDC6;GADD45G;GDF9;EHD4;ARTN;ATG2A;CREBRF;CALR;PPT2;SUV39H2;CLIC4;PTPRS;PPP1R10;LRRC39;SHB;LETM2;TUBA1C;ZCWPW1…
57560	IFT80	intraflagellar transport 80	-0.148	1.746				ZBTB7A HepG2 hg19	232/1881	0.999992	0.999994	0	0	0.66678	5.65973e-06	SLC35B3;TXNDC11;RRP8;NFU1;RUSC2;KIAA1586;FTH1;DIP2B;SEC62;PRKACB;JUNB;GSTK1;HEMK1;ZNF160;HUS1;ATG12;NIF3L1;DDX39A;CYP2U1;TFR2;HSBP1L1;EZR;MCM3AP-AS1;ALDH7A1;RNF216P1;ZNF397;CDC42SE1;SLC35D1;PPP1R35;COPS7B;SLC5A3;FXR1;PGBD1;ZNF709;MYO6;DHX36;ST3GAL4;ZSCAN12;STXBP5;SNORA57;HBQ1;RAB11FIP2;RBM12;BTBD19;NMB;DNAH14;OSGIN1;SENP3-EIF4A1;PBX2;SNHG6;GRIN2C;PHC3;ACER2;NDUFAF4;FXYD1;SNAI1;CYB5RL;CALR;DCP1A;R…
677767	SCARNA7	small Cajal body-specific RNA 7	0.532	1.95				CTCF fibroblast of upper leg skin hg19	211/1665	0.999992	0.999994	0	0	0.692114	5.87469e-06	IFITM2;OSGEPL1;IPP;TESK2;THUMPD3;RRP8;CYB5D2;BACH2;RCBTB2;ALKBH2;COMTD1;ALCAM;LSM11;ZNF607;PPAT;FBXO4;CDK20;MIR22HG;EIF2D;VPS36;JUNB;IER5;IER2;ZNF18;TYW3;SOX13;ZNF10;EML5;PPA2;SNHG12;HSBP1L1;LETMD1;MCM3AP-AS1;ALDH7A1;RNF216P1;CDC42SE1;POM121;MRPL19;MTMR9;INPP5F;ZSCAN12;ALX4;SNX9;HBQ1;RAB11FIP2;ZNF148;ZNF268;SLC19A2;BBS2;NFE2;ABCA2;ZRANB2;CADM1;TIPARP;TGDS;ZNF260;PARVA;NDUFAF4;ZNF814;ARMC12;CPEB3;…
105374187	LOC105374187	uncharacterized LOC105374187	-0.293	1.927				TAF1 HepG2 hg19	233/1849	0.999992	0.999994	0	0	0.685053	5.81071e-06	SLC35B3;ZNF174;PGAP2;EIF4A3;THUMPD3;CCT6B;IL4I1;ALCAM;RUSC2;PSMD5;FBXO4;MIR22HG;PDK3;NFRKB;PAQR8;TSPYL2;ACOT9;ACTN4;HSPG2;RC3H2;THAP6;SNHG12;HMBS;HSBP1L1;SPATA13;TFAM;CAGE1;SIK2;ALG10B;ZNF397;ZNF273;SAR1A;MYCBP2;COPS7B;AGAP1;ZNF23;PGBD1;GRPEL2;DHX36;ST3GAL4;ZNF148;ZSCAN16;SCAI;CTSA;BBS1;PRELID2;ZNF382;TIPARP;SURF2;BSDC1;PARP16;MAGOHB;ACER2;ASAH2B;EHD4;TNFSF9;NOL11;AVL9;CPEB3;INTS8;SUV39H2;MRPS14;…
7012	TERC	telomerase RNA component	0.239	1.865				MAX myocyte mm9	140/1160	0.999992	0.999994	0	0	0.658646	5.58386e-06	EIF4A1;ANKRD13B;TXNL4B;TACO1;WDR89;CARF;RRP8;IPO4;FAM216A;LGALS3;PSMD5;PPAT;CAPN2;JUNB;NHLRC3;HARBI1;ZBTB37;LZTFL1;JMJD6;KCTD9;NIF3L1;SNORD100;WDR81;DDIT3;SNHG10;GPRIN1;FSCN1;SNRPG;ANAPC1;ATF4;CDC42SE1;SNORD35A;NUP205;POM121;ANAPC15;SEH1L;SDC4;UBFD1;RPF2;DNAJC27;SNX1;SCFD2;ZMAT3;RDH10;UBR5;ORC2;CSTF1;CTSA;SURF1;ZRANB2;CBX5;NUP155;SURF2;UBE2C;ST13;GADD45A;FZD7;ALYREF;KLHL28;DNAJC16;EIF1;FOSL2;G6PC…
7095	SEC62	SEC62 homolog, preprotein translocation factor	-0.184	2.421				NR3C1 A549 hg19	229/1855	0.999992	0.999994	0	0	0.667859	5.65312e-06	ERRFI1;TRAF3IP2;GLDC;ZMYND8;EIF4A3;TIPARP-AS1;PREX1;MT2A;ALCAM;RUSC2;PSMD5;MIR22HG;PIP4K2B;SEC62;JUNB;ZNF287;PRKAB2;GABARAPL1;TYW3;IFRD1;HUS1;ATG12;ARC;WDR81;SNORD101;ZC3H11A;MAP1B;BOLA2;SIK2;LETMD1;KCTD15;ZNF397;NUP205;PEX11A;IL20RB;GSPT1;CSTF1;ZBED6;SLC19A2;B3GALNT2;FZD1;BTBD19;GADD45B;TIPARP;GADD45A;FZD7;BRAF;C12ORF76;FOSL2;EIF1;ID1;PAF1;GRAP;RCOR3;CPEB2;DHRS12;SETD5;LRSAM1;CLIC4;CITED2;IL24;A…
80012	PHC3	polyhomeotic homolog 3	-0.152	2.444				CTCF cardiac muscle cell hg19	225/1777	0.999992	0.999994	0	0	0.690002	5.8392e-06	SLC35B2;SLC35B4;OSGEPL1;MAML2;IPP;TIPARP-AS1;RRP8;NFU1;ALKBH2;COMTD1;ALCAM;LSM11;ZNF607;NIPAL3;FBXO4;EIF2D;DIP2B;SEC62;VPS36;IER2;WDR83OS;PRKAB2;TYW5;GOLPH3L;SOX13;GPR37L1;MFSD11;ZNF14;THAP2;EML5;PPA2;WDR81;MAP1A;HSBP1L1;MCM3AP-AS1;ALDH7A1;RNF216P1;CDC42SE1;MRPL19;MTMR9;TEX261;FXR1;LOH12CR2;INPP5F;ZNHIT6;ZSCAN12;HBQ1;RAB11FIP2;ZNF268;SLC19A2;ABCA2;ZRANB2;CADM1;ST13;GRIN2C;ACER2;ZNF559-ZNF177;NDUF…
64393	ZMAT3	zinc finger matrin-type 3	-0.151	1.696				CTCF GM12869 hg19	228/1832	0.999992	0.999994	0	0	0.674839	5.70153e-06	SLC35B2;SLC35B4;CCNJ;OSGEPL1;MAML2;IPP;TESK2;SCARNA2;TIPARP-AS1;BACH2;NFU1;ZFYVE28;ALKBH2;COMTD1;ALCAM;LSM11;ZNF607;RUSC2;PPAT;FBXO4;EIF2D;DIP2B;SEC62;VPS36;IER2;IL15RA;PRKAB2;DAPK2;MFSD11;THAP2;EML5;FLJ13224;PPA2;SNHG12;CYP2U1;HSBP1L1;COL8A2;TFAM;MCM3AP-AS1;RNF216P1;CDC42SE1;MTMR9;TEX261;PIK3R5;FXR1;CHST11;INPP5F;ZNHIT6;ZSCAN12;HBQ1;RAB11FIP2;ZNF268;SLC19A2;ABCA2;FZD3;NMB;ZRANB2;CADM1;FBXL8;NDUF…
5290	PIK3CA	phosphatidylinositol-4,5-bisphosphate 3-kinase catalytic subunit alpha	-0.126	2.693				CTCF brain microvascular endothelial cell hg19	221/1747	0.999992	0.999994	0	0	0.689601	5.82559e-06	SLC35B2;SLC35B4;CCNJ;OSGEPL1;IPP;TIPARP-AS1;RRP8;BACH2;NFU1;ALKBH2;COMTD1;ALCAM;LSM11;ZNF607;RUSC2;PPAT;FBXO4;CDK20;EIF2D;DIP2B;CHAC1;SEC62;VPS36;IER2;WDR83OS;TYW3;GOLPH3L;SOX13;THAP2;EML5;PPA2;COL8A2;CAGE1;MCM3AP-AS1;ALDH7A1;RNF216P1;CDC42SE1;NUP205;MTMR9;TEX261;FXR1;LOH12CR2;INPP5F;ZSCAN12;HBQ1;RAB11FIP2;ZNF268;SLC19A2;NFE2;ABCA2;ZRANB2;CADM1;TGDS;ZNF260;GADD45G;ALDH6A1;NDUFAF4;ZNF814;SNAI1;ARM…
86	ACTL6A	actin like 6A	-0.116	2.021				CTCF WERI-Rb-1 hg19	206/1833	0.999992	0.999994	0	0	0.596034	5.03032e-06	SLC35B2;SLC35B4;OSGEPL1;IPP;TIPARP-AS1;NFU1;ALKBH2;COMTD1;ALCAM;LSM11;ZNF607;RUSC2;FBXO4;CDK20;EIF2D;DIP2B;SEC62;VPS36;IER2;ZNF18;GOLPH3L;SOX13;GPR37L1;MFSD11;THAP2;EML5;MYL6;PPA2;SNHG12;CYP2U1;HSBP1L1;COL8A2;EZR;MCM3AP-AS1;ALDH7A1;RNF216P1;CDC42SE1;POM121;MTMR9;TEX261;FXR1;LOH12CR2;INPP5F;ZSCAN12;HBQ1;RAB11FIP2;RBM12;ZNF268;NFE2;ABCA2;ZRANB2;CADM1;TGDS;ST13;PLK2;EDEM2;GRIN2C;ALDH6A1;UBAC2-AS1;ND…
101928856	TTC14-DT	TTC14 divergent transcript	0.576	1.854				CTCF GM12872 hg19	219/1823	0.999992	0.999994	0	0	0.64636	5.449e-06	SLC35B2;OSGEPL1;MAML2;IPP;SCARNA2;TIPARP-AS1;NFU1;ALKBH2;COMTD1;ALCAM;LSM11;ZNF607;NIPAL3;FBXO4;MIR22HG;EIF2D;DIP2B;SEC62;VPS36;IER2;IL15RA;CXADR;THAP2;EML5;PPA2;MCM3AP-AS1;RNF216P1;CDC42SE1;DCUN1D4;MTMR9;COPS7B;TEX261;FXR1;CHST11;ZNHIT6;ZSCAN12;ZNF268;SLC19A2;ABCA2;FZD3;NMB;ZRANB2;ACER2;NDUFAF4;FXYD7;NOL11;CPEB3;ZNF256;CDS2;ZNF133;DET1;CCDC127;SPEF1;AP4E1;NAT10;PTPRK;PIGW;CYB561D1;GYS1;ARV1;C8G;…
151613	TTC14	tetratricopeptide repeat domain 14	-0.27	2.612				CTCF GM12866 hg19	224/1812	0.999992	0.999994	0	0	0.669546	5.64137e-06	SLC35B2;SLC35B4;MAML2;IPP;TESK2;SCARNA2;TIPARP-AS1;NFU1;ALKBH2;COMTD1;ALCAM;LSM11;ZNF607;RUSC2;PPAT;FBXO4;EIF2D;DIP2B;SEC62;VPS36;IER2;IL15RA;PRKAB2;ESCO1;THAP2;EML5;THAP6;PPA2;SNHG12;CYP2U1;HSBP1L1;COL8A2;NHLRC2;MCM3AP-AS1;RNF216P1;CDC42SE1;DCUN1D4;MTMR9;TEX261;PIK3R5;FXR1;INPP5F;ZNHIT6;PLCG2;ZSCAN12;HBQ1;ZNF268;SLC19A2;ABCA2;CADM1;GRIN2C;ZNF559-ZNF177;NDUFAF4;FXYD7;NOL11;CPEB3;CD200;ZNF256;CDS2…
339829	CCDC39	coiled-coil domain containing 39	-0.341	2.53				CTCF GM12864 hg19	221/1804	0.999992	0.999994	0	0	0.662258	5.57243e-06	SLC46A3;SLC35B2;SLC35B4;IFITM2;OSGEPL1;MAML2;TP53RK;IPP;TESK2;SCARNA2;NFU1;ALKBH2;COMTD1;ALCAM;LSM11;ZNF607;PPAT;FBXO4;EIF2D;DIP2B;SEC62;VPS36;IER2;ZNF18;TYW3;THAP2;FLJ13224;MYL6;PPA2;TFAM;MCM3AP-AS1;RNF216P1;CDC42SE1;DCUN1D4;MTMR9;TEX261;FXR1;LOH12CR2;ZSCAN12;ZNF268;SLC19A2;ABCA2;NMB;ZRANB2;CADM1;ST13;PHC3;ACER2;FBXL8;NDUFAF4;ZNF814;FXYD7;NOL11;RCOR3;CPEB3;ZNF256;ZNF134;CDS2;ZNF133;DET1;SPEF1;AP…
8087	FXR1	FMR1 autosomal homolog 1	-0.103	1.47				EGR1 HCT116 hg19	222/1772	0.999992	0.999994	0	0	0.681125	5.72939e-06	ERVK13-1;ZNF175;PANK3;TFRC;TMEM41B;GLDC;UXS1;THUMPD3;SCARNA2;TIPARP-AS1;TPGS1;BACH2;RUSC2;LONP2;PIP4K2B;SEC62;HEMK1;CXADR;ACTN1;ZNF281;ZNF160;METTL3;MED9;RC3H2;ATG12;RUFY1;MYL5;CYP2U1;TFAM;SNORA24;EZR;CCDC82;MCM3AP-AS1;RNF216P1;SEH1L;COPS7B;ZNF24;GSPT1;XKRX;ST8SIA6;B3GALNT2;MCTS1;PRELID2;SURF1;HOMER1;CRADD;GADD45B;SURF2;EDEM2;DNAH14;DCLK2;FOSL2;ZNF816;SNAI1;SFXN2;NOL11;COL9A2;CPEB3;FBXL4;DET1;CLI…
23200	ATP11B	ATPase phospholipid transporting 11B (putative)	-0.143	2.288				EP300 HeLa-S3 hg19	190/1770	0.999992	0.999994	0	0	0.565028	4.73348e-06	ERRFI1;TFRC;RIF1;NUP188;MAML1;ZMYND8;UXS1;IPP;TIPARP-AS1;BEST1;LGALS3;MIR4505;MT2A;TUBB3;FTH1;HCFC1R1;SESN2;CAPN2;MIR22HG;MAP3K8;CHAC1;SH2D5;JUNB;IER5;ZNF562;ACOT9;GABARAPL1;SLC38A1;CXADR;NHLRC3;IFRD1;ENTPD7;ARID5A;CASK;ATP11B;CASD1;ALG10;FAM86EP;TRPC4AP;LZTFL1;THAP2;SYTL3;TOM1L1;RAB30;NIF3L1;PREPL;WDR81;UCA1;ANKRD40;TMEM126B;ALG10B;KCTD15;GPLD1;ZNF431;LRRC58;SEH1L;KLHL15;MIR3198-2;IL20RB;UAP1;UB…
107986161	LOC107986161		0.499	1.495				REST H1-hESC hg19	177/1680	0.999992	0.999994	0	0	0.553918	4.589e-06	CPNE9;ERVK13-1;ANKRD13B;ANKRD37;TXNL4B;TFRC;CRTC1;CLEC10A;CHRM4;RNF19B;KLHL35;MIR425;IL4I1;TUBB3;ENPP1;ZNF688;SEPHS1;PUS3;ZBTB37;ZNF10;ALG12;TSC1;CASD1;MFSD11;MAPK8IP1;SAP30;DKK3;ZNF91;NIF3L1;SNHG12;GPRIN1;MAP1B;BOLA2;SRSF3;SLX1A;ATF5;LETMD1;NPTXR;ATF4;HOMEZ;ZNF671;INO80D;CHRNA2;TNKS;SPATA2;ZBTB5;TTBK2;SLC9A1;PIK3R5;RIC8A;SNX1;HRH3;DPP8;SNORD50B;SNORD50A;PMAIP1;USP51;FAM83D;SNORD30;HEXIM1;SNORD36…
89857	KLHL6	kelch like family member 6	-0.151	1.819				CTCF astrocyte of the cerebellum hg19	202/1663	0.999992	0.999994	0	0	0.657252	5.43721e-06	SLC35B2;SLC35B4;OSGEPL1;MAML2;SCARNA2;TIPARP-AS1;NFU1;ALKBH2;COMTD1;ALCAM;LSM11;ZNF607;NIPAL3;FBXO4;CDK20;EIF2D;DIP2B;SEC62;VPS36;IER2;PRKAB2;TYW3;GPR37L1;THAP2;EML5;PPA2;COL8A2;TFAM;CAGE1;MCM3AP-AS1;ALG10B;ALDH7A1;RNF216P1;CDC42SE1;ZNF394;DCUN1D4;MTMR9;TEX261;RPAP2;FXR1;NUAK2;ZNHIT6;ZSCAN12;HBQ1;ZNF268;B3GALNT2;ABCA2;ZRANB2;CADM1;TIPARP;ACER2;FBXL8;ZNF559-ZNF177;NDUFAF4;FXYD7;ARMC12;COL9A2;ZNF13…
100874019	KLHL6-AS1	KLHL6 antisense RNA 1	-0.364	1.319				CTCF GM12865 hg19	202/1640	0.999992	0.999994	0	0	0.668778	5.52936e-06	SLC46A3;SLC35B2;SLC35B4;OSGEPL1;MAML2;IPP;TESK2;SCARNA2;TIPARP-AS1;RRP8;NFU1;ALKBH2;COMTD1;ALCAM;LSM11;ZNF607;NIPAL3;FBXO4;EIF2D;DIP2B;SEC62;VPS36;IER2;ESCO1;THAP2;PPA2;COL8A2;MCM3AP-AS1;RNF216P1;CDC42SE1;MTMR9;COPS7B;TEX261;FXR1;LOH12CR2;ZNHIT2;INPP5F;ZNHIT6;ZSCAN12;TP53BP1;ZNF268;SLC19A2;ABCA2;NMB;ZRANB2;FBXL8;UBAC2-AS1;NDUFAF4;ZNF814;ATM;NOL11;CPEB3;ZNF256;ZNF134;CDS2;DET1;SPEF1;AP4E1;NAT10;PT…
107986162	LOC107986162	uncharacterized LOC107986162	0.197	1.925				JUN CH12.LX mm9	191/1659	0.999992	0.999994	0	0	0.616085	5.09022e-06	SLC35B2;EIF4A1;TXNL4B;OSGEPL1;CD82;CRTC1;GPR68;TACO1;CD80;PLOD3;THUMPD3;RNF19B;GIMAP5;TNF;EDC3;CCT6B;MILR1;GPR174;PREX1;CHCHD5;RGS2;LGALS1;SESN3;TUBB3;SESN2;NUDT18;MIR22HG;MAP3K8;EIF2D;NFRKB;IER2;PHLDA3;IL15RA;SLC38A1;STARD5;SLC35C2;CD180;ARID5A;RC3H1;FNDC7;RUFY1;CNBD2;RAB30;MYL6;TMX3;RALGAPB;PHOSPHO2;TIPRL;SLC25A51;ANKRD40;TBC1D23;NHLRC2;CGGBP1;FAIM;SNORD35A;SDC4;KLHL15;SH2D2A;HTRA4;SLCO5A1;SLC1…
54800	KLHL24	kelch like family member 24	-0.146	2.828				CTCF HEK293 hg19	194/1654	0.999992	0.999994	0	0	0.630114	5.20288e-06	SLC35B2;SLC35B4;OSGEPL1;TIPARP-AS1;NFU1;ALKBH2;COMTD1;LSM11;ZNF607;RUSC2;NIPAL3;FBXO4;CDK20;EIF2D;DIP2B;SEC62;VPS36;IER2;MFSD11;THAP2;PPA2;HSBP1L1;EZR;MCM3AP-AS1;ALDH7A1;RNF216P1;CDC42SE1;MTMR9;TEX261;PIK3R5;FXR1;ZSCAN12;HBQ1;ZNF268;SLC19A2;ABCA2;ZRANB2;CADM1;ZNF260;GRIN2C;NDUFAF4;ZNF814;ZNF30;NOL11;CPEB3;CDS2;DET1;SLC44A3;AP4E1;NAT10;PTPRK;CYB561D1;GYS1;ARV1;GUK1;SH3BGRL3;ANKRD6;CHST7;FGFBP2;NCO…
79929	MAP6D1	MAP6 domain containing 1	0.252	1.857				SRF ECC-1 hg19	198/1602	0.999992	0.999994	0	0	0.67207	5.54503e-06	PGAP2;MAML1;WDR89;TPGS1;CCT6B;HERC5;CDC23;MIR4469;SNRPD3;BTRC;VPS36;JUNB;IER5;IER2;ISY1-RAB43;HEMK1;PRKAB2;NHLRC3;ZFP3;ZNF160;HUS1;MED9;MED6;RUFY1;DDX39A;ALG10B;CGGBP1;ATF4;TERC;MTMR9;COPS7B;MTMR4;ZNHIT2;CSTF1;ZNF268;FZD1;SENP3-EIF4A1;MAGOHB;FOSL2;EIF1;GADD45G;FOSL1;DCP1A;CPEB3;ZNF256;ZNF133;DET1;LRSAM1;SLC35F5;AP4E1;NAT10;MYL6B;HERPUD1;DSTYK;RPPH1;ZNF805;GLIPR2;GUK1;SNORA78;RRP15;MIR3175;DUSP5;D…
[truncated: 2,628 more rows]
